# Supplementary material for: Magnetic properties of monomeric and polymeric stannolediide yttrium and erbium complexes
Source: Commun Chem. 2025 Nov 21;8:368. doi: 10.1038/s42004-025-01797-4 (PMC12638953; doi:10.1038/s42004-025-01797-4)
Supplement: Supplementary file 3 — Supplementary Data 1 [file 42004_2025_1797_MOESM3_ESM.cif]

data_xf541a-2
_audit_creation_date               2025-03-16
_audit_creation_method
;
Olex2 1.5
(compiled 2025.02.27 svn.r83f5de26 for OlexSys, GUI svn.r7172)
;
_shelx_SHELXL_version_number       '2019/2'
_audit_contact_author_address      ?
_audit_contact_author_email        ?
_audit_contact_author_name         ''
_audit_contact_author_phone        ?
_publ_contact_author_id_orcid      ?
_publ_section_references
;
D. Kratzert, I. Krossing, (2018), J. Appl. Cryst. 51, 928-934.

Dolomanov, O.V., Bourhis, L.J., Gildea, R.J, Howard, J.A.K. & Puschmann, H.
 (2009), J. Appl. Cryst. 42, 339-341.

Kratzert, D., Holstein, J.J. & Krossing, I. (2015). J. Appl. Cryst. 48, 933-938.

Sheldrick, G.M. (2015). Acta Cryst. A71, 3-8.

Sheldrick, G.M. (2015). Acta Cryst. C71, 3-8.
;
_chemical_name_common              ?
_chemical_name_systematic          ?
_chemical_formula_moiety           'C40 H56 K O Si2 Sn Y'
_chemical_formula_sum              'C40 H56 K O Si2 Sn Y'
_chemical_formula_weight           855.72
_chemical_melting_point            ?
loop_
  _atom_type_symbol
  _atom_type_description
  _atom_type_scat_dispersion_real
  _atom_type_scat_dispersion_imag
  _atom_type_scat_source
 'C' 'C' 0.0033 0.0016 'International Tables Vol C Tables 4.2.6.8 and 6.1.1.4'
 'H' 'H' 0.0000 0.0000 'International Tables Vol C Tables 4.2.6.8 and 6.1.1.4'
 'K' 'K' 0.2009 0.2494 'International Tables Vol C Tables 4.2.6.8 and 6.1.1.4'
 'O' 'O' 0.0106 0.0060 'International Tables Vol C Tables 4.2.6.8 and 6.1.1.4'
 'Si' 'Si' 0.0817 0.0704 'International Tables Vol C Tables 4.2.6.8 and 6.1.1.4'
 'Sn' 'Sn' -0.6537 1.4246
 'International Tables Vol C Tables 4.2.6.8 and 6.1.1.4'
 'Y' 'Y' -2.7962 3.5667 'International Tables Vol C Tables 4.2.6.8 and 6.1.1.4'

_shelx_space_group_comment
;
The symmetry employed for this shelxl refinement is uniquely defined
by the following loop, which should always be used as a source of
symmetry information in preference to the above space-group names.
They are only intended as comments.
;
_space_group_crystal_system        'orthorhombic'
_space_group_IT_number             62
_space_group_name_H-M_alt          'P n m a'
_space_group_name_Hall             '-P 2ac 2n'
loop_
  _space_group_symop_operation_xyz
 'x, y, z'
 '-x+1/2, -y, z+1/2'
 '-x, y+1/2, -z'
 'x+1/2, -y+1/2, -z+1/2'
 '-x, -y, -z'
 'x-1/2, y, -z-1/2'
 'x, -y-1/2, z'
 '-x-1/2, y-1/2, z-1/2'

_cell_length_a                     14.2763(4)
_cell_length_b                     19.2206(7)
_cell_length_c                     14.5229(5)
_cell_angle_alpha                  90
_cell_angle_beta                   90
_cell_angle_gamma                  90
_cell_volume                       3985.1(2)
_cell_formula_units_Z              4
_cell_measurement_reflns_used      15296
_cell_measurement_temperature      115
_cell_measurement_theta_max        29.46
_cell_measurement_theta_min        1.76
_shelx_estimated_absorpt_T_max     0.805
_shelx_estimated_absorpt_T_min     0.504
_exptl_absorpt_coefficient_mu      2.269
_exptl_absorpt_correction_T_max    1.0000
_exptl_absorpt_correction_T_min    0.3757
_exptl_absorpt_correction_type     multi-scan
_exptl_absorpt_process_details
;
STOE LANA, absorption correction by scaling of reflection intensities.
J. Koziskova, F. Hahn, J. Richter, J. Kozisek, "Comparison of different
absorption corrections on the model structure of tetrakis(\m~2~-acetato)-
diaqua-di-copper(II)", Acta Chimica Slovaca, vol. 9, no. 2, 2016, pp. 136 - 140.
;
_exptl_absorpt_special_details     ?
_exptl_crystal_colour              red
_exptl_crystal_colour_primary      red
_exptl_crystal_density_diffrn      1.426
_exptl_crystal_density_meas        ?
_exptl_crystal_density_method      'not measured'
_exptl_crystal_description         block
_exptl_crystal_F_000               1760
loop_
  _exptl_crystal_face_index_h
  _exptl_crystal_face_index_k
  _exptl_crystal_face_index_l
  _exptl_crystal_face_perp_dist
 -7 1 1 0.0750
 7 -1 -1 0.1410
 0 4 -3 0.0150
 0 -4 3 0.0190
 1 6 5 0.0200
 -1 -6 -5 0.0230
 2 -5 3 0.0560
 -3 -2 2 0.0670

_exptl_crystal_size_max            0.35
_exptl_crystal_size_mid            0.233
_exptl_crystal_size_min            0.1
_exptl_transmission_factor_max     ?
_exptl_transmission_factor_min     ?
_diffrn_reflns_av_R_equivalents    0.0873
_diffrn_reflns_av_unetI/netI       0.0743
_diffrn_reflns_Laue_measured_fraction_full  0.999
_diffrn_reflns_Laue_measured_fraction_max  0.999
_diffrn_reflns_limit_h_max         17
_diffrn_reflns_limit_h_min         -16
_diffrn_reflns_limit_k_max         23
_diffrn_reflns_limit_k_min         -22
_diffrn_reflns_limit_l_max         17
_diffrn_reflns_limit_l_min         -17
_diffrn_reflns_number              20635
_diffrn_reflns_point_group_measured_fraction_full  0.999
_diffrn_reflns_point_group_measured_fraction_max  0.999
_diffrn_reflns_theta_full          25.242
_diffrn_reflns_theta_max           25.998
_diffrn_reflns_theta_min           2.000
_diffrn_ambient_temperature        115
_diffrn_detector                   'EIGER2 1M CDTE'
_diffrn_detector_area_resol_mean   13.33
_diffrn_measured_fraction_theta_full  0.999
_diffrn_measured_fraction_theta_max  0.999
_diffrn_measurement_details
;
 274 frames, detector distance = 40 mm
;
_diffrn_measurement_device         'Eulerian 4-circle diffractometer'
_diffrn_measurement_device_type    'STOE STADIVARI'
_diffrn_measurement_method         'rotation method, \w scans'
_diffrn_radiation_collimation      '1.2 0.6 mm diameter'
_diffrn_radiation_monochromator    'Graded multilayer mirror'
_diffrn_radiation_polarisn_norm    270
_diffrn_radiation_probe            x-ray
_diffrn_radiation_type             'Mo K\a'
_diffrn_radiation_wavelength       0.71073
_diffrn_source                     Axo_Mo
_diffrn_source_current             0.830
_diffrn_source_power               0.050
_diffrn_source_voltage             60
_reflns_Friedel_coverage           0.000
_reflns_Friedel_fraction_full      .
_reflns_Friedel_fraction_max       .
_reflns_number_gt                  2629
_reflns_number_total               4032
_reflns_special_details
;
 Reflections were merged by SHELXL according to the crystal
 class for the calculation of statistics and refinement.
 
 _reflns_Friedel_fraction is defined as the number of unique
 Friedel pairs measured divided by the number that would be
 possible theoretically, ignoring centric projections and
 systematic absences.
;
_reflns_threshold_expression       'I > 2\s(I)'
_computing_cell_refinement
;
X-Area Recipe 1.33.0.0 (STOE, 2015)
;
_computing_data_collection
;
X-Area Pilatus3_SV 1.31.150.0 (STOE, 2018)
;
_computing_data_reduction
;
X-Area Integrate 1.73.1.0 (STOE, 2018)
X-Area LANA 1.73.2.0 (STOE, 2018)
;
_computing_molecular_graphics      'Olex2 1.5 (Dolomanov et al., 2009)'
_computing_publication_material    'Olex2 1.5 (Dolomanov et al., 2009)'
_computing_structure_refinement    'SHELXL 2019/2 (Sheldrick, 2015)'
_computing_structure_solution      'SHELXT 2018/2 (Sheldrick, 2018)'
_refine_diff_density_max           0.883
_refine_diff_density_min           -1.008
_refine_diff_density_rms           0.151
_refine_ls_extinction_coef         .
_refine_ls_extinction_method       none
_refine_ls_goodness_of_fit_ref     1.098
_refine_ls_hydrogen_treatment      constr
_refine_ls_matrix_type             full
_refine_ls_number_parameters       286
_refine_ls_number_reflns           4032
_refine_ls_number_restraints       186
_refine_ls_R_factor_all            0.1162
_refine_ls_R_factor_gt             0.0595
_refine_ls_restrained_S_all        1.073
_refine_ls_shift/su_max            0.001
_refine_ls_shift/su_mean           0.000
_refine_ls_structure_factor_coef   Fsqd
_refine_ls_weighting_details      
 'w=1/[\s^2^(Fo^2^)+(0.0376P)^2^+26.0965P] where P=(Fo^2^+2Fc^2^)/3'
_refine_ls_weighting_scheme        calc
_refine_ls_wR_factor_gt            0.1110
_refine_ls_wR_factor_ref           0.1401
_refine_special_details            ?
_olex2_refinement_description
;
1. Fixed Uiso
 At 1.2 times of:
  All C(H) groups, All C(H,H) groups
 At 1.5 times of:
  All C(H,H,H) groups
2. Restrained distances
 O2-C19A = O2-C22A
 1.44 with sigma of 0.02
 O1-C22B = O1-C19B
 1.44 with sigma of 0.02
 C19A-C20A = C21A-C22A
 1.53 with sigma of 0.02
 C22B-C21B = C20B-C19B
 1.53 with sigma of 0.02
 C20A-C21A
 1.54 with sigma of 0.02
 C21B-C20B
 1.54 with sigma of 0.02
 O2-C20A = O2-C21A = C19A-C21A = C20A-C22A
 2.38 with sigma of 0.04
 O1-C21B = O1-C20B = C22B-C20B = C21B-C19B
 2.38 with sigma of 0.04
 C19A-C20A \\sim C20A-C21A \\sim C21A-C22A
 with sigma of 0.02
 O2-C19A \\sim O2-C22A
 with sigma of 0.02
 C22B-C21B \\sim C21B-C20B \\sim C20B-C19B
 with sigma of 0.02
 O2-C20A \\sim O2-C21A
 with sigma of 0.04
 O1-C22B \\sim O1-C19B
 with sigma of 0.02
 O1-C21B \\sim O1-C20B
 with sigma of 0.04
 C20A-C22A \\sim C19A-C21A
 with sigma of 0.04
 C21B-C19B \\sim C22B-C20B
 with sigma of 0.04
3. Uiso/Uaniso restraints and constraints
O2 \\sim C19A \\sim C20A \\sim C21A \\sim C22A \\sim O1 \\sim C22B \\sim C21B
\\sim C20B \\sim C19B: within 2A with sigma of 0.01 and sigma for terminal
atoms of 0.02 within 2A
O2 \\sim C19A \\sim C20A \\sim C21A \\sim C22A: within 2A with sigma of 0.04
and sigma for terminal atoms of 0.08 within 2A
O1 \\sim C22B \\sim C21B \\sim C20B \\sim C19B: within 2A with sigma of 0.04
and sigma for terminal atoms of 0.08 within 2A
4. Others
 Sof(O1)=Sof(C22B)=Sof(H22C)=Sof(H22D)=Sof(C21B)=Sof(H21C)=Sof(H21D)=Sof(C20B)=
 Sof(H20C)=Sof(H20D)=Sof(C19B)=Sof(H19C)=Sof(H19D)=0.5*(1-FVAR(2))
 Sof(O2)=Sof(C19A)=Sof(H19A)=Sof(H19B)=Sof(C20A)=Sof(H20A)=Sof(H20B)=Sof(C21A)=
 Sof(H21A)=Sof(H21B)=Sof(C22A)=Sof(H22A)=Sof(H22B)=0.5*FVAR(2)
5.a Secondary CH2 refined with riding coordinates:
 C19A(H19A,H19B), C20A(H20A,H20B), C21A(H21A,H21B), C22A(H22A,H22B), C22B(H22C,
 H22D), C21B(H21C,H21D), C20B(H20C,H20D), C19B(H19C,H19D)
5.b Aromatic/amide H refined with riding coordinates:
 C4(H4), C8(H8), C7(H7), C18(H18), C17(H17), C6(H6), C5(H5), C16(H16), C15(H15)
5.c Idealised Me refined as rotating group:
 C10(H10A,H10B,H10C), C13(H13A,H13B,H13C), C9(H9A,H9B,H9C), C12(H12A,H12B,
 H12C), C14(H14A,H14B,H14C)
;
_atom_sites_solution_hydrogens     geom
_atom_sites_solution_primary       dual
_atom_sites_solution_secondary     ?
loop_
  _atom_site_label
  _atom_site_type_symbol
  _atom_site_fract_x
  _atom_site_fract_y
  _atom_site_fract_z
  _atom_site_U_iso_or_equiv
  _atom_site_adp_type
  _atom_site_occupancy
  _atom_site_site_symmetry_order
  _atom_site_calc_flag
  _atom_site_refinement_flags_posn
  _atom_site_refinement_flags_adp
  _atom_site_refinement_flags_occupancy
  _atom_site_disorder_assembly
  _atom_site_disorder_group
 Sn Sn 0.90782(5) 0.750000 0.61879(5) 0.0284(2) Uani 1 2 d S T P . .
 Y Y 0.85466(7) 0.750000 0.40944(6) 0.0269(2) Uani 1 2 d S T P . .
 K K 0.95766(16) 0.750000 0.10639(16) 0.0345(5) Uani 1 2 d S T P . .
 Si Si 0.83721(14) 0.58370(10) 0.56676(13) 0.0278(4) Uani 1 1 d . . . . .
 C3 C 0.6409(4) 0.6730(3) 0.4991(4) 0.0250(15) Uani 1 1 d . . . . .
 C2 C 0.7256(5) 0.7128(4) 0.5266(4) 0.0253(15) Uani 1 1 d . . . . .
 C4 C 0.5669(5) 0.6639(4) 0.5616(5) 0.0334(17) Uani 1 1 d . . . . .
 H4 H 0.569763 0.685921 0.620112 0.040 Uiso 1 1 calc R U . . .
 C8 C 0.6305(5) 0.6409(4) 0.4130(5) 0.0304(16) Uani 1 1 d . . . . .
 H8 H 0.677382 0.647580 0.367438 0.037 Uiso 1 1 calc R U . . .
 C10 C 0.9683(5) 0.5755(4) 0.5662(5) 0.0370(18) Uani 1 1 d . . . . .
 H10A H 0.992277 0.587002 0.504879 0.055 Uiso 1 1 calc R U . . .
 H10B H 0.985854 0.527644 0.581894 0.055 Uiso 1 1 calc R U . . .
 H10C H 0.995052 0.607523 0.611639 0.055 Uiso 1 1 calc R U . . .
 C1 C 0.8089(5) 0.6776(3) 0.5563(4) 0.0243(15) Uani 1 1 d . . . . .
 C7 C 0.5531(5) 0.5993(4) 0.3927(5) 0.0353(17) Uani 1 1 d . . . . .
 H7 H 0.549200 0.576751 0.334587 0.042 Uiso 1 1 calc R U . . .
 C11 C 0.7964(5) 0.5426(4) 0.6797(5) 0.0344(18) Uani 1 1 d . . . . .
 C18 C 0.8020(5) 0.7863(4) 0.2457(5) 0.0346(18) Uani 1 1 d . . . . .
 H18 H 0.746297 0.805148 0.219928 0.041 Uiso 1 1 calc R U . . .
 C13 C 0.8544(6) 0.5715(4) 0.7599(5) 0.042(2) Uani 1 1 d . . . . .
 H13A H 0.920574 0.559743 0.750745 0.063 Uiso 1 1 calc R U . . .
 H13B H 0.832418 0.550992 0.817817 0.063 Uiso 1 1 calc R U . . .
 H13C H 0.847384 0.622171 0.762573 0.063 Uiso 1 1 calc R U . . .
 C17 C 0.8651(6) 0.8384(4) 0.2749(5) 0.0397(19) Uani 1 1 d . . . . .
 H17 H 0.842915 0.884140 0.263122 0.048 Uiso 1 1 calc R U . . .
 C6 C 0.4827(6) 0.5908(4) 0.4558(6) 0.044(2) Uani 1 1 d . . . . .
 H6 H 0.429765 0.562814 0.441900 0.052 Uiso 1 1 calc R U . . .
 C9 C 0.7910(5) 0.5261(4) 0.4719(5) 0.0362(18) Uani 1 1 d . . . . .
 H9A H 0.722848 0.521863 0.477659 0.054 Uiso 1 1 calc R U . . .
 H9B H 0.819657 0.479892 0.476742 0.054 Uiso 1 1 calc R U . . .
 H9C H 0.806513 0.546559 0.412005 0.054 Uiso 1 1 calc R U . . .
 C5 C 0.4901(5) 0.6236(5) 0.5399(5) 0.047(2) Uani 1 1 d . . . . .
 H5 H 0.441287 0.618422 0.583742 0.056 Uiso 1 1 calc R U . . .
 C16 C 0.9533(6) 0.8376(5) 0.3174(5) 0.045(2) Uani 1 1 d . . . . .
 H16 H 0.976424 0.883188 0.328451 0.054 Uiso 1 1 calc R U . . .
 C12 C 0.8108(6) 0.4634(4) 0.6760(6) 0.046(2) Uani 1 1 d . . . . .
 H12A H 0.768967 0.443317 0.629627 0.069 Uiso 1 1 calc R U . . .
 H12B H 0.796574 0.443287 0.736427 0.069 Uiso 1 1 calc R U . . .
 H12C H 0.875964 0.453235 0.659753 0.069 Uiso 1 1 calc R U . . .
 C14 C 0.6932(5) 0.5573(5) 0.6995(5) 0.044(2) Uani 1 1 d . . . . .
 H14A H 0.683904 0.607454 0.707431 0.066 Uiso 1 1 calc R U . . .
 H14B H 0.674460 0.533044 0.755991 0.066 Uiso 1 1 calc R U . . .
 H14C H 0.654916 0.540746 0.647965 0.066 Uiso 1 1 calc R U . . .
 C15 C 1.0158(5) 0.7860(5) 0.3477(5) 0.051(2) Uani 1 1 d . . . . .
 H15 H 1.070892 0.804950 0.374375 0.061 Uiso 1 1 calc R U . . .
 O2 O 0.8032(16) 0.7547(19) 0.0017(15) 0.046(3) Uani 0.331(12) 1 d D U P A -1
 C19A C 0.750(2) 0.6915(14) -0.007(2) 0.047(3) Uani 0.331(12) 1 d D U P A -1
 H19A H 0.713609 0.683055 0.049887 0.056 Uiso 0.331(12) 1 calc R U P A -1
 H19B H 0.792686 0.651573 -0.016838 0.056 Uiso 0.331(12) 1 calc R U P A -1
 C20A C 0.684(2) 0.6994(12) -0.089(2) 0.047(4) Uani 0.331(12) 1 d D U P A -1
 H20A H 0.618211 0.695229 -0.069130 0.056 Uiso 0.331(12) 1 calc R U P A -1
 H20B H 0.697521 0.663630 -0.136055 0.056 Uiso 0.331(12) 1 calc R U P A -1
 C21A C 0.705(2) 0.7723(10) -0.1257(15) 0.048(4) Uani 0.331(12) 1 d D U P A -1
 H21A H 0.750789 0.771079 -0.176638 0.058 Uiso 0.331(12) 1 calc R U P A -1
 H21B H 0.646846 0.795662 -0.146987 0.058 Uiso 0.331(12) 1 calc R U P A -1
 C22A C 0.745(2) 0.8073(13) -0.0401(18) 0.047(3) Uani 0.331(12) 1 d D U P A -1
 H22A H 0.782532 0.848707 -0.057115 0.056 Uiso 0.331(12) 1 calc R U P A -1
 H22B H 0.694373 0.821834 0.002293 0.056 Uiso 0.331(12) 1 calc R U P A -1
 O1 O 0.812(3) 0.761(3) -0.008(3) 0.047(3) Uani 0.169(12) 1 d D U P A -2
 C22B C 0.801(3) 0.785(2) -0.101(3) 0.048(4) Uani 0.169(12) 1 d D U P A -2
 H22C H 0.858212 0.773910 -0.136608 0.057 Uiso 0.169(12) 1 calc R U P A -2
 H22D H 0.793751 0.836685 -0.100831 0.057 Uiso 0.169(12) 1 calc R U P A -2
 C21B C 0.716(3) 0.751(4) -0.145(2) 0.047(4) Uani 0.169(12) 1 d D U P A -2
 H21C H 0.728956 0.737202 -0.209092 0.056 Uiso 0.169(12) 1 calc R U P A -2
 H21D H 0.661114 0.783015 -0.144070 0.056 Uiso 0.169(12) 1 calc R U P A -2
 C20B C 0.700(4) 0.688(2) -0.083(4) 0.047(4) Uani 0.169(12) 1 d D U P A -2
 H20C H 0.632892 0.675461 -0.079670 0.056 Uiso 0.169(12) 1 calc R U P A -2
 H20D H 0.736612 0.647463 -0.104047 0.056 Uiso 0.169(12) 1 calc R U P A -2
 C19B C 0.736(3) 0.715(3) 0.010(3) 0.047(3) Uani 0.169(12) 1 d D U P A -2
 H19C H 0.684971 0.739613 0.043009 0.056 Uiso 0.169(12) 1 calc R U P A -2
 H19D H 0.757145 0.675591 0.048566 0.056 Uiso 0.169(12) 1 calc R U P A -2

loop_
  _atom_site_aniso_label
  _atom_site_aniso_U_11
  _atom_site_aniso_U_22
  _atom_site_aniso_U_33
  _atom_site_aniso_U_23
  _atom_site_aniso_U_13
  _atom_site_aniso_U_12
 Sn 0.0308(4) 0.0300(4) 0.0242(4) 0.000 -0.0061(3) 0.000
 Y 0.0302(5) 0.0320(6) 0.0185(5) 0.000 0.0020(4) 0.000
 K 0.0367(12) 0.0352(13) 0.0316(12) 0.000 0.0055(10) 0.000
 Si 0.0334(11) 0.0285(11) 0.0217(9) -0.0012(8) -0.0033(8) 0.0032(9)
 C3 0.029(4) 0.023(3) 0.023(4) 0.004(3) -0.003(3) 0.000(3)
 C2 0.028(3) 0.030(4) 0.018(3) 0.004(3) 0.000(3) 0.001(3)
 C4 0.037(4) 0.044(5) 0.019(3) 0.006(3) -0.001(3) -0.003(4)
 C8 0.031(4) 0.032(4) 0.028(4) -0.005(3) 0.001(3) -0.004(3)
 C10 0.042(4) 0.028(4) 0.041(4) 0.003(4) -0.003(4) 0.006(4)
 C1 0.036(4) 0.023(4) 0.013(3) 0.002(3) -0.002(3) -0.001(3)
 C7 0.041(4) 0.027(4) 0.038(4) -0.004(3) -0.008(4) 0.001(3)
 C11 0.046(5) 0.036(5) 0.021(4) 0.005(3) -0.005(3) -0.001(4)
 C18 0.039(4) 0.043(5) 0.021(3) 0.005(3) 0.003(3) 0.005(4)
 C13 0.059(5) 0.040(5) 0.027(4) 0.004(3) -0.002(4) -0.005(4)
 C17 0.063(5) 0.038(5) 0.019(4) 0.000(3) 0.004(4) -0.002(4)
 C6 0.042(5) 0.041(5) 0.048(5) 0.011(4) -0.015(4) -0.010(4)
 C9 0.052(5) 0.028(4) 0.029(4) -0.001(3) 0.000(3) 0.003(4)
 C5 0.038(4) 0.067(6) 0.034(5) 0.017(4) -0.001(4) -0.013(4)
 C16 0.057(5) 0.052(6) 0.027(4) -0.003(4) 0.012(4) -0.019(4)
 C12 0.062(5) 0.036(5) 0.039(5) 0.009(4) -0.010(4) -0.002(4)
 C14 0.052(5) 0.045(5) 0.035(4) 0.008(4) 0.004(4) 0.000(4)
 C15 0.030(4) 0.082(7) 0.041(5) -0.006(4) 0.002(4) -0.014(4)
 O2 0.049(6) 0.036(8) 0.053(6) 0.006(7) -0.008(5) 0.001(7)
 C19A 0.051(6) 0.037(8) 0.054(7) 0.003(6) -0.007(6) 0.004(7)
 C20A 0.050(7) 0.036(8) 0.053(7) 0.004(6) -0.011(6) 0.002(7)
 C21A 0.050(6) 0.038(8) 0.056(7) 0.007(6) -0.009(6) 0.003(6)
 C22A 0.051(6) 0.036(7) 0.055(7) 0.007(6) -0.009(6) 0.001(7)
 O1 0.050(6) 0.037(8) 0.054(7) 0.006(7) -0.008(6) 0.001(7)
 C22B 0.050(6) 0.038(8) 0.055(7) 0.007(7) -0.008(6) 0.001(7)
 C21B 0.050(7) 0.036(8) 0.054(7) 0.006(7) -0.008(6) 0.002(7)
 C20B 0.050(7) 0.036(8) 0.054(7) 0.004(7) -0.009(6) 0.002(7)
 C19B 0.050(6) 0.037(8) 0.054(7) 0.005(6) -0.008(6) 0.002(7)

_geom_special_details
;
 All esds (except the esd in the dihedral angle between two l.s. planes)
 are estimated using the full covariance matrix.  The cell esds are taken
 into account individually in the estimation of esds in distances, angles
 and torsion angles; correlations between esds in cell parameters are only
 used when they are defined by crystal symmetry.  An approximate (isotropic)
 treatment of cell esds is used for estimating esds involving l.s. planes.
;
loop_
  _geom_bond_atom_site_label_1
  _geom_bond_atom_site_label_2
  _geom_bond_distance
  _geom_bond_site_symmetry_2
  _geom_bond_publ_flag
 Sn Y 3.1336(11) . ?
 Sn C1 2.180(7) . ?
 Sn C1 2.180(7) 7_575 ?
 Y C2 2.609(6) . ?
 Y C2 2.609(6) 7_575 ?
 Y C1 2.629(6) . ?
 Y C1 2.629(6) 7_575 ?
 Y C18 2.590(7) . ?
 Y C18 2.590(7) 7_575 ?
 Y C17 2.594(7) . ?
 Y C17 2.594(7) 7_575 ?
 Y C16 2.570(8) 7_575 ?
 Y C16 2.570(8) . ?
 Y C15 2.564(7) 7_575 ?
 Y C15 2.564(7) . ?
 K C8 3.251(7) 4_565 ?
 K C8 3.251(7) 6_656 ?
 K C7 3.201(7) 6_656 ?
 K C7 3.201(7) 4_565 ?
 K C18 3.086(7) 7_575 ?
 K C18 3.085(7) . ?
 K C17 3.259(8) . ?
 K C17 3.259(8) 7_575 ?
 K C6 3.210(8) 6_656 ?
 K C6 3.210(8) 4_565 ?
 K O2 2.680(18) . ?
 K O1 2.68(4) . ?
 Si C10 1.878(7) . ?
 Si C1 1.856(7) . ?
 Si C11 1.911(7) . ?
 Si C9 1.887(7) . ?
 C3 C2 1.485(9) . ?
 C3 C4 1.405(9) . ?
 C3 C8 1.402(9) . ?
 C2 C2 1.431(14) 7_575 ?
 C2 C1 1.435(9) . ?
 C4 H4 0.9500 . ?
 C4 C5 1.378(10) . ?
 C8 H8 0.9500 . ?
 C8 C7 1.395(9) . ?
 C10 H10A 0.9800 . ?
 C10 H10B 0.9800 . ?
 C10 H10C 0.9800 . ?
 C7 H7 0.9500 . ?
 C7 C6 1.370(11) . ?
 C11 C13 1.534(10) . ?
 C11 C12 1.537(11) . ?
 C11 C14 1.528(10) . ?
 C18 C18 1.395(15) 7_575 ?
 C18 H18 0.9500 . ?
 C18 C17 1.413(10) . ?
 C13 H13A 0.9800 . ?
 C13 H13B 0.9800 . ?
 C13 H13C 0.9800 . ?
 C17 H17 0.9500 . ?
 C17 C16 1.402(11) . ?
 C6 H6 0.9500 . ?
 C6 C5 1.378(11) . ?
 C9 H9A 0.9800 . ?
 C9 H9B 0.9800 . ?
 C9 H9C 0.9800 . ?
 C5 H5 0.9500 . ?
 C16 H16 0.9500 . ?
 C16 C15 1.405(12) . ?
 C12 H12A 0.9800 . ?
 C12 H12B 0.9800 . ?
 C12 H12C 0.9800 . ?
 C14 H14A 0.9800 . ?
 C14 H14B 0.9800 . ?
 C14 H14C 0.9800 . ?
 C15 C15 1.384(19) 7_575 ?
 C15 H15 0.9500 . ?
 O2 C19A 1.438(14) . ?
 O2 C22A 1.443(14) . ?
 C19A H19A 0.9900 . ?
 C19A H19B 0.9900 . ?
 C19A C20A 1.520(13) . ?
 C20A H20A 0.9900 . ?
 C20A H20B 0.9900 . ?
 C20A C21A 1.528(13) . ?
 C21A H21A 0.9900 . ?
 C21A H21B 0.9900 . ?
 C21A C22A 1.526(13) . ?
 C22A H22A 0.9900 . ?
 C22A H22B 0.9900 . ?
 O1 C22B 1.427(16) . ?
 O1 C19B 1.428(16) . ?
 C22B H22C 0.9900 . ?
 C22B H22D 0.9900 . ?
 C22B C21B 1.526(14) . ?
 C21B H21C 0.9900 . ?
 C21B H21D 0.9900 . ?
 C21B C20B 1.531(14) . ?
 C20B H20C 0.9900 . ?
 C20B H20D 0.9900 . ?
 C20B C19B 1.528(14) . ?
 C19B H19C 0.9900 . ?
 C19B H19D 0.9900 . ?

loop_
  _geom_angle_atom_site_label_1
  _geom_angle_atom_site_label_2
  _geom_angle_atom_site_label_3
  _geom_angle
  _geom_angle_site_symmetry_1
  _geom_angle_site_symmetry_3
  _geom_angle_publ_flag
 C1 Sn Y 55.89(16) 7_575 . ?
 C1 Sn Y 55.89(16) . . ?
 C1 Sn C1 79.3(4) 7_575 . ?
 C2 Y C2 31.8(3) . 7_575 ?
 C2 Y C1 31.8(2) 7_575 7_575 ?
 C2 Y C1 56.0(2) 7_575 . ?
 C2 Y C1 56.0(2) . 7_575 ?
 C2 Y C1 31.8(2) . . ?
 C1 Y C1 63.9(3) 7_575 . ?
 C18 Y C2 117.9(2) . . ?
 C18 Y C2 117.9(2) 7_575 7_575 ?
 C18 Y C2 108.7(2) . 7_575 ?
 C18 Y C2 108.7(2) 7_575 . ?
 C18 Y C1 144.6(2) 7_575 7_575 ?
 C18 Y C1 144.6(2) . . ?
 C18 Y C1 122.0(2) 7_575 . ?
 C18 Y C1 122.0(2) . 7_575 ?
 C18 Y C18 31.2(3) 7_575 . ?
 C18 Y C17 60.1(2) 7_575 . ?
 C18 Y C17 31.6(2) 7_575 7_575 ?
 C18 Y C17 60.1(2) . 7_575 ?
 C18 Y C17 31.6(2) . . ?
 C17 Y C2 110.6(2) 7_575 . ?
 C17 Y C2 135.4(2) . . ?
 C17 Y C2 135.4(2) 7_575 7_575 ?
 C17 Y C2 110.6(2) . 7_575 ?
 C17 Y C1 106.2(2) 7_575 . ?
 C17 Y C1 166.4(2) 7_575 7_575 ?
 C17 Y C1 106.2(2) . 7_575 ?
 C17 Y C1 166.4(2) . . ?
 C17 Y C17 81.9(3) 7_575 . ?
 C16 Y C2 155.0(2) . . ?
 C16 Y C2 123.1(2) . 7_575 ?
 C16 Y C2 155.0(3) 7_575 7_575 ?
 C16 Y C2 123.1(2) 7_575 . ?
 C16 Y C1 102.2(2) 7_575 . ?
 C16 Y C1 154.8(2) 7_575 7_575 ?
 C16 Y C1 154.8(2) . . ?
 C16 Y C1 102.2(2) . 7_575 ?
 C16 Y C18 60.3(2) . . ?
 C16 Y C18 81.8(2) . 7_575 ?
 C16 Y C18 60.3(2) 7_575 7_575 ?
 C16 Y C18 81.8(2) 7_575 . ?
 C16 Y C17 31.5(2) . . ?
 C16 Y C17 90.3(2) 7_575 . ?
 C16 Y C17 90.3(2) . 7_575 ?
 C16 Y C17 31.5(2) 7_575 7_575 ?
 C16 Y C16 81.9(4) 7_575 . ?
 C15 Y C2 159.4(2) . . ?
 C15 Y C2 142.0(2) 7_575 . ?
 C15 Y C2 142.0(2) . 7_575 ?
 C15 Y C2 159.4(2) 7_575 7_575 ?
 C15 Y C1 130.5(2) 7_575 7_575 ?
 C15 Y C1 130.5(2) . . ?
 C15 Y C1 111.3(2) . 7_575 ?
 C15 Y C1 111.3(2) 7_575 . ?
 C15 Y C18 82.3(2) 7_575 7_575 ?
 C15 Y C18 90.7(2) . 7_575 ?
 C15 Y C18 82.3(2) . . ?
 C15 Y C18 90.7(2) 7_575 . ?
 C15 Y C17 60.5(3) . . ?
 C15 Y C17 60.5(3) 7_575 7_575 ?
 C15 Y C17 82.0(3) 7_575 . ?
 C15 Y C17 82.0(3) . 7_575 ?
 C15 Y C16 60.2(3) . 7_575 ?
 C15 Y C16 31.8(3) . . ?
 C15 Y C16 31.8(3) 7_575 7_575 ?
 C15 Y C16 60.2(3) 7_575 . ?
 C15 Y C15 31.3(4) . 7_575 ?
 C8 K C8 80.4(2) 4_565 6_656 ?
 C8 K C17 92.09(19) 4_565 . ?
 C8 K C17 135.2(2) 6_656 . ?
 C8 K C17 135.2(2) 4_565 7_575 ?
 C8 K C17 92.09(19) 6_656 7_575 ?
 C7 K C8 24.96(17) 4_565 4_565 ?
 C7 K C8 105.12(19) 4_565 6_656 ?
 C7 K C8 105.12(19) 6_656 4_565 ?
 C7 K C8 24.96(17) 6_656 6_656 ?
 C7 K C7 129.6(3) 4_565 6_656 ?
 C7 K C17 129.9(2) 6_656 . ?
 C7 K C17 72.40(19) 6_656 7_575 ?
 C7 K C17 72.40(19) 4_565 . ?
 C7 K C17 129.9(2) 4_565 7_575 ?
 C7 K C6 144.7(2) 6_656 4_565 ?
 C7 K C6 24.7(2) 4_565 4_565 ?
 C7 K C6 144.7(2) 4_565 6_656 ?
 C7 K C6 24.7(2) 6_656 6_656 ?
 C18 K C8 138.56(19) . 6_656 ?
 C18 K C8 117.25(19) 7_575 6_656 ?
 C18 K C8 138.56(19) 7_575 4_565 ?
 C18 K C8 117.26(19) . 4_565 ?
 C18 K C7 95.7(2) . 4_565 ?
 C18 K C7 120.6(2) . 6_656 ?
 C18 K C7 95.7(2) 7_575 6_656 ?
 C18 K C7 120.6(2) 7_575 4_565 ?
 C18 K C18 26.1(3) . 7_575 ?
 C18 K C17 48.2(2) 7_575 . ?
 C18 K C17 48.2(2) . 7_575 ?
 C18 K C17 25.55(19) 7_575 7_575 ?
 C18 K C17 25.55(19) . . ?
 C18 K C6 118.7(2) . 6_656 ?
 C18 K C6 92.8(2) 7_575 6_656 ?
 C18 K C6 92.8(2) . 4_565 ?
 C18 K C6 118.7(2) 7_575 4_565 ?
 C17 K C17 62.8(3) . 7_575 ?
 C6 K C8 43.62(19) 4_565 4_565 ?
 C6 K C8 120.39(19) 6_656 4_565 ?
 C6 K C8 43.62(19) 6_656 6_656 ?
 C6 K C8 120.39(19) 4_565 6_656 ?
 C6 K C17 138.9(2) 6_656 . ?
 C6 K C17 138.9(2) 4_565 7_575 ?
 C6 K C17 76.1(2) 6_656 7_575 ?
 C6 K C17 76.1(2) 4_565 . ?
 C6 K C6 144.8(3) 6_656 4_565 ?
 O2 K C8 126.7(8) . 6_656 ?
 O2 K C8 123.6(6) . 4_565 ?
 O2 K C7 108.8(7) . 4_565 ?
 O2 K C7 112.5(8) . 6_656 ?
 O2 K C18 77.7(6) . 7_575 ?
 O2 K C18 76.8(6) . . ?
 O2 K C17 94.3(7) . . ?
 O2 K C17 96.3(6) . 7_575 ?
 O2 K C6 87.9(8) . 6_656 ?
 O2 K C6 84.3(7) . 4_565 ?
 O1 K C18 80.1(13) . . ?
 O1 K C17 96.3(14) . . ?
 C10 Si C11 105.8(3) . . ?
 C10 Si C9 107.2(4) . . ?
 C1 Si C10 107.4(3) . . ?
 C1 Si C11 113.9(3) . . ?
 C1 Si C9 115.8(3) . . ?
 C9 Si C11 106.1(3) . . ?
 C2 C3 K 121.8(4) . 6_556 ?
 C4 C3 K 76.4(4) . 6_556 ?
 C4 C3 C2 120.2(6) . . ?
 C8 C3 K 72.9(4) . 6_556 ?
 C8 C3 C2 123.6(6) . . ?
 C8 C3 C4 116.2(6) . . ?
 C3 C2 Y 122.7(4) . . ?
 C2 C2 Y 74.08(15) 7_575 . ?
 C2 C2 C3 121.0(4) 7_575 . ?
 C2 C2 C1 118.1(4) 7_575 . ?
 C1 C2 Y 74.9(4) . . ?
 C1 C2 C3 120.9(6) . . ?
 K C4 H4 116.9 6_556 . ?
 C3 C4 K 79.5(4) . 6_556 ?
 C3 C4 H4 119.3 . . ?
 C5 C4 K 74.9(4) . 6_556 ?
 C5 C4 C3 121.3(7) . . ?
 C5 C4 H4 119.3 . . ?
 K C8 H8 112.7 6_556 . ?
 C3 C8 K 82.8(4) . 6_556 ?
 C3 C8 H8 119.2 . . ?
 C7 C8 K 75.5(4) . 6_556 ?
 C7 C8 C3 121.7(7) . . ?
 C7 C8 H8 119.2 . . ?
 Si C10 H10A 109.5 . . ?
 Si C10 H10B 109.5 . . ?
 Si C10 H10C 109.5 . . ?
 H10A C10 H10B 109.5 . . ?
 H10A C10 H10C 109.5 . . ?
 H10B C10 H10C 109.5 . . ?
 Sn C1 Y 80.8(2) . . ?
 Si C1 Sn 116.5(3) . . ?
 Si C1 Y 121.8(3) . . ?
 C2 C1 Sn 111.2(5) . . ?
 C2 C1 Y 73.3(4) . . ?
 C2 C1 Si 131.5(5) . . ?
 K C7 H7 113.1 6_556 . ?
 C8 C7 K 79.5(4) . 6_556 ?
 C8 C7 H7 119.8 . . ?
 C6 C7 K 78.0(5) . 6_556 ?
 C6 C7 C8 120.5(7) . . ?
 C6 C7 H7 119.8 . . ?
 C13 C11 Si 109.8(5) . . ?
 C13 C11 C12 108.2(6) . . ?
 C12 C11 Si 109.8(5) . . ?
 C14 C11 Si 112.3(5) . . ?
 C14 C11 C13 108.1(6) . . ?
 C14 C11 C12 108.5(7) . . ?
 Y C18 K 109.4(3) . . ?
 Y C18 H18 135.0 . . ?
 K C18 H18 115.5 . . ?
 C18 C18 Y 74.38(17) 7_575 . ?
 C18 C18 K 76.94(14) 7_575 . ?
 C18 C18 H18 112.4 7_575 . ?
 C18 C18 C17 135.1(5) 7_575 . ?
 C17 C18 Y 74.3(4) . . ?
 C17 C18 K 84.1(4) . . ?
 C17 C18 H18 112.4 . . ?
 C11 C13 H13A 109.5 . . ?
 C11 C13 H13B 109.5 . . ?
 C11 C13 H13C 109.5 . . ?
 H13A C13 H13B 109.5 . . ?
 H13A C13 H13C 109.5 . . ?
 H13B C13 H13C 109.5 . . ?
 Y C17 K 104.3(3) . . ?
 Y C17 H17 136.3 . . ?
 K C17 H17 118.8 . . ?
 C18 C17 Y 74.0(4) . . ?
 C18 C17 K 70.3(4) . . ?
 C18 C17 H17 112.9 . . ?
 C16 C17 Y 73.3(4) . . ?
 C16 C17 K 87.8(5) . . ?
 C16 C17 C18 134.2(8) . . ?
 C16 C17 H17 112.9 . . ?
 K C6 H6 113.1 6_556 . ?
 C7 C6 K 77.3(5) . 6_556 ?
 C7 C6 H6 120.6 . . ?
 C7 C6 C5 118.8(7) . . ?
 C5 C6 K 79.7(5) . 6_556 ?
 C5 C6 H6 120.6 . . ?
 Si C9 H9A 109.5 . . ?
 Si C9 H9B 109.5 . . ?
 Si C9 H9C 109.5 . . ?
 H9A C9 H9B 109.5 . . ?
 H9A C9 H9C 109.5 . . ?
 H9B C9 H9C 109.5 . . ?
 K C5 H5 114.3 6_556 . ?
 C4 C5 K 81.1(5) . 6_556 ?
 C4 C5 C6 121.4(7) . . ?
 C4 C5 H5 119.3 . . ?
 C6 C5 K 75.7(5) . 6_556 ?
 C6 C5 H5 119.3 . . ?
 Y C16 K 98.6(3) . . ?
 Y C16 H16 135.0 . . ?
 K C16 H16 125.9 . . ?
 C17 C16 Y 75.2(4) . . ?
 C17 C16 K 68.6(4) . . ?
 C17 C16 H16 112.1 . . ?
 C17 C16 C15 135.7(8) . . ?
 C15 C16 Y 73.9(5) . . ?
 C15 C16 K 85.6(5) . . ?
 C15 C16 H16 112.1 . . ?
 C11 C12 H12A 109.5 . . ?
 C11 C12 H12B 109.5 . . ?
 C11 C12 H12C 109.5 . . ?
 H12A C12 H12B 109.5 . . ?
 H12A C12 H12C 109.5 . . ?
 H12B C12 H12C 109.5 . . ?
 C11 C14 H14A 109.5 . . ?
 C11 C14 H14B 109.5 . . ?
 C11 C14 H14C 109.5 . . ?
 H14A C14 H14B 109.5 . . ?
 H14A C14 H14C 109.5 . . ?
 H14B C14 H14C 109.5 . . ?
 Y C15 H15 134.7 . . ?
 C16 C15 Y 74.4(4) . . ?
 C16 C15 H15 112.5 . . ?
 C15 C15 Y 74.3(2) 7_575 . ?
 C15 C15 C16 134.9(5) 7_575 . ?
 C15 C15 H15 112.5 7_575 . ?
 C19A O2 K 117.1(18) . . ?
 C19A O2 C22A 104.6(15) . . ?
 C22A O2 K 137(2) . . ?
 O2 C19A H19A 110.1 . . ?
 O2 C19A H19B 110.1 . . ?
 O2 C19A C20A 108.1(12) . . ?
 H19A C19A H19B 108.4 . . ?
 C20A C19A H19A 110.1 . . ?
 C20A C19A H19B 110.1 . . ?
 C19A C20A H20A 110.9 . . ?
 C19A C20A H20B 110.9 . . ?
 C19A C20A C21A 104.4(11) . . ?
 H20A C20A H20B 108.9 . . ?
 C21A C20A H20A 110.9 . . ?
 C21A C20A H20B 110.9 . . ?
 C20A C21A H21A 111.6 . . ?
 C20A C21A H21B 111.6 . . ?
 H21A C21A H21B 109.4 . . ?
 C22A C21A C20A 101.0(12) . . ?
 C22A C21A H21A 111.6 . . ?
 C22A C21A H21B 111.6 . . ?
 O2 C22A C21A 104.5(13) . . ?
 O2 C22A H22A 110.9 . . ?
 O2 C22A H22B 110.9 . . ?
 C21A C22A H22A 110.9 . . ?
 C21A C22A H22B 110.9 . . ?
 H22A C22A H22B 108.9 . . ?
 C22B O1 K 134(3) . . ?
 C22B O1 C19B 107(2) . . ?
 C19B O1 K 115(3) . . ?
 O1 C22B H22C 109.7 . . ?
 O1 C22B H22D 109.7 . . ?
 O1 C22B C21B 109.7(18) . . ?
 H22C C22B H22D 108.2 . . ?
 C21B C22B H22C 109.7 . . ?
 C21B C22B H22D 109.7 . . ?
 C22B C21B H21C 111.3 . . ?
 C22B C21B H21D 111.3 . . ?
 C22B C21B C20B 102.2(15) . . ?
 H21C C21B H21D 109.2 . . ?
 C20B C21B H21C 111.3 . . ?
 C20B C21B H21D 111.3 . . ?
 C21B C20B H20C 111.4 . . ?
 C21B C20B H20D 111.4 . . ?
 H20C C20B H20D 109.3 . . ?
 C19B C20B C21B 101.7(16) . . ?
 C19B C20B H20C 111.4 . . ?
 C19B C20B H20D 111.4 . . ?
 K C19B H19C 111.8 . . ?
 K C19B H19D 69.1 . . ?
 O1 C19B K 43(2) . . ?
 O1 C19B C20B 107(2) . . ?
 O1 C19B H19C 110.2 . . ?
 O1 C19B H19D 110.2 . . ?
 C20B C19B K 135(3) . . ?
 C20B C19B H19C 110.2 . . ?
 C20B C19B H19D 110.2 . . ?
 H19C C19B H19D 108.5 . . ?

loop_
  _geom_torsion_atom_site_label_1
  _geom_torsion_atom_site_label_2
  _geom_torsion_atom_site_label_3
  _geom_torsion_atom_site_label_4
  _geom_torsion
  _geom_torsion_site_symmetry_1
  _geom_torsion_site_symmetry_2
  _geom_torsion_site_symmetry_3
  _geom_torsion_site_symmetry_4
  _geom_torsion_publ_flag
 Y C2 C1 Sn 72.8(3) . . . . ?
 Y C2 C1 Si -118.0(6) . . . . ?
 Y C18 C17 K 112.1(2) . . . . ?
 Y C18 C17 C16 46.0(8) . . . . ?
 Y C17 C16 K 105.7(2) . . . . ?
 Y C17 C16 C15 47.0(9) . . . . ?
 Y C16 C15 C15 47.5(4) . . . 7_575 ?
 K C3 C2 Y -77.6(5) 6_556 . . . ?
 K C3 C2 C2 12.7(5) 6_556 . . 7_575 ?
 K C3 C2 C1 -168.9(4) 6_556 . . . ?
 K C3 C4 C5 64.9(7) 6_556 . . . ?
 K C3 C8 C7 -68.0(6) 6_556 . . . ?
 K C4 C5 C6 67.1(7) 6_556 . . . ?
 K C8 C7 C6 -69.3(7) 6_556 . . . ?
 K C7 C6 C5 -70.6(7) 6_556 . . . ?
 K C18 C17 Y -112.1(2) . . . . ?
 K C18 C17 C16 -66.1(8) . . . . ?
 K C17 C16 Y -105.7(2) . . . . ?
 K C17 C16 C15 -58.7(9) . . . . ?
 K C6 C5 C4 -69.9(8) 6_556 . . . ?
 K C16 C15 Y -100.32(19) . . . . ?
 K C16 C15 C15 -52.8(5) . . . 7_575 ?
 K O2 C19A C20A -164(2) . . . . ?
 K O2 C22A C21A 151(2) . . . . ?
 K O1 C22B C21B 155(5) . . . . ?
 K O1 C19B C20B -139(4) . . . . ?
 C3 C2 C1 Sn -167.8(5) . . . . ?
 C3 C2 C1 Y 119.4(6) . . . . ?
 C3 C2 C1 Si 1.4(9) . . . . ?
 C3 C4 C5 K -67.3(7) . . . 6_556 ?
 C3 C4 C5 C6 -0.2(12) . . . . ?
 C3 C8 C7 K 71.8(6) . . . 6_556 ?
 C3 C8 C7 C6 2.5(11) . . . . ?
 C2 C3 C4 K 119.1(6) . . . 6_556 ?
 C2 C3 C4 C5 -176.0(7) . . . . ?
 C2 C3 C8 K -117.2(6) . . . 6_556 ?
 C2 C3 C8 C7 174.8(6) . . . . ?
 C2 C2 C1 Sn 10.6(5) 7_575 . . . ?
 C2 C2 C1 Y -62.2(2) 7_575 . . . ?
 C2 C2 C1 Si 179.8(4) 7_575 . . . ?
 C4 C3 C2 Y -169.9(5) . . . . ?
 C4 C3 C2 C2 -79.5(6) . . . 7_575 ?
 C4 C3 C2 C1 98.8(8) . . . . ?
 C4 C3 C8 K 64.8(6) . . . 6_556 ?
 C4 C3 C8 C7 -3.2(10) . . . . ?
 C8 C3 C2 Y 12.2(9) . . . . ?
 C8 C3 C2 C2 102.5(6) . . . 7_575 ?
 C8 C3 C2 C1 -79.1(8) . . . . ?
 C8 C3 C4 K -62.8(6) . . . 6_556 ?
 C8 C3 C4 C5 2.1(11) . . . . ?
 C8 C7 C6 K 70.1(6) . . . 6_556 ?
 C8 C7 C6 C5 -0.4(12) . . . . ?
 C10 Si C1 Sn -32.2(4) . . . . ?
 C10 Si C1 Y 63.4(4) . . . . ?
 C10 Si C1 C2 159.0(6) . . . . ?
 C7 C6 C5 K 69.2(7) . . . 6_556 ?
 C7 C6 C5 C4 -0.7(13) . . . . ?
 C11 Si C1 Sn 84.6(4) . . . . ?
 C11 Si C1 Y -179.8(3) . . . . ?
 C11 Si C1 C2 -84.2(7) . . . . ?
 C18 C18 C17 Y -47.3(4) 7_575 . . . ?
 C18 C18 C17 K 64.8(4) 7_575 . . . ?
 C18 C18 C17 C16 -1.3(11) 7_575 . . . ?
 C18 C17 C16 Y -46.2(8) . . . . ?
 C18 C17 C16 K 59.5(8) . . . . ?
 C18 C17 C16 C15 0.8(15) . . . . ?
 C17 C16 C15 Y -47.4(9) . . . . ?
 C17 C16 C15 C15 0.1(13) . . . 7_575 ?
 C9 Si C1 Sn -151.9(3) . . . . ?
 C9 Si C1 Y -56.3(5) . . . . ?
 C9 Si C1 C2 39.3(7) . . . . ?
 O2 C19A C20A C21A 0(4) . . . . ?
 C19A O2 C22A C21A -41(3) . . . . ?
 C19A C20A C21A C22A -24(3) . . . . ?
 C20A C21A C22A O2 40(3) . . . . ?
 C22A O2 C19A C20A 25(3) . . . . ?
 O1 C22B C21B C20B -19(6) . . . . ?
 C22B O1 C19B K 161(7) . . . . ?
 C22B O1 C19B C20B 22(6) . . . . ?
 C22B C21B C20B C19B 31(5) . . . . ?
 C21B C20B C19B K -74(5) . . . . ?
 C21B C20B C19B O1 -34(5) . . . . ?
 C19B O1 C22B C21B -2(7) . . . . ?

_shelx_res_file
;
TITL xf541a-2_a.res in Pnma
    xf541a-2.res
    created by SHELXL-2019/2 at 10:11:55 on 04-Apr-2024
REM Old TITL xf541a-2_a.res in Pnma
REM SHELXT solution in Pnma: R1 0.151, Rweak 0.014, Alpha 0.046
REM <I/s> 0.483 for 351 systematic absences, Orientation as input
REM Formula found by SHELXT: C41 K O Si2 Sn Y
CELL 0.71073 14.2763 19.2206 14.5229 90 90 90
ZERR 4 0.0004 0.0007 0.0005 0 0 0
LATT 1
SYMM 0.5-X,-Y,0.5+Z
SYMM -X,0.5+Y,-Z
SYMM 0.5+X,0.5-Y,0.5-Z
SFAC C H K O Si Sn Y
UNIT 160 224 4 4 8 4 4
DFIX 1.44 O2 C19A O2 C22A
DFIX 1.44 O1 C22B O1 C19B
SIMU 0.01 0.02 2 O2 C19A C20A C21A C22A O1 C22B C21B C20B C19B
DANG 2.38 O2 C20A O2 C21A C19A C21A C20A C22A
DFIX 1.53 C19A C20A C21A C22A
DANG 2.38 O1 C21B O1 C20B C22B C20B C21B C19B
DFIX 1.53 C22B C21B C20B C19B
DFIX 1.54 C20A C21A
DFIX 1.54 C21B C20B
SADI C19A C20A C20A C21A C21A C22A
SADI O2 C19A O2 C22A
SADI C22B C21B C21B C20B C20B C19B
SADI 0.04 O2 C20A O2 C21A
SADI O1 C22B O1 C19B
SADI 0.04 O1 C21B O1 C20B
SADI 0.04 C20A C22A C19A C21A
SIMU O2 C19A C20A C21A C22A
SADI 0.04 C21B C19B C22B C20B
SIMU O1 C22B C21B C20B C19B

L.S. 4
PLAN  20
SIZE 0.1 0.233 0.35
TEMP -158
CONF
BOND
list 4
MORE -1
BOND $H
fmap 2
acta
OMIT -3 52
REM <olex2.extras>
REM <HklSrc "%.\\XF541A-2.hkl">
REM </olex2.extras>

WGHT    0.037600   26.096500
FVAR       0.23113   0.66195
SN    6    0.907820    0.750000    0.618787    10.50000    0.03084    0.03005 =
         0.02416    0.00000   -0.00611    0.00000
Y     7    0.854661    0.750000    0.409443    10.50000    0.03019    0.03204 =
         0.01849    0.00000    0.00202    0.00000
K     3    0.957658    0.750000    0.106386    10.50000    0.03667    0.03521 =
         0.03165    0.00000    0.00551    0.00000
SI    5    0.837213    0.583698    0.566756    11.00000    0.03338    0.02845 =
         0.02168   -0.00124   -0.00328    0.00318
C3    1    0.640949    0.672971    0.499097    11.00000    0.02878    0.02284 =
         0.02330    0.00427   -0.00265    0.00004
C2    1    0.725552    0.712773    0.526626    11.00000    0.02808    0.03015 =
         0.01758    0.00351   -0.00007    0.00098
C4    1    0.566878    0.663880    0.561631    11.00000    0.03691    0.04445 =
         0.01889    0.00630   -0.00124   -0.00258
AFIX  43
H4    2    0.569763    0.685921    0.620112    11.00000   -1.20000
AFIX   0
C8    1    0.630540    0.640872    0.413044    11.00000    0.03103    0.03245 =
         0.02784   -0.00533    0.00091   -0.00396
AFIX  43
H8    2    0.677382    0.647580    0.367438    11.00000   -1.20000
AFIX   0
C10   1    0.968260    0.575485    0.566229    11.00000    0.04192    0.02786 =
         0.04108    0.00339   -0.00284    0.00584
AFIX 137
H10A  2    0.992277    0.587002    0.504879    11.00000   -1.50000
H10B  2    0.985854    0.527644    0.581894    11.00000   -1.50000
H10C  2    0.995052    0.607523    0.611639    11.00000   -1.50000
AFIX   0
C1    1    0.808921    0.677641    0.556312    11.00000    0.03641    0.02310 =
         0.01335    0.00163   -0.00223   -0.00118
C7    1    0.553130    0.599316    0.392657    11.00000    0.04132    0.02698 =
         0.03767   -0.00410   -0.00778    0.00108
AFIX  43
H7    2    0.549200    0.576751    0.334587    11.00000   -1.20000
AFIX   0
C11   1    0.796418    0.542650    0.679667    11.00000    0.04641    0.03612 =
         0.02075    0.00487   -0.00464   -0.00107
C18   1    0.801951    0.786291    0.245677    11.00000    0.03949    0.04336 =
         0.02085    0.00470    0.00292    0.00521
AFIX  43
H18   2    0.746297    0.805148    0.219928    11.00000   -1.20000
AFIX   0
C13   1    0.854436    0.571493    0.759948    11.00000    0.05933    0.03972 =
         0.02732    0.00425   -0.00207   -0.00537
AFIX 137
H13A  2    0.920574    0.559743    0.750745    11.00000   -1.50000
H13B  2    0.832418    0.550992    0.817817    11.00000   -1.50000
H13C  2    0.847384    0.622171    0.762573    11.00000   -1.50000
AFIX   0
C17   1    0.865120    0.838405    0.274899    11.00000    0.06280    0.03755 =
         0.01883   -0.00038    0.00446   -0.00201
AFIX  43
H17   2    0.842915    0.884140    0.263122    11.00000   -1.20000
AFIX   0
C6    1    0.482732    0.590826    0.455812    11.00000    0.04226    0.04080 =
         0.04763    0.01083   -0.01480   -0.01049
AFIX  43
H6    2    0.429765    0.562814    0.441900    11.00000   -1.20000
AFIX   0
C9    1    0.791006    0.526081    0.471894    11.00000    0.05155    0.02819 =
         0.02887   -0.00123    0.00002    0.00277
AFIX 137
H9A   2    0.722848    0.521863    0.477659    11.00000   -1.50000
H9B   2    0.819657    0.479892    0.476742    11.00000   -1.50000
H9C   2    0.806513    0.546559    0.412005    11.00000   -1.50000
AFIX   0
C5    1    0.490141    0.623650    0.539869    11.00000    0.03841    0.06717 =
         0.03408    0.01690   -0.00123   -0.01300
AFIX  43
H5    2    0.441287    0.618422    0.583742    11.00000   -1.20000
AFIX   0
C16   1    0.953253    0.837614    0.317398    11.00000    0.05672    0.05250 =
         0.02679   -0.00280    0.01170   -0.01899
AFIX  43
H16   2    0.976424    0.883188    0.328451    11.00000   -1.20000
AFIX   0
C12   1    0.810782    0.463447    0.676040    11.00000    0.06240    0.03646 =
         0.03863    0.00900   -0.01005   -0.00203
AFIX 137
H12A  2    0.768967    0.443317    0.629627    11.00000   -1.50000
H12B  2    0.796574    0.443287    0.736427    11.00000   -1.50000
H12C  2    0.875964    0.453235    0.659753    11.00000   -1.50000
AFIX   0
C14   1    0.693164    0.557286    0.699546    11.00000    0.05192    0.04473 =
         0.03498    0.00829    0.00351    0.00050
AFIX 137
H14A  2    0.683904    0.607454    0.707431    11.00000   -1.50000
H14B  2    0.674460    0.533044    0.755991    11.00000   -1.50000
H14C  2    0.654916    0.540746    0.647965    11.00000   -1.50000
AFIX   0
C15   1    1.015761    0.786002    0.347673    11.00000    0.02992    0.08155 =
         0.04132   -0.00609    0.00220   -0.01450
AFIX  43
H15   2    1.070892    0.804950    0.374375    11.00000   -1.20000
AFIX   0
PART -1
O2    4    0.803231    0.754710    0.001654    20.50000    0.04937    0.03591 =
         0.05334    0.00608   -0.00843    0.00148
C19A  1    0.750076    0.691524   -0.007001    20.50000    0.05055    0.03681 =
         0.05376    0.00293   -0.00668    0.00359
AFIX  23
H19A  2    0.713609    0.683055    0.049887    20.50000   -1.20000
H19B  2    0.792686    0.651573   -0.016838    20.50000   -1.20000
AFIX   0
C20A  1    0.684395    0.699391   -0.088721    20.50000    0.04998    0.03647 =
         0.05310    0.00391   -0.01084    0.00207
AFIX  23
H20A  2    0.618211    0.695229   -0.069130    20.50000   -1.20000
H20B  2    0.697521    0.663630   -0.136055    20.50000   -1.20000
AFIX   0
C21A  1    0.704709    0.772259   -0.125721    20.50000    0.04981    0.03835 =
         0.05587    0.00740   -0.00904    0.00325
AFIX  23
H21A  2    0.750789    0.771079   -0.176638    20.50000   -1.20000
H21B  2    0.646846    0.795662   -0.146987    20.50000   -1.20000
AFIX   0
C22A  1    0.745007    0.807333   -0.040146    20.50000    0.05069    0.03577 =
         0.05456    0.00727   -0.00923    0.00139
AFIX  23
H22A  2    0.782532    0.848707   -0.057115    20.50000   -1.20000
H22B  2    0.694373    0.821834    0.002293    20.50000   -1.20000
AFIX   0
PART -2
O1    4    0.811627    0.761248   -0.008332   -20.50000    0.04956    0.03653 =
         0.05401    0.00573   -0.00756    0.00108
C22B  1    0.801372    0.785490   -0.100692   -20.50000    0.05042    0.03825 =
         0.05504    0.00729   -0.00766    0.00103
AFIX  23
H22C  2    0.858212    0.773910   -0.136608   -20.50000   -1.20000
H22D  2    0.793751    0.836685   -0.100831   -20.50000   -1.20000
AFIX   0
C21B  1    0.715882    0.751427   -0.144848   -20.50000    0.05030    0.03574 =
         0.05400    0.00613   -0.00809    0.00197
AFIX  23
H21C  2    0.728956    0.737202   -0.209092   -20.50000   -1.20000
H21D  2    0.661114    0.783015   -0.144070   -20.50000   -1.20000
AFIX   0
C20B  1    0.700027    0.688152   -0.082746   -20.50000    0.05020    0.03627 =
         0.05417    0.00396   -0.00937    0.00237
AFIX  23
H20C  2    0.632892    0.675461   -0.079670   -20.50000   -1.20000
H20D  2    0.736612    0.647463   -0.104047   -20.50000   -1.20000
AFIX   0
C19B  1    0.735651    0.714900    0.009915   -20.50000    0.05036    0.03669 =
         0.05380    0.00512   -0.00766    0.00233
AFIX  23
H19C  2    0.684971    0.739613    0.043009   -20.50000   -1.20000
H19D  2    0.757145    0.675591    0.048566   -20.50000   -1.20000
AFIX   0
HKLF 4


REM  xf541a-2_a.res in Pnma
REM wR2 = 0.1401, GooF = S = 1.098, Restrained GooF = 1.073 for all data
REM R1 = 0.0595 for 2629 Fo > 4sig(Fo) and 0.1162 for all 4032 data
REM 286 parameters refined using 186 restraints

END

WGHT      0.0376     26.1028

REM Highest difference peak  0.883,  deepest hole -1.008,  1-sigma level  0.151
Q1    1   0.7969  0.7500  0.6139  10.50000  0.05    0.88
Q2    1   0.9035  0.6828  0.5679  11.00000  0.05    0.83
Q3    1   0.9833  0.7072  0.6646  11.00000  0.05    0.74
Q4    1   0.8585  0.7500  0.6628  10.50000  0.05    0.73
Q5    1   0.9390  0.7500 -0.0539  10.50000  0.05    0.69
Q6    1   0.8373  0.7019  0.5817  11.00000  0.05    0.68
Q7    1   0.9626  0.7500  0.4140  10.50000  0.05    0.66
Q8    1   0.9192  0.6793  0.6928  11.00000  0.05    0.65
Q9    1   0.8593  0.8151  0.3625  11.00000  0.05    0.57
Q10   1   0.8735  0.7500 -0.0209  10.50000  0.05    0.56
Q11   1   0.8440  0.6562  0.5254  11.00000  0.05    0.55
Q12   1   0.8602  0.6851  0.4714  11.00000  0.05    0.55
Q13   1   0.6553  0.5620  0.7491  11.00000  0.05    0.54
Q14   1   0.6986  0.7500  0.4121  10.50000  0.05    0.52
Q15   1   1.1176  0.7500  0.3178  10.50000  0.05    0.52
Q16   1   0.8451  0.7500 -0.1698  10.50000  0.05    0.52
Q17   1   0.9540  0.7500  0.5762  10.50000  0.05    0.51
Q18   1   0.8085  0.4171  0.5768  11.00000  0.05    0.51
Q19   1   0.6571  0.5172  0.5568  11.00000  0.05    0.50
Q20   1   0.8037  0.7500 -0.1075  10.50000  0.05    0.49
;
_shelx_res_checksum                44175
_shelx_hkl_file
;
 -15   7  -8   10.76   17.57
 -15  11  -9   35.14   19.47
 -14   8  -7   26.66   17.22
 -13   8  -6  166.58   18.54
 -13   9  -6   17.81   21.49
 -13  12  -7   31.83   20.45
 -13  14  -8   24.98   20.62
 -12   8  -5    3.50   17.06
 -12  12  -6   13.04   19.77
 -12  16  -8   13.76   21.01
 -11   7  -4   24.70   17.42
 -11  14  -6    5.14   20.88
 -11  16  -7    6.58   21.89
 -10   3  -3 1503.37   19.53
 -10  11  -4    9.24   21.94
 -10  14  -5   -8.99   20.90
 -10  18  -7   41.43   25.84
  -9  -6  -4    4.26    3.42
  -9   9  -3   49.38   19.57
  -9  13  -4   22.25   21.83
  -9  15  -5   40.86   21.92
  -9  17  -6   25.71   22.29
  -9  19  -7   54.92   25.99
  -8 -10  -5   35.51    9.21
  -8   5  -2  197.53   14.59
  -8   6  -2   12.38   18.80
  -7  -9  -4  346.09   10.41
  -7  13  -3   76.43   23.40
  -7  16  -4  -17.16   23.51
  -7  18  -5   16.71   22.34
  -6  11  -2   46.32   18.97
  -6  14  -3   -0.07   15.69
  -6  17  -4   54.55   23.04
  -5 -11  -4   24.74   12.70
  -5   7  -1  367.91   14.19
  -4 -15  -6   58.45   16.44
  -4   9  -1   31.98   14.01
  -4  16  -3  186.09   24.68
  -4  18  -4  265.03   24.30
  -4  20  -5  -34.75   25.97
  -3 -14  -5  180.02   17.47
  -3  14  -2  294.17   20.97
  -3  19  -4   36.84   23.61
  -2  17  -3   12.92   22.66
  -2  19  -4  253.05   24.81
  -2  22  -6   -9.61   24.05
  -1 -16  -6   83.20   22.47
  -1 -13  -4   -5.48   18.29
  -1   6   0  -13.92   14.14
  -1  12  -1  397.76   20.66
  -1  15  -2   73.73   21.06
   0 -11  -3  -10.91   16.23
   0  12  -1   12.61   18.66
   0  21  -5  183.07   24.45
   1   7   0    8.20   12.91
   1  12  -1  393.44   17.65
   1  21  -5   40.75   20.74
   2 -11  -3  187.74   20.54
   2  12  -1    6.87   18.11
   2  21  -5   45.54   21.06
   3 -11  -3   57.62   20.23
   3  21  -5   40.95   21.57
   4  17  -3   21.05   17.80
   4  22  -6   21.96   21.37
   5 -12  -4   40.87   22.73
   5  -4  -1  661.84   15.33
   5  22  -6    6.16   23.19
   5  23  -7  -39.63   20.39
   6  16  -3   28.72   15.19
   6  18  -4   25.49   16.59
   6  20  -5   10.64   21.09
   7   0  -1   47.42    9.55
   8 -10  -4   -3.02   23.79
   8  -4  -2    8.28   14.71
   8  11  -2   12.22   11.65
   9  -6  -3  296.89   21.97
   9  -2  -2  724.33   13.97
   9  13  -3    7.70   14.25
  10 -10  -5   62.46   24.45
  11  -6  -4   13.09   17.17
  11  -1  -3   -6.68   12.87
  12  -3  -4   22.90   18.65
  13  -4  -5  131.55   20.14
 -15   8  -8    7.91   16.74
 -15  12  -9  -23.59   19.23
 -14  12  -8   18.61   20.43
 -13  10  -6  100.18   21.77
 -13  13  -7   24.45   20.88
 -13  15  -8   17.39   21.07
 -12   9  -5   18.86   18.81
 -12  13  -6   24.03   20.48
 -12  15  -7   54.36   22.10
 -11   8  -4   44.89   17.71
 -11  12  -5   39.90   20.94
 -11  15  -6   94.91   22.96
 -11  17  -7   15.55   21.87
 -10  -9  -6   13.98    8.55
 -10   2  -3   92.46   13.42
 -10   4  -3  247.39   15.04
 -10   5  -3  745.48   17.89
 -10   6  -3  508.72   21.87
  -9 -12  -7  116.50   13.20
  -9  10  -3    5.59   19.16
  -9  16  -5    2.10   24.90
  -8 -13  -7  -20.25   14.86
  -8  12  -3  343.50   24.25
  -8  15  -4   12.94   23.58
  -8  17  -5  -10.13   22.41
  -8  19  -6   26.13   24.99
  -7 -14  -7  115.41   17.58
  -7 -11  -5  135.02   10.83
  -7  10  -2  115.00   21.09
  -7  14  -3   33.29   22.68
  -6 -16  -8   42.96   18.59
  -6   3  -1 1811.67   15.78
  -6   4  -1   25.24   12.96
  -6  12  -2  209.32   21.96
  -6  15  -3  567.76   25.79
  -6  21  -6   31.29   22.63
  -5 -14  -6   45.16   16.23
  -5  13  -2   35.54   21.02
  -5  18  -4    3.39   26.71
  -5  20  -5   39.43   24.85
  -4 -16  -7   17.26   17.30
  -4 -13  -5   44.02   18.43
  -4  10  -1   31.11   20.37
  -4  17  -3  -19.75   23.88
  -4  19  -4   87.38   23.17
  -4  22  -6   36.31   26.68
  -3 -15  -6   34.38   17.90
  -3  11  -1  882.08   21.54
  -3  15  -2  263.17   23.53
  -3  17  -3   25.87   16.53
  -3  21  -5   27.32   26.56
  -2  12  -1   23.39   19.47
  -2  15  -2   24.78   15.48
  -1   7   0   15.08   16.26
  -1  23  -6   33.64   26.17
   0   7   0  -19.48   14.56
   0  13  -1    3.93   19.42
   0  16  -2   28.49   22.04
   0  18  -3   -5.51   23.56
   0  20  -4  629.18   26.99
   0  23  -6   -1.18   23.69
   1 -11  -3  235.96   14.67
   1  13  -1  601.22   21.66
   1  16  -2    5.21   20.46
   1  18  -3   24.52   21.19
   1  20  -4  148.76   23.21
   1  23  -6   41.91   23.43
   2   7   0 4578.10   20.13
   2  18  -3   59.05   21.26
   2  20  -4   50.83   23.28
   2  23  -6   19.82   22.35
   3 -14  -5  201.86   26.17
   3  -8  -2  671.65   21.83
   3  -5  -1  121.95   12.77
   3  18  -3    7.45   20.41
   3  20  -4   -0.36   20.84
   3  23  -6  -23.18   20.71
   4 -14  -5   -1.18   17.22
   4 -12  -4  119.13   21.47
   4  12  -1   38.14   18.08
   4  15  -2    7.57   18.48
   4  21  -5   52.64   21.41
   4  24  -7   18.48   24.28
   5  -7  -2  485.53   20.90
   5  17  -3   -0.98   18.05
   5  21  -5   37.70   23.70
   6 -11  -4  -10.41   23.56
   6  -2  -1  143.10   14.20
   6  22  -6   10.82   21.92
   6  23  -7    3.18   19.90
   7  -8  -3   41.18   19.57
   7  -5  -2 1380.86   20.85
   7  18  -4   30.69   18.67
   8  -7  -3   29.96   19.53
   8  17  -4  -10.84   17.44
   8  19  -5  -11.26   19.28
  10  -7  -4   43.29   18.56
  11  -8  -5   72.09   22.54
  11  13  -4   37.25   11.65
  12  -6  -5   44.61   19.19
  14  -4  -6   16.32   18.81
 -15  10  -8   21.60   21.65
 -15  13  -9   -7.74   20.86
 -14  10  -7   22.40   20.40
 -14  11  -7  -43.22   22.68
 -14  13  -8   23.59   20.97
 -13  11  -6   17.15   19.66
 -13  14  -7    0.40   19.25
 -12  10  -5   -9.28   20.49
 -11   9  -4   23.12   18.03
 -11  10  -4  -32.88   20.99
 -11  13  -5   38.46   22.36
 -11  16  -6   -1.37   20.19
 -10   1  -3 1146.25   14.57
 -10   7  -3  863.47   21.39
 -10   8  -3   63.88   21.14
 -10  12  -4   19.01   20.61
 -10  15  -5   -8.10   22.51
  -9  -3  -3  228.03    6.13
  -9  11  -3  137.15   21.13
  -9  14  -4   13.40   22.83
  -9  17  -5    1.73   21.83
  -8 -14  -8   23.34   15.39
  -8   8  -2  -23.09   19.29
  -8  18  -5   94.69   25.94
  -7 -15  -8   62.87   16.70
  -7  11  -2  432.73   22.59
  -7  17  -4   53.62   26.96
  -7  19  -5   58.97   25.78
  -6 -13  -6  198.96   18.46
  -6   6  -1   31.08   16.15
  -6   7  -1  371.18   17.94
  -6  16  -3   45.37   23.88
  -6  18  -4   25.84   27.25
  -5 -15  -7    0.03   17.01
  -5   9  -1   38.35   13.80
  -5  14  -2  263.23   23.25
  -5  19  -4   22.87   23.63
  -4  -9  -3   23.40   13.97
  -4  15  -2    1.09   21.15
  -4  21  -5   65.54   27.69
  -3  20  -4  -20.15   25.19
  -2 -15  -6   66.91   20.35
  -2 -10  -3   34.47   16.12
  -2   6   0  604.77   16.24
  -2  13  -1    8.32   19.16
  -2  18  -3   22.40   16.96
  -2  22  -5   71.32   26.46
  -1  -8  -2  223.17   16.94
  -1  -5  -1  537.42   10.84
  -1   8   0   22.08   16.90
   0 -14  -5   -0.26   23.33
   0   8   0  586.46   18.57
   0  22  -5  -25.37   24.53
   1 -14  -5  146.81   23.47
   1   8   0   13.29   14.96
   1  22  -5   47.32   23.46
   2 -14  -5  356.98   25.53
   2  -8  -2  -11.57   22.48
   2  -5  -1    5.00   12.61
   2  13  -1   25.25   19.52
   3 -12  -4    2.61   20.92
   3  13  -1  521.60   19.66
   3  22  -5   68.78   22.46
   4  18  -3   54.32   20.11
   4  20  -4  106.74   21.93
   4  23  -6   13.77   22.87
   5 -13  -5   50.56   25.75
   5  -3  -1  160.26   12.38
   5  24  -7   16.67   19.88
   6  -6  -2  182.58   18.16
   6  10  -1   36.30   12.22
   6  14  -2   25.69   15.23
   6  17  -3  199.66   20.51
   6  19  -4   34.30   18.81
   7 -12  -5   75.02   24.44
   7 -10  -4   26.36   22.72
   7   1  -1  292.45    9.26
   7  13  -2  440.70   16.21
   7  16  -3   13.03   15.69
   7  20  -5    8.88   18.67
   8 -11  -5  109.71   27.59
   8  -9  -4   -5.00   22.65
   9  -8  -4  255.19   21.70
   9  -5  -3  291.23   18.05
  10  15  -4  -23.85   15.47
  11   0  -3   89.95   11.21
  11   9  -3    8.24    6.37
  12  -2  -4   62.76   14.64
  13  -6  -6   96.66   21.53
  14  -3  -6   17.41   20.60
 -15   6  -7  -20.91   12.37
 -15  11  -8   12.90   20.65
 -14   2  -6    5.47    8.14
 -14   3  -6    3.34   12.28
 -14   4  -6   46.53   14.11
 -14   5  -6   49.40   14.65
 -14   6  -6   -0.29   15.30
 -14  12  -7   34.41   23.76
 -14  14  -8   -0.41   22.40
 -13   2  -5  190.65   15.29
 -13   3  -5   18.45   14.96
 -13   4  -5  146.89   14.31
 -13   5  -5   59.89   14.68
 -13   6  -5  133.80   17.67
 -13   7  -5  -20.20   17.77
 -13  12  -6   32.04   19.88
 -13  15  -7   20.39   23.42
 -12  11  -5   30.65   21.12
 -12  12  -5    5.22   22.33
 -12  17  -7  -29.04   21.57
 -11  -9  -7    0.87    7.52
 -11  11  -4    6.65   19.57
 -11  14  -5   -5.99   23.06
 -10   0  -3  345.36   11.76
 -10   9  -3  847.04   23.02
 -10  16  -5   26.24   23.97
 -10  18  -6   67.81   25.31
  -9  12  -3   10.29   20.70
  -9  15  -4   25.56   24.20
  -9  19  -6    2.80   22.84
  -8  10  -2  -28.99   20.52
  -7 -12  -6  225.34   17.65
  -7  -6  -3  130.77    6.24
  -7  12  -2   55.29   21.51
  -7  15  -3   42.67   24.16
  -7  18  -4   12.91   24.29
  -6  13  -2    8.93   15.38
  -5  -8  -3   93.01   11.34
  -5  17  -3    2.60   25.43
  -5  21  -5   16.61   25.32
  -4 -14  -6   34.54   16.90
  -4  18  -3   49.69   26.32
  -3 -13  -5  115.79   18.02
  -3   5   0   -0.83   14.73
  -3  13  -1  478.00   23.27
  -3  16  -2  332.42   24.93
  -3  22  -5   41.47   26.99
  -2   7   0 4451.82   22.44
  -2   8   0 1037.14   22.09
  -2  19  -3  -10.02   25.30
  -1 -15  -6  272.15   23.93
  -1 -10  -3  282.10   18.04
  -1   9   0  -44.68   18.80
  -1  14  -1   83.78   21.85
  -1  17  -2  287.59   24.46
  -1  19  -3   93.42   24.55
  -1  21  -4   -0.31   25.86
   0  -8  -2  287.63   17.89
   0  -5  -1  956.03   13.14
   0   9   0   -1.53   17.67
   0  14  -1    8.45   22.05
   0  19  -3   17.55   22.58
   0  21  -4    5.68   24.31
   1 -15  -6  284.52   27.30
   1  -8  -2  224.21   18.66
   1  14  -1  109.70   21.65
   1  17  -2  269.56   23.12
   1  19  -3   69.12   21.21
   1  24  -6   -0.95   22.63
   2 -12  -4   67.35   21.03
   2 -10  -3   48.58   21.55
   2   9   0 1237.85   20.57
   2  14  -1  -18.86   20.16
   2  17  -2  199.88   22.01
   2  19  -3   12.29   21.94
   2  21  -4  177.19   23.51
   2  24  -6   19.10   22.70
   3   8   0   21.76   14.52
   3  19  -3   64.54   22.15
   3  21  -4  143.14   25.33
   3  24  -6   42.38   26.08
   4  -7  -2    2.45   21.23
   4  13  -1   21.61   21.15
   4  16  -2   -3.72   19.20
   4  22  -5    2.31   22.17
   5 -11  -4   33.39   21.38
   5  -9  -3   64.54   20.82
   5  12  -1  190.27   18.29
   5  18  -3   93.89   18.09
   5  20  -4  105.08   20.73
   5  23  -6   -4.96   21.54
   6 -12  -5  237.71   26.70
   6  21  -5   32.68   19.65
   8  -6  -3  815.45   22.52
   8  12  -2   55.75   12.36
   9   0  -2 1179.04   14.59
   9  14  -3  -14.07   15.40
  10  -6  -4   21.90   18.66
  10  12  -3  153.64   12.20
  11  -7  -5   37.43   20.26
  11  -4  -4   26.03   17.61
  11   1  -3   -0.78    9.78
  12  -7  -6   70.91   24.04
  12  -5  -5    4.43   18.12
  12  -1  -4  -16.66   17.48
  13  -5  -6   -2.72   22.04
  13  -2  -5  149.56   19.53
  14  -2  -6   49.45   18.75
 -15   7  -7   10.20   16.81
 -15   8  -7   15.81   20.36
 -15  12  -8  -10.61   19.30
 -14   8  -6   40.26   17.33
 -14   9  -6   19.69   22.03
 -14  13  -7   26.92   21.68
 -13   1  -5   86.26   14.72
 -13   8  -5  137.86   18.46
 -13   9  -5    5.56   20.17
 -13  13  -6    5.28   21.42
 -12   2  -4   36.94   14.16
 -12   3  -4   18.04   13.77
 -12   4  -4   96.09   13.76
 -12   5  -4   -1.41   14.17
 -12   6  -4   38.77   16.34
 -12   7  -4   21.08   16.57
 -12   8  -4   57.32   21.24
 -12  13  -5   13.34   23.23
 -12  15  -6   25.54   21.23
 -11  -7  -6  194.31    6.70
 -11  15  -5  -15.83   23.69
 -11  17  -6   68.99   23.79
 -10  10  -3   -2.87   20.22
 -10  14  -4  -13.73   24.02
 -10  17  -5   -1.61   23.11
 -10  19  -6  -28.91   23.29
  -9  -8  -5   97.58    8.51
  -9   3  -2  339.39   15.84
  -9   4  -2  545.23   15.34
  -9   5  -2   30.05   15.89
  -9   7  -2  -15.72   18.27
  -9  16  -4   60.21   25.16
  -9  18  -5    8.51   25.29
  -8 -11  -6  175.75   13.93
  -8  11  -2    3.61   21.70
  -8  15  -3   13.97   23.21
  -8  17  -4    8.14   23.17
  -8  19  -5  -30.82   24.37
  -7  13  -2  435.31   24.64
  -7  16  -3    3.61   24.87
  -7  20  -5   11.12   23.86
  -6 -15  -8   13.30   18.90
  -6 -14  -7  -20.16   15.96
  -6  10  -1   21.83   18.57
  -6  14  -2    4.45   23.76
  -6  17  -3  176.66   26.76
  -6  21  -5   16.36   24.79
  -5  11  -1  307.88   20.53
  -5  22  -5   61.80   25.65
  -4 -15  -7   45.00   18.70
  -4  13  -1   53.57   20.26
  -4  22  -5   35.91   23.62
  -3 -14  -6  190.66   19.19
  -3 -11  -4   46.84   15.75
  -3  -9  -3  281.06   16.85
  -3   6   0   -3.67   11.18
  -3   7   0    4.84   17.89
  -3  19  -3   44.60   25.93
  -3  21  -4  105.77   27.72
  -2 -13  -5   30.68   18.22
  -2   1   0 6775.86   15.99
  -2   9   0 1239.98   22.39
  -2  14  -1    1.78   21.75
  -2  17  -2  182.58   24.50
  -2  23  -5   13.82   27.67
  -1  10   0  -39.83   20.19
  -1  23  -5   39.30   25.44
   0 -10  -3  -10.09   13.76
   0  10   0 3184.56   26.59
   0  20  -3    4.42   22.93
   0  23  -5   -0.58   24.48
   1  23  -5    8.77   24.63
   2 -13  -5   24.57   25.42
   2  23  -5   -8.58   22.24
   3 -13  -5  161.94   25.23
   3  -7  -2  360.78   22.98
   3  17  -2   15.80   19.50
   3  23  -5   20.65   21.22
   4 -11  -4  338.19   23.13
   4  -9  -3    9.37   22.65
   4  19  -3   31.86   21.39
   4  21  -4   38.29   22.32
   4  24  -6    7.98   22.99
   5 -12  -5  209.59   23.98
   5  -6  -2  518.59   21.46
   5  16  -2  463.79   19.99
   5  22  -5   42.97   22.62
   6 -10  -4  226.34   23.06
   6  -5  -2   -6.18   17.97
   6  11  -1  230.23   15.05
   6  15  -2   12.66   15.89
   6  20  -4    3.73   22.27
   6  23  -6   26.10   20.14
   7 -11  -5  151.76   28.10
   7  -9  -4  364.22   25.32
   7  -7  -3   87.93   19.44
   7  -4  -2  236.76   15.91
   7  14  -2  143.33   17.17
   7  17  -3   72.24   20.81
   7  19  -4   12.39   17.58
   7  21  -5   45.61   21.85
   8 -10  -5   48.86   25.10
   8  -8  -4   -7.75   21.86
   8  -2  -2  -35.00   14.76
   8  20  -5   22.61   16.25
   9  -9  -5   55.78   26.18
   9  -7  -4  -10.10   19.77
   9  -4  -3   72.66   19.13
   9  17  -4    3.87   17.99
  10  -8  -5   34.89   22.83
  10  -2  -3  147.07   17.27
  11  -6  -5   84.89   23.03
  11   2  -3   59.01   10.39
  12  -4  -5   19.91   20.49
  13  -1  -5   69.80   17.99
 -15   9  -7  -34.66   19.03
 -15  10  -7   31.81   23.67
 -15  13  -8  -33.76   20.12
 -14   0  -6   -4.35    7.15
 -14  14  -7   10.08   22.26
 -13  10  -5   72.35   21.10
 -13  14  -6   35.38   23.06
 -13  16  -7   12.47   21.95
 -12   9  -4    3.18   20.08
 -12  16  -6    0.66   22.84
 -11   4  -3  133.10   18.00
 -11   5  -3   -2.63   18.99
 -11   6  -3  271.53   20.53
 -11   7  -3   22.69   21.37
 -11  13  -4   12.64   22.26
 -11  16  -5   13.26   23.23
 -10  11  -3  335.10   22.83
 -10  15  -4  -22.16   25.27
  -9   2  -2  721.84   15.50
  -9   8  -2  558.25   21.66
  -9   9  -2  420.91   21.72
  -9  14  -3  -20.85   23.85
  -9  17  -4    1.69   23.65
  -9  19  -5   21.89   26.53
  -8  -9  -5    2.39   10.32
  -8  -7  -4   96.46    7.24
  -8  12  -2   72.44   23.02
  -8  20  -5   33.88   25.51
  -7 -15  -9   13.18   21.31
  -7 -14  -8  -13.74   18.67
  -7 -13  -7   81.64   16.34
  -7 -10  -5    9.65   11.14
  -7   3  -1 1361.81   18.82
  -7   4  -1   43.47   14.56
  -7   5  -1  270.74   15.99
  -7   6  -1  371.74   16.60
  -7   7  -1  498.40   19.38
  -7   8  -1    1.32   18.53
  -7  14  -2  122.78   22.89
  -7  17  -3   98.59   26.17
  -7  19  -4   49.68   24.86
  -7  21  -5   14.16   27.81
  -6  -9  -4   42.30   11.55
  -6  11  -1  164.38   21.58
  -6  18  -3   24.64   27.60
  -6  20  -4   34.62   25.09
  -5  12  -1  184.11   20.59
  -4 -12  -5  458.90   18.59
  -4  -6  -2    1.79    7.72
  -4  17  -2    5.70   25.36
  -4  19  -3   27.51   23.89
  -4  21  -4   56.17   27.34
  -3 -15  -7   97.72   21.40
  -3  14  -1  438.52   23.31
  -3  23  -5   48.06   26.90
  -2  -7  -2  653.85   14.00
  -2  -4  -1    6.53    6.78
  -2  10   0   55.29   22.49
  -2  15  -1   -2.12   22.99
  -2  18  -2    1.03   25.39
  -2  20  -3   18.23   25.90
  -1  15  -1   12.10   22.63
  -1  18  -2  -44.50   24.20
  -1  20  -3   62.08   24.25
  -1  22  -4   -2.41   25.49
   0 -13  -5  122.06   22.35
   0  11   0  -23.33   20.32
   0  18  -2  308.45   24.20
   0  22  -4   98.56   25.02
   1  11   0  -11.62   17.94
   1  15  -1   20.77   22.09
   1  18  -2  -16.36   23.62
   1  22  -4   33.65   24.16
   2 -14  -6   57.32   26.90
   2  18  -2  -12.42   22.15
   2  20  -3   -2.30   23.49
   3 -11  -4   23.16   21.99
   3  -9  -3  293.68   23.69
   3  20  -3    9.23   23.35
   4  -3  -1   19.91   12.66
   4   8   0  816.20   15.80
   4  14  -1   54.82   18.78
   4  17  -2   23.02   18.66
   4  23  -5   31.00   23.58
   5  -8  -3   87.19   21.94
   5  -2  -1 1359.19   13.82
   5  13  -1  257.79   17.70
   5  19  -3    3.67   18.84
   5  21  -4   35.69   21.44
   5  24  -6    6.39   19.57
   6 -11  -5  101.94   25.05
   6  18  -3   40.42   17.69
   6  22  -5   27.62   20.94
   8  13  -2  -26.10   14.71
   8  16  -3  579.54   18.46
   9   1  -2   51.57    9.42
  10  -9  -6   22.39   26.40
  10  -5  -4   30.96   18.48
  11  -8  -6   -0.34   26.31
  11  -3  -4   89.83   16.01
  12  -6  -6  -15.20   20.13
  12   0  -4  106.54   15.17
  13  -4  -6  141.51   22.10
  14  -4  -7   81.56   23.63
 -14  11  -6   20.76   20.74
 -14  15  -7    8.01   22.94
 -13   0  -5  348.08   14.08
 -13  11  -5    6.12   21.12
 -13  12  -5  113.57   23.86
 -13  15  -6  -13.69   21.00
 -12   1  -4    4.68   12.49
 -12  11  -4  -13.85   21.98
 -12  15  -5   53.62   25.81
 -12  17  -6   54.27   23.87
 -11   3  -3   41.67   15.92
 -11  17  -5   20.63   21.74
 -10  12  -3  169.55   23.91
 -10  13  -3  257.07   27.46
 -10  18  -5   -5.25   24.06
  -9 -11  -7   76.30   13.66
  -9  15  -3   41.49   23.81
  -8 -12  -7  358.69   16.27
  -8  16  -3  593.78   27.95
  -8  19  -4   17.17   24.88
  -7  -8  -4   53.61    8.81
  -7   2  -1   88.99   14.05
  -7  20  -4   22.92   25.16
  -6 -12  -6  101.05   18.14
  -6  12  -1   19.62   21.61
  -6  16  -2   23.62   26.79
  -5 -15  -8  -14.85   20.26
  -5 -14  -7    7.59   16.70
  -5  17  -2   92.56   28.27
  -5  19  -3    2.21   25.79
  -5  21  -4   -8.63   24.77
  -4   4   0  334.20   14.91
  -4   5   0  346.13   11.94
  -4   6   0  596.42   14.01
  -4   8   0  794.47   22.82
  -4  14  -1   65.96   20.88
  -4  20  -3   82.86   28.01
  -4  22  -4   45.27   25.78
  -3 -12  -5  825.70   22.71
  -3  10   0    1.60   22.84
  -3  15  -1  234.83   25.07
  -3  18  -2  233.71   28.41
  -3  20  -3   22.16   19.75
  -3  22  -4   -3.49   28.46
  -2  -9  -3  622.61   17.33
  -1 -15  -7  -18.45   25.64
  -1 -14  -6   65.10   23.57
  -1 -11  -4   22.48   19.15
  -1  11   0  -28.86   15.14
  -1  16  -1  132.07   24.55
  -1  21  -3   74.81   26.10
   0 -14  -6   42.56   25.26
   0 -11  -4   -5.68   19.34
   0  -7  -2   -5.50   15.59
   0  12   0 3507.58   29.28
   0  21  -3   61.77   25.40
   0  24  -5   -1.40   23.35
   1 -14  -6  106.24   24.96
   1 -11  -4   64.68   21.39
   1  -7  -2 1915.52   21.82
   1  21  -3   85.53   25.39
   1  24  -5   45.14   23.97
   2 -11  -4 1158.82   21.92
   2  -9  -3  659.58   24.77
   2  -4  -1    0.32   12.75
   2  11   0 3135.75   25.72
   2  24  -5   -2.14   24.32
   3 -12  -5  937.46   27.21
   3  15  -1  221.54   21.32
   3  18  -2  200.99   22.24
   3  22  -4    5.89   20.25
   3  24  -5   20.37   26.59
   4 -12  -5  471.60   22.68
   4  20  -3  100.75   23.16
   4  22  -4   42.46   26.85
   5  17  -2  118.73   18.86
   6  -9  -4   83.96   22.58
   6  -7  -3  572.03   22.58
   6  12  -1   19.62   13.84
   7 -10  -5   24.13   25.88
   7  -6  -3  144.17   20.18
   7  -3  -2 2024.17   20.07
   7  10  -1   18.66   11.67
   7  15  -2  742.34   20.67
   8  -9  -5  -14.48   23.85
   8  -5  -3   -4.57   18.07
   8  19  -4   24.75   18.38
   9  -8  -5   89.57   24.82
   9  -6  -4   10.99   20.10
   9  11  -2  110.11   11.88
   9  15  -3   65.17   16.47
   9  18  -4   29.49   17.81
  10  -7  -5   87.06   22.63
  10  13  -3  268.75   14.76
  11  -5  -5  121.06   22.89
  11   3  -3   51.62    9.43
  12  -3  -5  141.79   21.16
  12   1  -4   28.12   13.08
 -15  12  -7   19.37   21.18
 -15  13  -7  -12.40   21.80
 -14  13  -6   11.44   23.20
 -13  13  -5   34.56   22.06
 -13  16  -6   64.42   23.02
 -12  12  -4   37.95   22.74
 -11   2  -3   65.08   14.02
 -11  10  -3   62.62   20.55
 -11  11  -3   33.89   24.91
 -10  17  -4   29.51   24.49
 -10  19  -5   -3.06   27.61
  -9 -12  -8   98.08   16.38
  -9   1  -2   50.92   11.54
  -9  11  -2  106.29   21.60
  -9  16  -3    6.80   23.97
  -9  18  -4  -11.07   25.45
  -9  20  -5   25.02   22.93
  -8  17  -3   41.71   25.77
  -7  15  -2  673.86   27.84
  -6 -13  -7  192.28   22.22
  -6  13  -1  215.66   24.12
  -6  21  -4  -16.78   25.19
  -5  14  -1  204.07   23.83
  -5  20  -3   -3.90   27.10
  -5  22  -4   61.92   30.27
  -4 -15  -8  113.74   20.57
  -4 -14  -7  231.25   21.36
  -4  -8  -3  699.25   14.19
  -4   9   0  770.38   23.93
  -4  15  -1   11.82   23.85
  -3  11   0    1.87   22.13
  -3  21  -3   27.00   28.27
  -2 -12  -5   14.86   19.41
  -2  12   0  494.59   23.07
  -2  19  -2  128.12   26.00
  -2  21  -3  -15.62   24.96
  -2  23  -4   87.23   29.62
  -1  -9  -3  264.84   18.85
  -1  -4  -1 2392.61   13.40
  -1  19  -2  214.02   25.45
  -1  23  -4   12.37   26.43
   0  -9  -3  655.36   22.91
   0  -4  -1   -6.27   11.64
   0  23  -4  -12.08   22.54
   1  -9  -3  262.38   21.83
   1  12   0   14.58   19.68
   1  19  -2  200.61   25.42
   1  23  -4    2.93   24.86
   2 -12  -5    4.46   22.19
   2  12   0  518.55   20.89
   2  16  -1  -24.06   21.41
   3 -13  -6   20.65   25.79
   3  11   0    2.61   16.53
   3  21  -3   36.93   23.86
   4 -13  -6   34.87   19.40
   4  -8  -3  747.44   25.41
   4   9   0  788.73   14.85
   4  15  -1   17.37   19.73
   4  18  -2    8.02   20.91
   4  24  -5  -18.40   23.26
   5  -5  -2  674.77   20.77
   5  14  -1  193.58   18.15
   5  20  -3  -13.90   24.27
   5  22  -4   22.26   25.07
   6 -12  -6   96.86   20.83
   6  -4  -2   79.95   16.56
   6   0  -1   69.94    9.61
   6  13  -1  230.27   18.84
   6  19  -3  138.01   19.77
   6  21  -4  -23.40   19.83
   6  23  -5    4.45   24.21
   7 -11  -6  204.06   29.34
   7  -8  -4   52.92   21.87
   7  18  -3    6.34   17.06
   8  -7  -4  119.48   20.88
   8  -1  -2  113.86   12.45
   9   2  -2  722.47   10.78
  10  -8  -6  107.51   29.80
  10  -4  -4    5.52   17.68
  11  -2  -4  104.46   15.71
  11   4  -3  160.56    8.98
  12   2  -4   90.17   12.29
  13  -5  -7   27.09   22.35
  13  -3  -6   25.12   18.49
  13   1  -5   96.85   14.95
 -15   4  -6   -6.37    9.33
 -15   5  -6   -7.82    9.73
 -15   6  -6   21.65   12.35
 -15   7  -6   34.93   16.87
 -15   8  -6    5.80   18.95
 -15   9  -6   33.29   23.78
 -15  14  -7   21.43   20.26
 -14   4  -5  113.14   18.04
 -14   5  -5   15.60   14.90
 -14   6  -5   14.15   15.81
 -14   7  -5   -0.70   16.84
 -14   8  -5   53.10   18.51
 -14   9  -5   15.69   19.42
 -14  10  -5   28.53   25.18
 -14  14  -6    4.72   22.23
 -13   5  -4   10.93   17.58
 -13   6  -4  154.80   20.27
 -13   8  -4  -11.18   20.64
 -12   0  -4   97.19   12.78
 -12  13  -4    3.77   22.61
 -12  16  -5    1.81   21.51
 -11  12  -3    8.43   23.22
 -11  18  -5  -14.68   23.00
 -10   4  -2   51.31   17.83
 -10   5  -2   -9.43   16.63
 -10   6  -2   72.14   18.72
 -10   7  -2    6.39   19.60
 -10   8  -2  -18.68   20.52
 -10   9  -2   61.36   20.75
 -10  18  -4   23.23   23.68
  -9  19  -4    3.52   27.64
  -8   5  -1   10.57   15.56
  -8   7  -1   -1.30   19.09
  -8   8  -1  730.53   22.89
  -8   9  -1   -6.65   22.15
  -8  15  -2   16.32   27.01
  -8  20  -4    7.23   28.12
  -7  12  -1   69.19   23.20
  -7  16  -2   84.47   26.32
  -7  19  -3   56.94   27.55
  -7  21  -4   82.84   27.34
  -6 -14  -8   92.21   19.48
  -6  14  -1   44.48   24.80
  -6  20  -3  -28.19   27.59
  -6  22  -4   27.52   27.10
  -5 -12  -6  155.27   19.65
  -5   5   0    6.04   16.28
  -5   8   0    1.78   19.89
  -5   9   0   42.87   21.09
  -5  18  -2  126.93   28.54
  -4  19  -2   23.16   26.35
  -4  21  -3   48.00   28.53
  -4  23  -4   40.21   29.33
  -3 -15  -8  182.38   24.45
  -3 -14  -7   14.05   20.60
  -3 -13  -6   39.75   18.90
  -3 -10  -4   56.11   16.30
  -3  12   0    3.17   22.59
  -2 -13  -6  357.02   23.03
  -2  13   0 2037.50   28.73
  -2  17  -1   14.02   25.76
  -2  22  -3   -1.55   27.27
  -1 -12  -5  401.42   23.28
  -1  13   0   20.86   22.04
  -1  17  -1  174.52   24.80
  -1  20  -2    4.30   26.77
  -1  22  -3   30.15   26.42
  -1  24  -4   22.91   29.06
   0 -12  -5   -1.70   22.29
   0  13   0   30.32   21.56
   0  17  -1  118.67   24.36
   0  22  -3   12.83   24.84
   0  24  -4   35.41   25.75
   1  13   0  -32.35   21.62
   1  17  -1  142.82   22.86
   1  20  -2   15.12   23.82
   1  22  -3   12.73   25.51
   2 -13  -6  402.63   30.70
   2  13   0 2016.49   29.27
   2  17  -1    5.37   22.35
   2  22  -3   -4.79   25.80
   3  -6  -2 1020.81   16.71
   3  -3  -1  668.25   13.48
   3  12   0  -12.34   17.31
   3  19  -2   47.06   23.35
   4 -11  -5   73.47   23.32
   4  10   0 1699.95   18.81
   4  21  -3   23.39   21.84
   4  23  -4    8.25   26.42
   5 -12  -6  182.69   29.04
   5  -9  -4  301.00   25.20
   5  24  -5   10.03   21.21
   6 -10  -5  193.72   25.44
   6  17  -2    5.65   18.13
   7  11  -1   62.13   13.52
   7  16  -2  114.53   19.37
   7  21  -4   55.78   22.25
   8 -10  -6  176.51   29.72
   8  -4  -3 2107.16   24.38
   8  14  -2   -5.56   14.60
   8  20  -4   28.10   19.18
   9  -9  -6   37.70   28.65
   9  -5  -4   42.73   19.92
   9  12  -2  364.79   14.77
   9  16  -3    6.42   18.28
  10  -6  -5   23.35   20.63
  10   0  -3  303.48   14.89
  10  14  -3   97.90   15.44
  11  -4  -5   35.58   24.04
  11   5  -3   -3.62    7.95
  12  -2  -5    0.93   17.59
 -15  10  -6   -3.92   21.90
 -15  11  -6   13.15   23.19
 -14  11  -5  -29.31   22.59
 -14  15  -6    8.02   23.80
 -13  -1  -5   57.87    9.44
 -13   4  -4    7.15   16.86
 -13   9  -4   55.88   19.93
 -13  11  -4   -2.65   24.23
 -13  15  -5   34.27   22.39
 -12   6  -3  266.84   20.81
 -12   7  -3  259.62   22.64
 -12   8  -3  142.12   21.76
 -12  14  -4   35.36   23.01
 -12  17  -5  -12.62   22.32
 -11   1  -3   -0.98   12.05
 -11  17  -4    9.44   23.96
 -10  -8  -6  100.41    8.76
 -10   3  -2    7.31   15.89
 -10  10  -2  -14.42   21.44
 -10  11  -2   -0.89   22.25
 -10  16  -3   19.09   24.56
  -9  14  -2  420.22   27.91
  -9  17  -3   25.73   25.48
  -9  20  -4   23.39   27.49
  -8 -10  -6  213.82   14.06
  -8   4  -1  870.57   16.74
  -8  10  -1  798.83   25.17
  -8  11  -1   49.53   22.76
  -8  16  -2  -28.18   25.97
  -8  19  -3    1.42   25.27
  -8  21  -4   16.67   28.50
  -7 -14  -9    5.85   21.95
  -7 -12  -7  365.22   20.86
  -7  13  -1   72.30   23.48
  -7  17  -2  193.52   27.26
  -7  20  -3   28.38   24.04
  -6 -10  -5  137.77   13.28
  -6  15  -1  205.53   27.26
  -5 -15  -9   37.54   21.91
  -5 -14  -8  189.08   22.82
  -5 -13  -7  111.07   18.34
  -5  -9  -4  288.76   12.54
  -5  -7  -3   10.31   12.14
  -5  10   0   15.42   22.05
  -5  11   0    0.88   20.66
  -5  19  -2   46.12   29.91
  -5  21  -3   33.47   24.66
  -4 -11  -5   74.11   16.37
  -4  17  -1   53.47   26.35
  -3  -8  -3   66.19   13.37
  -3  13   0  -26.44   23.36
  -3  17  -1  174.79   25.03
  -3  20  -2   85.47   28.50
  -2 -14  -7  -19.82   23.02
  -2 -10  -4   48.49   17.76
  -2  14   0   89.83   23.00
  -2  18  -1  127.81   26.61
  -2  20  -2  -19.91   19.51
  -1 -14  -7   17.65   26.30
  -1 -13  -6  284.09   23.83
  -1  14   0   -9.42   23.28
   0 -14  -7   20.88   26.09
   0 -13  -6  -30.57   24.08
   0  14   0 1630.11   29.33
   0  18  -1    5.69   23.75
   1 -14  -7    7.51   27.38
   1 -13  -6  260.97   21.59
   1 -10  -4  374.51   24.02
   1  14   0  -25.07   23.25
   1  18  -1  282.80   24.74
   1  24  -4   27.63   22.14
   2 -10  -4   30.34   22.37
   2  -8  -3   42.07   22.08
   2  -6  -2  348.02   17.89
   2  20  -2   -2.71   24.35
   2  24  -4   -0.74   24.68
   3 -11  -5  186.97   24.23
   3  13   0  -12.96   22.85
   3  17  -1  187.37   21.58
   3  22  -3  -21.93   22.93
   3  24  -4   -9.32   25.42
   4  -5  -2    3.48   17.87
   4  -2  -1  870.97   12.85
   4  11   0  208.14   15.12
   4  16  -1  123.96   20.85
   4  19  -2    9.27   21.30
   4  25  -5   16.89   22.23
   5  -1  -1 1029.20   11.43
   5   6   0    6.15   11.37
   5  15  -1   10.82   18.75
   5  21  -3   23.12   25.68
   6 -11  -6  132.62   29.06
   6  -8  -4  299.35   23.72
   6  -6  -3  115.65   21.36
   6  14  -1   48.79   19.85
   6  20  -3  -23.84   19.26
   6  22  -4    8.58   22.74
   7  -7  -4  266.76   22.42
   7  -5  -3  282.81   20.52
   7  -2  -2  522.72   15.09
   7  12  -1   85.15   15.59
   7  19  -3   80.89   18.22
   8  -8  -5   13.74   24.51
   8  -6  -4   -1.10   21.91
   8  18  -3  144.30   20.52
   9  -2  -3   69.11   15.11
  10  -3  -4   -0.43   17.02
  11  -6  -6   33.05   23.09
  11  -1  -4   97.59   14.94
  12  -4  -6    3.16   18.87
  12   3  -4   22.86   11.48
  13  -4  -7   13.95   22.25
  13   2  -5  150.20   15.42
 -15  12  -6   15.51   22.28
 -15  13  -6   33.39   25.94
 -14   2  -5  -24.82   10.45
 -14  12  -5  -44.34   24.27
 -14  13  -5   38.23   22.88
 -14  16  -6    2.07   24.07
 -13   3  -4   87.72   15.67
 -13  16  -5   15.50   21.93
 -12   4  -3  477.23   18.65
 -12   5  -3  240.24   16.63
 -12  10  -3  264.16   23.92
 -12  11  -3  115.61   27.64
 -12  15  -4    7.21   22.26
 -12  16  -4  -44.62   26.72
 -12  18  -5    0.21   23.07
 -11  18  -4    9.23   23.85
 -10  12  -2   16.91   22.76
 -10  13  -2   18.66   26.87
 -10  17  -3  156.24   25.33
 -10  19  -4    4.17   25.88
  -9  18  -3    2.77   28.23
  -8 -11  -7   19.72   15.15
  -8   3  -1   -7.05   13.00
  -8  12  -1  332.75   25.23
  -8  17  -2    5.64   25.42
  -7  14  -1   55.00   24.83
  -7  18  -2  -20.07   27.81
  -6   7   0  392.15   20.06
  -6   8   0  364.97   21.91
  -6   9   0   34.90   21.09
  -6  10   0  192.68   21.10
  -6  16  -1    8.67   27.02
  -6  21  -3  244.64   27.89
  -5   3   0   10.71   12.59
  -4 -12  -6  108.22   19.42
  -4  13   0    5.61   23.60
  -4  20  -2   29.46   25.94
  -3 -11  -5  169.87   18.32
  -3  14   0  -37.28   23.71
  -3  21  -2   84.95   27.58
  -3  23  -3   15.15   29.80
  -2  -6  -2  329.15   12.56
  -2  21  -2   38.43   28.53
  -1 -10  -4  390.44   20.47
  -1  15   0  -16.29   24.17
  -1  21  -2    5.41   27.05
  -1  23  -3  -47.38   26.77
   0  15   0   -0.57   24.97
   0  23  -3   27.69   25.12
   1  -8  -3  204.61   23.61
   1  -6  -2  324.98   15.57
   1  15   0    1.81   23.74
   1  21  -2    7.96   26.20
   2  14   0   73.26   21.80
   2  18  -1  102.12   23.76
   2  21  -2   20.53   25.73
   2  23  -3   18.99   24.23
   4  -9  -4  760.77   21.56
   4  -7  -3   -4.04   24.33
   4  12   0 1735.31   22.17
   4  17  -1   27.04   20.53
   4  20  -2   12.76   24.74
   4  22  -3   34.17   25.11
   4  24  -4   30.13   25.67
   5 -10  -5  466.09   24.77
   5  -4  -2 1979.58   21.36
   5   9   0   -5.68   12.46
   5  10   0    3.12   15.82
   5  16  -1  290.27   23.42
   5  19  -2   64.14   20.43
   6  -3  -2  412.53   16.97
   6  18  -2   57.89   18.88
   7  17  -2  202.73   22.26
   8  -9  -6   36.25   28.30
   8   0  -2   58.95   12.98
   8  15  -2   44.94   17.30
   9  -8  -6  333.64   30.06
   9   3  -2  329.97    9.23
   9  13  -2   36.48   15.35
   9  17  -3   18.36   17.55
  10  -7  -6  -19.21   24.51
  10  -5  -5  245.11   22.01
  10   1  -3 1201.54   17.27
  11  -3  -5   -9.02   21.06
  11   6  -3  230.30    7.02
  12  -1  -5   31.29   18.71
  13  -1  -6   30.07   20.57
  13   3  -5    4.03   14.24
 -15  14  -6    0.19   23.27
 -13   2  -4   20.35   15.26
 -13  13  -4    7.45   22.46
 -13  14  -4  -12.10   21.67
 -13  17  -5  -41.61   24.02
 -12   3  -3    4.25   14.75
 -12  12  -3  113.65   24.22
 -12  17  -4   57.47   27.27
 -11   0  -3   98.20   11.18
 -11   6  -2   76.59   21.36
 -11   7  -2  303.57   21.18
 -11   8  -2   68.96   20.30
 -11   9  -2  236.22   21.54
 -11  10  -2   74.85   23.87
 -11  15  -3  -22.85   23.92
 -11  19  -4  -26.01   28.25
 -10   2  -2   52.42   14.13
 -10  14  -2   -1.33   24.83
 -10  18  -3   92.75   28.02
  -9 -10  -7   17.34   14.08
  -9   7  -1   -5.07   19.67
  -9   8  -1   63.33   21.44
  -9   9  -1   33.42   21.85
  -8 -13  -9   -6.30   16.57
  -8 -12  -8   10.29   17.54
  -8   2  -1  889.45   16.86
  -8  13  -1    1.70   24.98
  -8  18  -2  -20.58   25.40
  -8  20  -3  216.25   28.85
  -7  -9  -5  435.02   12.72
  -7  15  -1  194.15   25.97
  -7  19  -2  144.82   27.93
  -7  21  -3    1.04   26.41
  -6 -14  -9   62.10   21.62
  -6 -13  -8    1.14   20.87
  -6 -12  -7   16.81   19.06
  -6 -11  -6  140.59   15.06
  -6  -8  -4  277.23   12.65
  -6  -1  -1  813.75    9.47
  -6  17  -1   64.32   26.58
  -6  20  -2   19.15   25.80
  -6  22  -3  -18.96   28.96
  -5 -10  -5  445.92   20.84
  -5  13   0   -6.91   23.38
  -4 -14  -8   99.78   21.85
  -4 -13  -7   19.91   19.42
  -4  14   0  348.99   24.01
  -4  21  -2  -10.27   29.14
  -4  23  -3   -2.80   28.93
  -3 -12  -6  244.81   21.30
  -3  15   0   63.17   25.61
  -2 -11  -5   21.91   20.13
  -2  19  -1   25.55   26.58
  -1 -11  -5  527.80   24.90
  -1  -8  -3  240.26   19.87
  -1  -6  -2  306.64   14.81
  -1  19  -1   82.85   25.90
  -1  22  -2   -2.32   23.96
  -1  24  -3    3.48   24.78
   0 -11  -5   45.83   22.47
   0  -6  -2  309.86   15.17
   0  16   0  505.16   26.92
   0  19  -1    6.05   24.87
   0  22  -2  -17.33   24.59
   0  24  -3   33.14   28.31
   1 -11  -5  541.53   26.07
   1  19  -1  115.98   25.53
   2 -13  -7   25.36   29.05
   2 -12  -6  -18.24   25.73
   2  15   0  548.22   24.63
   2  19  -1   21.18   26.73
   2  25  -4   -7.16   28.34
   3  -5  -2 1590.99   19.77
   3  18  -1  369.98   23.40
   3  23  -3    8.72   24.88
   3  25  -4   17.19   26.60
   4 -10  -5   -3.07   24.30
   4  13   0  -19.81   18.75
   5 -11  -6  541.20   28.97
   5  -8  -4  463.64   24.55
   5   5   0   -1.74    8.14
   5  11   0   12.99   17.51
   5  22  -3   27.25   23.05
   5  24  -4  -10.99   25.01
   6  23  -4   12.77   21.00
   7  -8  -5   12.54   24.47
   7  13  -1   52.30   15.90
   7  20  -3   39.95   19.76
   8  -7  -5    1.84   22.54
   8  19  -3    0.05   20.06
   9  -6  -5   34.08   22.01
   9  -4  -4   70.40   18.97
  10  -8  -7  195.25   28.96
  10  15  -3  498.63   16.77
  11  -5  -6  231.09   24.28
  11   0  -4   92.75   15.40
  11   7  -3    2.57    5.22
  12  -5  -7  196.01   24.72
  12  -3  -6   60.91   20.49
  12   4  -4   97.46   11.08
  13  -3  -7  121.23   24.38
 -16  10  -6   27.81   22.74
 -15   7  -5  231.29   21.55
 -15   9  -5  110.13   21.15
 -15  10  -5   20.79   20.67
 -15  11  -5  171.41   27.37
 -15  15  -6  -15.03   24.30
 -14   1  -5    7.81    8.28
 -14   7  -4  145.73   21.85
 -14   8  -4   11.96   21.16
 -14   9  -4   42.80   23.68
 -14  10  -4   -1.17   24.04
 -13  15  -4   47.57   23.66
 -12  -5  -6   92.68    5.34
 -12  14  -3  136.42   24.22
 -12  18  -4  -24.11   23.60
 -11  -3  -4   98.17    6.31
 -11   5  -2  415.32   18.72
 -11  11  -2  384.98   24.41
 -11  17  -3   11.99   23.13
 -10  -6  -5   -5.41    6.20
 -10  -2  -3  125.70    7.97
 -10  15  -2    3.60   26.47
  -9 -11  -8   16.72   17.31
  -9   5  -1  -16.36   17.07
  -9  11  -1    8.15   20.74
  -9  20  -3   16.89   28.70
  -8  -2  -2   -7.16    6.64
  -8  15  -1   32.55   27.11
  -8  21  -3    1.82   29.25
  -7 -14 -10   44.92   23.90
  -7   7   0    7.85   19.42
  -7   8   0   16.23   20.35
  -7   9   0   -6.70   22.06
  -7  10   0   -6.02   22.78
  -7  16  -1   14.28   26.06
  -7  20  -2   81.31   25.76
  -6   4   0  577.84   16.50
  -6  12   0   16.33   15.77
  -5  21  -2   96.71   29.35
  -4  -7  -3   10.11   14.25
  -4  15   0  299.94   24.64
  -4  19  -1   -3.25   27.72
  -3 -13  -7    7.37   20.71
  -3  -9  -4  405.01   20.74
  -3  16   0   -0.42   26.73
  -3  22  -2  107.29   28.26
  -2 -13  -7   10.54   22.27
  -2 -12  -6   11.56   20.49
  -2   9   1  176.65   23.58
  -2  20  -1  -31.48   27.18
  -2  22  -2  -45.80   26.00
  -2  24  -3    3.38   27.01
  -1 -14  -8    5.76   27.83
  -1 -13  -7   44.91   26.68
  -1 -12  -6   44.27   22.52
  -1   7   1  203.62   18.72
  -1   9   1  213.80   24.85
  -1  10   1  303.43   23.02
  -1  17   0   22.73   23.84
   0 -13  -7   74.34   28.19
   0 -12  -6 1379.19   32.13
   0   7   1   52.84   16.88
   0   8   1   29.14   18.69
   0   9   1   55.48   21.49
   0  10   1   48.69   20.80
   0  17   0  -20.26   23.86
   0  20  -1   19.43   25.87
   1 -13  -7   27.79   27.81
   1 -12  -6   28.73   23.75
   1  20  -1   24.72   23.85
   1  22  -2   -9.69   26.28
   1  24  -3   -2.70   24.91
   2  -9  -4 1447.34   28.97
   2  16   0  102.61   22.73
   2  22  -2   -9.03   24.23
   2  24  -3   22.77   24.75
   3  19  -1  136.44   25.34
   4 -11  -6    4.71   25.05
   4  18  -1    3.00   21.00
   4  21  -2   13.82   23.04
   4  23  -3    8.64   24.98
   4  25  -4    3.38   23.67
   5  12   0   12.36   19.90
   5  17  -1  207.47   20.20
   6 -11  -7  519.18   33.86
   6 -10  -6   30.88   28.23
   6  -5  -3  858.41   23.06
   6  16  -1    6.36   19.65
   6  19  -2   54.25   18.68
   7  -9  -6  108.77   28.20
   7  -6  -4   39.69   21.83
   7  -4  -3  219.71   19.37
   7  -1  -2 1207.29   18.53
   7  14  -1   54.01   17.96
   8  -5  -4   71.22   21.28
   8   7  -1    9.35    7.38
   8  16  -2   -5.46   15.53
   9  -1  -3  197.42   13.92
  10  -6  -6  433.13   26.19
  10  -4  -5   12.54   24.14
  11  -6  -7   94.13   25.52
  12   0  -5   10.74   19.13
  13   0  -6  164.54   20.92
  13   4  -5  152.93   12.67
 -16  11  -6    3.82   21.21
 -16  12  -6   28.36   22.84
 -15  12  -5  -12.99   23.01
 -15  13  -5   28.27   26.08
 -14   5  -4  156.03   20.27
 -14   6  -4   19.76   16.62
 -14  11  -4   23.23   24.21
 -14  12  -4   21.41   22.68
 -14  16  -5   38.54   22.57
 -13   1  -4   79.14   14.98
 -13   7  -3   77.80   21.06
 -13   8  -3   41.89   18.98
 -13   9  -3   31.79   20.85
 -13  10  -3   25.74   21.84
 -13  16  -4   -4.61   23.53
 -12   2  -3  562.16   15.73
 -12  15  -3   26.42   25.82
 -11   4  -2  175.21   18.82
 -11  14  -2   53.85   23.45
 -10 -10  -8   68.69   13.65
 -10   1  -2    9.93   13.22
 -10  16  -2   -3.49   26.69
 -10  19  -3   91.72   27.53
  -9  -7  -5    8.36    8.72
  -9   4  -1  206.19   15.66
  -9  13  -1   17.90   22.87
  -9  14  -1  143.07   26.95
  -8  19  -2   24.19   27.06
  -7 -13  -9  196.82   24.43
  -7 -12  -8   -2.12   20.28
  -7 -11  -7  140.17   19.31
  -7 -10  -6   85.76   14.51
  -7   6   0    8.90   17.31
  -7  11   0    1.42   22.38
  -7  12   0  -13.62   24.00
  -6   3   0  298.94   17.62
  -6  14   0  121.75   26.93
  -6  21  -2  -41.34   27.29
  -5 -13  -8   27.84   18.60
  -5 -12  -7  155.09   23.47
  -5 -11  -6  507.60   19.07
  -5  19  -1   84.43   28.65
  -5  22  -2  137.02   30.13
  -4 -10  -5  -10.78   16.51
  -4  16   0  300.42   21.81
  -4  20  -1   65.18   29.16
  -3   9   1  303.07   25.81
  -3  10   1  109.29   24.45
  -3  17   0  -15.82   28.74
  -3  23  -2   16.33   28.12
  -2   0   0  314.56    7.57
  -2  10   1   24.33   16.66
  -2  23  -2   28.13   28.14
  -1   6   1 1031.73   19.36
  -1  11   1  593.35   24.85
  -1  12   1  411.18   24.38
  -1  21  -1   38.05   26.27
   0  -9  -4    2.98   22.79
   0   6   1   23.72   16.16
   0  11   1  137.58   22.58
   0  23  -2   21.05   25.76
   1  -9  -4  338.51   25.18
   1   7   1  208.27   16.08
   1   8   1   92.04   17.43
   1   9   1  197.01   20.19
   1  10   1  285.19   20.47
   1  11   1  634.78   21.44
   1  17   0   13.27   23.59
   1  23  -2   19.78   27.06
   1  25  -3  -25.01   27.13
   2 -10  -5  443.15   26.18
   2  -5  -2 1819.19   19.81
   2  17   0 1129.05   30.27
   2  20  -1  -17.39   24.06
   3 -11  -6   13.33   25.36
   3  -2  -1   59.32   11.49
   3  22  -2  134.73   25.33
   3  24  -3   21.21   24.03
   4  -4  -2  112.07   15.96
   4  19  -1    3.01   24.75
   5 -10  -6  105.69   26.43
   5  -9  -5  413.32   20.61
   5  13   0  -31.91   22.12
   5  18  -1   73.53   24.00
   5  21  -2   96.80   27.23
   5  23  -3   33.41   23.17
   6  -8  -5  112.26   24.07
   6  20  -2   17.29   23.32
   6  22  -3  -18.00   21.91
   8   1  -2  111.87   11.53
   8  11  -1   66.73   13.10
   8  17  -2  -16.16   19.36
   8  20  -3  219.93   21.64
   9  -8  -7   32.82   32.37
   9  -7  -6   28.17   25.01
   9  -5  -5   38.21   25.50
   9  -3  -4  213.52   21.94
  10  -7  -7  584.40   34.01
  10   2  -3  123.30   11.71
  11  -2  -5   87.43   17.59
  11   1  -4   97.90   15.11
  12  -4  -7  156.99   23.01
  12  -2  -6    8.51   21.92
  12   5  -4    6.68   10.27
  13  -2  -7   23.27   21.65
  13   5  -5   45.55   11.46
 -16  13  -6   26.21   21.78
 -15   4  -5   -5.21    9.81
 -15  14  -5   19.72   23.69
 -15  15  -5   39.32   27.12
 -14   4  -4   -4.62   18.61
 -14  14  -4   -7.57   24.25
 -13   6  -3   32.73   17.13
 -13  12  -3    1.72   23.28
 -13  13  -3   11.89   23.99
 -13  17  -4  -17.07   23.72
 -12   8  -2   -8.09   23.31
 -12   9  -2   -8.74   24.86
 -12  10  -2    0.80   25.15
 -12  16  -3  118.34   27.11
 -12  17  -3   53.93   28.47
 -11  15  -2  125.33   26.39
 -11  19  -3   36.38   25.25
 -10   6  -1  135.53   22.40
 -10   7  -1  340.06   21.41
 -10   8  -1   78.63   21.84
 -10   9  -1  566.91   22.90
 -10  10  -1   22.70   22.91
 -10  11  -1  388.71   25.03
 -10  12  -1  112.29   25.70
 -10  17  -2   16.94   26.78
 -10  20  -3   15.83   25.66
  -9   3  -1   26.74   16.03
  -9  15  -1   16.40   27.52
  -9  19  -2   -7.37   28.74
  -8   9   0  425.26   25.01
  -8  10   0    2.39   24.42
  -8  17  -1   15.48   29.06
  -8  20  -2    9.01   26.93
  -7  13   0   19.12   23.59
  -7  14   0    5.58   26.01
  -7  18  -1   19.48   25.79
  -7  21  -2  157.94   28.72
  -6 -14 -10    9.97   21.50
  -6  -9  -5   24.74   15.16
  -6  15   0   79.75   25.35
  -6  16   0   64.80   26.72
  -6  19  -1   77.34   28.19
  -5  23  -2   18.62   27.96
  -4 -13  -8  361.26   24.92
  -4 -12  -7  205.96   24.48
  -4 -11  -6   36.26   18.06
  -4   8   1  387.93   24.26
  -4  17   0   83.10   27.25
  -4  23  -2   -2.38   29.77
  -3 -14  -9   -2.16   25.13
  -3 -10  -5  243.14   19.43
  -3  -7  -3  333.63   18.11
  -3   6   1 1490.50   22.18
  -3  11   1  900.65   20.46
  -3  12   1  662.71   25.97
  -3  13   1  474.89   24.56
  -3  18   0   12.47   27.94
  -2  -3  -1  215.63    7.49
  -2  13   1   -0.65   23.81
  -2  18   0    9.05   26.79
  -2  21  -1  -14.49   27.50
  -1  -9  -4  360.31   20.30
  -1  18   0   -9.83   25.49
   0  -3  -1  503.38   11.61
   0  18   0 1275.11   31.41
   0  21  -1    8.54   25.42
   1 -10  -5  259.53   25.35
   1  -7  -3  430.40   21.21
   1  12   1  389.60   22.38
   1  18   0  -47.60   26.82
   1  21  -1   52.02   25.69
   2 -12  -7    8.97   29.62
   2 -11  -6  735.91   28.45
   2   8   1  -20.02   16.15
   2   9   1  161.75   16.79
   2  10   1   -0.87   18.03
   2  11   1    4.42   22.39
   2  23  -2   22.34   25.49
   2  25  -3  -17.98   26.67
   3 -12  -7  398.85   24.19
   3  -8  -4  130.16   26.50
   3  17   0  -21.08   24.30
   3  20  -1   74.60   24.91
   4  -9  -5  529.83   28.65
   4  -6  -3  439.87   18.92
   4  -1  -1  134.83   12.07
   4  22  -2   -5.91   25.28
   4  24  -3   -9.82   24.20
   5 -11  -7  101.06   29.66
   5  -3  -2  839.57   18.10
   5   0  -1   37.82    8.83
   5  14   0    3.66   23.14
   6  -2  -2    0.96   15.66
   6  17  -1   70.02   19.76
   7  15  -1  186.68   18.83
   7  19  -2  139.17   21.66
   8  -6  -5  362.19   25.06
   8  -2  -3 2156.74   22.10
   8  12  -1  333.79   15.59
   9   0  -3  399.14   15.64
   9   4  -2  546.76    8.52
  10  -5  -6   -8.47   22.00
  10  -1  -4   31.18   18.97
  11  -5  -7   54.02   28.75
  12   1  -5   29.85   17.92
  13  -3  -8   69.84   25.49
  13   1  -6    9.61   18.60
 -15   3  -5    7.24    9.44
 -14  15  -4   35.38   24.47
 -14  16  -4   -9.51   23.20
 -13   4  -3   -6.52   17.35
 -13  14  -3   14.51   23.72
 -13  15  -3   36.67   25.29
 -12   6  -2    0.28   21.84
 -12   7  -2   47.98   19.57
 -12  11  -2   14.31   23.95
 -12  12  -2   -0.44   24.35
 -12  13  -2   15.19   24.10
 -12  18  -3   26.12   25.94
 -11  16  -2   12.81   27.22
 -10   5  -1  304.23   21.67
 -10  14  -1   52.46   26.19
 -10  18  -2   -5.38   24.49
  -9  16  -1   18.40   26.67
  -9  20  -2  102.39   31.14
  -8 -12  -9   18.06   20.65
  -8  -9  -6    4.14   12.63
  -8   6   0  -14.18   22.57
  -8   7   0   60.31   20.52
  -8  13   0    0.10   26.10
  -8  18  -1   60.83   28.59
  -8  21  -2   -6.39   30.74
  -7   4   0    7.20   16.23
  -7  15   0    7.52   26.52
  -7  19  -1   84.78   26.44
  -6 -13  -9    0.11   21.98
  -6 -10  -6   -4.72   17.82
  -6  17   0    6.78   28.69
  -6  20  -1   22.46   28.48
  -5   8   1 1323.94   25.43
  -5   9   1   62.61   23.38
  -5  10   1  367.52   24.59
  -5  11   1  322.81   24.91
  -5  18   0   21.12   29.34
  -4   6   1  663.08   21.33
  -4   7   1  129.94   17.46
  -3 -12  -7  344.78   23.44
  -3 -11  -6   37.29   20.05
  -3   5   1  133.05   17.75
  -3  14   1  438.42   26.21
  -3  22  -1   32.32   28.45
  -2 -13  -8   25.45   26.42
  -2 -10  -5  454.73   22.30
  -2  14   1   16.18   24.49
  -2  15   1   25.68   23.68
  -2  19   0  485.98   31.34
  -2  22  -1    2.54   27.81
  -2  24  -2  -34.52   27.06
  -1 -13  -8   14.71   26.52
  -1 -10  -5  238.47   22.74
  -1  -3  -1   48.39    8.63
  -1  14   1   84.95   24.04
  -1  15   1   21.02   24.09
  -1  19   0   19.58   27.81
  -1  22  -1   42.91   28.40
   0 -11  -6   16.35   23.82
   0 -10  -5    7.15   21.89
   0  -7  -3  237.50   20.51
   0  19   0   38.95   25.12
   0  22  -1  -25.42   27.79
   0  24  -2    4.50   25.47
   1 -13  -8   11.63   30.46
   1 -12  -7   45.00   29.30
   1  -5  -2 1642.58   19.06
   1  13   1  608.70   25.03
   1  14   1  109.65   25.08
   1  19   0   17.21   25.78
   1  22  -1   74.65   24.78
   1  24  -2   38.08   24.19
   2  13   1    4.53   26.52
   2  18   0  -11.99   24.00
   3  21  -1   55.76   25.86
   3  23  -2    3.22   26.16
   3  25  -3   17.19   26.48
   4 -11  -7   28.40   28.73
   4 -10  -6  194.37   26.75
   4  16   0  327.39   23.33
   5  15   0   35.00   22.73
   5  19  -1   99.17   21.01
   5  22  -2  134.31   27.62
   5  24  -3  -33.65   23.82
   6 -10  -7   40.16   30.74
   6  -9  -6   67.60   19.19
   6  -6  -4  360.03   24.40
   6  11   0  114.13   16.92
   6  18  -1   16.75   22.54
   7  -8  -6   40.96   26.60
   7  -5  -4  137.13   22.94
   7  -3  -3  386.76   18.76
   7  16  -1  -24.17   20.87
   8  -7  -6  125.60   26.45
   8  -4  -4   94.20   20.20
   8  18  -2    8.71   20.70
  10  -6  -7  119.95   29.68
  10  -3  -5   -0.39   19.56
  11  -1  -5   88.09   21.70
  12  -3  -7  238.10   23.43
  12  -1  -6   86.38   23.49
  12   6  -4   45.83    9.93
 -16   8  -5  -29.63   13.35
 -16   9  -5    3.54   19.66
 -16  10  -5    6.79   19.69
 -16  11  -5   -3.09   21.79
 -16  12  -5   -1.37   26.59
 -16  13  -5   71.37   25.29
 -15   8  -4   22.26   23.42
 -15   9  -4   36.72   21.60
 -15  10  -4  -13.63   22.19
 -15  11  -4   37.77   22.49
 -15  12  -4  -14.44   24.47
 -15  13  -4   50.23   26.34
 -14   3  -4  144.08   17.29
 -14   9  -3   36.08   23.54
 -14  10  -3   31.61   25.69
 -14  11  -3   30.51   26.88
 -13  16  -3   10.87   23.36
 -12   1  -3  333.47   14.22
 -12   5  -2   46.32   20.14
 -12  14  -2   21.48   24.30
 -12  15  -2  -25.94   25.35
 -11   2  -2   88.16   16.32
 -11   9  -1   -0.52   20.94
 -11  10  -1   12.86   22.34
 -11  17  -2  120.61   25.02
 -11  18  -2   -1.01   24.57
 -10  15  -1  258.22   29.40
 -10  19  -2  -34.79   27.66
  -9   2  -1   73.55   14.53
  -9  11   0   19.05   26.52
  -9  18  -1    5.63   26.10
  -8 -10  -7  555.01   20.01
  -8  -6  -4    6.40    6.97
  -8   5   0   -6.40   20.55
  -8  14   0  -21.59   27.44
  -8  15   0  157.61   29.71
  -8  19  -1    3.00   29.85
  -7 -13 -10   30.52   24.93
  -7  16   0   21.29   26.66
  -7  17   0   14.89   26.83
  -6 -12  -8  300.50   21.21
  -6 -11  -7  486.57   19.66
  -6  21  -1   51.38   30.18
  -5 -13  -9   -0.40   20.57
  -5   7   1  364.44   23.07
  -5  12   1  198.14   23.36
  -5  13   1  243.55   25.82
  -5  19   0   50.40   29.14
  -4  14   1   42.23   24.84
  -4  15   1  -10.70   24.13
  -4  19   0  -29.03   27.57
  -3  15   1  224.96   27.83
  -3  20   0   26.79   27.81
  -2 -12  -7  -15.72   23.00
  -2 -11  -6  722.43   25.62
  -2  20   0  -31.66   29.17
  -2  23  -1   47.26   26.34
  -1 -11  -6  390.70   26.11
  -1  -7  -3  440.05   17.89
  -1  20   0    5.58   29.58
  -1  23  -1   33.92   28.76
   0  -5  -2   22.21   14.15
   0  15   1   39.47   26.56
   0  16   1  -20.65   24.06
   0  20   0  336.57   29.55
   0  23  -1   -8.44   29.57
   0  25  -2  -38.37   26.59
   1  15   1   15.42   24.88
   2  19   0  586.40   28.26
   3 -12  -8   -8.06   31.71
   3 -10  -6  802.90   28.05
   3  -4  -2 2080.01   20.19
   3   8   1  353.57   18.36
   3  18   0   -7.21   23.11
   3  24  -2   13.10   25.95
   4  -7  -4  376.45   27.16
   4  17   0  100.38   21.74
   4  21  -1    7.09   27.69
   4  23  -2    1.16   24.77
   4  25  -3   32.70   23.01
   5  -8  -5  579.25   26.85
   5  20  -1  192.97   27.08
   6  12   0    1.10   15.38
   6  13   0   57.54   20.05
   7   0  -2  -13.28   14.15
   7  20  -2   39.83   20.41
   8  -8  -7  833.64   36.22
   9  -7  -7  375.92   32.44
   9  -4  -5   15.18   22.40
   9  -2  -4  687.46   24.60
   9  16  -2  297.31   19.15
  10   3  -3 1543.71   14.83
  11   2  -4  131.10   12.76
  12   2  -5   -2.49   15.38
  13  -2  -8    8.81   28.68
 -16  14  -5   15.06   22.50
 -15   2  -5   -1.37    7.97
 -15   6  -4   40.53   19.89
 -15   7  -4   28.01   17.38
 -15  14  -4   39.38   24.42
 -15  15  -4   -5.52   27.21
 -14   8  -3   20.21   19.38
 -14  12  -3   70.74   24.65
 -13   0  -4  133.69   12.72
 -13   3  -3  117.16   16.54
 -13  10  -2  164.20   25.66
 -13  11  -2    7.18   26.20
 -12  16  -2   23.03   25.80
 -11   7  -1  217.07   21.88
 -11  13  -1   69.31   25.07
 -11  14  -1   21.76   25.76
 -11  19  -2   37.57   28.78
 -10   4  -1  109.47   16.36
 -10  17  -1   43.82   27.24
 -10  20  -2   14.26   26.95
  -9 -11  -9   46.75   18.26
  -9  -9  -7  140.68   15.14
  -9   7   0  -12.48   24.64
  -9  13   0   12.23   24.66
  -9  14   0    8.05   25.96
  -8  20  -1   97.37   32.99
  -7 -12  -9   84.96   24.05
  -7  -8  -5    8.08   12.16
  -7   3   0   15.75   15.08
  -7  18   0   -1.62   27.96
  -6   9   1  816.79   25.50
  -6  10   1   21.95   21.96
  -6  11   1  188.58   22.67
  -6  19   0    7.09   30.18
  -6  22  -1    8.53   28.77
  -5 -12  -8  271.52   21.63
  -5 -11  -7   64.38   22.28
  -5  -6  -3   68.62   12.77
  -5   6   1 1352.43   24.90
  -5  20   0  -13.51   28.15
  -5  23  -1   56.62   28.41
  -4 -13  -9  108.15   24.28
  -4   5   1  421.50   18.93
  -4  16   1  144.53   29.23
  -4  20   0  120.46   30.04
  -3   0   0    1.11    8.18
  -3   4   1  292.12   17.34
  -3  16   1   89.12   26.03
  -3  21   0   -8.14   28.43
  -3  23  -1   15.72   29.30
  -2  21   0  171.72   31.11
  -1  -5  -2 1599.52   16.95
  -1  21   0  -21.60   28.98
   0  21   0    9.22   30.20
   1  -8  -4  242.70   25.84
   1  16   1  109.78   25.64
   1  20   0   34.72   25.59
   1  23  -1   40.47   28.77
   1  25  -2   50.78   23.98
   2 -12  -8   62.54   32.09
   2  -9  -5  124.29   27.20
   2  15   1   24.26   23.80
   2  20   0   53.40   26.30
   2  23  -1   -8.79   27.78
   2  25  -2   24.55   26.53
   3 -11  -7   31.55   21.33
   3  19   0   16.79   25.21
   3  22  -1   32.43   25.12
   4  -5  -3   35.57   22.60
   4  18   0  343.44   23.96
   4  24  -2   -0.54   26.20
   5 -10  -7   61.39   29.94
   5  -6  -4   57.67   25.46
   5  16   0   42.81   20.05
   5  23  -2   17.34   24.77
   5  25  -3    5.21   23.41
   6  -8  -6   -5.74   24.92
   6  -7  -5  210.06   18.83
   6  14   0  127.93   21.76
   6  19  -1  126.46   20.03
   6  22  -2  -23.77   22.26
   7  -6  -5   10.04   24.32
   7  17  -1   21.05   18.46
   7  21  -2  187.94   24.60
   8  -5  -5   32.50   23.73
   8  -1  -3  313.94   18.05
   8  14  -1  564.57   18.22
   8  19  -2   12.88   20.90
   9  17  -2    7.14   20.24
  10  -4  -6  105.25   23.10
  10   0  -4   25.26   17.12
  11  -4  -7  169.22   25.45
  12  -2  -7  146.20   26.44
  12   7  -4    9.34    9.27
  13   0  -7   23.13   19.37
 -15  16  -4  -20.70   26.89
 -14   2  -4  -21.44   11.13
 -14   6  -3  170.69   21.18
 -14  15  -3   -9.81   25.17
 -13   7  -2    7.60   22.05
 -13   8  -2  238.32   21.17
 -13   9  -2   55.95   21.24
 -13  12  -2  245.70   26.74
 -13  14  -2   42.49   24.44
 -12   4  -2   18.18   14.90
 -12  17  -2   -2.87   23.97
 -12  18  -2   -9.63   27.02
 -11  -6  -6   15.75    8.66
 -11   6  -1    4.54   19.30
 -11  16  -1   24.37   26.37
 -10  -7  -6  -10.15   10.56
 -10   3  -1  502.85   18.67
  -9  -5  -4   35.19    5.13
  -9   6   0   -0.05   19.75
  -9  15   0    9.72   27.78
  -9  16   0   -2.60   25.60
  -8   4   0   23.51   16.13
  -8  17   0    2.70   28.45
  -8  18   0   25.86   26.40
  -7  -9  -6  113.21   14.62
  -7   9   1  950.36   26.38
  -7  10   1    9.91   24.24
  -7  12   1   92.27   25.75
  -7  13   1   23.81   25.15
  -7  19   0   58.66   28.69
  -6 -13 -10   23.89   23.78
  -6   7   1  404.30   21.69
  -6  15   1  226.73   29.67
  -6  20   0  165.55   29.39
  -5  21   0   -2.93   27.56
  -4 -12  -8   71.88   21.79
  -4  -9  -5  475.27   19.34
  -4  17   1   44.32   29.85
  -4  21   0  126.84   32.65
  -3  -8  -4   82.03   16.39
  -3  24  -1   88.68   31.53
  -2 -13  -9  -10.48   29.06
  -2  -8  -4   97.39   18.91
  -2  18   1  113.31   30.43
  -2  22   0   47.76   26.21
  -2  24  -1   19.16   29.99
  -1 -13  -9   40.35   30.84
  -1  -8  -4  268.06   22.17
  -1  22   0   11.63   30.45
  -1  24  -1   75.11   28.78
   0  -8  -4 3896.76   33.05
   0  18   1  -16.71   25.91
   0  24  -1  -14.30   27.74
   1 -12  -8   11.09   32.60
   1 -11  -7  227.43   27.23
   1  -9  -5  462.31   27.04
   1  17   1  178.65   25.36
   1  21   0   20.95   26.58
   1  24  -1   66.38   24.44
   2 -11  -7   35.01   28.02
   2 -10  -6  142.04   19.22
   2  -6  -3   14.80   15.17
   2  16   1   -0.48   24.11
   3  -7  -4  376.78   28.52
   3  14   1  456.87   23.79
   3  20   0    6.70   25.96
   3  23  -1   16.79   28.81
   3  25  -2   -2.00   25.07
   4 -11  -8  432.81   36.47
   4  10   1   33.10   18.76
   4  11   1   49.24   21.02
   4  19   0   40.37   25.45
   4  22  -1   14.54   25.62
   5  -2  -2 2779.14   23.19
   5  17   0    2.98   20.41
   5  21  -1   20.97   23.17
   6 -10  -8   73.81   31.99
   6  -9  -7  721.46   35.95
   6  -5  -4  214.37   24.23
   6  -1  -2   35.94   17.16
   6   2  -1  159.49    8.31
   6  15   0   50.80   20.82
   6  20  -1   25.50   23.61
   7  -4  -4  219.73   22.36
   7  18  -1   12.03   22.11
   8  -6  -6    5.41   24.53
   8  -3  -4   19.67   19.92
   9  -5  -6  134.35   24.44
   9   1  -3  187.01   14.36
  10  -5  -7  638.16   29.42
  10  -2  -5    8.92   18.93
  10  13  -2  -16.02   13.77
  11  -5  -8   72.10   26.83
  11  -2  -6   15.35   19.77
  11   3  -4   90.24   13.54
  12  -3  -8   76.19   28.82
  12   0  -6   27.50   18.60
  13  -1  -8   31.28   28.62
  13   3  -6   -7.69   17.40
 -16  11  -4    3.74   25.83
 -16  12  -4    4.30   28.79
 -14   5  -3  104.55   20.59
 -14  17  -3   18.09   28.02
 -13   2  -3   36.62   16.86
 -13   6  -2  550.51   24.11
 -13  15  -2   23.55   26.29
 -13  16  -2   23.76   25.89
 -12   3  -2   64.84   15.91
 -12  11  -1  110.43   24.89
 -12  12  -1   58.78   25.02
 -12  13  -1  141.83   26.24
 -12  14  -1  118.80   28.76
 -11   5  -1   51.01   18.11
 -11  17  -1   10.05   26.60
 -10  -9  -8   66.75   14.44
 -10   9   0   19.63   22.96
 -10  10   0   -8.49   23.87
 -10  11   0    5.33   24.51
 -10  13   0   -2.08   25.55
 -10  19  -1   59.80   30.55
  -9  17   0   -3.70   27.72
  -9  21  -1    4.93   32.39
  -8  19   0  -10.70   30.76
  -7 -10  -7  177.21   17.09
  -7  15   1  218.87   28.95
  -7  20   0   12.27   28.40
  -6 -12  -9   59.64   20.19
  -6   6   1   37.51   20.61
  -6  16   1   -3.25   28.96
  -6  21   0   76.04   30.67
  -5  18   1   80.44   30.33
  -4 -11  -7  -33.36   21.20
  -4 -10  -6  228.16   19.37
  -4   4   1  568.67   18.12
  -4  22   0   23.30   31.46
  -3 -12  -8   12.63   22.89
  -3 -11  -7   28.03   23.06
  -3 -10  -6  774.91   26.55
  -3  -9  -5  470.98   20.38
  -3  22   0    7.76   27.57
  -2 -12  -8   46.03   25.76
  -2  -9  -5  120.70   21.27
  -1 -12  -8  -20.02   29.75
  -1 -11  -7  195.76   24.94
  -1  -9  -5  505.02   24.49
  -1  19   1  100.88   29.30
   0 -12  -8  105.72   29.16
   0 -11  -7   20.17   27.18
   0  22   0  339.74   31.09
   0  25  -1   -9.16   25.04
   1 -10  -6  191.03   19.98
   1  -6  -3   -1.52   19.57
   1  18   1  311.84   27.51
   1  22   0  -40.29   26.97
   2  -4  -2  299.70   12.07
   2  17   1   49.56   24.05
   2  21   0  223.49   26.87
   2  24  -1   19.16   27.54
   3 -11  -8  301.27   32.93
   3  -8  -5  250.08   29.66
   3  16   1   76.73   23.40
   4   9   1   42.28   14.53
   4  12   1   31.02   18.80
   4  13   1   35.96   20.61
   4  14   1   59.03   25.66
   4  25  -2   15.37   23.75
   5  -7  -5  541.49   27.48
   5  -4  -3  133.89   22.73
   5  18   0  -26.68   20.78
   5  22  -1   45.17   28.24
   5  24  -2   38.41   24.67
   6  -3  -3 2314.44   24.85
   6  16   0   78.22   21.35
   6  23  -2  -34.20   22.57
   7  -8  -7   87.04   22.32
   7  -2  -3   14.71   16.53
   7   4  -1   45.20    4.84
   8  -8  -8  213.22   33.42
   8  -7  -7   18.00   30.38
   8  16  -1  254.18   21.03
   8  20  -2   30.19   17.15
   9  -7  -8  -12.93   31.95
   9  -6  -7  328.26   29.70
   9  -3  -5  205.56   22.39
   9  -1  -4   22.99   21.03
   9  18  -2   94.47   21.46
  10  14  -2   12.68   15.20
  11  -3  -7    6.73   26.22
  12   3  -5  131.11   14.87
  13   1  -7   73.43   22.39
 -16  10  -4   94.72   21.56
 -16  13  -4   43.10   23.35
 -16  14  -4    9.46   23.62
 -16  15  -4   40.69   26.46
 -15   9  -3    5.71   24.69
 -15  10  -3    6.55   22.96
 -15  13  -3    0.50   25.94
 -15  14  -3    3.64   25.10
 -15  15  -3   33.89   26.91
 -14  11  -2   -2.73   26.41
 -14  12  -2    3.19   27.37
 -14  13  -2  -11.37   29.93
 -13  17  -2    5.85   25.50
 -12   7  -1  169.24   24.05
 -12   8  -1  152.52   21.97
 -12  15  -1   38.33   25.39
 -12  16  -1   38.08   26.26
 -11  -7  -7   51.15   10.72
 -11   1  -2  583.81   14.40
 -11  18  -1  -29.81   26.02
 -11  19  -1   11.60   27.37
 -10   7   0   25.53   21.40
 -10  15   0   -9.91   27.00
 -10  16   0   -5.52   28.18
 -10  20  -1   -7.50   27.63
  -9   1  -1   30.31   12.65
  -9  18   0   24.07   29.56
  -8 -11  -9   24.63   17.63
  -8   3   0  498.13   18.62
  -8   9   1    0.26   24.99
  -8  10   1  747.90   28.86
  -8  11   1   67.77   25.80
  -8  13   1   -1.76   27.09
  -8  14   1  547.61   29.87
  -8  20   0   30.71   31.80
  -7 -12 -10   84.26   27.50
  -7   2   0   26.07   13.46
  -7   7   1  508.84   21.47
  -7  16   1    5.82   29.64
  -7  17   1   51.66   28.18
  -6 -11  -8   11.44   18.83
  -6  -8  -5   89.76   14.61
  -6   5   1  402.51   19.22
  -6  22   0   25.16   31.94
  -5 -12  -9  260.30   23.73
  -5   4   1  667.98   18.98
  -5  19   1   99.29   30.10
  -5  22   0   12.06   21.87
  -4 -13 -10   37.47   25.00
  -4  -6  -3  437.82   13.84
  -4  19   1   26.98   28.48
  -4  20   1   71.97   28.81
  -4  23   0   74.85   31.69
  -3  10   2  487.15   27.39
  -3  11   2  113.12   25.83
  -3  12   2  658.86   27.87
  -3  13   2  154.63   26.48
  -3  20   1   58.80   29.22
  -3  23   0   -3.87   32.15
  -2   9   2   60.03   23.52
  -2  10   2   37.95   25.96
  -2  11   2   90.21   25.24
  -2  13   2  169.61   25.71
  -2  20   1    8.93   29.62
  -2  23   0  364.30   33.11
  -1  10   2   30.72   23.49
  -1  11   2  483.08   26.04
  -1  12   2   19.45   24.70
  -1  23   0  -16.97   27.68
   0  -6  -3  -18.44   17.21
   0  11   2   -4.53   23.85
   0  12   2  766.26   26.21
   0  20   1   -4.42   26.21
   0  23   0    0.48   27.13
   1  19   1  114.42   27.99
   1  23   0    7.41   30.17
   1  25  -1   56.86   27.69
   2 -11  -8  204.36   30.78
   2  18   1  118.93   25.23
   2  22   0   23.03   26.72
   2  25  -1   -0.33   29.22
   3  -5  -3  229.71   21.79
   3  17   1  183.53   23.82
   3  21   0    9.96   25.75
   4  15   1  -31.76   22.46
   4  20   0  111.47   24.61
   4  23  -1   12.23   26.19
   5 -10  -8  756.54   27.88
   5  -9  -7   61.97   29.66
   5  -8  -6  187.98   26.40
   5   4   0   -3.62    5.97
   5  19   0  -36.91   20.86
   6  -6  -5    2.36   24.42
   6   6   0   74.47   10.12
   6  17   0   32.52   23.15
   7  11   0    8.01   14.56
   7  12   0    1.84   16.12
   7  13   0  -13.55   16.85
   7  19  -1   84.94   19.20
   8  -4  -5   27.45   23.18
   8  17  -1  -15.12   21.06
   9   5  -2   17.82    6.82
  10  -3  -6  127.81   22.94
  10  -1  -5  135.84   23.02
  10   1  -4   30.23   16.28
  10   4  -3  266.62   11.01
  10  15  -2   14.81   14.66
  11  -4  -8   25.38   26.22
  11  -1  -6  145.07   23.46
  11   1  -5  139.85   19.81
  12  -1  -7  236.30   22.56
  12   1  -6   82.97   22.05
  12   8  -4   36.85    8.83
  13   4  -6  157.79   16.53
 -16   7  -4   -8.48   12.08
 -15   7  -3   48.00   20.49
 -15   8  -3   32.35   19.67
 -15  16  -3  -28.93   27.56
 -14   4  -3   78.27   18.34
 -14  10  -2   15.63   22.60
 -14  14  -2    3.82   26.06
 -14  15  -2    6.38   26.36
 -14  16  -2   31.05   27.33
 -13   5  -2   19.57   15.99
 -12   6  -1   33.72   22.31
 -12  17  -1    6.22   27.11
 -11   4  -1   31.04   16.78
 -11  10   0  -19.08   23.19
 -11  12   0  -18.47   25.31
 -11  13   0    6.34   25.12
 -11  14   0   -1.04   26.60
 -11  15   0   55.59   30.03
 -10   6   0  -27.50   20.12
 -10  17   0  -14.49   28.80
 -10  18   0   -4.67   28.48
  -9  12   1  -23.60   24.66
  -9  19   0   -7.32   28.33
  -9  20   0  -18.52   28.09
  -8 -10  -8   23.30   16.67
  -8  -9  -7   73.50   17.02
  -8  -8  -6   85.21   13.83
  -8   8   1  715.62   26.54
  -8  15   1   11.11   26.97
  -8  16   1  247.83   30.40
  -8  21   0   16.37   32.43
  -7  -1  -1  341.32    9.43
  -7   6   1  389.01   20.68
  -7  18   1    3.79   29.60
  -7  22   0  -17.30   28.22
  -6  -9  -6   67.79   16.22
  -6  19   1  123.67   31.07
  -5 -11  -8   18.62   25.55
  -5  -7  -4   14.50   15.17
  -5  11   2  115.59   25.48
  -5  12   2  251.84   26.93
  -5  13   2   44.04   26.53
  -5  20   1  174.42   32.58
  -5  23   0   -8.89   28.99
  -4 -12  -9   -8.08   24.30
  -4   0   0  428.57    9.57
  -4   9   2   39.56   25.91
  -4  12   2  118.09   18.44
  -4  13   2  183.02   24.86
  -4  15   2  -28.83   28.19
  -4  21   1   20.20   29.67
  -3  -6  -3   41.46   13.37
  -3   9   2  532.08   26.36
  -3  15   2  280.35   28.92
  -3  16   2  310.74   30.28
  -3  21   1   75.53   31.56
  -3  24   0    3.66   32.20
  -2   8   2   58.83   25.26
  -2  15   2   -1.96   27.44
  -2  24   0  -31.60   30.98
  -1 -12  -9   66.58   30.47
  -1   8   2  218.33   25.12
  -1   9   2   83.97   18.89
  -1  15   2   60.68   27.20
  -1  24   0   -4.94   28.79
   0 -12  -9  -77.24   31.87
   0   9   2  -70.07   23.78
   0  10   2    5.15   22.92
   0  13   2    0.44   17.19
   0  14   2  170.50   27.14
   0  15   2   19.38   27.11
   0  21   1   18.77   31.42
   0  24   0  535.37   33.24
   1 -11  -8   25.23   30.45
   1  -7  -4   -6.38   26.44
   1  11   2  452.65   24.35
   1  13   2  543.86   25.93
   1  20   1   11.06   27.25
   2  19   1    0.62   26.21
   2  23   0  415.49   30.16
   3  -1  -1 2386.17   13.96
   3  18   1  375.20   26.26
   3  22   0    6.16   26.37
   3  25  -1  -30.91   28.33
   4 -10  -8  233.87   32.74
   4  -7  -5  119.59   28.24
   4  16   1  171.27   23.12
   4  21   0  120.95   24.52
   4  24  -1  -32.86   26.34
   4  26  -2   11.00   23.95
   5  -5  -4  -14.16   26.28
   5  12   1  169.31   21.81
   5  20   0  -15.17   26.48
   5  23  -1   36.47   24.35
   6  -8  -7  -22.71   29.52
   6  -7  -6    7.50   24.72
   6  18   0  -12.13   24.51
   6  22  -1   12.47   25.50
   7  -8  -8    6.44   32.91
   7  -6  -6  469.19   30.13
   7  14   0   25.08   18.13
   7  20  -1   13.05   22.04
   8  -5  -6  331.26   26.90
   8  -2  -4  -11.02   19.34
   8   0  -3  476.51   18.19
   8  18  -1   80.89   21.67
   9  -5  -7  256.36   27.64
   9  -4  -6  272.15   26.19
  10  -5  -8   54.61   28.67
  10  -4  -7   99.86   24.34
  12  -2  -8   23.70   24.21
  12   4  -5   34.52   15.18
  13  -1  -9   63.82   28.44
  13   0  -8  107.60   24.37
  13   2  -7   -5.48   22.19
 -15   3  -4   -6.89    9.85
 -15   6  -3    9.02   20.10
 -14   7  -2   13.65   21.91
 -14  17  -2   -4.73   26.68
 -13   4  -2  198.99   19.04
 -13   9  -1   24.80   24.93
 -13  10  -1  105.01   22.82
 -13  11  -1   71.67   25.80
 -13  13  -1   15.10   25.99
 -13  15  -1  -29.63   26.84
 -12   2  -2   31.27   13.77
 -11   9   0  -29.44   22.26
 -11  16   0  -29.02   27.42
 -11  17   0    3.50   26.19
 -10  19   0  -21.77   29.45
  -9 -10  -9  -27.05   18.45
  -9  10   1  118.98   25.21
  -9  11   1  -14.75   23.13
  -9  13   1   -6.02   24.48
  -9  15   1   33.45   29.15
  -9  21   0  -26.10   31.99
  -8   7   1   10.34   21.95
  -8  17   1   38.47   27.61
  -8  18   1   76.06   29.99
  -7   5   1  310.15   17.88
  -7  19   1   64.20   29.54
  -6 -12 -10    7.79   22.01
  -6   4   1   14.44   17.36
  -6  11   2    3.47   25.04
  -6  12   2  198.98   26.35
  -6  13   2  -14.30   27.99
  -6  14   2   -0.12   26.79
  -5 -10  -7   37.87   19.40
  -5  -8  -5  539.66   19.23
  -5  10   2 1175.07   27.30
  -5  21   1   33.72   31.58
  -4  16   2   31.34   29.34
  -4  17   2   38.97   30.19
  -4  22   1   44.62   29.56
  -3  17   2  -16.81   29.36
  -3  22   1   23.10   29.75
  -2 -12  -9  274.25   32.87
  -2   7   2  674.46   24.23
  -2  17   2  189.64   28.98
  -2  22   1  -14.25   29.36
  -1  17   2  278.04   28.35
  -1  25   0  -17.97   25.56
   0   8   2  301.41   24.34
   0  16   2   57.41   26.94
   0  17   2   -9.42   25.34
   1 -10  -7   28.98   27.51
   1  -2  -1  351.50    8.28
   1   9   2   88.13   22.15
   1  10   2   65.58   21.18
   1  14   2   34.19   25.61
   1  15   2   70.14   26.95
   1  16   2   16.13   28.40
   1  21   1   20.91   26.88
   1  24   0   98.08   26.92
   3  23   0   51.79   27.57
   4  -9  -7   28.26   19.04
   4  -8  -6  249.84   28.22
   4   0  -1  227.64    9.53
   4  17   1   31.84   22.78
   4  18   1  -16.47   27.16
   4  22   0  122.13   26.16
   5   1  -1  989.92    9.03
   5  13   1  261.77   20.21
   5  14   1  218.84   20.98
   5  15   1   97.51   24.21
   6  -4  -4  111.71   22.78
   6  19   0   61.88   24.12
   7  -3  -4  758.88   23.92
   7   1  -2 1182.15   16.01
   7  21  -1   72.70   24.08
   8  -7  -8  379.84   32.43
   8  -6  -7  998.27   33.12
   9  -6  -8  275.79   30.40
   9  -2  -5  172.57   24.52
   9   2  -3   71.58   12.23
   9  12  -1   18.13   13.04
   9  13  -1    4.19   15.26
   9  14  -1  162.25   17.39
  10  -2  -6   21.89   26.68
  11  -3  -8  131.28   29.25
  11  -2  -7  176.19   23.69
  11   4  -4   36.56   12.98
  12   0  -7   20.29   23.99
 -16  10  -3   -6.01   24.37
 -16  11  -3   31.43   25.90
 -16  13  -3  -56.15   24.51
 -16  14  -3    1.73   23.32
 -16  15  -3    5.65   26.16
 -15  12  -2  -53.51   28.56
 -15  13  -2   34.86   29.32
 -15  14  -2    0.15   27.90
 -14   3  -3   20.14   17.55
 -14   6  -2   15.14   20.67
 -13   1  -3   65.77   15.39
 -13   8  -1  191.28   22.45
 -13  17  -1   26.23   26.90
 -12   5  -1   30.08   17.87
 -12  11   0   20.86   28.39
 -12  12   0   76.45   26.63
 -12  13   0    5.13   26.65
 -12  14   0  -37.10   26.50
 -12  15   0   28.66   29.09
 -11   3  -1   -4.22   17.68
 -11   7   0  -23.79   22.15
 -11  18   0    6.70   28.43
 -10   5   0   22.43   18.83
 -10  11   1  322.29   30.42
 -10  14   1   68.44   26.39
 -10  20   0   11.25   30.35
  -9  -9  -8   24.83   17.21
  -9  17   1   23.00   28.49
  -8 -11 -10  -27.25   20.45
  -8  19   1    9.76   30.46
  -7 -10  -8    8.25   21.60
  -7  12   2   59.72   26.63
  -7  13   2  441.09   29.99
  -7  14   2  166.30   27.26
  -7  20   1   10.80   20.82
  -6   9   2   62.44   24.08
  -6  15   2   -1.84   28.00
  -6  16   2    4.29   30.08
  -6  21   1   70.66   29.03
  -6  22   1   18.31   28.94
  -5 -12 -10   31.41   22.98
  -5  -9  -6   85.59   18.17
  -5   8   2 1023.40   27.63
  -5  17   2  122.51   31.57
  -5  18   2  152.52   29.86
  -5  22   1   65.11   33.55
  -4 -10  -7  152.19   22.14
  -4  -7  -4  382.00   15.69
  -4   7   2   28.17   25.25
  -4  18   2   19.56   31.50
  -4  23   1   39.61   29.50
  -3 -11  -8  250.80   25.55
  -3  -7  -4  357.82   19.49
  -3  18   2  182.97   29.60
  -3  23   1   -0.71   32.34
  -2 -11  -8  158.33   26.12
  -2  18   2    9.19   20.85
  -2  19   2   77.17   31.05
  -2  23   1   36.86   30.51
  -1 -11  -8    9.76   27.09
  -1 -10  -7   49.32   25.23
  -1  -7  -4  -19.07   22.67
  -1   7   2 1936.41   25.42
  -1  18   2   31.55   29.57
  -1  19   2  219.01   29.86
  -1  23   1   28.49   27.05
   0 -10  -7   -4.34   27.14
   0  -9  -6   15.99   25.23
   0  -8  -5   -0.68   26.29
   0  -4  -2   17.05   14.61
   0  18   2  297.22   29.72
   0  22   1   45.54   26.17
   0  25   0  -51.03   27.71
   1  17   2  292.57   27.52
   1  22   1   53.06   27.68
   1  25   0    2.96   27.10
   2  -5  -3   12.62   12.96
   2  10   2   35.87   19.60
   2  11   2   62.77   20.70
   2  12   2   50.77   22.89
   2  13   2  167.71   24.77
   2  14   2   -7.98   24.71
   2  15   2   19.72   25.19
   2  21   1    1.05   26.50
   2  24   0   10.68   27.40
   3  20   1   44.00   25.76
   3  26  -1   21.28   26.91
   4  -2  -2  177.04   15.98
   4  19   1    2.11   27.15
   4  25  -1  -36.00   24.23
   5  -9  -8    9.46   23.25
   5  -8  -7   52.48   28.34
   5  -6  -5  268.68   20.70
   5   9   1   42.17   17.27
   5  21   0   -9.86   24.27
   5  24  -1   -3.37   25.97
   6  -5  -5  312.96   26.32
   6  -2  -3   23.97   22.02
   6  23  -1    6.94   22.68
   7  -1  -3  233.11   16.19
   7  17   0   -6.30   21.90
   8   3  -2   -7.15   11.25
   9   0  -4   22.39   18.63
   9  15  -1   51.00   18.15
  10  -3  -7  631.17   31.23
  10   2  -4   57.06   15.55
  11  -4  -9  116.09   28.91
  11   0  -6   56.73   22.83
  11   2  -5   63.37   17.16
  12  -2  -9   12.72   29.69
  12  -1  -8  141.16   28.13
  12   2  -6   17.28   17.58
  13   1  -8   22.96   20.84
  13   3  -7  162.06   20.00
 -16   9  -3  -10.82   19.71
 -15   9  -2   51.49   24.53
 -15  10  -2  -16.34   22.80
 -15  11  -2  132.53   25.24
 -15  15  -2   28.41   25.88
 -15  16  -2   23.99   26.83
 -14  11  -1   11.72   28.52
 -14  12  -1   50.15   25.80
 -14  14  -1  -16.24   25.83
 -14  15  -1   48.76   27.78
 -13   7  -1   92.65   21.07
 -12   9   0   57.19   21.84
 -12  10   0   -9.14   23.62
 -12  16   0   -9.47   27.46
 -12  17   0   -4.16   27.30
 -11  19   0  -28.51   27.98
 -10  -9  -9   44.04   17.59
 -10  15   1  295.82   29.89
 -10  16   1   36.61   29.28
  -9  -8  -7   36.50   13.90
  -9  -6  -5   19.03    8.80
  -9   3   0    6.09   15.00
  -9   7   1   24.67   22.51
  -9  19   1    0.12   30.52
  -8 -10  -9   -7.72   21.56
  -8   2   0  128.36   13.41
  -8  21   1   -4.93   32.59
  -7 -11 -10   57.32   26.44
  -7  -9  -7   -9.72   18.85
  -7  -7  -5  123.30   14.05
  -7  10   2  141.80   26.64
  -7  11   2  373.49   26.61
  -7  15   2  729.99   30.93
  -7  16   2   83.39   31.67
  -7  17   2  232.13   29.91
  -7  22   1  -50.77   30.27
  -6 -12 -11   33.76   25.01
  -6   8   2   24.84   24.27
  -6  18   2   83.13   35.75
  -5 -11  -9   52.95   26.61
  -5   0   0   -8.04   10.87
  -5   7   2  475.49   26.54
  -5  23   1   14.12   32.10
  -4  -9  -6  159.48   19.43
  -4  -8  -5   19.16   16.58
  -4  19   2    5.50   29.52
  -4  20   2   15.46   29.99
  -3 -12 -10  186.03   32.58
  -3 -10  -7   -5.45   22.96
  -3  -9  -6   -1.35   20.83
  -3  -8  -5  236.66   20.67
  -3   6   2 1102.10   23.87
  -3  20   2  106.77   29.63
  -3  24   1   73.19   33.18
  -2  -9  -6   44.27   23.44
  -2  -8  -5  601.24   23.34
  -2  -7  -4 1805.73   23.35
  -2   6   2  340.25   22.99
  -2  20   2   27.93   32.92
  -2  24   1    1.31   30.45
  -1  -9  -6 1464.19   30.15
  -1  -8  -5  281.74   24.39
  -1  20   2   11.58   30.13
  -1  24   1   41.47   32.34
   0   7   2   15.56   20.06
   0  19   2    9.58   27.31
   0  23   1  -13.17   30.03
   1 -11  -9   68.46   34.32
   1   8   2  208.99   20.88
   1  18   2   28.65   28.53
   2 -10  -8   99.67   32.00
   2   9   2   58.13   18.66
   2  16   2  -19.90   25.61
   2  22   1   -9.72   27.43
   2  25   0   25.28   31.32
   3  13   2  172.05   26.87
   3  14   2  300.75   27.25
   3  24   0  -16.18   27.89
   4  20   1   81.43   26.46
   4  23   0   31.24   26.68
   4  26  -1  -19.50   25.00
   5  -1  -2  509.71   17.50
   5  17   1  207.74   22.09
   5  22   0    8.93   25.09
   6  -8  -8  184.88   32.55
   6  -7  -7  777.27   32.38
   6  -6  -6  270.73   27.68
   6   0  -2   40.70   11.98
   6  20   0  137.07   22.08
   7  -7  -8  304.89   33.61
   7  -5  -6  767.88   30.12
   7  -4  -5   25.03   24.01
   7  18   0  -22.68   24.04
   8  -6  -8   61.87   31.18
   8  -4  -6    6.30   25.36
   9  -5  -8   30.60   30.09
   9  -4  -7  -12.70   25.44
   9  -3  -6   53.85   23.90
   9  16  -1   39.33   18.44
  10  -4  -8  206.08   27.93
  10   0  -5   16.38   18.16
  11  -1  -7   36.15   25.49
  12   5  -5   14.45   14.08
  13   0  -9  154.05   26.48
 -15   8  -2  -26.33   22.86
 -14   5  -2  -16.85   20.83
 -14   9  -1  -47.67   25.76
 -14  10  -1   31.61   22.22
 -14  16  -1   -4.98   26.62
 -14  17  -1    9.39   25.90
 -13   6  -1  399.03   23.95
 -13  14   0  -56.63   28.55
 -12   4  -1  245.38   19.33
 -12   8   0  -13.35   22.48
 -12  18   0   82.80   28.20
 -12  19   0  -32.67   28.12
 -11  13   1   57.47   27.68
 -11  14   1    4.44   27.38
 -11  15   1   16.68   28.03
 -10  19   1   43.19   31.89
  -9 -10 -10   22.09   20.96
  -9   6   1    7.21   21.39
  -9  20   1  -13.25   28.70
  -9  21   1  -19.88   29.34
  -8 -11 -11    4.51   22.05
  -8  10   2   -0.98   25.72
  -8  11   2    7.13   26.67
  -8  13   2   15.41   26.04
  -8  15   2   28.93   29.26
  -8  16   2  -14.45   30.23
  -8  17   2  -21.29   29.30
  -7  -8  -6    6.53   12.68
  -7   4   1   45.20   16.96
  -7   8   2  469.19   23.37
  -7   9   2 1035.44   26.66
  -7  18   2   18.08   30.67
  -7  19   2  136.85   29.23
  -6 -10  -8   35.89   20.56
  -6   7   2   53.59   23.76
  -6  20   2   26.08   30.03
  -5  20   2   96.41   31.37
  -5  21   2   80.96   31.31
  -4  21   2    7.06   32.93
  -3 -11  -9  119.77   27.24
  -2 -11  -9  -17.46   29.59
  -1  21   2   47.72   29.68
   0  20   2    2.11   29.04
   0  24   1    5.82   28.60
   1  -5  -3  126.55   17.57
   1   7   2 1933.35   22.89
   1  19   2  209.24   27.82
   1  20   2   -4.60   26.01
   1  24   1   75.05   29.45
   2  -9  -7    2.45   26.64
   2  -8  -6   56.43   30.51
   2  -3  -2   -6.64   16.09
   2  18   2  -16.73   26.20
   3 -10  -9  183.32   34.61
   3  -4  -3  664.97   21.87
   3  11   2  139.34   20.31
   3  16   2  340.03   25.67
   3  22   1   34.92   25.68
   3  25   0    3.62   26.66
   4  -8  -7  128.17   28.90
   4  21   1    4.88   29.67
   4  24   0   56.56   26.60
   5  -9  -9  257.00   35.50
   5  -4  -4  605.75   27.22
   5  23   0   20.19   28.46
   6  12   1    8.50   19.42
   6  13   1  239.48   22.49
   6  14   1   43.97   22.54
   6  15   1  253.48   23.09
   6  21   0   58.58   24.28
   7  19   0    3.02   23.49
   8  -5  -7  -24.07   26.74
   8  -1  -4  116.84   17.87
  10  -1  -6   15.30   24.52
  10   5  -3  744.37   11.84
  11  -3  -9   82.82   28.32
  11  -2  -8   40.48   23.91
  12   1  -7  227.76   23.59
  12   3  -6  115.64   18.73
  12   9  -4   18.78    8.48
  13   2  -8   22.31   23.23
 -16   7  -3    4.42   10.14
 -16  12  -2  -29.62   28.12
 -16  13  -2    0.11   26.21
 -16  14  -2   11.92   25.33
 -16  15  -2   -8.12   26.00
 -15   4  -3   -7.03   11.61
 -15   7  -2  155.44   22.61
 -14   2  -3   33.25   13.54
 -14   8  -1   13.43   24.08
 -13  10   0   40.92   26.64
 -13  11   0  -55.48   25.00
 -13  12   0   20.28   26.36
 -13  13   0   -7.21   25.53
 -13  15   0    1.16   27.75
 -13  16   0  -69.63   28.15
 -13  17   0   30.44   26.92
 -12   1  -2   40.63   13.92
 -12   7   0  -18.33   20.84
 -11   2  -1  159.17   16.34
 -11   5   0   18.93   18.98
 -11  10   1   26.15   24.09
 -11  11   1   85.04   25.88
 -11  17   1   -2.86   29.49
 -10  -8  -8  209.41   16.84
 -10   1  -1  631.00   15.42
 -10   7   1  329.01   27.45
  -9  12   2  334.10   28.48
  -9  13   2   31.86   27.10
  -9  14   2  392.42   31.51
  -9  15   2  135.18   30.47
  -9  16   2  285.86   30.81
  -8  -9  -8   31.20   21.05
  -8  18   2    9.88   30.42
  -8  19   2   70.02   29.98
  -7 -10  -9  -17.66   22.61
  -7  20   2   66.22   32.52
  -6 -11 -10   16.70   22.93
  -6  -9  -7  647.31   22.03
  -6  21   2  -61.11   31.02
  -5 -10  -8  722.00   25.66
  -5   6   2  532.67   25.19
  -5  22   2  151.58   34.16
  -4 -10  -8  221.32   28.08
  -4  12   3   17.81   27.21
  -4  13   3  187.95   28.10
  -4  14   3  290.38   28.74
  -4  15   3   43.43   29.91
  -4  22   2   -9.87   33.16
  -3  -4  -2 2006.10   12.53
  -3  13   3  175.14   27.80
  -3  14   3  123.84   28.48
  -3  15   3   74.02   28.80
  -3  16   3   35.30   29.81
  -3  17   3    1.71   30.08
  -3  22   2  125.31   31.24
  -2  -4  -2  282.02   11.71
  -2  11   3  197.30   25.15
  -2  12   3   97.74   26.38
  -2  13   3   26.91   26.34
  -2  14   3   19.24   28.60
  -2  15   3  139.53   28.89
  -2  16   3   56.18   30.59
  -2  22   2   -8.13   30.99
  -1 -10  -8   89.44   26.66
  -1  12   3   65.94   26.14
  -1  14   3  177.19   28.45
  -1  15   3  237.01   29.42
  -1  16   3   47.75   28.76
   0 -10  -8  273.15   32.71
   0   6   2  339.79   19.55
   0  21   2   30.68   28.00
   0  22   2    8.04   31.76
   0  25   1   -0.96   27.56
   1  -9  -7   15.91   28.76
   1  -6  -4   31.56   24.59
   1  21   2   45.50   27.67
   2 -10  -9  658.98   38.08
   2   8   2   44.35   18.24
   2  19   2   98.04   25.97
   2  20   2    4.96   27.64
   3  17   2   48.95   23.93
   3  18   2  205.99   27.02
   3  23   1   41.17   28.31
   3  26   0  -33.98   27.51
   4  25   0   30.09   27.86
   5  -8  -8  473.26   35.23
   5  20   1  215.45   27.83
   6  -3  -4  369.34   23.70
   6  11   1  229.61   18.91
   6  16   1   30.40   18.76
   6  17   1   99.50   24.38
   6  22   0   -2.89   23.88
   7  20   0  -48.00   22.38
   8   1  -3  338.67   16.16
   8  13   0   29.51   18.30
   8  15   0  161.68   20.54
   9  -1  -5   43.22   20.61
  10  -4  -9   24.35   29.50
  10  -3  -8  125.56   31.48
  10  -2  -7  181.42   24.57
  11   1  -6  132.66   24.35
  11   5  -4  224.48   13.36
  12  -1  -9    4.52   25.87
  12   0  -8   14.49   23.41
 -16   6  -3    5.17   12.47
 -16  10  -2    0.26   25.29
 -16  11  -2    0.09   23.61
 -15  11  -1  119.00   29.30
 -15  12  -1   62.54   27.89
 -15  13  -1   58.02   27.99
 -15  14  -1   14.65   26.59
 -15  15  -1  -30.02   27.74
 -15  16  -1  -45.66   27.77
 -14   4  -2   22.70   18.62
 -14   7  -1    5.37   23.01
 -13   5  -1  138.78   17.86
 -13   9   0    5.84   23.20
 -13  18   0   19.46   24.93
 -12  14   1  117.78   27.64
 -12  15   1   18.90   27.15
 -12  16   1   33.16   25.14
 -11  -2  -3   34.01    7.73
 -11  19   1   13.09   31.91
  -9  -9  -9   94.41   20.84
  -9  -2  -2  844.26    8.80
  -9   2   0    3.56   15.70
  -9   5   1    1.44   20.05
  -9  10   2  941.06   29.91
  -9  11   2  117.56   24.67
  -9  17   2   29.11   29.08
  -9  18   2  104.95   32.03
  -8 -10 -10   28.35   23.18
  -8   4   1  826.72   20.74
  -7 -11 -11    2.93   25.52
  -7   7   2 1141.47   26.36
  -6  -8  -6   15.20   16.29
  -6  -7  -5  196.69   15.95
  -6  -6  -4  339.08   13.98
  -6  14   3   -2.50   29.90
  -6  16   3   57.02   30.49
  -6  22   2  -35.52   32.75
  -5  -9  -7   84.52   23.50
  -5  -5  -3   96.83   11.81
  -5  12   3  494.62   28.41
  -5  15   3    8.83   22.05
  -5  17   3  -16.37   30.84
  -5  18   3   97.32   30.46
  -5  23   2   23.56   33.87
  -4 -11 -10   22.04   26.72
  -4   5   2   -7.11   21.07
  -4  18   3   34.86   31.96
  -4  23   2  -28.88   33.23
  -3 -10  -8   10.07   24.83
  -3   5   2 1545.93   18.85
  -3  19   3   40.59   29.20
  -3  23   2   22.30   33.00
  -2 -11 -10  216.18   34.97
  -2   5   2 1837.91   24.26
  -2  17   3   40.13   20.46
  -2  18   3   48.43   30.00
  -2  23   2   20.06   30.74
  -1  11   3  256.03   27.08
  -1  17   3   14.19   28.60
  -1  18   3   48.84   30.42
  -1  23   2   18.63   28.44
   0  -9  -7   50.87   26.98
   0  -5  -3  580.09   19.17
   0  12   3  -43.22   25.29
   0  13   3  111.05   26.86
   0  14   3    1.89   28.88
   0  15   3   98.20   28.68
   0  17   3   40.32   26.18
   0  23   2  -68.82   31.05
   1 -10  -9  280.38   36.36
   1  -8  -6  490.23   22.26
   1  -7  -5 2043.99   35.26
   1  22   2    5.40   27.79
   1  25   1   10.14   29.16
   2  25   1   12.84   30.93
   3  -8  -7   35.84   28.74
   3  -7  -6   86.13   31.53
   3  -5  -4  746.69   27.51
   3   9   2  548.14   20.16
   3  19   2   56.92   27.05
   3  24   1   12.96   31.39
   4  -9  -9  427.65   35.67
   4  -3  -3   -7.47   18.95
   4  12   2  114.14   20.84
   4  13   2  172.22   23.15
   4  14   2   28.00   23.68
   4  15   2  -17.17   24.26
   4  16   2  -22.83   24.34
   4  17   2   17.24   26.37
   5  -6  -6  277.42   27.24
   5  21   1    9.18   26.90
   5  24   0   18.78   25.21
   6  -7  -8   -0.83   33.52
   6  -6  -7    5.40   29.07
   6  -4  -5   30.82   25.39
   6  10   1   16.44   17.53
   6  23   0   25.56   23.69
   7  -6  -8   37.23   32.44
   7  -3  -5  706.28   25.75
   7  21   0   32.15   23.21
   8  -6  -9    2.58   34.01
   8  -5  -8  372.38   31.23
   8  -2  -5  -45.97   21.79
   8  12   0  -29.07   13.76
   8  16   0   -0.99   20.96
   8  17   0   14.13   21.66
   9  -5  -9  321.89   35.34
   9  -4  -8  181.79   29.92
   9  -3  -7  186.05   26.00
   9  -2  -6  152.65   24.31
   9   1  -4   22.85   17.78
   9   3  -3  206.58   13.63
   9   9  -1   25.02    8.44
  10   1  -5  128.59   20.86
  11   0  -7  212.57   27.24
  11   3  -5  -16.41   16.44
  12   2  -7  139.74   24.68
 -16   9  -2   12.86   23.55
 -15   6  -2   27.71   18.04
 -15  10  -1  -36.32   23.12
 -14  12   0    5.71   25.56
 -14  13   0   46.51   28.78
 -14  14   0   10.27   26.26
 -14  15   0   81.29   26.44
 -14  16   0   33.14   26.59
 -14  17   0   67.41   27.99
 -13   2  -2  319.33   17.99
 -13   8   0    2.57   22.18
 -12   3  -1   66.98   14.70
 -12   6   0  232.31   21.15
 -12  10   1  143.61   29.01
 -12  11   1   70.23   26.63
 -12  18   1   28.98   28.69
 -11   4   0   -3.15   21.66
 -11   8   1   14.74   23.18
 -10  -5  -5  251.73    9.59
 -10   6   1  130.14   22.07
 -10  12   2    1.64   27.79
 -10  14   2   26.88   27.66
 -10  15   2   24.69   27.93
 -10  16   2  -26.36   30.33
 -10  17   2   -4.87   29.99
 -10  18   2   -4.55   30.01
  -9  20   2   89.09   33.00
  -8  -8  -7  840.87   20.42
  -8   7   2  190.40   24.25
  -8  21   2  -32.05   30.83
  -7   3   1 1532.08   21.05
  -7   6   2   58.36   21.11
  -7  12   3   34.08   26.08
  -7  13   3  132.02   30.27
  -7  16   3    9.24   32.16
  -7  17   3   90.40   29.75
  -6 -10  -9   22.58   21.81
  -6  11   3  658.06   28.75
  -6  12   3   13.76   19.55
  -6  18   3   27.60   33.98
  -6  19   3  153.26   30.46
  -5  -8  -6  198.25   23.13
  -5   5   2  670.23   24.95
  -5  10   3  225.06   26.89
  -5  20   3   -1.14   29.02
  -4  -9  -7   15.97   22.17
  -4   9   3   41.35   27.49
  -4  19   3   44.07   30.62
  -4  20   3   84.31   31.87
  -3  -9  -7   33.14   24.03
  -3   9   3  312.02   29.57
  -3  24   2   56.37   29.57
  -2  -9  -7    4.99   25.62
  -2   9   3  602.85   31.44
  -2  19   3   12.29   29.06
  -2  20   3    8.35   31.68
  -2  24   2  -33.86   31.07
  -1  -5  -3  111.30   17.64
  -1   5   2 1636.09   18.11
  -1  20   3   23.58   28.97
  -1  24   2   32.28   29.14
   0 -10  -9  -20.00   32.26
   0  -8  -6  594.83   30.07
   0  -6  -4 4745.34   33.57
   0  11   3   27.89   25.27
   0  18   3   -4.99   28.79
   0  19   3   39.24   29.65
   0  24   2    9.34   31.42
   1  12   3   76.34   25.90
   1  13   3    0.13   27.05
   1  14   3  186.68   28.19
   1  15   3  224.78   28.17
   1  16   3    0.29   26.93
   1  17   3   41.55   28.80
   2  -1  -1  142.04   10.35
   2   7   2  691.55   19.86
   3  -9  -9  272.15   34.78
   3  -6  -5 1728.86   27.31
   3  -2  -2 1860.81   18.82
   3  20   2  105.45   27.48
   3  21   2   76.34   31.04
   4  -8  -8   25.16   31.87
   4  11   2  108.01   19.26
   4  18   2   16.04   24.07
   4  23   1    8.52   27.06
   4  26   0   44.26   26.59
   5  22   1   87.88   29.20
   6  -5  -6   26.11   18.81
   6  19   1   98.81   22.24
   7   2  -2  547.94   14.86
   8  -4  -7 1389.13   32.73
   8  -3  -6    8.43   25.12
  10   3  -4   -5.05   13.29
  11  -2  -9  162.65   27.24
  11  -1  -8   69.00   24.45
  11   9  -3   -0.83    6.65
  12   1  -8  163.14   25.91
  12   4  -6    2.69   16.45
  12   6  -5   60.93   13.61
 -15   3  -3   -2.09    9.63
 -15   9  -1   71.60   23.73
 -14  10   0   29.02   28.15
 -14  11   0  125.85   27.14
 -13   4  -1  131.15   20.00
 -13   7   0   -4.78   24.59
 -13  13   1   15.48   28.96
 -13  14   1   43.67   26.71
 -13  15   1  -25.46   28.84
 -13  16   1    6.22   28.32
 -13  17   1   10.47   30.19
 -11   7   1  226.35   24.44
 -11  13   2  281.52   28.56
 -11  14   2   74.60   28.87
 -11  15   2  154.72   29.67
 -11  16   2   60.23   28.98
 -10  10   2   -4.24   25.62
 -10  19   2   -6.93   32.57
  -9  -8  -8  218.12   21.09
  -9   8   2  581.70   27.43
  -8 -10 -11  106.59   28.89
  -8  -7  -6  104.77   13.14
  -8  -5  -4   70.44    8.94
  -8  -1  -1   83.56    9.31
  -8  13   3   47.25   29.15
  -8  14   3  720.23   34.36
  -8  16   3  600.33   34.65
  -8  17   3   12.78   31.61
  -7 -10 -10   43.09   22.73
  -7  11   3  134.49   27.90
  -7  18   3  -18.46   32.64
  -6   5   2  -12.87   20.43
  -6  10   3   26.38   24.73
  -6  20   3  -42.05   30.98
  -5 -10  -9  357.67   26.40
  -5  -7  -5  509.45   19.39
  -5   9   3   79.92   26.68
  -5  21   3   16.24   32.35
  -4 -11 -11   63.17   28.36
  -4 -10  -9  -14.91   24.46
  -4  -8  -6  277.91   20.65
  -4  -5  -3   33.70   14.59
  -4   8   3  698.16   28.34
  -3 -10  -9  159.79   25.63
  -3  -8  -6  523.24   23.79
  -3  -5  -3  255.40   16.44
  -3   8   3   75.35   28.67
  -3  21   3   48.25   33.11
  -3  22   3    0.65   30.05
  -2 -10  -9  668.61   32.69
  -2  -8  -6   16.49   24.13
  -2  -5  -3   12.91   15.05
  -1 -10  -9  332.94   34.43
  -1  -8  -6  464.44   25.89
  -1  -7  -5 2064.69   31.00
  -1  -6  -4   -9.61   20.36
  -1   9   3  287.76   27.28
  -1  21   3   74.42   31.06
   0  20   3    6.37   30.11
   0  25   2   48.87   29.90
   1  -9  -8   34.88   30.35
   1  -3  -2   32.37   16.52
   1  19   3   51.38   29.84
   1  24   2   28.35   27.72
   2  -8  -7   44.22   22.07
   2  13   3   14.36   28.88
   2  14   3    5.32   26.61
   2  15   3  122.74   27.47
   2  16   3   68.59   26.51
   2  17   3   65.94   29.90
   2  23   2   51.24   27.62
   3   8   2  733.03   18.49
   3  22   2  122.47   30.84
   3  25   1  -35.14   27.91
   4  -7  -7   39.69   28.85
   4  -6  -6  516.97   31.74
   4  -5  -5   12.95   29.30
   4  -4  -4 1130.51   28.67
   4  10   2  129.83   18.09
   4  19   2    3.28   25.04
   4  20   2  -14.97   29.03
   4  24   1  -16.07   26.02
   5  -7  -8   48.13   29.97
   5  14   2  279.59   26.82
   5  15   2  197.69   26.98
   5  16   2  489.48   28.16
   5  23   1   46.14   30.35
   6  -1  -3  917.10   20.50
   6  20   1   45.61   22.45
   7  -6  -9   16.39   31.94
   7  15   1  208.54   20.01
   8   0  -4   53.67   19.88
   8  19   0   -1.74   21.83
   9  -4  -9   53.21   30.43
   9   0  -5   43.50   25.02
  10  -3  -9   34.83   29.57
  10  -2  -8  279.79   26.97
  10  -1  -7  637.40   26.94
  10   0  -6  485.99   23.38
  11   2  -6   16.51   23.45
 -16   7  -2   16.16   11.71
 -16  12  -1   15.70   25.60
 -16  13  -1  -11.12   26.03
 -16  14  -1   45.18   25.50
 -16  15  -1    7.57   25.17
 -15   5  -2  158.96   17.53
 -15   8  -1   -6.76   20.90
 -15  14   0    1.08   29.38
 -15  15   0  -12.31   26.86
 -15  16   0   28.66   27.47
 -14   3  -2   57.12   18.39
 -14   9   0  -24.43   23.29
 -13  11   1   87.26   27.01
 -13  12   1  144.27   28.06
 -13  18   1   52.76   28.70
 -11  11   2  310.53   29.36
 -11  12   2  -45.93   26.96
 -11  18   2   11.90   30.62
 -11  19   2   12.48   32.89
 -10  -8  -9   21.35   18.75
 -10   5   1  273.18   21.77
 -10   9   2   11.33   25.63
  -9  -9 -10   63.74   22.85
  -9   4   1  227.07   18.47
  -9   7   2   -0.32   24.06
  -9  14   3   -8.13   30.81
  -9  15   3   44.25   30.94
  -8  -9  -9   24.34   20.14
  -8   3   1    4.97   19.77
  -8  11   3   81.95   28.82
  -8  20   3  179.90   34.46
  -7  -8  -7   79.23   19.83
  -7  10   3  102.86   26.25
  -7  21   3   21.98   33.21
  -6 -10 -10   31.88   23.02
  -6  -9  -8    1.20   19.89
  -6   2   1  169.86   15.44
  -6  21   3  286.12   32.06
  -5   8   3   71.64   27.03
  -5  22   3    6.11   34.00
  -4  -7  -5  138.38   18.00
  -4  -6  -4  868.98   21.04
  -4  22   3   94.76   31.68
  -4  23   3   -2.60   33.67
  -3  -7  -5  865.40   22.16
  -3  -6  -4   18.03   22.11
  -3   4   2 2068.61   24.08
  -3  23   3   22.40   34.19
  -2  -6  -4  255.54   20.80
  -2   8   3   13.68   18.45
  -2  22   3   14.20   28.31
  -2  23   3   28.14   29.20
  -1  22   3   48.42   30.07
   0 -10 -10  862.16   44.37
   0  -9  -8   15.84   29.87
   0   9   3  620.03   25.93
   0  21   3   14.22   31.53
   0  22   3    1.22   27.52
   1  -8  -7  144.59   29.07
   1  10   3  272.31   24.11
   1  25   2  -16.65   28.85
   2  -9  -9   28.77   32.87
   2  -5  -4 2088.45   23.96
   2  12   3   54.49   24.64
   2  18   3   63.62   27.00
   2  19   3   -5.15   29.13
   2  24   2   -1.11   28.58
   3  -9 -10  272.77   37.32
   3  26   1    6.94   27.50
   4  21   2   34.33   26.32
   4  25   1  -18.92   25.41
   5  -6  -7  144.63   30.41
   5  -3  -4  103.32   25.36
   5  12   2  303.04   24.50
   5  13   2   65.73   21.43
   5  17   2   94.84   23.63
   5  18   2  125.35   27.63
   6  -6  -8 1107.47   36.72
   6  21   1   34.22   24.69
   7  -5  -8  514.05   32.69
   7  -1  -4   25.89   22.75
   7  13   1   64.57   18.29
   7  14   1   50.98   15.92
   7  16   1  -11.17   19.27
   7  17   1   39.31   23.39
   7  18   1    5.44   23.98
   8  -5  -9   66.06   34.80
   9  -3  -8   72.39   28.05
   9  -2  -7   14.63   29.11
   9  -1  -6  128.80   27.01
  11  -1  -9    6.30   25.01
  11   0  -8   27.93   26.94
  11   1  -7   43.58   27.01
  11   4  -5   10.99   18.16
  11   6  -4   16.82   13.91
  12   3  -7  226.70   24.35
 -16  10  -1  -31.42   26.51
 -16  11  -1   40.35   25.17
 -15   7  -1  120.03   23.79
 -15  11   0   -1.59   29.36
 -15  12   0  -30.14   28.07
 -15  13   0  -35.05   27.88
 -14   5  -1  -11.89   21.04
 -14   8   0  -16.31   25.15
 -14  14   1  -20.73   28.51
 -14  17   1   17.82   29.40
 -13   6   0   -9.00   19.60
 -12   2  -1  268.49   16.50
 -12  13   2  -19.37   28.80
 -12  14   2   14.02   28.21
 -12  15   2   -9.03   28.69
 -12  16   2  -12.29   28.32
 -12  17   2   15.37   28.94
 -11   1  -1  230.25   14.08
 -11  10   2   80.63   25.92
 -10   8   2  -15.42   25.26
  -9  12   3   15.03   28.40
  -9  13   3   16.03   27.69
  -9  18   3   16.31   30.72
  -9  19   3   -5.58   33.44
  -9  20   3    2.26   29.97
  -8  10   3 1091.75   31.72
  -8  21   3  -12.03   33.75
  -7   5   2 1380.42   24.62
  -6   8   3   50.43   25.86
  -5 -10 -10    5.62   24.68
  -5  -9  -8   30.55   21.99
  -5   4   2 1992.65   25.04
  -5  17   4    7.89   33.28
  -4 -10 -10   75.40   28.41
  -4  -9  -8  119.98   25.30
  -4   7   3  -13.44   27.73
  -4  13   4  171.05   29.52
  -4  14   4  217.13   30.72
  -4  15   4  166.68   32.37
  -4  17   4  179.79   34.78
  -4  18   4  278.82   34.33
  -3 -10 -10  553.06   34.26
  -3  -9  -8  279.58   27.53
  -3  13   4   87.53   28.57
  -3  14   4  -18.87   31.33
  -3  15   4  107.53   32.30
  -3  17   4   18.55   31.21
  -2 -10 -10  -52.00   34.62
  -2  -9  -8 1100.51   32.61
  -2   7   3  -17.48   25.56
  -2  14   4   42.48   29.98
  -2  17   4  532.38   34.18
  -2  18   4  -11.53   31.91
  -2  24   3   -8.74   30.95
  -1 -10 -10  164.26   36.36
  -1  -9  -8   -2.83   29.62
  -1  23   3   -7.79   30.12
   0  -8  -7   37.10   28.25
   0  23   3   64.10   29.25
   1  -9  -9  508.70   38.84
   1  22   3   -5.36   29.88
   2  -9 -10  883.29   42.97
   2  -8  -8   47.30   30.70
   2  11   3  204.08   25.05
   2  25   2  -46.70   29.65
   3  -7  -7   68.72   32.33
   3  13   3  203.35   29.94
   3  14   3  157.18   25.90
   3  15   3   55.83   26.15
   3  16   3   65.55   26.10
   3  17   3   37.49   25.71
   3  24   2   11.90   31.50
   4   9   2   52.45   17.24
   5  -5  -6  315.40   22.35
   5   0  -2 1295.51   17.16
   5  19   2   74.14   24.63
   5  20   2   46.64   29.13
   5  24   1   18.44   26.25
   6  -5  -7  656.65   31.44
   6  -3  -5   17.70   25.44
   6  -2  -4  221.69   22.63
   6   1  -2   12.39   13.65
   6  22   1   -6.29   23.99
   7   7   0   -7.05    9.91
   7  12   1  117.31   18.09
   7  19   1   36.59   23.91
   8  -4  -8   72.32   27.97
   8  -3  -7   38.88   27.12
   8  -2  -6   56.73   24.09
   8  -1  -5   28.71   21.44
  10  -2  -9    4.55   33.62
  10   2  -5   23.52   15.86
  10  14  -1   77.25   14.93
  10  15  -1  347.54   17.05
  12   2  -8   36.04   22.68
  12   5  -6  122.94   19.37
  12   7  -5   29.81   14.23
 -16   6  -2  -14.32   12.70
 -16   9  -1   46.76   24.51
 -15   4  -2   -6.66   11.37
 -15  10   0  -24.57   28.09
 -14  12   1   44.19   26.76
 -14  13   1   24.30   26.97
 -13   3  -1   10.18   18.08
 -13   9   1    8.40   23.23
 -12   4   0  -13.04   20.01
 -12   7   1  145.98   23.50
 -12  11   2    7.73   27.63
 -10   4   1   82.48   22.70
 -10  12   3  180.84   27.78
 -10  13   3  242.49   30.66
 -10  14   3   96.52   32.58
 -10  15   3  450.25   32.68
 -10  16   3   27.64   29.34
 -10  17   3  217.42   29.69
 -10  19   3   64.85   34.12
  -9  -7  -7  326.63   16.90
  -9   6   2  315.99   24.22
  -9  10   3   24.70   27.46
  -8  -9 -10   68.21   25.95
  -8   5   2  154.99   25.38
  -8   9   3  -18.70   28.65
  -7  -7  -6  397.98   17.69
  -7  16   4    6.67   33.29
  -7  17   4   29.92   31.08
  -6 -10 -11   31.14   27.30
  -6  -8  -7   17.96   19.28
  -6   4   2   72.50   20.38
  -6  14   4  223.33   32.36
  -6  15   4   55.94   33.37
  -6  16   4   71.41   35.99
  -6  19   4   -7.44   31.44
  -5   7   3   -2.36   25.58
  -5  12   4   46.59   28.77
  -5  18   4  -27.45   24.37
  -5  19   4   20.39   32.71
  -5  20   4   98.88   36.53
  -4  12   4  133.26   29.34
  -4  19   4   65.25   31.95
  -3  12   4    5.14   28.50
  -3  19   4   11.67   30.68
  -3  20   4   22.24   34.30
  -2  13   4 1061.33   25.40
  -2  19   4  254.76   33.59
  -2  20   4   34.46   33.04
  -1  -8  -7  125.04   27.31
  -1   7   3  469.17   25.78
  -1  13   4   32.12   29.44
  -1  14   4  176.11   31.16
  -1  15   4   98.36   22.34
  -1  17   4  -32.81   28.24
  -1  18   4   12.77   32.02
  -1  24   3   25.63   28.46
   0  -3  -2    7.22   15.72
   0   2   1   -5.09    8.68
   0  15   4   45.22   29.96
   0  16   4  790.96   32.67
   0  17   4  -25.47   29.15
   0  24   3   33.25   30.02
   1  -6  -5 1592.59   34.66
   1  -5  -4   98.50   21.54
   2  10   3   44.90   24.48
   2  22   3  -27.16   28.64
   3  -6  -6  753.20   32.87
   3  -4  -4   -3.77   24.94
   3   0  -1 3344.06   14.62
   3   4   1  303.88   11.03
   3   7   2  378.51   17.20
   3  12   3   14.03   23.97
   3  20   3   17.36   29.00
   3  25   2    4.04   29.54
   4  23   2  -10.76   28.62
   5  11   2   87.15   18.61
   6  23   1  -33.07   23.87
   7  -3  -6  276.41   28.07
   7  11   1   43.16   18.24
   7  20   1   -8.34   21.00
   8   4  -2   -1.85    9.61
   9  -3  -9   34.63   30.63
   9   2  -4  655.18   15.60
   9  15   0  -11.76   19.48
   9  16   0  -27.18   21.44
  10  -1  -8   59.22   25.92
  10   0  -7   49.40   28.11
  10   1  -6   13.52   24.02
  10   4  -4   12.04   14.87
  10   6  -3  568.04   11.50
  11  -1 -10   34.11   27.80
 -16  13   0   22.81   27.79
 -16  14   0  -44.82   26.98
 -16  15   0   18.77   26.22
 -15   9   0   -6.39   26.11
 -14   7   0  377.71   23.03
 -14  11   1  -16.28   26.69
 -13   1  -2   59.19   15.94
 -13   5   0   -1.76   21.10
 -13   8   1  175.66   25.09
 -13  13   2   19.83   24.76
 -13  14   2   28.72   30.08
 -13  16   2   51.60   29.10
 -13  17   2   11.40   28.67
 -11  -5  -6  229.72   11.20
 -11   8   2   86.54   25.34
 -11  14   3   69.04   30.78
 -11  16   3    4.93   30.00
 -11  18   3   86.29   32.62
 -11  19   3   11.90   30.13
 -10  -8 -10   34.21   21.17
 -10  -7  -8   24.03   16.46
 -10  11   3  307.76   29.92
  -9  -8  -9   38.20   22.35
  -9   3   1   46.80   16.90
  -9   9   3   80.42   27.29
  -8   8   3 1443.38   32.18
  -8  15   4   10.57   33.06
  -8  16   4    8.83   32.56
  -8  18   4   29.98   31.16
  -7  -6  -5   17.59   14.95
  -7   7   3  112.33   23.45
  -7  12   4  237.22   29.26
  -7  14   4   39.26   29.37
  -7  19   4   13.70   32.52
  -6  -9  -9  141.55   23.45
  -6  11   4   -4.58   28.10
  -6  20   4   34.10   30.15
  -6  21   4  -30.53   32.90
  -5 -10 -11   26.67   26.81
  -5  -9  -9  237.64   29.46
  -5  -8  -7   72.72   20.88
  -5  22   4   71.01   34.87
  -4 -10 -11   46.29   29.97
  -4  11   4  335.30   21.61
  -4  21   4   46.14   31.63
  -3 -10 -11   36.02   34.68
  -3  -8  -7   11.09   24.89
  -3   6   3   72.70   25.42
  -3  11   4   48.62   20.33
  -3  21   4  139.10   30.82
  -2 -10 -11  167.72   36.14
  -2  -8  -7   10.70   26.82
  -2  11   4 1199.21   32.64
  -2  22   4   13.66   32.33
  -1  -9  -9  481.52   35.43
  -1  11   4   41.01   26.47
  -1  20   4  122.72   30.73
   0  13   4   -0.89   30.32
   0  14   4 1152.11   33.20
   0  18   4  686.72   32.57
   0  19   4   33.49   30.95
   0  25   3    2.69   28.92
   1  -9 -10  719.94   40.07
   1  -8  -8   87.48   29.40
   1  15   4  100.73   27.35
   1  16   4   97.57   28.32
   1  24   3   29.17   28.31
   2  -7  -7   22.58   31.17
   3  11   3   64.15   22.01
   3  21   3   35.80   28.98
   3  26   2  -17.85   29.74
   4  -7  -9  248.56   35.02
   4  -5  -6   72.08   30.02
   4  -2  -3  207.48   19.49
   4   8   2   23.12   20.27
   4  14   3  290.77   30.99
   4  15   3   29.34   25.72
   4  16   3  194.99   26.10
   4  17   3  -14.03   24.96
   4  24   2  -11.13   26.87
   5  -7 -10  282.72   38.50
   6  -5  -8  -28.39   31.32
   6  14   2    0.65   24.58
   6  16   2  -21.15   21.18
   6  18   2   61.19   26.13
   6  19   2   20.29   26.25
   7  -5  -9  348.12   35.07
   8  -4  -9  154.68   36.33
   9  -2  -8  236.09   27.63
   9   1  -5   26.07   23.98
   9   4  -3   61.39   12.87
   9  14   0   -1.99   18.04
  10  -2 -10  209.58   31.52
  11   0  -9  176.74   29.09
  11   2  -7  202.04   27.11
  11   3  -6  215.67   20.22
  12   1 -10   45.01   27.41
  12   2  -9   13.23   31.29
  12   3  -8   61.30   26.14
  12   4  -7  182.63   24.48
 -16   8  -1   41.54   17.79
 -16  11   0  -38.72   30.00
 -16  12   0   77.34   28.73
 -15   8   0  -25.91   25.16
 -15  13   1   72.49   29.49
 -15  15   1   40.56   28.17
 -15  16   1    1.51   28.02
 -14   2  -2   41.55   15.47
 -14   4  -1   92.36   19.54
 -14   6   0   -7.97   23.35
 -14  10   1   13.62   26.46
 -13  12   2  293.26   30.37
 -12  -5  -7  227.32   11.62
 -12   9   2  -13.11   26.21
 -11  12   3   35.75   28.73
 -11  13   3   -2.88   27.42
 -10   6   2   67.81   24.03
 -10  10   3   10.11   28.50
  -9   5   2   21.55   26.75
  -9  15   4   13.31   31.51
  -9  18   4   24.55   32.49
  -8  -9 -11  -14.70   28.76
  -8  12   4   -6.57   29.18
  -8  13   4   36.64   29.81
  -8  19   4   27.22   30.72
  -8  21   4   -4.36   32.77
  -7  -9 -10  -10.66   23.32
  -7  -8  -8   -2.83   21.97
  -7  -4  -3  177.41    9.35
  -7   4   2  239.08   21.37
  -7  11   4   81.81   30.05
  -7  21   4   53.17   30.25
  -6   6   3  128.64   24.43
  -6  10   4  197.14   29.07
  -5   6   3   53.49   26.38
  -5  10   4  719.19   30.68
  -4  -9  -9  467.81   28.43
  -4  23   4   72.34   35.18
  -3  -9  -9  207.71   29.06
  -3  10   4   76.59   20.75
  -3  23   4   -6.14   34.78
  -2   6   3   29.91   26.21
  -2  10   4   45.31   29.68
  -2  23   4   54.76   34.31
  -1  22   4  -32.13   30.76
  -1  23   4   22.85   28.99
   0  -9 -10   16.12   36.23
   0  -6  -5   -3.42   20.82
   0  -4  -3   -8.57   17.58
   0  12   4 1237.89   32.97
   0  21   4   23.27   30.68
   0  22   4  115.83   29.09
   1  -7  -7   72.14   30.82
   1  14   4  221.70   29.87
   1  19   4   21.92   30.52
   1  20   4   94.70   31.30
   1  25   3   11.89   30.67
   2  -2  -2  702.33   17.77
   3  22   3    1.87   28.80
   3  23   3   -7.19   32.32
   4  -3  -4 1356.76   26.61
   4  13   3  216.90   24.99
   4  19   3    2.09   26.34
   4  25   2  -12.59   25.65
   5  -5  -7  281.54   31.73
   5  23   2   -4.89   27.66
   6  13   2   18.74   23.08
   6  20   2   37.57   22.32
   7  -5 -10   30.29   36.96
   7  -4  -8   61.72   30.35
   8  -3  -8   48.84   28.96
   8   1  -4  122.99   19.44
   8  17   1   27.65   22.86
   9  -3 -10  -14.56   34.75
   9  -1  -7  276.58   27.36
   9   0  -6  124.89   23.16
   9  13   0   10.87   17.01
  10  -1  -9   60.25   34.44
  11   5  -5  143.61   17.93
 -16   7  -1  -24.21   13.22
 -16  10   0    3.74   28.43
 -15   5  -1  249.32   20.16
 -15  11   1   84.01   31.69
 -15  12   1   51.52   28.59
 -14   9   1   50.94   24.55
 -14  14   2   12.89   27.07
 -14  16   2   32.05   27.36
 -14  17   2    6.40   27.29
 -13   7   1   65.92   23.62
 -13  11   2   31.99   28.35
 -12   3   0    8.59   19.79
 -12   8   2   -0.81   28.63
 -12  13   3  158.04   28.30
 -12  15   3   18.12   30.23
 -12  16   3  112.13   29.00
 -12  17   3   59.19   28.55
 -12  18   3   21.89   28.90
 -11   2   0   10.88   17.19
 -11   4   1   70.80   23.37
 -11  11   3   27.94   28.19
 -10   9   3  852.10   31.29
 -10  16   4   42.35   29.58
 -10  17   4   32.81   31.33
 -10  18   4    1.89   30.59
  -9   8   3   45.64   27.78
  -9  14   4   38.45   30.58
  -9  19   4   -0.08   22.97
  -8  -8  -9  -17.14   25.29
  -8  -7  -7    2.23   17.24
  -8   2   1  862.26   18.02
  -8   4   2    2.44   24.54
  -7  -9 -11   13.10   29.37
  -7  10   4   38.12   29.31
  -6  -8  -8  157.40   26.44
  -5  -9 -10  166.91   32.34
  -5  -7  -6  414.42   20.02
  -5   3   2  838.88   21.31
  -4   3   2  158.20   18.88
  -4   9   4  793.09   31.29
  -4  16   5   14.76   31.39
  -4  17   5   31.25   33.40
  -4  18   5   36.59   33.33
  -3  -9 -10  224.43   37.25
  -3  -7  -6  111.18   24.31
  -3   9   4  433.61   30.99
  -2  24   4   -6.85   30.25
  -1  -9 -10  692.00   38.72
  -1  -8  -8   61.28   31.08
  -1   6   3   -4.90   23.33
  -1  24   4   47.41   31.22
   0  11   4   -7.33   25.95
   0  23   4  -16.58   30.32
   1  -8  -9  480.60   35.46
   1  12   4  268.14   30.01
   1  21   4   42.48   30.00
   2  -3  -3   88.11   18.92
   2  14   4   68.33   29.15
   2  15   4  902.48   31.74
   2  16   4   54.52   29.09
   2  17   4  471.63   30.83
   2  18   4  -13.05   31.12
   2  19   4  248.97   32.00
   2  20   4   32.79   33.72
   2  25   3  -11.99   29.33
   3  24   3   23.92   29.63
   4  -6  -8  -16.12   31.71
   4  12   3   31.15   22.98
   4  21   3   21.51   28.83
   4  22   3   32.94   32.12
   5  -6  -9  373.67   28.21
   5  -3  -5  305.24   29.60
   5  -1  -3   49.03   18.17
   5  24   2   12.86   27.54
   6  -5  -9   -0.09   36.63
   6  12   2  225.19   23.36
   6  21   2  -30.28   24.87
   6  22   2    9.02   27.86
   7  -3  -7   13.56   29.59
   7   0  -4   93.20   23.53
   8  -2  -7 1363.81   32.65
   8  -1  -6  278.12   25.37
   8   0  -5  775.91   24.71
   8  15   1  -11.35   22.57
   8  19   1  -24.70   25.25
  10   0  -8  210.74   25.85
  10   3  -5  -24.40   17.84
  11   0 -10   38.75   28.88
  11   7  -4   17.52   13.88
  12   2 -10    5.97   31.14
  12   6  -6   19.81   17.81
  12   8  -5  -28.11   13.83
 -16  14   1   -2.50   27.97
 -16  15   1  -26.55   28.17
 -15   7   0  -13.23   23.38
 -15  10   1   -8.35   29.03
 -14  12   2  -19.85   26.82
 -14  13   2   10.23   28.37
 -13   2  -1  113.87   19.84
 -13   4   0    9.82   19.95
 -13  15   3   56.41   33.07
 -13  16   3    3.74   29.50
 -13  17   3  -27.91   30.38
 -11  -4  -5   13.98    9.09
 -11  10   3   86.71   28.21
 -10  13   4   18.68   30.93
 -10  14   4   -5.39   33.13
 -10  19   4   18.69   31.06
  -9  -8 -10  -13.55   20.25
  -9  -7  -8   22.23   20.07
  -9  11   4    7.79   30.17
  -9  12   4   33.64   28.65
  -7  -9 -12   11.43   31.55
  -7   6   3  158.77   23.70
  -7   9   4  355.24   31.01
  -7  17   5   98.00   32.83
  -7  18   5    7.48   30.90
  -6  -9 -11  -26.41   25.68
  -6  -6  -5   27.31   13.94
  -6   3   2  418.38   20.95
  -6   9   4   64.51   19.89
  -6  14   5   85.32   33.74
  -6  15   5   11.88   33.71
  -6  18   5  -16.14   34.73
  -6  19   5  -20.75   33.07
  -6  20   5    0.27   32.83
  -5  -8  -8  461.07   25.76
  -5  15   5   21.01   36.61
  -5  17   5  148.54   26.48
  -5  18   5  146.36   33.57
  -5  19   5  128.08   34.01
  -5  20   5   30.69   36.60
  -5  21   5   59.46   32.90
  -4  -9 -10  -36.68   28.71
  -4  -8  -8   22.35   26.63
  -4   5   3   40.11   25.89
  -4  13   5   19.59   29.45
  -4  14   5   66.15   33.64
  -4  19   5    0.19   31.93
  -4  20   5   11.57   36.17
  -4  21   5   22.92   36.38
  -3  -8  -8  -25.88   28.27
  -3  15   5  122.29   33.89
  -3  16   5  236.34   24.97
  -3  18   5   82.67   26.58
  -3  19   5  169.49   33.84
  -3  20   5   83.09   37.14
  -2  -9 -11    7.85   35.26
  -2  14   5  381.17   31.93
  -2  16   5   56.28   33.13
  -2  17   5   68.88   35.00
  -2  18   5   38.82   33.85
  -2  19   5   47.21   36.31
  -2  20   5  162.21   35.06
  -1  -9 -11   -9.83   37.65
  -1  -5  -4   76.46   20.87
  -1  -3  -2   27.23   14.03
  -1   9   4  336.59   31.55
  -1  16   5  338.19   31.24
  -1  17   5  385.48   34.07
  -1  18   5  236.13   35.46
   0  -8  -9   39.39   32.64
   0  -7  -7   31.34   31.04
   0  10   4 2017.44   34.54
   0  24   4   14.33   32.77
   1  -8 -10  514.27   41.99
   1  -6  -6   22.11   33.60
   1  -1  -1 2887.16   12.36
   1  23   4   31.02   29.57
   2  -4  -4 1051.77   19.00
   2   8   3   12.77   22.38
   2  13   4 1079.05   32.39
   2  21   4  180.44   31.24
   2  22   4   15.45   33.27
   3  -5  -6   32.13   34.06
   3  18   4   23.00   32.31
   3  25   3   14.94   28.78
   4  23   3    4.42   28.69
   5  -5  -8    3.44   32.29
   5   9   2  958.80   22.94
   5  17   3   21.06   24.10
   5  18   3   74.26   23.30
   5  19   3    6.00   24.48
   5  20   3  -25.18   30.08
   6  -1  -4  393.72   20.93
   7  -4  -9   -9.46   36.07
   7  -2  -6   52.45   26.91
   7  -1  -5  381.79   25.39
   8  -3  -9   -5.87   34.99
   9  -1  -8   62.09   30.38
   9   3  -4  200.34   18.28
  10   1  -7  717.66   26.19
  10   2  -6   -0.01   20.56
  11   2  -8    1.71   29.52
  11   3  -7    8.74   25.84
  12   3  -9   10.77   26.69
  12   4  -8   81.50   27.73
  12   5  -7  225.78   24.23
 -16   6  -1   -2.84   11.75
 -16   9   0   38.49   23.96
 -16  12   1  -59.29   31.69
 -16  13   1   41.44   25.83
 -15  14   2  -14.40   30.89
 -15  15   2   19.28   29.10
 -15  16   2    0.45   30.19
 -14   3  -1   60.10   20.25
 -14   5   0  147.56   23.63
 -14  11   2  -13.91   28.05
 -13  13   3   35.96   28.05
 -13  14   3   -7.20   29.56
 -12   1  -1  290.73   15.65
 -11  -6  -8   11.05   14.84
 -11   6   2   65.43   24.81
 -11   9   3  -25.95   26.97
 -11  15   4   39.55   30.79
 -11  16   4   69.57   32.72
 -11  17   4   19.30   29.58
 -11  18   4   -3.65   31.24
 -10  -7  -9    8.02   19.75
 -10   1   0   66.10   15.93
 -10   5   2   -2.52   23.11
 -10  12   4   20.65   31.19
  -9  -8 -11   27.30   26.81
  -9   4   2  604.61   26.93
  -8   6   3  856.11   28.51
  -8   9   4  -10.34   31.25
  -8  15   5   -1.63   32.28
  -8  16   5  -39.11   33.83
  -8  17   5   23.40   33.46
  -8  19   5   10.03   35.11
  -7  -8  -9   27.07   20.58
  -7  -7  -7  149.58   18.08
  -7   3   2 2137.41   29.35
  -7  14   5   70.33   33.59
  -7  19   5    8.89   31.85
  -6  -9 -12    9.33   28.13
  -6  -5  -4  205.33   16.65
  -6   8   4  303.44   28.94
  -6  13   5   66.98   34.42
  -6  21   5    3.50   32.47
  -5  -9 -11  169.52   30.32
  -5  -6  -5  280.56   17.57
  -5  12   5  172.64   30.85
  -4  -9 -11  356.73   34.09
  -4  -6  -5  262.10   19.67
  -4  12   5  488.61   33.36
  -3  -9 -11  -39.10   36.35
  -3  -6  -5 1704.98   26.37
  -3   8   4  129.11   22.87
  -3  12   5  956.97   34.47
  -3  13   5  162.07   30.29
  -3  22   5   38.05   35.92
  -3  23   5   57.61   35.35
  -2   5   3   16.22   23.20
  -2   8   4   89.76   31.71
  -2  13   5   54.99   32.49
  -2  22   5   52.42   34.81
  -1  -8  -9  465.38   36.20
  -1  -7  -7  101.01   29.60
  -1  -4  -3  155.97   17.45
  -1  14   5  129.69   33.38
  -1  21   5   50.75   33.89
   0  -8 -10  878.88   41.42
   0   6   3  -34.35   22.57
   0  16   5   16.56   31.78
   0  17   5   36.67   32.24
   0  18   5   -6.57   31.99
   0  19   5  121.65   33.68
   1  -8 -11  -12.75   39.05
   1  -7  -8   48.35   33.54
   1  25   4  -37.77   33.83
   3  -6  -8   49.36   32.96
   3  -4  -5  864.52   35.51
   3   9   3  319.40   21.22
   3  14   4    1.12   31.96
   3  15   4  117.84   29.60
   3  16   4   16.63   27.54
   3  20   4  -29.48   30.09
   3  26   3  -35.79   29.24
   4  -6  -9    9.92   34.69
   4  -5  -7  111.26   23.45
   4  24   3   15.18   27.69
   5  14   3  107.10   24.32
   5  21   3   26.99   27.02
   5  22   3  -16.09   32.10
   6  -5 -10   39.76   38.75
   6  11   2   28.67   21.40
   7  -3  -8  515.44   33.00
   7   3  -2 1990.56   17.70
   7  16   2   96.00   21.15
   7  18   2  -22.14   22.01
   7  19   2  132.31   23.36
   7  20   2   40.83   27.66
   8  -2  -8   60.48   29.88
   8  13   1  -11.10   18.58
   9  -2 -10   24.84   35.20
   9   0  -7  355.08   32.59
  10   0  -9   29.04   28.73
  10   5  -4   31.60   15.68
  11   1 -10   70.37   33.99
 -16   8   0  125.19   24.05
 -16  11   1  -38.18   29.36
 -15   4  -1  -18.95   12.09
 -15   6   0    5.76   24.02
 -15   9   1   80.85   25.56
 -15  13   2   66.17   31.56
 -14   7   1    4.36   22.48
 -14  10   2   28.07   25.87
 -14  15   3    2.65   30.16
 -14  16   3   53.43   28.29
 -13  12   3  -20.41   29.06
 -12  -4  -6  -10.59   11.05
 -12  10   3  266.72   30.90
 -12  16   4   20.13   30.95
 -12  18   4  -38.97   33.76
 -11   8   3  184.49   27.63
 -11  13   4   30.52   30.80
 -10   7   3  866.62   30.19
 -10  11   4   32.53   30.02
  -9  15   5   47.07   30.72
  -9  17   5  -23.33   34.55
  -9  18   5  -24.55   35.50
  -8  -7  -8  405.08   24.10
  -8  -6  -6   19.34   14.86
  -8  13   5  116.29   35.36
  -7   8   4   27.33   29.32
  -7  12   5  108.07   33.64
  -7  13   5   17.61   33.17
  -6  -8  -9   84.28   26.14
  -6  -7  -7  773.12   27.83
  -5  -8  -9  138.30   32.25
  -5  11   5  273.66   31.78
  -4  -8  -9  -11.94   31.91
  -4   7   4  375.38   31.64
  -4  11   5   60.49   31.76
  -3  -8  -9  361.65   30.66
  -2  -7  -7   13.37   27.92
  -1   8   4  283.31   32.46
  -1  13   5  477.86   34.53
  -1  22   5   31.73   28.98
   0  -7  -8  -33.28   32.59
   0   9   4   20.06   21.32
   0  15   5  259.20   31.59
   0  20   5    2.83   31.76
   0  21   5  143.08   34.48
   0  22   5  -77.49   33.30
   1  10   4  362.60   27.61
   1  16   5  333.08   37.27
   1  17   5  404.09   35.39
   1  19   5  338.52   33.47
   2  -7 -10  489.92   38.49
   2  11   4 1220.42   31.29
   2  24   4    3.16   30.18
   2  25   4  -11.52   36.02
   3  -3  -4 1830.01   28.99
   3  -1  -2    6.01   14.98
   3  13   4  101.29   28.36
   3  23   4  -41.02   34.27
   4  -6 -10   44.36   38.19
   4  25   3    6.79   26.91
   5  -4  -7   45.60   32.02
   5  13   3   38.29   24.15
   5  23   3   41.36   27.86
   6  -3  -7  667.98   30.18
   7  14   2  150.45   22.46
   7  21   2  126.84   23.44
   8   3  -3  109.88   14.54
   9   2  -5  161.00   20.25
  10   1  -8   40.13   31.18
  12   3 -10   57.15   28.73
  12   7  -6  113.83   18.49
 -16  10   1   73.67   29.04
 -16  15   2   18.60   30.04
 -15   1  -3    2.44    6.46
 -15   8   1    5.67   27.45
 -15  11   2   24.11   33.24
 -15  12   2    7.34   29.05
 -14   9   2   11.35   26.08
 -14  13   3   36.74   25.96
 -14  14   3   34.82   29.17
 -13   3   0  -14.14   19.43
 -13   5   1  149.61   24.08
 -12   4   1  202.74   20.67
 -12   6   2    3.05   27.95
 -12   9   3   75.51   28.59
 -12  14   4   42.78   30.46
 -11   5   2  391.13   25.05
 -10  -7 -10   -7.63   23.43
 -10  10   4    1.35   30.70
 -10  16   5   31.41   33.35
 -10  17   5   25.40   33.27
 -10  19   5  -16.74   34.96
  -9  -7  -9  229.46   24.96
  -9   9   4   97.34   29.91
  -9  13   5   69.49   34.95
  -9  14   5   50.69   33.42
  -8  -8 -11   78.49   25.83
  -8   3   2    8.26   19.56
  -8  12   5  156.31   32.70
  -7  -8 -10   19.39   24.78
  -7  11   5  140.23   33.99
  -6  -8 -10    6.77   30.46
  -6   7   4  196.57   28.87
  -5  -7  -7  521.23   24.24
  -5  -5  -4    4.61   19.66
  -5   7   4    1.42   21.52
  -5  10   5  464.32   30.50
  -4  -7  -7   56.60   24.36
  -4  -5  -4  733.33   23.27
  -3  -7  -7  101.09   26.44
  -3  -5  -4  715.47   20.38
  -2  -8 -10   35.83   35.88
  -2  -4  -3  728.76   16.82
  -2  -3  -2   -0.94   11.47
  -2   7   4 1855.56   36.95
  -2  11   5  -19.03   31.21
  -1  -6  -6  -11.05   31.06
  -1  12   5  433.42   31.39
  -1  24   5   37.38   32.22
   0  23   5   17.34   32.39
   0  24   5    5.47   28.77
   1  -7  -9  114.67   33.64
   1  -3  -3  157.98   20.74
   1  -2  -2  399.54   18.03
   1   9   4  327.06   28.45
   1  14   5  163.71   31.16
   1  15   5  172.99   31.78
   1  20   5   51.23   29.82
   1  21   5   28.99   31.86
   3  -6  -9   15.33   33.71
   3  -5  -7  167.35   36.85
   3  -2  -3  233.58   19.49
   3  12   4   -9.22   32.31
   4  -5  -8  323.21   35.01
   4  -3  -5 1140.83   35.38
   4  15   4  165.89   32.89
   4  16   4  205.10   28.54
   4  17   4  177.46   28.06
   4  18   4  238.44   29.80
   4  20   4   93.80   29.27
   4  21   4   15.49   31.43
   5  -5 -10  508.69   42.48
   5  -3  -6  456.35   33.42
   5  24   3   -2.65   27.68
   6  -4  -9  435.66   39.77
   6  10   2  -14.64   20.81
   6  18   3   25.31   22.87
   6  19   3  102.37   24.68
   6  20   3   -7.44   29.46
   6  21   3  267.02   32.31
   7  -3  -9  199.89   37.39
   8  -2  -9   60.28   33.16
   8   0  -6   26.13   24.66
   8   2  -4    7.57   19.02
  10   2  -7  115.70   27.79
  10   3  -6  115.87   23.73
  10   4  -5    4.84   18.70
  10   7  -3  818.62   13.91
  12   5  -8   97.09   28.44
  12   6  -7  243.49   24.32
 -16   5  -1   -5.13   11.48
 -16  13   2   41.32   29.47
 -16  14   2  -11.81   27.44
 -15   2  -2    5.36    8.05
 -14   6   1  129.40   22.76
 -14  12   3   53.69   29.00
 -13   7   2    0.81   23.93
 -13  10   3  -22.55   28.22
 -13  15   4   60.03   31.38
 -13  16   4   -0.27   30.80
 -12   2   0   18.12   17.88
 -12   8   3  162.64   30.22
 -12  12   4   22.53   31.37
 -11  -6  -9  188.42   20.73
 -11   7   3   29.81   27.47
 -11  10   4   -2.98   30.15
 -11  16   5   25.77   29.75
 -11  17   5   48.79   33.41
 -11  18   5  -12.86   35.02
 -10   2   1  116.28   19.71
 -10   4   2   42.31   22.35
 -10   6   3  584.96   28.17
 -10   9   4   19.01   29.56
 -10  14   5    7.58   33.56
  -9  -4  -4   83.21    8.85
  -9   8   4  253.70   31.37
  -9  12   5   -6.73   32.51
  -8  -8 -12  -15.80   27.60
  -8  11   5   85.76   33.92
  -7  -7  -8  305.42   25.76
  -7  -6  -6  433.55   19.48
  -7   7   4  226.62   29.52
  -7  10   5    8.30   31.72
  -7  17   6  118.17   36.02
  -7  18   6   32.11   34.85
  -6  10   5  142.47   32.40
  -6  17   6   21.88   37.09
  -6  18   6  112.03   36.03
  -6  20   6   27.49   36.08
  -5  -8 -10   31.03   28.25
  -5  16   6  100.08   38.16
  -5  18   6  113.94   35.72
  -5  19   6   74.72   34.26
  -5  21   6   10.34   37.20
  -4  -8 -10  174.38   30.66
  -4   4   3  927.08   28.60
  -4  15   6   41.28   37.65
  -4  17   6   29.54   33.97
  -4  18   6  100.30   28.51
  -4  19   6    1.81   32.48
  -4  21   6   49.14   38.38
  -3  -4  -3  639.11   17.37
  -3  10   5  259.92   30.52
  -3  15   6   15.81   35.65
  -3  16   6  287.36   36.96
  -3  18   6   86.57   35.83
  -3  19   6  -16.44   36.06
  -3  20   6   74.93   39.21
  -3  21   6   15.73   36.98
  -3  22   6   41.68   34.79
  -2  -8 -11  464.21   41.56
  -2  -7  -8  356.93   36.37
  -2  -6  -6   26.15   32.25
  -2  10   5  419.86   32.49
  -2  17   6  216.09   38.12
  -2  21   6  -14.58   30.81
  -1  -8 -11  -40.89   36.67
  -1  -7  -8   38.14   29.82
  -1  11   5  595.65   33.12
   0  -7  -9  910.15   38.06
   0   8   4 3956.56   38.65
   1  -7 -10  445.34   39.86
   1   2   1  469.53   11.40
   1   6   3  -11.34   21.92
   1  13   5  464.88   34.80
   2  10   4   20.25   25.49
   2  15   5    5.85   34.83
   2  16   5   63.90   31.33
   2  17   5   71.18   31.53
   2  18   5   -2.66   32.17
   2  19   5   21.45   32.74
   2  20   5  150.99   31.76
   2  21   5   21.91   30.34
   2  22   5   95.58   34.01
   3  -6 -10  378.57   40.01
   3  25   4   -1.50   29.48
   4  14   4  236.47   29.32
   4  23   4   20.49   35.30
   5  -4  -8  557.34   35.47
   6  -2  -6  -19.74   28.98
   6   2  -2    7.09   14.10
   6  15   3  608.61   24.77
   6  22   3   12.86   25.16
   7  -3 -10   51.36   36.19
   7   2  -3    7.24   18.46
   8  -2 -10   56.37   36.83
   8   1  -5   21.54   21.27
   9  -1 -10   24.58   32.92
   9   0  -8  430.49   30.36
   9   5  -3  306.68   13.60
   9  17   1   15.76   22.11
  10   1  -9   51.16   26.58
  11   2 -10  -55.58   30.32
  11   4  -7  179.30   27.07
 -16   9   1   26.80   24.34
 -16  12   2  -27.10   29.12
 -15   5   0  -24.79   19.97
 -15  10   2   21.49   27.28
 -15  14   3   16.40   30.03
 -14   8   2  -17.01   25.24
 -14  11   3   55.19   28.47
 -13   9   3   55.73   27.53
 -13  13   4   26.49   29.41
 -13  14   4   -2.95   28.45
 -12  11   4   18.06   29.57
 -11   1   0    4.54   16.06
 -10  -6  -8  336.98   19.82
 -10  12   5   24.68   32.39
  -9  -7 -10   76.91   27.48
  -9   3   2  364.00   24.15
  -9   5   3  330.04   26.53
  -9  11   5   99.09   32.03
  -8  16   6   13.07   35.06
  -8  17   6   51.48   36.71
  -8  18   6   22.19   35.53
  -8  19   6    0.86   36.96
  -8  20   6  -36.56   37.88
  -7  -8 -12   31.99   28.43
  -7  14   6   93.04   34.97
  -7  15   6   30.65   36.31
  -6  -8 -12  174.74   33.31
  -6   2   2  -16.90   24.12
  -6   4   3    2.01   24.29
  -6   6   4  349.17   28.25
  -6  14   6   31.14   37.33
  -5  -7  -8   45.78   30.19
  -5  -1   0    3.77    9.59
  -5   2   2 2711.02   23.73
  -5   6   4   72.66   29.60
  -5   9   5  429.93   32.43
  -4  -8 -11   -4.53   33.55
  -4  -4  -3  835.91   15.91
  -4   6   4  871.53   34.42
  -4  13   6   40.82   34.10
  -4  14   6   33.87   37.20
  -3  -6  -6  728.55   28.68
  -3  -3  -2  155.90   10.51
  -3   9   5  456.34   33.79
  -3  14   6  247.83   37.09
  -2  15   6   85.62   36.82
  -2  22   6  -19.44   35.23
  -2  23   6   49.85   35.52
  -1  -7  -9   88.61   35.10
  -1  16   6   89.53   34.56
  -1  17   6   50.79   36.52
  -1  18   6   39.26   36.79
  -1  19   6   56.47   36.14
  -1  21   6  179.99   34.76
  -1  22   6   58.37   31.38
   0  -7 -10  -41.49   38.00
   0   5   3  598.45   23.25
   0  11   5   83.45   30.61
   1  12   5  405.68   34.40
   2  -6  -9  479.28   35.83
   2  -4  -5 1359.37   28.82
   3  -6 -11  367.30   41.24
   3  -4  -6 1435.78   40.69
   3  11   4   49.25   26.36
   3  19   5  190.22   36.72
   4  -1  -3   27.59   19.09
   4  13   4  209.87   28.96
   4  24   4   41.51   28.12
   5  -2  -5  338.35   22.98
   5  -1  -4   86.02   30.44
   5   1  -2  521.88   14.30
   5  11   3   24.50   21.49
   5  18   4   12.36   29.88
   5  19   4   37.49   27.12
   5  21   4   37.86   31.46
   6  -1  -5  315.50   27.38
   6  14   3  -30.16   22.42
   7  -2  -8   24.14   31.03
   7   0  -5  231.98   25.14
   7   1  -4   -2.16   23.53
   7  12   2   20.85   20.84
   8  -1  -8  730.72   33.54
   8  18   2   30.74   26.21
   8  19   2   62.61   26.55
   9   0  -9  339.60   39.23
   9   1  -7  266.64   27.05
   9  16   1   16.19   20.34
  11   3  -9   84.81   32.94
  11   8  -4   23.90   14.51
  11  10  -3   44.30    9.33
 -16   6   0    9.32   12.08
 -16   8   1   30.91   25.46
 -16  11   2   20.43   28.83
 -15   9   2   28.99   27.17
 -15  12   3   33.57   35.27
 -15  13   3  -15.97   28.66
 -14   2  -1  107.70   16.48
 -14   5   1   -3.06   24.56
 -14   7   2   39.87   28.02
 -14  10   3   42.58   29.61
 -14  14   4  -21.38   27.11
 -13   1  -1  -12.22   17.43
 -13   4   1  149.36   23.43
 -13   6   2  487.83   25.33
 -12   3   1   99.12   22.08
 -12   5   2   48.30   23.37
 -12  16   5  -12.75   32.74
 -11   4   2  220.01   27.31
 -11   9   4   20.81   28.93
 -11  13   5    7.01   33.62
 -10  -2  -2   18.76    6.70
 -10   8   4    1.99   29.87
 -10  18   6   62.51   33.75
  -9  -7 -11  136.22   29.39
  -9  10   5   10.17   31.82
  -9  15   6   -1.55   33.73
  -9  18   6  102.64   27.09
  -9  19   6   21.98   26.43
  -8  15   6    3.64   26.42
  -7  -7  -9  214.55   29.94
  -7   2   2  590.52   26.03
  -7   4   3  178.49   24.70
  -7   6   4   15.93   27.88
  -7   9   5  473.56   34.18
  -7  13   6  246.58   36.07
  -6  12   6   93.82   34.24
  -6  13   6  185.28   35.61
  -5  -6  -6  297.20   20.97
  -4  -8 -12  -19.39   37.57
  -4  -7  -8  304.55   29.28
  -4  -6  -6  502.01   25.83
  -4  -1   0   95.28    8.43
  -4  12   6  115.56   34.73
  -3   6   4    1.43   22.62
  -3  13   6   53.26   33.81
  -2   6   4  255.95   33.77
  -2  13   6  498.99   36.67
  -1  -6  -7    4.95   32.86
   0  -7 -11  167.72   41.65
   0  16   6  222.46   34.73
   0  17   6  -10.11   35.66
   0  18   6  537.03   36.66
   0  19   6  -34.95   33.25
   0  20   6   74.53   34.83
   0  21   6  -73.35   34.42
   0  22   6   25.51   34.64
   2  -6 -10   16.99   38.16
   2  -3  -4 3714.20   29.25
   2   9   4 1420.27   29.40
   2  24   5  -17.28   29.14
   2  25   5   25.50   32.97
   3  16   5  306.26   30.56
   3  17   5  111.64   32.23
   3  21   5   46.01   31.08
   3  22   5   16.62   33.20
   3  23   5   15.23   38.07
   4  -5 -10  -22.32   39.91
   4  12   4  125.00   31.77
   4  25   4   -2.02   27.11
   5  -4  -9  746.16   35.95
   5  -3  -7   36.02   31.48
   5   0  -3   70.37   18.18
   5  15   4   -8.78   31.13
   5  16   4  153.65   26.84
   5  23   4   20.99   32.35
   6  -3  -9  -31.58   36.41
   6   0  -4  592.72   23.30
   7  18   3    9.73   27.47
   7  19   3   82.20   26.22
   7  20   3   35.20   27.17
   8  -1  -9  173.23   33.31
   8   0  -7 1164.85   32.66
   8   5  -2  159.49   11.78
   8  16   2   15.86   25.18
   9   2  -6  166.60   24.12
   9   3  -5  230.53   23.14
   9   4  -4   62.86   16.23
   9  15   1   20.17   20.83
  10   1 -10  -22.60   29.82
  10   2  -8  264.85   28.97
  10  15   0   -5.98   16.83
  12   6  -8   -2.68   25.43
 -17  13   2  -23.92   27.23
 -16  10   2  -33.73   31.17
 -16  14   3   14.39   28.16
 -16  15   3   43.52   27.84
 -15   6   1   56.47   25.76
 -15   8   2   -4.15   28.08
 -14   9   3   26.50   31.91
 -14  13   4   11.52   30.05
 -13  16   5    6.83   31.38
 -12   9   4  -24.82   32.93
 -12  14   5   -6.94   28.93
 -11  12   5   82.50   30.45
 -10  -6  -9    5.87   21.95
 -10   3   2   26.57   24.77
 -10   5   3  689.49   28.11
 -10  10   5  104.76   32.63
 -10  15   6    3.35   33.16
 -10  16   6   40.84   35.58
 -10  17   6    4.99   32.74
  -9  -7 -12  -27.13   30.59
  -9  -6  -8  236.67   23.44
  -9  14   6  108.25   34.86
  -8  -7 -10   23.96   23.01
  -8   4   3 2124.24   29.24
  -8   9   5   17.86   30.51
  -7   8   5  -19.15   30.33
  -7  12   6  289.71   36.17
  -6  -7  -9   39.04   25.21
  -6   8   5   80.91   31.01
  -5  -7  -9   40.41   33.40
  -5   8   5  536.11   33.09
  -5  11   6  568.79   34.77
  -5  18   7   60.90   34.75
  -4  -7  -9  237.53   31.27
  -4   8   5   24.80   32.73
  -4  11   6   16.16   31.12
  -3  -7  -9  289.42   33.40
  -3  12   6  273.37   32.35
  -2  -7 -10  490.07   36.17
  -2  -5  -5   44.33   27.31
  -2  12   6   -5.77   34.70
  -1  -7 -11   76.33   39.36
   0  -5  -6   25.41   36.46
   0  -3  -3   57.77   19.61
   0   7   4   44.42   30.33
   0  10   5  -12.71   28.82
   0  15   6   10.99   34.85
   0  23   6   -0.17   30.18
   0  24   6   37.83   32.55
   1  -6  -9   49.39   35.81
   1  16   6   53.86   32.50
   1  17   6   65.42   33.82
   1  18   6   24.28   33.15
   1  19   6   58.11   34.86
   1  20   6   20.87   33.14
   2  -6 -11   24.58   40.77
   2  12   5   -1.79   31.39
   3  -5  -9  369.11   36.02
   3  -3  -5  253.64   32.62
   3  14   5  209.11   35.72
   3  15   5  141.97   31.55
   3  24   5   31.64   32.01
   4  -5 -11  124.36   29.95
   5  14   4  147.25   31.81
   5  24   4  -27.05   29.26
   6  -3 -10  -30.25   37.90
   7  -1  -7  411.75   31.09
   7  16   3    9.14   26.32
   7  17   3  127.26   27.74
   7  21   3   42.96   23.44
   8  -1 -10   16.55   34.61
   8  15   2   21.80   24.72
   9   0 -10   36.86   34.05
   9   1  -8   78.86   28.33
  10   3  -7  576.23   26.47
  10   4  -6  113.68   24.53
  10   6  -4   21.97   17.08
  11   5  -7   20.13   26.40
  11   7  -5   44.07   17.56
 -16   7   1  -29.81   17.04
 -16  13   3   35.11   29.68
 -15   4   0  -16.90   14.47
 -15  14   4   25.69   31.99
 -14   3   0   21.53   22.24
 -14  12   4   -6.37   30.03
 -13   2   0  -11.89   19.16
 -13  10   4    6.55   31.14
 -13  14   5   54.59   32.45
 -12  12   5   -3.94   31.19
 -11   2   1  181.00   20.49
 -11  15   6   59.21   30.99
 -11  16   6    1.20   32.58
 -11  17   6   54.98   37.30
 -10   7   4   70.92   29.75
 -10  14   6    2.30   35.19
  -9  -5  -6  117.07   16.19
  -9   4   3   60.72   28.53
  -9   6   4  -15.33   28.66
  -9   9   5   39.14   28.85
  -9  12   6  190.05   34.08
  -9  13   6   -5.11   33.29
  -8  -7 -12  373.99   34.54
  -8   2   2   -0.01   22.33
  -8   8   5   -3.27   33.81
  -8  18   7  218.44   37.13
  -7  -6  -7  276.63   20.27
  -7  -5  -5  197.89   16.24
  -7  11   6  179.01   36.27
  -7  16   7   12.01   34.87
  -7  17   7   90.58   37.74
  -7  18   7   21.73   35.17
  -7  20   7   18.57   34.13
  -6  -7 -10   57.03   31.68
  -6  11   6  121.72   25.65
  -6  17   7  213.63   37.14
  -6  18   7    3.89   32.24
  -6  19   7   66.88   33.47
  -6  20   7    2.54   33.80
  -5  16   7   60.47   37.74
  -5  17   7   38.14   38.42
  -5  21   7  -18.23   34.89
  -4   5   4  729.24   34.91
  -4  16   7  -26.72   38.54
  -4  17   7    5.75   37.98
  -4  18   7   48.26   34.87
  -3  -7 -10   61.65   33.99
  -3  -6  -7  109.04   28.41
  -3  -5  -5 1336.91   32.45
  -3  11   6  -14.33   33.54
  -3  16   7    3.95   37.31
  -3  17   7   32.05   34.71
  -3  18   7   62.97   36.99
  -3  19   7    1.98   39.31
  -3  20   7  -45.74   36.34
  -3  21   7   -4.06   37.81
  -3  22   7   -1.82   37.69
  -2   8   5  619.34   36.47
  -2  11   6  682.60   33.41
  -2  18   7    4.17   36.87
  -2  21   7   22.43   35.92
  -2  22   7    8.90   38.66
  -1  -4  -4 1083.99   24.74
  -1   4   3  146.73   23.46
  -1  12   6   73.80   35.15
   0  -6  -9   15.22   32.70
   0  13   6  -46.00   34.83
   1  -5  -7   47.99   36.66
   1  -4  -5 1236.94   23.85
   1  10   5  270.46   28.55
   1  23   6   48.55   31.37
   1  24   6  -34.29   32.88
   2  -2  -3   -2.41   19.70
   2   6   3   38.62   20.73
   2  18   6  -11.11   33.61
   2  19   6   93.34   32.91
   2  20   6  -10.41   31.98
   3  -5 -10   79.63   38.19
   3  25   5    1.66   30.25
   4  -4  -9   20.63   34.31
   4  11   4  355.51   31.82
   4  16   5  -16.41   33.49
   4  17   5   53.28   29.39
   4  20   5  -36.92   30.09
   4  21   5   49.46   32.23
   5  -4 -11  -19.10   30.61
   5  -3  -8   19.73   32.95
   5  -2  -6  252.91   33.79
   6  -3 -11   88.27   40.74
   6  18   4   53.06   29.08
   6  19   4   -6.12   28.84
   6  20   4    8.64   30.73
   7  -2 -11  190.07   41.75
   7  15   3   35.33   25.07
   8  -1 -11   38.17   39.18
   8   0  -8   48.33   30.84
   8  14   2   19.51   23.60
   9   7  -2    4.24    8.53
  10   2 -10  202.05   34.37
  10   5  -5  237.92   19.21
  11   4  -9  118.99   31.62
  11   6  -6   10.17   21.08
 -16   5   0  -16.15   11.68
 -16   9   2    5.89   25.43
 -16  12   3   32.81   29.19
 -15  13   4   48.72   30.87
 -14  11   4   18.59   30.74
 -13  -3  -6   -5.25    7.55
 -13   5   2   30.16   22.24
 -13  13   5   42.47   30.68
 -12   4   2   10.11   21.46
 -12   6   3  244.83   26.77
 -12  11   5   34.98   31.68
 -12  16   6  -16.15   32.29
 -12  17   6   12.14   33.40
 -11  -5  -8   80.18   19.61
 -11   5   3  -28.05   25.51
 -11   7   4   10.30   27.95
 -11  10   5   85.56   31.49
 -11  14   6   37.31   33.85
 -10  -6 -10   -7.66   24.24
 -10  -4  -5   13.58   11.42
 -10  12   6   92.62   33.00
 -10  13   6  -14.17   33.25
  -9   8   5  117.22   30.98
  -9  17   7   78.77   37.72
  -9  18   7  112.61   36.53
  -8  -6  -8  127.58   24.93
  -8  11   6  176.21   32.96
  -8  17   7   40.93   33.55
  -7  -7 -12  297.17   30.45
  -7   5   4  133.12   27.65
  -7  10   6   66.42   34.44
  -7  15   7   -7.02   37.84
  -6  -7 -11  319.78   31.32
  -6  -6  -7   48.98   23.10
  -6  -5  -5  329.38   20.03
  -6   3   3 2200.60   28.86
  -6   7   5  197.44   30.93
  -6  15   7  345.34   38.14
  -5  -7 -11  159.00   32.55
  -5  -7 -10  321.20   30.87
  -5  -5  -5  786.32   24.25
  -5   3   3  293.62   25.44
  -5   7   5  529.74   32.69
  -5  10   6  138.87   33.07
  -5  15   7  -30.25   29.79
  -4  -7 -11  124.25   34.50
  -4  -6  -7  172.80   26.59
  -4  -5  -5  -13.80   25.83
  -4   7   5  101.39   34.42
  -4  14   7  235.40   38.37
  -3  -7 -12  143.43   40.95
  -3  -7 -11  -38.84   39.73
  -3   5   4  668.91   34.22
  -3  10   6  798.92   35.79
  -2  -7 -12    7.48   39.31
  -2  15   7   -5.62   33.80
  -2  17   7   -2.08   35.12
  -1   8   5  263.84   35.75
  -1  11   6  408.03   31.70
  -1  18   7  -29.79   37.04
  -1  19   7   53.04   35.58
  -1  21   7   22.77   32.69
  -1  22   7  -22.82   34.20
  -1  23   7   15.21   31.05
   0  -6 -10  361.05   36.83
   0  -2  -2 1403.87   18.33
   0   9   5 1681.52   34.47
   0  12   6 1469.63   37.64
   1  -6 -11    3.30   38.46
   1   7   4   -3.08   28.42
   1  14   6   90.02   33.86
   2   0  -1  286.75   10.79
   2   8   4  123.98   25.58
   2  16   6  -21.55   32.30
   2  17   6  180.85   35.22
   2  22   6   17.55   28.15
   2  23   6   27.64   33.68
   2  24   6    5.01   29.87
   3  -5 -11   31.23   38.98
   3  -2  -4  189.17   24.02
   3   9   4  483.70   30.39
   4  -4 -10  111.68   39.91
   4  -2  -5  139.13   33.31
   4   8   3  830.94   23.41
   4  24   5    0.91   27.61
   4  25   5   11.27   30.40
   5  -3  -9  295.12   36.33
   6  -2  -8  115.58   32.38
   6  -1  -6  140.85   29.28
   6  16   4  112.58   29.29
   6  17   4   77.44   25.74
   6  22   4    5.31   26.30
   8   3  -4    3.99   18.11
   8   4  -3 2101.19   20.81
   9   1  -9  -23.17   29.27
   9   2  -7   29.19   25.13
  10   3  -8  100.09   26.29
  11   4 -10   -5.04   38.73
 -15   5   1  274.19   24.13
 -15   9   3   15.32   26.85
 -15  12   4  -17.64   32.02
 -14   4   1   65.85   22.99
 -14  14   5   21.42   30.23
 -13  12   5  123.13   30.29
 -12  -3  -5  111.14    9.40
 -12   1   0   49.42   15.42
 -12  10   5    1.77   34.11
 -12  14   6   43.09   31.95
 -12  15   6   -1.75   30.18
 -11   3   2  708.90   27.71
 -11   9   5   17.43   29.98
 -11  13   6    5.87   33.27
 -10  -6 -11   21.14   21.24
 -10   4   3  246.82   29.99
 -10  18   7   45.38   35.85
  -9  -3  -3  186.87    6.04
  -9   2   2  780.02   23.78
  -9  16   7    6.73   35.47
  -8   5   4   41.07   27.06
  -8  14   7  300.91   36.75
  -7  -6  -8   15.38   25.96
  -7  -1   0    3.44   12.80
  -7   7   5  147.91   28.91
  -7  13   7   39.65   36.62
  -7  14   7  102.29   36.22
  -6  -7 -12    0.75   29.89
  -6   9   6   86.06   31.26
  -6  13   7  254.24   37.92
  -5  -7 -12  -21.28   33.60
  -5   9   6  111.95   32.47
  -4  -7 -12  467.46   40.40
  -4  13   7   18.70   38.38
  -3  -6  -8   54.43   27.96
  -3  13   7   46.64   35.03
  -3  14   7   31.49   37.72
  -2  -6  -8  296.29   30.30
  -2  -4  -4 1094.27   22.21
  -2   5   4 2125.47   32.25
  -2  10   6  131.77   32.59
  -2  14   7  -22.06   37.04
  -1  15   7   14.66   34.61
  -1  16   7   28.25   35.05
   0  -6 -11  -39.88   40.75
   0  -5  -7   60.20   36.46
   0  -4  -5    5.32   27.88
   0   6   4 4630.03   36.22
   0  18   7   34.74   36.44
   0  19   7   -8.87   34.84
   0  20   7   32.65   35.52
   0  21   7    8.32   32.55
   0  22   7   15.67   31.91
   0  23   7   19.51   32.78
   1  13   6  280.51   35.57
   2  15   6   38.70   33.10
   3  -4  -8   84.98   35.98
   3  -3  -6    3.69   38.70
   3  12   5 1072.25   33.41
   3  19   6   26.52   32.54
   3  21   6   17.33   32.34
   3  23   6   -2.05   33.92
   4  -4 -11   16.70   39.12
   4  14   5   58.26   30.02
   5  -1  -5  578.02   29.52
   5  12   4   85.60   29.57
   5  19   5  106.67   28.92
   5  20   5    0.89   29.43
   5  21   5   52.85   28.37
   5  22   5   21.72   34.75
   6  -2  -9  116.10   34.53
   6  11   3  676.45   26.36
   6  15   4   40.85   29.34
   7  -1  -9  643.38   34.88
   7   1  -5  383.37   23.43
   7  14   3   14.36   22.00
   8   0  -9    2.82   30.23
   8   1  -7   -1.76   27.75
   9  13   1   28.88   17.66
  11   5  -8   49.72   26.00
 -16   6   1    5.73   11.00
 -16   8   2    3.99   22.88
 -16  10   3  -48.73   31.97
 -16  13   4  -52.59   29.32
 -16  14   4    2.42   29.43
 -15  11   4    5.71   30.10
 -15  15   5   38.27   32.54
 -14   7   3   58.75   27.98
 -14  13   5    6.22   30.43
 -13   6   3   -0.64   24.95
 -13   8   4   23.42   26.09
 -12   5   3  304.44   29.50
 -12   7   4  -24.90   26.19
 -12  13   6   17.70   32.66
 -11  -5  -9  -16.71   19.42
 -11  -4  -6   21.41   12.76
 -10   1   1  655.32   18.97
 -10   8   5   53.19   27.85
 -10  11   6    0.19   31.31
 -10  15   7  130.61   34.38
 -10  16   7   38.03   31.91
  -9  -6 -11   -2.92   29.16
  -9  -6 -10   82.03   23.66
  -9  14   7  -24.32   34.37
  -8  -6  -9   18.66   22.44
  -8  -5  -6  372.30   16.85
  -8   3   3   67.60   23.49
  -8   9   6  -18.62   31.13
  -7  12   7  375.66   37.14
  -6  -6  -8 1149.37   28.13
  -6  20   8   23.87   36.77
  -5  19   8  -11.50   38.14
  -5  20   8   20.76   37.70
  -4  18   8   16.18   32.76
  -4  19   8   46.51   38.78
  -4  21   8   19.57   37.15
  -3  20   8  -13.82   34.41
  -2  -5  -6 1799.07   35.80
  -1  -6 -12   30.47   39.00
  -1  -6 -11   29.27   39.91
  -1  -6 -10  223.24   37.71
  -1  -3  -3  155.03   17.34
  -1  10   6  195.04   32.51
  -1  14   7   -8.33   36.46
   0   4   3  -24.03   21.82
   0  15   7   -0.05   32.11
   1  -4  -6  317.74   39.61
   1   9   5  484.33   31.79
   1  18   7   12.85   33.06
   1  19   7   46.86   32.58
   1  20   7   -0.89   33.56
   1  21   7   12.67   33.47
   1  22   7  -33.01   31.67
   1  23   7  -25.22   28.33
   2  -5 -11    9.41   30.39
   2  -4  -7   40.69   27.20
   2  -3  -5  -20.64   27.99
   2  10   5  445.81   31.14
   2  14   6   62.14   32.36
   3  -1  -3  584.25   19.61
   3  16   6  293.11   31.22
   3  24   6   37.42   30.97
   3  25   6   48.08   29.29
   4  -3  -8  317.10   33.82
   4  -1  -4  920.73   25.87
   4  10   4  329.17   24.31
   4  13   5   24.58   34.52
   5  -3 -11  346.14   41.48
   5  16   5  118.42   32.69
   5  17   5  154.80   26.74
   5  23   5   76.49   28.51
   6  -2 -11   44.59   40.52
   6  14   4  205.29   27.45
   7  -1 -11   48.04   35.57
   7  -1 -10   71.23   37.81
   7   0  -7  679.84   31.17
   8   0 -11  576.52   42.42
   8  18   3  151.34   26.40
   8  19   3   14.01   25.27
   9   2  -8  227.04   28.54
  11   5  -9  -14.76   31.52
 -16  12   4    3.09   30.33
 -15   2  -1   -8.44    7.96
 -15   3   0    1.26   10.51
 -15   6   2    6.35   23.60
 -15   8   3   30.96   25.42
 -15  10   4   -7.42   32.60
 -15  14   5   -0.72   29.20
 -14   5   2   12.62   21.97
 -14   9   4   48.88   28.64
 -14  12   5  -41.97   30.15
 -13   4   2  219.69   23.35
 -13  10   5  117.00   30.80
 -12   9   5   29.18   29.96
 -12  12   6   39.38   30.61
 -11   6   4   17.50   27.07
 -11   8   5  114.13   28.92
 -11  11   6   98.85   32.11
 -11  15   7   16.70   31.32
 -11  16   7    7.91   31.26
 -10  -5  -8   22.80   18.27
 -10   2   2   27.50   21.69
 -10  10   6  136.78   32.29
 -10  13   7  454.41   40.69
 -10  14   7   62.59   33.37
  -9  -6 -12  155.62   27.66
  -9  -5  -7  255.33   18.99
  -9   9   6   44.73   31.17
  -9  13   7   28.72   32.91
  -8  -6 -10   44.90   23.75
  -8  17   8   45.61   38.87
  -8  18   8   37.02   34.90
  -7  -5  -6  805.94   19.67
  -7   6   5   17.90   29.05
  -7  16   8  -13.86   34.46
  -7  17   8   88.88   34.18
  -6  -6  -9  251.72   30.76
  -6   4   4   74.60   26.60
  -6   6   5   23.34   29.30
  -6   8   6   17.23   30.55
  -6  11   7  516.23   38.01
  -6  17   8   35.60   33.88
  -5   4   4  614.86   30.54
  -5   6   5  269.43   30.10
  -5  11   7  112.71   34.64
  -5  16   8  275.05   40.15
  -5  17   8  -29.63   34.12
  -4  -6  -9  -24.05   29.83
  -4   6   5  237.82   34.50
  -4  11   7   26.94   33.47
  -4  16   8   40.63   37.25
  -4  17   8   64.77   37.73
  -3  -6  -9   22.51   31.74
  -3  -5  -6   34.42   25.52
  -3  -4  -4  -12.63   18.05
  -3  12   7  367.05   27.30
  -3  18   8    6.98   36.63
  -3  19   8  -26.23   34.08
  -2  -6 -12  163.12   40.16
  -2  -6 -10    5.23   33.54
  -2   9   6   44.01   32.56
  -2  12   7  -28.32   34.56
  -2  18   8   40.40   37.72
  -2  19   8   82.84   35.75
  -2  20   8   66.92   33.97
  -2  21   8  168.39   35.56
  -1  -5  -7   65.28   34.09
  -1   7   5 2069.19   40.08
  -1  13   7    3.24   36.51
   0  -5  -8    5.48   33.26
   0  14   7   10.11   34.77
   1  -5 -11   53.35   40.67
   1  17   7    8.18   33.06
   2  -4  -8  208.63   36.57
   2  13   6  407.76   34.83
   2  20   7   42.28   35.05
   2  21   7   24.83   32.91
   2  22   7   40.33   33.95
   3  -4 -11  515.29   41.12
   3  11   5  207.80   29.03
   4  -3  -9  313.05   35.31
   4  -2  -6  363.21   35.78
   4  19   6  -29.61   30.10
   4  20   6   57.30   31.26
   4  21   6    1.35   29.90
   4  22   6   37.58   31.16
   4  23   6    6.85   32.04
   5   0  -4  533.27   23.73
   5  15   5   42.33   30.56
   6   1  -4  368.05   26.28
   7  18   4   -0.16   27.56
   7  19   4   27.59   22.97
   7  20   4  -11.98   22.90
   8   1  -8  690.85   31.64
   8  17   3   32.68   26.29
   9   2  -9   -5.24   27.79
   9   4  -5    7.09   17.92
   9   5  -4   12.44   16.94
   9   6  -3  290.10   12.39
  10   3 -11   53.90   29.33
  10   8  -3   71.33   11.22
  11   5 -10   80.23   29.69
  11   7  -6  243.29   20.51
 -16   4   0   -7.14    9.74
 -16   7   2   24.42   16.21
 -16   9   3   16.56   24.41
 -15  13   5    3.36   29.97
 -14  11   5  -28.23   28.44
 -14  14   6    4.92   30.50
 -14  15   6  -21.96   28.45
 -13  13   6    1.40   30.22
 -12   3   2   47.87   21.76
 -12  15   7   46.88   31.33
 -12  16   7   30.43   32.28
 -11  10   6   13.55   30.78
 -10   5   4   -0.29   26.57
 -10   7   5   65.35   28.95
 -10   9   6  -18.26   28.48
 -10  12   7   64.85   36.72
  -9  12   7  116.71   33.18
  -9  16   8   37.77   33.00
  -9  18   8   25.46   33.85
  -8  -6 -12   27.45   27.00
  -8  -6 -11  697.38   29.35
  -8  -1   0   76.66   12.05
  -8   6   5  337.00   30.30
  -8   8   6   74.18   32.25
  -8  11   7   64.53   32.09
  -8  15   8    3.88   33.59
  -7  -6 -11  481.76   31.77
  -7  -6 -10  314.96   25.14
  -7   1   2 1255.27   23.70
  -7  11   7  129.29   25.88
  -6  -6 -10   50.85   31.30
  -6  14   8  107.57   35.62
  -5  -6 -10   28.83   32.46
  -5  -6  -9  378.69   29.42
  -5  -5  -6  355.99   24.67
  -5  14   8  201.07   36.93
  -4  -6 -10   52.73   30.36
  -4  -4  -4 1143.73   23.49
  -3  -6 -12   30.33   38.87
  -3  -6 -10  417.24   30.74
  -3   4   4   16.99   26.37
  -3   8   6  510.68   33.34
  -2  -5  -7  119.33   30.88
  -2  17   8   74.40   35.61
  -1  -5  -8  -20.53   31.66
  -1   9   6 1470.82   35.37
  -1  12   7   33.86   33.68
  -1  18   8   20.34   35.98
  -1  19   8   19.30   34.49
  -1  20   8   24.79   33.10
  -1  21   8   -6.20   33.41
  -1  22   8  -13.82   32.49
   0  -5  -9  247.78   34.45
   0  10   6  267.00   31.11
   0  13   7   64.77   33.84
   1  -4  -7   35.32   36.09
   1  -2  -3 1458.08   22.51
   1   6   4   22.11   25.05
   1  11   6  402.79   34.31
   2   9   5  136.89   25.98
   2  17   7   29.81   32.58
   2  19   7    5.63   28.95
   2  23   7   -5.86   30.87
   2  24   7   29.67   32.71
   3  -3  -7  129.83   33.11
   3  -2  -5 2040.64   33.31
   3   0  -2  899.62   18.01
   3   6   3   71.80   19.13
   3   8   4  103.07   23.92
   3  14   6  255.06   31.32
   4  -3 -11  302.79   39.65
   4   0  -3   67.40   20.71
   4  12   5  485.11   29.01
   4  17   6   31.62   28.88
   4  24   6   -3.13   26.90
   5  -2  -9  531.76   35.19
   5  -1  -6  701.95   30.98
   5  11   4   34.94   23.17
   6  -1  -8   32.83   29.52
   6   0  -6  225.74   30.76
   6  13   4  259.56   27.79
   6  19   5   -8.11   28.42
   6  20   5   21.36   25.82
   6  21   5   11.94   25.97
   6  22   5    3.41   28.58
   7   0  -8  -24.68   27.67
   7   1  -6  719.85   26.52
   7   3  -3  331.62   14.69
   7   4  -2  220.36   13.27
   8  12   2   51.30   18.05
   9   2 -11   64.22   31.35
   9   3  -7  217.10   24.45
   9  16   2  281.57   20.62
  10   4  -9    5.51   29.14
  10   6  -5    2.04   17.31
  10   7  -4   39.37   15.03
  11   6  -8   12.16   23.19
 -16   5   1    2.40   11.44
 -16  11   4   -6.72   26.84
 -16  14   5   -0.42   28.28
 -15   4   1  -11.84   14.98
 -15   7   3   35.22   22.23
 -15   9   4   -6.06   24.77
 -15  12   5  -25.45   28.73
 -14   3   1   29.01   21.55
 -14   6   3  137.33   23.08
 -14  13   6   45.93   28.78
 -13  12   6    4.03   29.05
 -12  -4  -8   87.75   15.91
 -12   6   4   49.59   24.17
 -12  14   7   95.08   30.07
 -11   1   1  195.05   17.41
 -11   5   4  213.61   29.91
 -10  -5  -9   30.09   21.35
 -10   3   3 1673.63   29.84
 -10  16   8   27.39   35.07
  -9   6   5   41.98   28.38
  -9   8   6  308.99   30.28
  -9  15   8   24.14   33.79
  -8  -5  -7   -3.13   19.13
  -8  10   7  542.31   32.35
  -8  14   8   30.70   35.54
  -7  10   7  153.67   35.04
  -7  14   8   28.48   32.46
  -6  -6 -12  431.82   32.70
  -6  -4  -4   76.95   15.97
  -6  13   8  -12.99   36.02
  -5  -6 -12  468.93   34.24
  -5  -4  -4  605.01   19.52
  -5  10   7   78.55   30.09
  -5  13   8   -1.07   36.87
  -4  -6 -12   17.07   33.52
  -4  10   7  161.17   34.04
  -3  -5  -7  163.64   31.10
  -3  10   7   -5.20   29.96
  -2   6   5   25.22   33.76
  -2  11   7   49.98   30.48
  -1  17   8  -12.33   33.68
   0  -5 -11  207.13   39.55
   0  -5 -10    3.60   23.32
   0  -3  -4  -27.88   19.34
   0   7   5  440.69   32.25
   0  18   8   40.05   33.88
   0  19   8  -17.95   33.20
   0  20   8  186.26   33.30
   0  21   8   22.94   31.80
   0  22   8   63.36   33.93
   0  23   8  -31.59   28.51
   1  14   7  -23.93   31.41
   2  -3  -6  311.47   38.38
   2  -2  -4 1279.75   23.10
   2  16   7   47.56   31.83
   3  -3  -8  421.26   36.63
   3  10   5  275.52   27.00
   3  13   6   46.15   30.56
   3  19   7   34.03   32.21
   3  20   7   -3.64   29.64
   3  21   7   -2.90   31.73
   3  22   7   13.59   32.47
   4  -2  -7  415.69   33.11
   4   7   3    4.89   18.80
   4   9   4  759.78   23.14
   4  16   6   49.54   27.87
   5   1  -3   36.03   19.33
   5  14   5  558.61   27.36
   5  21   6   -1.24   31.73
   6  -1 -11  348.18   35.05
   6  -1 -10   13.99   36.19
   6   2  -3   10.45   18.70
   6  10   3   37.77   19.59
   6  17   5  106.99   28.23
   6  18   5   -5.37   24.28
   7   0 -11  133.20   34.10
   7   0 -10  581.23   38.13
   7   0  -9   24.27   27.25
   7  12   3    6.19   20.58
   7  16   4  -23.56   21.96
   8   1 -11   17.26   35.81
   8   2  -7 1123.36   28.89
   8   3  -5   24.22   18.66
   8  15   3   -7.63   22.08
   9   3  -8   39.35   29.68
   9  15   2  137.32   19.67
  10   4 -11  111.83   31.75
  10   4 -10   49.42   26.95
  10   5  -7  774.40   29.07
  11   6  -9  188.29   27.27
  11   7  -7   70.16   21.52
 -16   6   2  -25.57   11.56
 -16  10   4   45.79   27.76
 -16  13   5   38.32   26.53
 -15   5   2  229.43   22.69
 -15  11   5   72.40   29.88
 -15  14   6    5.75   29.23
 -14   4   2   19.95   22.28
 -14  12   6   32.21   26.14
 -13   1   0  -13.99   14.96
 -13  14   7   29.58   26.09
 -12   4   3  464.84   22.65
 -12  10   6   18.67   26.96
 -12  13   7   50.91   28.96
 -11   2   2   57.71   20.94
 -11  12   7   35.02   29.43
 -11  16   8   95.16   32.20
 -10  -5 -10   29.43   21.33
 -10   8   6  107.74   29.42
 -10  11   7  290.89   32.78
 -10  14   8  -18.06   29.19
  -9  10   7   -7.95   32.27
  -9  14   8   -3.70   31.76
  -8   1   2  148.35   17.17
  -8  13   8  291.82   33.91
  -7  -5  -7  334.57   23.64
  -7   2   3   19.68   20.35
  -7   7   6  392.73   32.63
  -7  13   8  238.26   27.38
  -7  18   9  -17.50   36.27
  -6   2   3   20.12   20.34
  -6   5   5  276.35   28.51
  -6   7   6  -10.99   27.19
  -6   9   7  630.66   34.19
  -6  12   8  366.76   34.95
  -6  17   9   20.85   30.17
  -6  18   9    3.38   34.69
  -5   2   3  152.77   21.47
  -5   5   5  788.03   31.42
  -5  17   9   -8.22   31.04
  -5  18   9   66.40   36.58
  -5  19   9   37.10   35.43
  -4  -5  -7  174.52   28.35
  -4   2   3  194.40   20.15
  -4   5   5   38.54   30.71
  -4   7   6   -1.36   30.64
  -4  13   8  438.18   27.42
  -4  18   9  -48.02   35.74
  -4  19   9   84.37   35.58
  -4  20   9    5.84   34.71
  -3  13   8  180.72   35.06
  -3  19   9   41.35   33.20
  -3  20   9   45.90   36.01
  -3  21   9   11.60   35.65
  -2  -5  -8  521.96   31.26
  -2  -4  -5 1476.01   26.13
  -2  10   7   37.32   30.73
  -2  14   8  173.18   35.30
  -1  -5 -11   89.69   36.67
  -1  -2  -2  414.45   13.72
  -1  11   7  213.50   33.42
   0   9   6   28.15   29.33
   0  12   7   38.08   32.24
   0  17   8   -1.63   34.04
   1  -4  -8   32.52   24.81
   1  19   8   49.45   31.07
   1  20   8   44.13   30.87
   1  22   8   16.17   27.62
   1  23   8  -46.07   29.51
   2  11   6  762.64   31.97
   3  -3 -10  422.72   32.51
   3  -3  -9  525.26   33.81
   3  17   7   30.45   30.67
   3  18   7   26.16   31.44
   3  24   7    3.67   28.96
   4  11   5   82.77   28.99
   4  15   6   22.55   27.88
   5  -1  -7  315.26   29.41
   5   8   3  107.19   20.27
   5  13   5   93.13   29.38
   5  18   6  113.04   31.10
   5  19   6   90.34   28.06
   5  20   6   40.72   26.44
   5  23   6   10.05   26.84
   6   0  -7   20.73   27.44
   6  12   4  327.73   25.08
   6  16   5  181.30   27.71
   9   3  -9   39.13   27.07
   9   4  -6  288.56   20.68
  11   6 -10   28.80   27.56
 -16  12   5    6.70   25.16
 -15   8   4   55.04   23.40
 -15  10   5   54.81   31.30
 -15  13   6   22.37   28.20
 -14   7   4  120.26   23.44
 -13   3   2  127.69   20.45
 -13   6   4  157.65   22.35
 -13   8   5  164.42   25.37
 -13  10   6  111.92   27.47
 -13  13   7   27.87   27.65
 -11   3   3   49.65   24.78
 -11   8   6    8.59   30.04
 -11  11   7   40.55   29.53
 -11  14   8   -0.62   28.04
 -11  15   8   50.84   29.21
 -10   4   4  -11.15   23.70
 -10  10   7  172.44   29.19
 -10  13   8   -9.11   30.60
  -9  -5 -12   -4.66   30.74
  -9  -5 -11   73.56   27.08
  -9  -5 -10   71.73   24.19
  -9  -5  -9  323.63   21.21
  -9   1   2   55.92   17.50
  -9  13   8   12.87   30.65
  -9  17   9   76.41   30.73
  -8   9   7  100.49   31.03
  -8  12   8   -4.39   32.77
  -8  16   9  -16.87   31.82
  -8  17   9   34.83   33.93
  -8  18   9   33.58   28.56
  -7   9   7  -14.82   30.09
  -7  12   8   11.33   32.70
  -7  16   9   -0.32   31.69
  -7  17   9   59.72   32.60
  -6  -5  -7  631.85   22.07
  -6  16   9    5.07   34.04
  -5  -5  -7  314.79   23.05
  -5  16   9   96.27   34.82
  -4  12   8   65.49   33.07
  -4  16   9   72.63   34.25
  -4  17   9  138.79   32.20
  -3   5   5 1353.05   34.09
  -3   9   7   49.06   30.58
  -3  17   9   25.77   35.00
  -3  18   9   30.51   32.61
  -2  -5 -10  536.54   33.99
  -2  -5  -9  -14.95   29.39
  -2  13   8   47.11   33.27
  -2  18   9   35.68   33.76
  -2  19   9   11.92   31.96
  -2  20   9   90.62   34.99
  -2  21   9   15.29   29.93
  -1  -4  -6  299.80   30.62
  -1  21   9   40.01   29.73
   1  -4 -12   53.95   36.44
   1  -4 -10  491.46   33.24
   1  12   7   64.38   30.49
   1  17   8  -28.83   31.99
   2  22   8   29.56   31.28
   2  23   8   37.21   31.13
   3  -3 -11  -11.14   33.21
   3  -2  -6 2087.65   37.29
   3  12   6  253.00   29.10
   3  16   7    3.04   27.67
   4   1  -2    3.15   10.20
   4  14   6   19.91   27.47
   4  21   7  -26.22   29.16
   4  22   7   35.44   32.33
   4  23   7   38.15   27.46
   5  -1  -8   39.69   27.82
   5  17   6  105.94   23.85
   6   1  -5  296.64   21.95
   6   3  -2  398.04   12.57
   6  15   5  -15.19   26.13
   8   2  -9  131.97   29.28
   8   4  -4   76.73   16.09
   9   3 -10  -24.77   28.40
  10   5  -9    7.51   27.24
  10   5  -8   51.17   22.98
  10   6  -6  453.38   23.27
  11   7  -8   93.93   23.64
  11   8  -6   29.63   17.79
  11  11  -3    2.62    9.10
 -16   7   3   17.76   20.87
 -16   9   4  -15.32   23.52
 -16  11   5    3.39   25.25
 -15   6   3   20.36   19.05
 -15  12   6   44.30   26.71
 -14   5   3   97.00   20.13
 -14  11   6   -4.43   28.20
 -13   4   3   12.69   22.52
 -13  12   7   13.85   28.08
 -12  14   8   84.93   31.05
 -11  -4  -8   47.38   17.19
 -11   6   5  114.19   25.39
 -10   7   6    2.57   26.53
 -10  12   8  152.78   30.55
  -9   5   5   -4.78   25.48
  -9   9   7  152.47   29.01
  -9  12   8  155.20   30.58
  -9  16   9   18.59   32.26
  -8  -4  -5   35.45   13.36
  -8  11   8  286.28   32.03
  -8  15   9   -2.44   33.44
  -7  -5  -8  539.73   22.34
  -7   3   4  778.94   23.37
  -7  15   9   36.97   33.66
  -6  -5  -8   -6.10   24.83
  -6   6   6  266.69   27.37
  -6  14   9   60.79   32.89
  -5  -5  -8   -3.19   22.53
  -5  11   8  105.19   33.59
  -5  14   9  228.09   34.02
  -5  15   9   46.54   33.68
  -4  -5  -8  322.39   25.60
  -4   3   4 1320.69   28.48
  -4  11   8  424.59   32.95
  -3  -5 -12  272.95   37.32
  -3  -5 -11   42.97   34.47
  -3  -5 -10  101.70   28.99
  -3  -5  -9  374.19   30.11
  -3  -4  -5  860.90   22.00
  -3  15   9  181.42   33.09
  -3  16   9   90.70   32.11
  -2   7   6  594.90   32.29
  -2  12   8   94.08   33.66
  -2  16   9  386.41   34.47
  -2  17   9   16.31   33.64
  -1   4   4 1039.58   26.40
  -1  13   8   20.10   32.46
  -1  18   9   -0.64   32.15
  -1  19   9   47.15   31.21
  -1  20   9   43.53   28.99
   0  -4 -12   41.00   34.80
   0  -4  -8 2078.79   37.55
   0  21   9   58.17   33.76
   0  22   9  -29.61   26.89
   1  -1  -2  778.79   15.40
   1   7   5 2037.07   31.65
   1   9   6 1417.69   31.18
   1  15   8  -13.17   33.91
   1  16   8   17.88   32.06
   2  -3  -8 1245.67   37.36
   2  -2  -5  994.06   26.21
   2   6   4  252.34   22.23
   2  18   8   31.77   29.91
   2  19   8   76.65   29.12
   3   9   5  469.34   24.64
   4  -2 -11   16.79   36.01
   4  -1  -6  213.71   28.09
   4  13   6   32.97   31.13
   4  18   7   32.07   27.39
   4  19   7   18.78   27.75
   4  24   7   18.29   25.65
   5  -1 -11  200.55   35.81
   5  -1 -10  543.89   34.52
   5   2  -2 2516.05   15.04
   5  16   6   95.61   24.55
   6   0  -8 1221.63   32.01
   6   4  -1   19.20    7.33
   6  21   6   -0.56   26.52
   7   1 -11   22.32   30.45
   7   1  -9  623.25   29.89
   7  11   3   98.61   19.87
   7  14   4   38.96   20.68
   7  18   5   -0.83   23.59
   7  19   5   28.50   24.52
   8   2 -11  218.52   32.17
   8   2 -10    9.03   28.15
   8  18   4  -36.30   23.87
   9   4  -7   -0.04   21.05
   9   5  -5   31.89   15.94
   9  14   2  516.49   18.80
  10   5 -11  294.50   28.92
  10   5 -10   10.85   25.98
  11   7 -10    4.36   28.42
  11   7  -9   14.21   22.98
  11   9  -5  -18.75   15.90
  11  10  -4   -6.48   12.34
 -16   4   1   -5.06    9.56
 -16  13   6   -6.78   24.95
 -15   2   0   -2.41    7.77
 -15   7   4   51.41   24.66
 -15   9   5   99.74   25.58
 -15  11   6   24.06   28.05
 -14   6   4   19.55   23.51
 -14   8   5   65.26   24.19
 -14  10   6   69.89   26.89
 -14  13   7    9.25   26.55
 -13   7   5   29.66   23.63
 -13   9   6    2.48   26.51
 -13  11   7   88.92   28.16
 -12  -3  -6   67.00   10.56
 -12   1   1  290.92   14.67
 -12   2   2   26.10   17.44
 -12   6   5   51.99   26.85
 -12   8   6   11.70   27.06
 -12  10   7  120.14   30.17
 -11  -4  -9   91.70   18.08
 -11  12   8   51.53   26.74
 -10   5   5  251.47   25.67
 -10  15   9   53.73   30.14
 -10  16   9  -12.08   29.18
  -9  11   8  -36.35   30.71
  -9  14   9   48.47   29.11
  -9  15   9  -35.76   29.36
  -8   3   4   28.48   20.56
  -8   6   6   -0.76   27.12
  -8   8   7  746.85   31.53
  -7  -5 -12  171.91   25.52
  -7  -5 -11    8.21   23.42
  -7  -5 -10   18.05   23.13
  -7  -5  -9  295.89   22.80
  -7   8   7   72.25   21.55
  -7  13   9  245.05   32.06
  -7  14   9   40.16   22.83
  -6  -5 -12   29.56   28.17
  -6  -5 -11  393.71   28.15
  -6  -5 -10   21.52   28.07
  -6  -5  -9   -8.67   22.37
  -6   4   5    2.81   23.56
  -6  10   8   35.32   31.85
  -5  -5 -11  268.30   29.27
  -5  -5 -10  521.59   27.77
  -5  -5  -9   43.74   25.05
  -5  13   9   29.10   32.20
  -5  19  10   55.63   33.65
  -4  -5 -12  495.83   34.44
  -4  -5 -10  -16.85   27.36
  -4  -5  -9  531.13   28.68
  -4   6   6  489.73   30.48
  -4   8   7  108.52   29.75
  -4  14   9  -23.18   33.66
  -3  -3  -3  264.52   12.20
  -3  11   8  322.07   30.95
  -3  14   9   -2.96   32.84
  -2  -4  -6  126.15   26.38
  -2   5   5   14.48   19.74
  -2  11   8  167.55   29.39
  -1  -4  -7   46.88   21.36
  -1   7   6  590.01   31.45
  -1  12   8   20.32   32.35
   0  -4 -10 1064.54   33.66
   0  -3  -5 2179.71   23.69
   0  -2  -3   -4.89   16.96
   0   6   5    5.74   28.66
   0  13   8   10.21   31.00
   0  18   9   14.52   31.08
   0  19   9  156.88   30.52
   0  20   9   10.98   27.46
   1  -2  -4  102.51   18.74
   1   5   4   56.91   20.97
   1  11   7  191.39   30.75
   2  -3 -12   44.56   25.45
   2  -3 -10 1232.72   34.99
   2  -3  -9   54.81   22.44
   2  -1  -3  130.95   17.06
   2  16   8   25.47   32.44
   2  17   8  119.04   29.88
   3  11   6   38.59   26.11
   3  21   8   20.42   29.32
   3  22   8  -54.07   28.91
   3  23   8    7.87   27.48
   4   8   4 1045.00   21.67
   4  17   7   20.04   26.75
   5   0  -6  264.09   25.51
   5  15   6  106.00   23.98
   6   0 -11  165.35   31.44
   6   0 -10  106.82   29.43
   6  11   4  -28.04   22.29
   6  14   5  122.16   21.02
   6  20   6    1.32   24.01
   7   2  -6   74.66   21.11
   7  17   5   94.22   24.28
   8   5  -3   10.20   11.82
   9   4  -9   32.95   27.08
   9   4  -8  190.80   22.42
  10   6  -7  132.77   22.72
  10   7  -5   87.66   15.82
  11   8  -7  113.63   19.94
 -16   5   2    9.88   10.28
 -16   8   4   59.71   22.42
 -16  12   6  -27.36   27.47
 -15   4   2   10.16   16.50
 -15  13   7   -4.85   28.91
 -14   2   1  125.91   17.59
 -14   3   2   12.22   18.40
 -13   5   4   27.40   20.55
 -12   3   3   -0.35   17.06
 -11  -4 -10   27.63   18.74
 -11   5   5  144.07   26.88
 -11   7   6  222.49   25.25
 -11  15   9   25.56   30.04
 -10  -4  -7  119.14   14.73
 -10  -3  -4    4.48    6.93
 -10   2   3   94.24   21.76
 -10  11   8  -11.61   27.51
 -10  14   9   27.44   28.43
  -9  -4  -6  261.08   12.92
  -9   3   4  223.34   21.14
  -8  -3  -3   86.37    7.24
  -8   4   5   36.12   23.76
  -8  10   8   -9.97   29.65
  -8  13   9    2.65   30.22
  -8  17  10   40.33   28.71
  -7  -4  -5   -1.05   13.12
  -7   4   5   -1.14   24.52
  -7  17  10   20.03   31.97
  -6  -4  -5    8.64   17.20
  -6  12   9   33.00   30.83
  -6  17  10  -24.31   32.00
  -6  18  10  -12.89   28.47
  -5  -4  -5 1224.00   19.66
  -5  17  10   64.86   32.32
  -5  18  10    5.02   30.23
  -4   4   5   46.07   27.64
  -4  10   8  228.67   28.30
  -4  13   9   85.41   33.85
  -4  17  10   -4.73   30.50
  -4  19  10   33.10   30.03
  -3  -4  -6 1425.83   26.04
  -3  10   8   13.41   28.38
  -3  13   9  226.06   31.62
  -3  18  10  187.16   30.63
  -3  20  10   52.01   34.30
  -2  14   9  291.75   33.30
  -2  20  10   -1.36   29.15
  -1  -4 -12   69.30   34.59
  -1  -4 -11  -10.48   33.52
  -1  -4  -9  244.64   28.69
  -1  -4  -8   32.80   27.41
  -1   9   7   19.33   25.60
  -1  15   9  143.92   32.69
   0  17   9  187.43   32.44
   1  -3 -12  164.45   33.90
   1  -3  -8   -5.03   29.43
   1  14   8   22.28   27.42
   1  19   9   21.23   29.87
   1  20   9   41.42   29.47
   1  21   9   36.25   28.00
   1  22   9   35.00   28.00
   2  15   8  265.18   28.23
   3  -2  -9  471.25   30.53
   3  -2  -8  129.13   27.82
   3  18   8    3.27   28.30
   3  19   8   29.26   27.16
   4  -1  -7   78.57   28.32
   4   0  -4  924.07   21.10
   4  12   6  163.35   25.76
   5   9   4  322.85   21.17
   5  14   6   68.63   27.04
   5  19   7   99.45   28.44
   5  20   7   33.41   24.90
   5  21   7  -18.12   25.84
   5  22   7   20.54   24.79
   6   1  -6  132.39   23.05
   6   2  -4  191.71   20.58
   6  17   6   -7.75   24.93
   7   2  -7  185.28   25.91
   7  13   4   95.09   19.81
   7  16   5  -14.11   23.04
   8   3  -8   76.30   27.28
   8   4  -5   48.62   17.93
   8   6  -2   12.24    8.71
   8  13   3   54.80   19.12
   8  16   4    6.69   21.45
   9   5  -6  123.63   21.08
   9   6  -4    2.72   13.19
  10   6  -9  -14.05   25.24
  10   8  -4   17.13   12.56
  11   8  -9  134.68   24.53
  11   8  -8   31.45   22.33
 -16   6   3   -9.63   10.04
 -16   9   5   41.26   24.72
 -15   5   3   14.34   17.99
 -15   8   5    0.71   22.36
 -15  10   6   -8.54   25.46
 -14   4   3   72.62   21.03
 -14   7   5    0.78   22.21
 -14   9   6  -41.27   25.31
 -14  11   7  -40.64   25.63
 -13   6   5  130.22   24.94
 -13   8   6  175.65   26.25
 -13  10   7   10.18   24.83
 -13  13   8   20.43   26.03
 -12   4   4   88.19   19.63
 -12   7   6   99.94   25.07
 -11  -3  -5   -4.59    9.38
 -11  11   8   66.53   26.60
 -11  14   9   12.36   29.00
 -10  -4 -11  108.22   25.05
 -10  -4  -8  160.83   17.48
 -10   3   4   -9.73   19.99
 -10   6   6  456.47   25.55
 -10  10   8   64.12   28.42
 -10  13   9  -22.95   28.20
  -9   4   5   74.65   23.03
  -9  12   9  132.38   28.68
  -9  16  10   43.12   27.56
  -8  -4  -6   23.21   13.71
  -8  12   9    5.29   29.40
  -8  16  10  -29.58   31.45
  -7   9   8  233.65   30.25
  -7  15  10   45.58   26.67
  -7  16  10   13.71   30.57
  -6   5   6   35.78   24.99
  -6  16  10  -23.74   26.92
  -5   7   7  488.18   28.53
  -5   9   8   26.80   29.82
  -5  15  10   57.14   29.89
  -5  16  10   12.23   30.53
  -4  -3  -3    6.28   11.62
  -4   7   7   45.66   27.46
  -4  16  10   43.82   32.54
  -3  17  10   25.53   31.59
  -2  -4 -12   41.16   33.10
  -2  -4 -11  344.07   34.01
  -2  -4  -8  251.69   26.53
  -2   0   1  329.78   10.78
  -2   6   6   37.90   29.93
  -2   8   7   33.42   26.21
  -2  10   8  117.03   28.28
  -2  18  10   -7.89   29.83
  -2  19  10   94.71   32.63
  -1   5   5  923.20   23.46
  -1  20  10  101.87   29.94
  -1  21  10   40.18   31.82
   0  -3  -6   17.37   27.01
   0   4   4 3467.04   27.39
   0   7   6   29.67   25.52
   0   9   7   16.34   26.60
   0  15   9  406.58   32.53
   1  -3 -11   -3.78   31.10
   1  -3 -10 1195.21   32.68
   1  -3  -9  385.35   30.58
   1   8   6  475.38   27.06
   1  10   7   12.29   28.63
   1  13   8   18.71   27.82
   1  17   9    4.99   29.48
   2  -2  -6   93.02   29.40
   2   7   5   35.34   20.98
   2   9   6   60.53   25.22
   2  20   9  104.24   30.00
   2  21   9   30.95   27.52
   2  22   9   25.45   29.76
   2  23   9   29.17   28.79
   3  -1  -5  893.78   24.48
   3   8   5  264.25   25.25
   3  10   6  823.64   26.79
   3  13   7   20.92   26.82
   4  -1 -11   50.60   32.74
   4  -1 -10  239.77   28.50
   4  -1  -9  453.73   29.08
   4  -1  -8  529.66   28.69
   4  15   7   70.92   24.39
   4  21   8   41.12   27.68
   4  22   8  -58.15   30.50
   4  23   8    2.26   26.68
   5   0  -7  200.43   25.34
   5  11   5  315.50   22.66
   6   1  -7  842.09   25.88
   6  13   5   65.79   20.40
   6  16   6  -18.89   24.89
   7   2 -11  158.38   28.62
   7   2  -8   -7.53   23.97
   8   3 -11   20.25   26.73
   8   3 -10  239.17   26.56
   8   3  -9   -8.52   23.07
   9  16   3   28.11   18.25
  10   6 -10   -4.52   23.89
  10   7  -6   -2.22   18.91
  11   9  -6  265.48   17.43
 -16   7   4  -10.45   21.34
 -16  11   6   -6.49   23.26
 -15   6   4  -21.11   18.53
 -15  12   7   18.88   23.97
 -14  13   8   35.43   26.20
 -13   2   2  330.05   17.22
 -13   3   3  103.20   17.93
 -12  11   8   48.50   25.90
 -12  14   9  -23.61   27.03
 -11   1   2  546.37   17.49
 -11   2   3   60.90   19.35
 -11   6   6    2.20   21.99
 -11   8   7  112.08   25.64
 -11  10   8   30.55   27.07
 -11  13   9   -9.67   26.71
 -10  -4 -10   22.28   17.83
 -10   4   5  -14.41   25.72
 -10  12   9   12.81   26.81
  -9  -4 -12   79.94   23.05
  -9  -4 -11   16.05   23.93
  -9  -4  -7   13.90   14.92
  -9   9   8   25.02   26.69
  -9  15  10   18.35   30.22
  -8   5   6  312.82   26.00
  -8  11   9   18.93   29.68
  -8  15  10   56.13   32.22
  -7  -4  -6   56.01   14.80
  -7  11   9  417.23   32.87
  -7  14  10   23.84   29.25
  -6   1   3  891.94   21.71
  -6  14  10   11.98   30.65
  -5  -4  -6  329.41   20.67
  -5  11   9   51.75   32.89
  -5  14  10   34.36   31.67
  -4  -4 -12   65.80   33.46
  -4  -4  -6  226.06   19.53
  -4   5   6   64.11   27.32
  -4  11   9  302.12   32.92
  -3  -4 -12  140.75   32.95
  -3  -4 -11  538.69   32.60
  -3  -4  -7    3.24   23.49
  -3   7   7   72.51   27.05
  -3   9   8  248.60   28.62
  -3  12   9    0.72   22.28
  -3  15  10  124.11   31.23
  -3  16  10  199.98   29.48
  -2  -4 -10   46.45   27.08
  -2  -4  -9  746.27   28.03
  -2  17  10   91.37   28.38
  -1  -3  -5  723.68   22.30
  -1   8   7  124.17   26.76
  -1  10   8   86.17   26.86
  -1  13   9   47.73   28.83
  -1  18  10   34.06   29.93
  -1  19  10  109.41   27.13
   0  -3 -12   -5.74   33.51
   0  -3  -7  -13.59   29.69
   0  14   9   21.68   28.69
   0  20  10  120.46   31.13
   0  21  10   -1.79   28.06
   1   6   5 1598.51   28.78
   1  12   8   28.66   27.69
   2  -2 -12   92.04   31.87
   2  -2 -11  628.77   31.39
   2  -2  -7   16.85   29.26
   2   2   1  549.02    9.29
   2  14   8  193.32   26.36
   2  18   9   11.41   27.48
   2  19   9   31.57   26.77
   3  12   7  394.01   27.10
   3  16   8   27.08   27.62
   4   0  -5  114.04   23.14
   4   9   5  504.95   23.60
   4  11   6  -19.04   26.63
   4  19   8   62.67   27.82
   4  20   8   20.09   26.64
   5   0 -11   78.94   30.08
   5   0 -10  118.98   28.21
   5   0  -9 1234.05   31.61
   5   0  -8  861.63   26.17
   5  13   6  452.49   24.00
   5  17   7   45.53   24.36
   6   1 -11  343.74   31.58
   6   1  -9   60.66   25.28
   6   1  -8   31.63   24.71
   7   2 -10   17.83   26.64
   7   2  -9   -5.85   24.01
   7   3  -5  745.13   21.28
   7  15   5  287.19   23.53
   8   4  -6    9.10   21.79
   8  15   4   19.06   20.60
   9   5 -11   57.50   24.36
   9   5  -8  -17.02   24.11
   9   5  -7  273.36   19.32
   9   7  -3  144.63   10.54
   9  13   2   45.78   13.35
  11   9  -7  -17.03   19.06
  11  10  -5   67.35   14.18
 -16   8   5  -15.68   22.74
 -16  10   6   17.10   23.30
 -15   7   5  163.89   25.48
 -15   9   6   55.24   24.14
 -15  11   7  -13.09   24.31
 -14   6   5   -0.18   21.76
 -14   8   6   60.53   23.90
 -14  12   8   24.97   24.97
 -13   1   1  -17.73   13.49
 -13   4   4   18.12   20.40
 -13   7   6    3.55   20.40
 -13   9   7  155.15   25.44
 -13  11   8   22.98   24.70
 -12  10   8   99.45   24.97
 -12  13   9   -7.86   26.04
 -11   3   4   88.75   18.67
 -11  12   9   69.37   26.50
 -10   7   7  620.82   27.61
 -10  11   9  -24.41   25.67
 -10  15  10   -4.10   29.43
  -9  -4 -10  -13.77   17.61
  -9  -4  -8  166.41   18.56
  -9   5   6  121.48   24.64
  -9  14  10   -1.57   28.98
  -8  -4 -11  114.75   24.22
  -8   1   3  302.94   19.08
  -8  14  10  -13.25   27.03
  -7  -4 -12  -42.65   23.04
  -7   2   4  -16.67   18.53
  -7   8   8   -8.42   29.10
  -7  10   9  -16.62   27.04
  -6  -4 -12  474.27   29.02
  -6  -4  -6    8.51   14.18
  -6   6   7   31.96   25.75
  -6   8   8  149.23   28.01
  -6  10   9    9.31   28.93
  -5  -4 -12  238.88   29.87
  -5   1   3   28.04   16.01
  -5   2   4  799.92   22.02
  -5   8   8  451.37   27.88
  -5  13  10  192.95   32.39
  -5  18  11    9.26   31.45
  -4  14  10   38.78   30.12
  -3  11   9   99.42   30.12
  -3  14  10  420.16   32.71
  -2  -2  -2  676.95   10.32
  -2   9   8 1011.02   30.43
  -2  15  10  285.04   30.59
  -1   6   6   17.52   27.19
  -1  16  10  182.62   31.08
  -1  17  10   47.49   28.05
   0  -3 -11 1249.54   29.11
   0  -3 -10   14.91   26.98
   0  -3  -9 1522.58   32.80
   0   5   5  622.68   24.86
   0  18  10   92.26   28.54
   0  19  10    8.28   27.95
   1  -2  -5  650.25   15.75
   1  15   9  158.90   29.81
   1  21  10   25.53   29.10
   2  -2 -10   50.87   26.90
   2  -2  -9  897.43   30.85
   2  -2  -8  -14.58   27.22
   2  -1  -4 1192.89   19.31
   3  -1  -6   53.72   26.56
   3  20   9   27.00   29.32
   3  21   9   27.64   27.10
   3  22   9   20.74   27.22
   3  23   9   25.87   26.52
   5   1  -5  412.18   20.23
   5  16   7   23.85   22.72
   6  10   4  238.13   19.68
   6  12   5  218.82   23.47
   6  15   6   91.54   20.18
   6  20   7  -19.45   25.50
   6  21   7   31.08   21.62
   7  12   4  255.71   18.35
   7  19   6   81.39   20.43
   8  18   5  123.23   20.81
   9   5 -10   79.95   22.99
   9   5  -9  321.29   22.24
   9   6  -5   19.06   14.17
  10   7  -9   29.73   23.31
  10   7  -8  -15.12   23.38
  10   7  -7  577.21   20.62
 -16  12   7   -1.77   22.39
 -13  13   9  -29.81   23.77
 -12   6   6    8.45   22.23
 -12  12   9   38.56   25.74
 -11   4   5   -8.86   20.10
 -11   7   7   73.50   24.42
 -11  11   9   17.86   25.85
 -10   5   6   18.64   22.32
 -10  14  10    4.61   27.20
  -9  10   9   -5.30   27.50
  -9  13  10   14.60   27.70
  -8  -4 -10  -15.89   19.32
  -8  -4  -8   33.98   16.38
  -8   3   5  -17.69   20.75
  -8  10   9   27.75   27.87
  -8  16  11   13.59   28.02
  -7  16  11  153.85   30.05
  -6  -4 -11  207.36   24.25
  -6  -4  -7   81.01   17.75
  -6   3   5    5.42   20.81
  -6  12  10  -11.83   27.95
  -6  16  11   29.54   27.60
  -6  17  11  103.32   27.45
  -5  -4  -8  502.28   22.10
  -5  -4  -7   64.58   18.73
  -5   3   5  257.26   21.65
  -5  10   9  361.06   29.67
  -5  16  11  -54.95   28.17
  -5  17  11  123.98   30.86
  -4  -4 -10  171.44   24.72
  -4  -4  -9   58.15   23.92
  -4  -4  -8   78.78   22.07
  -4   6   7  197.27   25.96
  -4   8   8   47.15   24.94
  -4  10   9   -2.51   30.54
  -4  13  10   18.56   30.81
  -4  17  11   13.31   32.19
  -4  18  11   73.64   27.89
  -3  -3  -4 1663.48   17.79
  -3   8   8    1.03   26.61
  -3  13  10   42.22   28.36
  -3  18  11   25.47   31.68
  -3  19  11  -12.42   27.80
  -2  -3  -5  -11.33   19.17
  -2  11   9   -8.16   29.15
  -2  14  10    9.96   29.50
  -2  19  11    2.16   30.24
  -1  -3  -7  135.18   24.63
  -1  -2  -3 1466.37   16.90
  -1   3   4  758.40   21.49
  -1  12   9   70.45   27.85
  -1  15  10  316.52   31.29
   0  -2  -4 3703.50   23.95
   0   8   7   24.74   25.19
   0  10   8  304.12   28.26
   0  13   9  216.20   27.01
   0  17  10  -11.29   28.23
   1  -2  -6  149.60   24.57
   1   7   6  550.69   24.63
   1   9   7   -3.85   23.70
   1  14   9  116.19   28.06
   1  19  10   70.69   29.11
   2   5   4 2116.55   21.81
   2   8   6   11.62   23.00
   2  10   7    2.83   25.88
   2  16   9  312.34   29.82
   3  -1 -11   22.08   28.18
   3  -1 -10  -13.29   25.56
   3  -1  -9  577.40   28.75
   3  -1  -8  728.99   28.19
   3  -1  -7   25.89   26.11
   3   9   6   17.55   22.03
   3  11   7   69.32   24.18
   3  18   9   48.77   24.72
   3  19   9   34.51   26.73
   4   0 -12   50.67   30.44
   4   0 -11  645.88   30.27
   4   0  -6 1731.85   27.90
   4   1  -3   46.66   12.93
   4   7   4  374.23   17.41
   5  15   7    1.94   22.13
   5  21   8   18.95   23.74
   5  22   8   -5.53   25.18
   6  19   7   67.16   22.84
   7  18   6   54.37   19.07
   8   4 -11  131.84   25.78
   8   4  -8   57.77   20.67
 -15 -15  -4  -22.28   23.88
 -15 -14  -2   -1.45   20.80
 -15 -14  -1   24.83   18.99
 -14 -14  -7    0.34   27.46
 -14 -13  -5    9.91   25.97
 -14 -12  -1   39.57   22.35
 -14 -12   0   -7.73   19.80
 -13 -13  -8   23.38   28.31
 -13 -12  -7   47.47   26.82
 -13 -11  -5   24.17   26.59
 -13 -10  -3   29.63   22.41
 -13 -10  -2  126.80   20.72
 -13 -10  -1   77.42   19.29
 -13 -10   0    6.10   16.07
 -12 -13 -10   18.36   31.87
 -12 -12  -9   14.72   30.14
 -12 -11  -8   21.41   29.29
 -12 -10  -7  178.75   28.04
 -12  -9  -4   28.72   26.34
 -11 -12 -11   28.57   31.10
 -11 -11 -10   10.52   30.00
 -11 -10  -9   72.46   29.75
 -11  -7   0  -16.97   16.16
 -10 -12 -12  278.62   35.08
 -10  -8  -8  254.25   32.22
 -10  -7   4   48.11    9.40
 -10  -6  -2   69.87   23.21
 -10  -6   0  -14.25   19.23
 -10  -6   1  111.98   14.47
  -9  -7  -8   10.59   28.71
  -9  -6  -6  571.02   27.92
  -8  -9 -12  222.00   25.26
  -8  -6  -8  110.99   30.01
  -8  -5  -6  378.00   28.74
  -8  -4  -3 2116.42   29.14
  -8  -4  -2  -22.02   19.50
  -8  -4   0   16.70   17.46
  -7  -5  -8  578.75   29.65
  -6  -8  11   22.87   12.01
  -6  -5  -9   10.08   27.58
  -6  -3  -5   35.16   25.53
  -5 -10 -15  -13.80   28.57
  -5  -9 -14  183.97   29.92
  -5  -5 -10  544.14   31.30
  -4 -11 -16   43.05   29.97
  -4  -9  13   34.25   16.60
  -4  -8 -14   56.67   31.63
  -4  -7 -13  132.49   31.36
  -4  -6 -12   -6.62   30.40
  -3  -9 -15   -6.89   26.58
  -3  -6  11  318.05   17.04
  -3  -3   7  137.23   13.48
  -2  -8  13  110.49   19.27
  -2  -7 -14   10.28   28.62
  -2  -6 -13  429.32   30.94
  -2  -1  -5   45.02   23.02
  -1 -11 -17  -12.89   25.94
  -1  -8 -15  -28.50   25.78
  -1  -3 -10 1206.96   30.87
  -1  -1   4  549.18   11.12
   0  -9 -16  -34.72   25.33
   0  -6  12   16.70   19.28
   0  -5  11  200.28   20.34
   1  -6  12    6.31   21.45
   1  -4  10  522.82   23.20
   1   0  -3 2730.84   15.95
   2  -6 -14   82.62   23.47
   2  -5 -13    0.17   21.52
   2  -4  10   38.84   20.89
   2  -2  -9  939.38   20.19
   2   0   2   47.15   14.04
   3  -6 -14  186.27   21.34
   3  -5 -13   57.43   20.32
   3  -4  10  766.45   26.41
   3  -2  -9  452.66   20.69
   3   0   2  921.44   16.46
   4  -4  10  146.05   26.86
   4  -1   5  865.43   20.66
   5  -5  11  213.12   29.51
   5  -4  10   43.56   27.32
   5  -1   5  535.31   25.63
   5   0   1   25.07   13.66
   7  -7 -14   32.94   19.33
   7  -5 -12  165.51   18.55
   7  -3   8  544.81   25.71
   7  -2   6   49.78   24.62
   8  -3   7   32.86   18.84
   8  -1   2  121.10   19.49
   9  -5 -11   78.48   12.52
   9  -4   8  213.93   28.59
   9  -2   4  636.97   24.37
   9  -1  -1   31.42   14.30
  10  -2   3  137.09   19.84
  11  -4   6   -3.35   24.48
  11  -3   4  107.92   22.93
  12  -4   5   17.41   27.29
  12  -3   1   83.17   19.46
  12  -3   2   38.80   20.14
  13  -4   3   11.18   23.61
 -15 -16  -5  -38.60   24.37
 -15 -15  -3   52.48   22.55
 -14 -14  -6   27.88   25.06
 -13 -11   3    7.59    7.74
 -12 -11  -7  122.97   26.46
 -12 -10  -6   26.57   26.84
 -12  -9   2    6.16   14.78
 -11 -12 -10   33.19   28.69
 -11 -10  -8   57.43   30.76
 -11  -9  -7   -5.25   25.87
 -11  -8  -5   75.76   24.60
 -11  -8   3  217.72   13.93
 -10 -11 -11  179.75   31.55
 -10 -10 -10   20.17   28.71
 -10  -8  -7  181.70   28.12
 -10  -7  -5   62.22   24.74
  -9 -11 -12   10.05   31.29
  -9 -10 -11   35.86   32.67
  -9  -8  -9    9.11   32.88
  -9  -5  -1   16.94   17.99
  -9  -5   0  -33.19   14.98
  -8 -11 -13   -4.98   31.45
  -8 -10 -12   28.02   28.88
  -8  -7  -9   28.41   29.92
  -7 -11 -14   54.52   23.75
  -7 -10 -13   65.04   32.91
  -7  -6  -9   29.41   30.34
  -7  -4  -5   25.06   24.73
  -6 -10 -14   -7.62   27.77
  -6  -9 -13   -6.64   29.92
  -6  -9  12   14.43   11.81
  -6  -6 -10   35.52   30.99
  -6  -4  -7   46.10   27.46
  -6  -3  -4  351.03   23.73
  -5 -11 -15   50.57   29.03
  -5  -7 -12    4.66   30.63
  -5  -6 -11  -24.66   29.67
  -5  -4  -8  532.01   26.77
  -4 -10 -15  -13.98   28.01
  -4  -4  -9   39.24   25.99
  -4  -4   8   77.35   10.34
  -3 -11 -16   24.50   26.89
  -3  -8 -14  151.75   29.93
  -3  -8  13  -12.44   17.69
  -3  -7  12  124.22   15.90
  -3  -5 -11   -0.15   26.09
  -3  -5  10   90.93   15.91
  -2 -10 -16   57.89   25.39
  -2  -9  14  184.98   21.09
  -2  -3  -9   46.21   25.23
  -2  -2   6   67.78   13.93
  -1  -7 -14  294.41   27.04
  -1  -6 -13    3.83   25.66
  -1  -6  12  -20.90   21.10
  -1  -5 -12   10.73   24.40
  -1  -5  11   55.76   21.21
  -1  -4 -11   -6.61   25.57
   0 -11 -17   75.25   25.84
   0  -8 -15  -11.15   25.11
   0  -7  13  314.18   21.65
   0  -4  10  975.49   23.59
   0  -3 -10  -23.39   23.77
   0  -2   7  -15.51   16.37
   0  -1  -6   16.76   18.04
   1  -9 -16   55.95   26.23
   2  -9 -16   13.27   24.73
   2  -3   9   55.03   20.29
   3  -9 -16   42.86   23.18
   4  -3   9  314.75   24.72
   4   0   2  144.02   14.91
   5  -8 -15   11.12   19.91
   5  -3 -10  167.46   16.24
   5  -3   9  293.48   23.86
   6  -4  10   48.71   27.41
   6  -2   7   51.78   24.56
   6   0  -1   50.41   12.25
   6   0   0 1044.17   16.97
   7  -6 -13  162.70   18.34
   7  -1   4   41.65   22.20
   8  -2   6   46.28   23.50
   8  -1   3  368.59   21.53
   9  -1  -2   38.12   12.68
   9  -1   0   -8.03   13.99
   9  -1   1    4.33   16.87
  10  -3   6  108.90   26.51
  10  -2  -5   -5.59    7.00
  11  -3   5   -5.53   23.49
  11  -2  -2   73.93   14.84
  11  -2  -1  130.66   15.13
  11  -2   0    7.26   17.09
  11  -2   1  142.21   18.82
  12  -4  -7  151.58    6.55
  12  -3  -4   20.57   10.16
  12  -3   3    5.40   21.75
  13  -4  -5  136.53   11.44
  15  -5   0  -28.20   25.98
 -15 -16  -4   12.66   21.66
 -15 -16  -3   -4.38   22.33
 -14 -15  -6   -6.45   25.79
 -14 -14  -5   36.73   24.83
 -14 -13  -2    6.47   24.49
 -14 -13   1    6.01    9.56
 -13 -14  -8    3.76   27.63
 -13 -12  -5  131.88   24.83
 -13 -11  -3   25.58   20.89
 -13 -11  -2   43.67   23.07
 -13 -11   2   59.18   14.12
 -12 -13  -9   30.10   28.48
 -12 -12  -8  -10.76   28.20
 -12 -10  -5    6.26   25.20
 -12  -9  -1   64.98   18.67
 -12  -9   0    5.89   16.40
 -12  -9   1   70.58   14.73
 -11  -9  -6  299.95   28.13
 -11  -9   5   18.33    9.08
 -11  -8  -4   26.98   23.74
 -10 -12 -11   79.94   30.68
 -10 -11 -10  -19.99   28.03
 -10 -10  -9   41.24   26.86
 -10  -9  -8   79.69   29.65
  -9 -12 -12    6.57   29.05
  -9  -7  -7  347.93   30.27
  -9  -7   6   69.82    5.83
  -8 -12 -13   78.65   28.36
  -8  -8 -10   -6.42   23.14
  -8  -6  -7  945.21   30.95
  -8  -5  -5   -6.31   24.59
  -7 -12 -14   10.44   31.32
  -7  -8 -11  294.63   34.17
  -7  -6   8    5.60    4.96
  -7  -5  -7  361.13   27.50
  -6 -11 -14   -5.16   31.60
  -6  -8 -12  193.81   23.93
  -6  -7 -11  287.51   23.94
  -5 -10 -14   84.43   29.59
  -5  -8  12  126.17   14.31
  -5  -7  11  168.29   12.98
  -5  -6  10   23.56   10.97
  -4  -9 -14    9.50   29.88
  -4  -8 -13  -35.84   27.38
  -4  -5 -10  -21.62   26.93
  -4  -3  -7   54.55   27.16
  -3 -10 -15   87.78   27.55
  -3  -7 -13  153.95   26.70
  -3  -6 -12   36.93   27.74
  -3  -4   9  360.45   13.90
  -3  -3  -8  384.91   27.08
  -3  -2  -6 2051.75   25.63
  -2 -11 -16  -11.74   26.40
  -2  -8 -14   66.99   26.78
  -2  -4 -10   26.60   26.90
  -2  -3   8 1179.12   15.97
  -2  -1  -4 1387.19   22.29
  -1 -12 -17   28.70   25.44
  -1  -8  14  118.30   22.66
  -1  -7  13  -23.38   18.21
  -1  -4  10  489.19   18.17
   0 -12 -17   34.71   26.33
   0 -10 -16   23.72   24.26
   0  -7 -14   25.72   25.70
   0  -5 -12  -26.24   23.52
   0  -4 -11   13.71   23.33
   0  -3   9 1448.66   22.58
   0  -2  -8 2701.64   28.02
   1  -8 -15  -22.37   23.14
   1  -7 -14  257.08   27.95
   1  -3 -10 1190.64   25.87
   2 -11 -17  -31.40   23.98
   2  -3 -10 1261.63   23.80
   2  -2   8  -14.85   21.70
   3 -11 -17   10.86   22.10
   3  -8 -15   49.80   21.73
   3  -5  12  234.01   27.36
   3  -3 -10  396.46   22.43
   3  -1   6   57.56   22.93
   3   0   3    0.22   15.32
   4  -8 -15   38.35   19.97
   4  -3 -10   -8.28   19.04
   4  -2   8   94.65   22.34
   4   0   3   94.36   15.54
   6  -6 -13   68.95   18.42
   6  -5 -12   17.79   16.65
   6  -4 -11  240.77   14.50
   6  -3   9    0.16   24.41
   6   0  -2   42.35    7.57
   6   0   1   46.01   14.51
   8  -3   8   77.77   24.22
   9  -1  -3  181.61   10.03
   9  -1   2   67.88   18.17
  10  -2   4   38.61   21.19
  11  -2  -3   44.36   10.80
  11  -2   2  100.10   19.87
  12  -3   4   29.14   20.76
  13  -3   0   -4.55   21.17
  14  -4  -2   24.73   18.21
  14  -4  -1   62.04   18.23
  14  -4   0   32.40   18.64
  14  -4   1  104.72   22.87
  14  -4   2  -22.75   24.37
  15  -5   1  257.28   24.39
 -14 -15  -5    0.32   24.79
 -14 -14  -4   -0.80   24.11
 -14 -14  -3   42.78   27.28
 -14 -13  -1   -4.17   19.07
 -14 -13   0  127.00   17.08
 -13 -14  -7    0.58   24.81
 -13 -13  -6    0.64   25.03
 -13 -12  -4   53.86   23.89
 -13 -11  -1   85.94   17.95
 -13 -11   0   21.30   15.90
 -13 -11   1   55.33   14.81
 -12 -14  -9   29.48   27.59
 -12 -13  -8   42.98   26.65
 -12 -12  -7  208.05   28.47
 -12 -11  -6   52.42   26.54
 -11 -12  -9  100.66   28.60
 -11 -11  -8   76.04   28.84
 -11 -10  -7  132.32   29.40
 -11  -9  -5    4.03   24.83
 -11  -8  -2   57.80   20.76
 -11  -8   2   47.52   13.68
 -10  -8  -6  119.70   25.72
 -10  -7  -3  917.37   27.78
 -10  -7   3  839.15   13.32
  -9 -11 -11  120.61   32.18
  -9  -9  -9   77.90   30.21
  -9  -8  -8  183.33   28.88
  -9  -7  -6   99.88   24.42
  -9  -6  -4   15.01   23.68
  -8 -11 -12  259.45   32.30
  -8  -7  -8  370.25   30.46
  -8  -5  -4   44.04   23.42
  -7 -11 -13  115.85   31.72
  -7 -10 -12    4.38   27.67
  -7  -6  -8    4.21   26.56
  -7  -5  -6  750.89   25.45
  -6  -6  -9  257.93   26.28
  -6  -3  -3 2412.76   26.96
  -5 -12 -15   -2.95   30.56
  -5  -8 -12   96.12   29.47
  -5  -6 -10   14.58   28.12
  -5  -5  -9    9.96   24.36
  -5  -3  -5  314.40   25.44
  -4 -11 -15  206.28   30.33
  -4  -7 -12  471.85   31.11
  -4  -7  12  414.90   16.88
  -3  -9 -14   27.11   28.64
  -3  -9  14   54.68   16.45
  -3  -4  -9  344.16   25.86
  -3  -1   0   21.58   10.17
  -2 -10 -15  198.67   29.97
  -2  -7 -13   -4.86   26.63
  -2  -7  13    6.27   18.83
  -2  -6 -12  159.47   26.41
  -2  -6  12  196.09   16.17
  -2  -5 -11   39.18   25.58
  -2  -5  11  -10.81   18.67
  -1 -11 -16   19.80   24.83
  -1  -8 -14   94.09   23.74
  -1  -3  -9  400.89   24.25
  -1  -2  -7   52.01   21.75
  -1  -2   7   73.34   13.94
   0  -9 -15  353.37   25.08
   1 -12 -17  -18.58   23.61
   1 -10 -16   53.53   25.79
   1  -6 -13   -8.07   21.75
   1  -6  13  -15.50   21.39
   1  -5 -12    4.16   22.07
   1  -5  12   22.99   19.77
   1  -4 -11   29.06   21.49
   1  -4  11   -6.53   21.57
   1  -2   8  269.47   20.22
   1  -1  -6 1475.54   18.26
   1  -1   6 1389.50   21.29
   2 -12 -17   28.07   23.96
   2  -7 -14   10.38   20.71
   2  -6 -13  367.65   25.31
   2  -5  12   28.49   23.20
   2  -4 -11  329.16   25.76
   3 -10 -16   39.31   24.54
   3  -7 -14   70.78   19.47
   3  -3  10  438.28   22.70
   4  -7 -14   54.01   18.92
   4  -4 -11    0.21   19.50
   4  -4  11   30.93   24.63
   4  -3  10   27.50   21.52
   5  -7 -14  143.19   18.11
   5  -6 -13  263.22   21.85
   5  -5 -12   36.73   17.71
   5  -4 -11  -11.18   17.53
   5  -4  11   16.01   26.82
   5  -2   8  622.94   24.58
   5  -1   6  698.31   24.76
   5   0   3   93.44   18.16
   6  -1   6  126.28   22.39
   6   0   2   65.52   16.20
   7  -1   5  390.21   21.79
   7   0   0   18.87   15.09
   8  -4 -10  -29.54   12.16
   8  -2   7 1233.39   27.63
   8  -1   4  107.85   14.67
   9  -3   8   37.69   27.19
   9  -2   6  158.78   24.37
   9  -1   3  211.15   20.28
  10  -3   7  655.11   29.34
  10  -2   5  -19.44   23.59
  11  -3   6  191.35   26.19
  12  -3  -5  147.32   10.72
  13  -3  -2  125.31   17.84
  13  -3  -1   41.35   16.59
  13  -3   1   14.54   17.48
  14  -4  -3   70.96   17.48
 -15 -17  -3   42.28   21.03
 -14 -15  -4   25.91   22.77
 -14 -14  -2   19.20   21.07
 -13 -15  -7   44.55   23.28
 -13 -14  -6   86.94   25.05
 -13 -13  -5   35.81   24.50
 -13 -12  -3   20.62   21.42
 -13 -12   3   -0.41    8.38
 -12 -11  -5   15.35   24.71
 -12 -10  -3  236.03   24.22
 -12 -10  -2   28.24   22.00
 -12 -10   3  232.82   15.74
 -11 -14 -10   28.98   30.16
 -11 -10  -6   -1.15   24.91
 -11  -9  -4   -9.60   22.29
 -11  -8  -1   12.02   17.71
 -11  -8   0   15.33   15.66
 -11  -8   1   14.88   13.35
 -10 -13 -11   64.72   29.04
 -10 -12 -10   46.00   30.17
 -10 -10  -8   59.41   28.06
 -10  -9  -7  485.32   28.48
 -10  -8  -5   52.66   23.55
  -9 -13 -12    0.32   31.25
  -9  -8  -7   16.03   24.82
  -8 -10 -11   94.40   23.57
  -8  -9 -10  120.61   30.73
  -8  -6  -6   16.91   25.47
  -8  -6   6    3.67    4.16
  -8  -5  -3    4.47   21.40
  -7 -12 -13   62.37   27.98
  -7  -9 -11    7.10   30.77
  -7  -7  -9  212.84   28.12
  -7  -4  -3  212.90   20.21
  -6 -12 -14  125.90   31.71
  -6  -9 -12   -8.96   26.96
  -6  -8 -11   20.53   30.15
  -6  -7 -10   39.06   29.38
  -6  -3  -2  440.24   20.34
  -5  -7 -11  170.24   21.52
  -4 -10 -14   39.19   28.32
  -4  -8  13   11.59   16.47
  -4  -6  11  157.17   14.04
  -4  -4  -8   96.79   25.33
  -4  -3  -6  136.64   22.55
  -3 -11 -15  -19.07   26.33
  -3  -8 -13   -1.78   28.19
  -3  -7 -12  179.20   24.84
  -3  -5 -10   95.49   26.16
  -3  -3  -7   82.49   23.73
  -3  -2  -5 1998.01   28.09
  -2 -12 -16    8.61   25.52
  -2  -8  14   50.55   21.23
  -2  -4  10   41.54   18.12
  -2  -3  -8 1173.42   27.31
  -2  -2  -6   81.49   21.55
  -1  -7 -13  -10.37   25.65
  -1  -6 -12   32.60   22.02
  -1  -5 -11   69.64   24.67
  -1  -4 -10  491.40   26.14
  -1  -3   9  371.56   17.57
  -1  -1   5  904.18   14.83
   0 -13 -17    3.91   23.25
   0 -11 -16   31.29   24.04
   0  -8 -14  250.34   24.27
   0  -7  14   30.86   21.65
   0  -6  13  -16.68   19.05
   0  -5  12  -23.59   17.71
   0  -4  11   32.08   20.79
   0  -3  -9 1415.54   26.17
   0  -2   8 2540.00   24.35
   1  -3  10 1133.43   26.24
   2  -5 -12   52.03   20.46
   2  -3  10 1330.76   26.32
   2  -2  -8   12.45   18.95
   3  -6 -13   32.97   19.31
   3  -5 -12  233.03   19.82
   3  -4 -11  488.32   20.55
   3   0   4  775.35   17.18
   4  -6 -13   25.14   17.95
   4  -5 -12  492.14   19.27
   5  -3  10  206.46   26.65
   5  -1  -6  698.21   11.05
   6  -9 -15    9.21   18.95
   6  -3  10   35.41   24.78
   6   0   3   -6.36   19.24
   7  -8 -14   74.48   18.24
   7  -2   8   30.02   23.00
   7  -1   6  687.07   25.14
   7   0  -1   23.46   10.66
   7   0   1   42.94   14.55
   8  -7 -13   28.22   16.18
   8  -6 -12    8.57   16.34
   8  -5 -11    2.01   13.27
   8  -3   9    6.59   25.42
   8  -1   5   50.10   20.85
  10  -1  -1  627.08   17.15
  10  -1   0   93.80   15.69
  10  -1   1  613.51   18.47
  10  -1   2   49.64   19.01
  11  -2  -4   90.35   10.03
  12  -3   5  116.78   23.47
  12  -2  -1  302.24   17.98
  12  -2   0   33.96   18.93
  12  -2   1  261.40   22.08
  13  -3   3  118.06   20.78
 -14 -16  -5   22.71   22.58
 -14 -15  -3  -20.55   22.79
 -14 -14  -1  -16.47   19.35
 -14 -14   0   28.42   15.36
 -13 -13  -4   32.66   22.75
 -13 -12   0   -3.42   18.14
 -13 -12   1  126.64   17.12
 -12 -13  -7   11.00   26.14
 -12 -12  -6    0.60   23.33
 -12 -11  -4  -11.28   23.57
 -12 -10  -1  192.07   18.98
 -12 -10   0    9.27   18.63
 -12 -10   1  171.20   18.64
 -12 -10   2   15.84   14.52
 -11 -13  -9  -41.75   25.52
 -11 -12  -8    2.90   27.04
 -11 -11  -7    6.02   25.24
 -11 -10  -5   78.79   27.65
 -11  -9  -3  -24.93   20.32
 -11  -9   4    3.41   11.46
 -10 -14 -11  -18.56   29.61
 -10 -13 -10   32.88   27.16
 -10  -7  -1  354.38   19.52
 -10  -7   0   66.02   18.45
 -10  -7   1  361.59   17.58
 -10  -7   2   17.17   11.12
  -9 -12 -11   27.76   21.17
  -9 -10  -9    2.58   27.92
  -9  -9  -8   51.29   27.76
  -9  -7  -5   12.66   24.45
  -8 -11 -11   36.99   28.78
  -8  -7  -7   31.57   26.03
  -8  -5  -2  194.02   18.56
  -7 -11 -12  114.67   29.51
  -7  -6  -7  239.40   25.43
  -7  -5  -5  194.97   23.76
  -7  -4  -2  236.82   16.97
  -6 -13 -14   12.91   29.40
  -6  -5  -7  617.31   20.05
  -6  -5   8   11.13    5.94
  -6  -4  -5   21.33   21.87
  -6  -3  -1 1947.43   19.76
  -6  -3   0  313.48   15.75
  -5  -5  -8   26.44   25.16
  -5  -3  -4  121.38   23.32
  -4  -9 -13   65.51   26.20
  -4  -7 -11  104.98   26.48
  -4  -6 -10   17.76   24.66
  -4  -5  -9  501.12   26.88
  -4  -5  10   -3.62   10.58
  -4  -2  -3  185.91   13.61
  -3 -10 -14   95.84   28.31
  -3  -7  13  141.04   17.45
  -3  -6  12    7.32   16.46
  -2 -13 -16  -24.52   23.70
  -2 -11 -15   11.86   24.77
  -2  -9 -14  165.72   25.96
  -2  -8 -13  157.63   25.07
  -2  -4  -9  654.74   25.86
  -1 -12 -16   13.97   23.67
  -1 -10 -15  -28.91   23.24
  -1  -6  13   30.82   18.01
  -1  -5  12   25.97   20.53
   0 -10 -15   -1.15   25.61
   0  -7 -13  279.99   24.37
   0  -4 -10  956.48   25.72
   0  -2  -7    2.42   22.76
   0  -1  -5   42.72   15.55
   0  -1   6   12.10   14.48
   1 -13 -17   26.99   25.09
   1 -11 -16    6.08   23.90
   1   0   3 2425.80   17.18
   2 -13 -17   25.38   20.77
   2 -11 -16   11.35   22.91
   2  -9 -15  -17.65   22.01
   2  -2   9  876.09   22.87
   3 -13 -17   18.07   20.95
   3 -11 -16   -0.90   24.84
   3  -9 -15  -32.84   22.59
   3  -2  -8  110.45   14.44
   3  -2   9  468.13   22.90
   3  -1   7   -8.92   20.44
   4  -2  -8   76.50   15.18
   4  -2   9   35.25   21.52
   4  -1   7   54.28   16.80
   5  -2   9  533.21   24.24
   5   0   4  535.78   21.95
   6  -8 -14    3.25   17.55
   6  -1   7  795.07   25.94
   6   0   4  529.84   21.52
   7  -3  10   13.34   24.69
   7   0  -2  -19.33   10.17
   7   0   3   13.84   18.78
   8  -2   8   40.46   25.37
   9  -2   7   26.54   23.18
  10  -2   6   32.50   17.51
  10  -1  -2   26.19   11.94
  10  -1   3 1230.11   24.23
  11  -2   5  127.52   24.78
  12  -2  -2   -2.44   15.16
  12  -2   2   12.08   18.26
  13  -3   4   62.21   23.21
  15  -4   0   -4.20   23.91
  15  -4   1   10.71   24.94
  15  -4   2   47.10   24.43
 -14 -17  -5    9.08   25.18
 -14 -16  -4  -10.53   21.21
 -14 -16  -3   21.66   24.05
 -14 -15  -2   16.11   21.49
 -14 -15  -1   19.66   20.99
 -13 -15  -6  -27.55   22.61
 -13 -14  -5   91.03   21.72
 -12 -15  -8   51.85   25.35
 -12 -13  -6   49.08   25.88
 -12 -12  -5  -27.70   23.49
 -12 -11  -3  144.06   23.03
 -11 -13  -8   59.03   28.54
 -11 -12  -7   48.77   24.76
 -11 -11  -6  132.81   25.96
 -11 -10   6   -4.83    4.87
 -11  -9  -2  243.34   21.08
 -10 -12  -9   27.58   28.73
 -10 -11  -8   13.32   29.44
 -10 -10  -7  142.37   26.83
  -9 -13 -11   74.35   31.89
  -9  -8  -6  382.16   27.99
  -9  -6   0   18.99   18.40
  -9  -6   1   28.71   14.42
  -9  -6   2  279.09   13.61
  -8 -10 -10  -19.02   27.42
  -8  -9  -9   43.75   27.94
  -8  -8  -8  214.99   20.16
  -7 -13 -13   75.31   29.67
  -7 -10 -11   89.30   31.01
  -7  -8  -9   22.28   27.57
  -6 -12 -13   28.66   29.60
  -6 -10 -12  195.02   22.20
  -6  -9 -11    0.45   27.82
  -6  -8 -10   10.08   30.45
  -6  -7  -9   58.06   25.53
  -6  -4  -4   68.87   21.45
  -5 -12 -14   41.64   20.70
  -5  -9 -12  -12.29   21.12
  -5  -8 -11   -3.41   26.76
  -5  -7 -10  277.66   28.62
  -5  -4  -6  337.06   25.68
  -4 -13 -15   83.00   30.19
  -4 -11 -14  117.02   25.54
  -4  -4  -7  180.15   24.90
  -3 -12 -15  -17.62   26.43
  -3  -8  14  186.33   18.58
  -3  -5  11   31.08   15.05
  -3  -4  -8   64.60   24.23
  -3  -3   8  354.97   11.37
  -3  -2  -4  163.33   20.66
  -2  -7 -12  -22.04   24.36
  -2  -6 -11   20.28   24.68
  -2  -5 -10  455.20   27.52
  -2  -3   9   41.97   15.48
  -2  -2   7    4.67   11.53
  -2  -1   4 1117.36    8.94
  -1 -13 -16   39.65   25.78
  -1 -11 -15  -14.99   26.65
  -1  -9 -14   85.00   26.08
  -1  -7  14  273.85   20.10
  -1  -4  11    0.86   15.98
  -1  -3  -8   18.04   21.74
   0 -12 -16   52.07   24.29
   0  -6 -12   17.31   22.64
   0  -5 -11  226.93   23.49
   0  -3  10   14.27   17.67
   1 -12 -16   12.90   24.31
   1 -10 -15   11.95   22.63
   1  -7 -13   -4.81   21.30
   1  -5  13   85.41   23.87
   1  -2   9  372.10   20.22
   1  -1   7  364.95   18.38
   1   0  -2  667.60    7.18
   2  -8 -14   55.41   20.30
   2  -5  13  -14.92   23.30
   2  -4  12   50.60   23.36
   2  -3  -9   29.76   19.66
   3  -4  12  145.37   25.53
   3  -3  11    7.96   23.33
   3   0   5 2365.45   23.27
   4 -11 -16   42.15   20.22
   4  -8 -14    4.36   20.16
   4  -4  12   47.01   22.61
   4  -3  11  302.04   25.80
   4   0   5  118.67   23.57
   5  -8 -14   31.89   19.28
   5  -3  11  310.89   27.13
   5   0   5  209.99   23.15
   6  -3  -9   13.89   13.38
   6  -2   9  122.47   16.85
   6   0  -3    3.52    5.02
   7  -4 -10   97.86   14.28
   7  -2   9   32.47   23.60
   7  -1   7  401.41   22.84
   7   0   4  128.94   19.50
   8   0   1  365.53   15.83
   8   0   2   58.37   17.02
   9  -2   8  263.30   26.50
   9  -1  -4   25.87    7.01
   9  -1   5   57.33   15.58
  10  -1   4   50.09   19.51
  11  -2   6   15.63   23.68
  12  -2   4   92.58   21.41
  13  -3  -4   84.00   11.88
  14  -3  -1   63.43   18.86
  14  -3   0   38.52   16.93
  14  -3   1   58.83   18.84
  14  -3   2   55.31   19.26
 -14 -17  -4   -2.28   22.72
 -14 -15   0   22.77   16.19
 -13 -16  -6   25.35   24.45
 -13 -15  -5    1.08   23.13
 -13 -14  -4  -24.38   23.46
 -13 -13  -2   19.02   21.24
 -13 -13  -1   21.67   21.05
 -12 -16  -8   22.97   23.59
 -12 -11  -2   10.19   18.71
 -12 -11   4   -2.13    7.20
 -11 -15  -9   24.20   28.24
 -11  -9  -1   -8.29   17.81
 -11  -9   0   -8.91   18.26
 -11  -9   3  -10.96   12.18
 -10 -13  -9   23.32   25.80
 -10  -8  -3   79.00   21.75
  -9 -14 -11  -10.66   29.41
  -9 -12 -10   53.09   25.82
  -9 -11  -9   65.74   28.44
  -9 -10  -8  185.84   28.50
  -9  -9  -7  179.30   25.94
  -8 -12 -11  341.33   31.79
  -8 -11 -10    4.78   25.80
  -8  -7  -6  129.84   24.90
  -8  -6  -4   10.88   22.45
  -8  -5   0   11.33   13.20
  -8  -5   1    9.54   14.35
  -8  -5   2  170.01   12.09
  -7 -14 -13   54.23   30.66
  -7 -12 -12   84.62   28.90
  -7  -8  11  229.01    8.48
  -7  -6  -6  409.56   24.85
  -7  -4   0   -1.55   13.38
  -6 -11 -12  -40.01   27.45
  -6  -5  -6   51.51   23.18
  -5 -13 -14   34.37   29.71
  -5 -11 -13   59.87   26.60
  -5  -5  -7  277.47   24.27
  -5  -3  -3  265.08   20.00
  -4 -12 -14    9.09   26.56
  -4 -10 -13   78.39   25.67
  -4  -9 -12   97.98   27.29
  -4  -4   9   25.10    9.73
  -3 -13 -15   31.13   25.83
  -3 -11 -14  122.05   27.56
  -3  -8 -12  101.66   27.43
  -3  -7 -11   11.97   26.20
  -3  -6 -10  328.22   24.48
  -3  -5  -9  306.30   24.74
  -3  -4  10  648.71   16.65
  -3  -3  -6   17.28   21.59
  -2 -12 -15  158.80   25.60
  -2 -10 -14    4.64   23.85
  -2  -6  13  372.00   19.32
  -2  -5  12    4.39   17.28
  -2  -3  -7  134.64   22.47
  -2  -2  -5  971.12   21.57
  -1  -8 -13   47.62   24.67
  -1  -7 -12   41.89   22.48
  -1  -4  -9  246.94   22.66
  -1  -3  10 1039.43   21.15
   0 -13 -16  -25.28   21.33
   0  -9 -14    6.51   23.28
   0   0   2 3565.50   11.74
   1  -6 -12   12.13   20.95
   1  -5 -11   50.37   21.06
   1  -4  12   33.53   19.91
   1  -2  -7   56.48   18.73
   1   0   4  124.19   13.42
   2 -14 -17   -3.22   21.15
   2 -12 -16   31.27   22.80
   2  -7 -13   27.42   19.91
   2  -6 -12  147.79   23.73
   2  -3  11   17.04   19.60
   2   0   5  345.06   16.76
   3 -12 -16   25.69   22.85
   3  -3  -9  511.08   20.18
   3  -1   8  686.01   23.70
   4 -10 -15  -28.90   22.42
   4  -7 -13  145.99   20.51
   4  -3  -9  307.02   16.46
   4  -2  10  398.61   24.04
   4  -1   8  491.48   23.23
   5 -10 -15  -28.42   21.21
   5  -7 -13   11.82   19.37
   5  -3  -9  250.60   15.01
   5  -2  10   36.80   24.36
   6 -10 -15   57.93   19.81
   6  -7 -13    3.64   18.17
   6   0   5   23.21   21.46
   7  -6 -12   19.08   16.45
   7  -5 -11   11.69   15.34
   8  -2   9   76.05   25.89
   8  -1   7   16.18   20.67
   8   0   3  443.46   19.82
   9  -1   6  131.63   22.55
  10  -1  -3 1145.99   12.55
  10  -1   5  185.43   21.13
  11  -1  -1  218.98   15.27
  11  -1   0   -1.01   14.68
  11  -1   1  200.48   16.57
  11  -1   2  564.39   20.35
  11  -1   3    4.61   17.83
  13  -2   2  381.83   21.75
  14  -3  -2   43.33   16.55
  14  -3   3   11.48   20.32
 -14 -18  -4  -37.99   23.22
 -14 -17  -3   18.07   21.45
 -14 -17  -2   29.70   22.74
 -14 -16  -1   -4.98   19.79
 -13 -17  -6  -16.06   23.57
 -13 -16  -5   25.34   23.22
 -13 -15  -4   67.88   23.85
 -13 -13   0   -3.16   16.71
 -13 -13   1    1.61   16.02
 -13 -13   2    0.15   11.42
 -12 -15  -7   55.18   23.59
 -12 -13  -5    3.48   21.60
 -12 -12  -3  110.23   24.19
 -12 -11  -1  102.78   17.55
 -12 -11   0    8.78   18.43
 -12 -11   1  137.00   17.51
 -12 -11   2   -9.44   15.43
 -12 -11   3  116.06   15.70
 -11 -14  -8   30.94   26.68
 -11 -13  -7   49.60   27.40
 -11 -12  -6   25.14   26.25
 -11 -11  -5   34.33   24.15
 -11 -10  -3   64.52   20.72
 -11  -9   1   18.87   12.93
 -10 -12  -8  175.38   28.82
 -10 -11  -7  297.64   28.95
 -10 -10  -6  105.86   24.73
 -10  -9  -4   29.63   22.20
 -10  -8  -2   15.15   20.06
 -10  -8   4   -0.63   10.91
  -9 -15 -11   70.36   26.11
  -9 -13 -10  -13.29   29.53
  -9  -8  -5   73.61   24.20
  -8 -13 -11   -5.88   26.91
  -8  -9  -8   55.57   28.01
  -8  -8  -7  788.03   22.74
  -8  -6  -3  836.42   25.87
  -7 -13 -12  137.48   28.38
  -7 -11 -11   12.98   27.77
  -7  -9  -9   68.01   26.61
  -7  -8  -8  -21.28   25.00
  -7  -7  -7  133.83   25.96
  -6 -10 -11   80.37   27.83
  -5 -12 -13  118.41   30.33
  -5  -8  13   92.70   12.87
  -5  -6  11   -4.82   10.85
  -5  -4  -5 1185.05   27.75
  -4 -11 -13   50.28   28.53
  -4  -8 -11  -20.75   27.73
  -4  -7 -10    8.79   26.08
  -4  -7  13  127.53   14.71
  -4  -6  -9  -12.66   23.84
  -3 -14 -15  101.50   28.05
  -3 -10 -13   24.95   27.59
  -2 -11 -14    8.86   24.73
  -2  -9 -13    8.58   25.37
  -2  -4  11  335.33   18.50
  -1  -6 -11   44.80   23.03
  -1  -5 -10  433.89   24.99
   0  -8 -13  -29.04   23.34
   0  -6  14   93.35   19.12
   0  -5  13  273.23   19.21
   0  -4  12   -1.16   17.73
   0  -3  -8  -25.78   18.48
   0  -2   9    1.08   16.26
   0  -1   7  234.32   15.52
   1 -13 -16   53.49   23.26
   1  -9 -14   99.34   23.10
   1  -3  11   21.43   19.00
   2  -5 -11   13.12   19.94
   2  -2  10   40.88   20.60
   3  -6 -12   69.36   18.52
   3  -5 -11    3.84   21.70
   3  -4 -10  669.15   22.76
   3  -2  10  407.36   22.33
   3   0  -3    7.62    5.53
   3   0   6 1502.71   25.80
   4 -12 -16  -11.58   20.04
   4  -6 -12   15.85   20.41
   5   0   6  245.66   23.72
   6  -5 -11  371.44   15.97
   6  -2  10   16.56   24.32
   6   0   6  223.51   23.40
   7  -9 -14  -11.85   18.20
   7  -1   8  513.22   24.18
   7   0   5  234.73   21.52
   8   0  -2   39.26   10.83
   8   0   4   72.53   19.22
   9   0   0   -6.02   14.46
   9   0   2 1203.01   21.02
   9   0   3  380.14   19.48
  10  -1   6    6.89   22.61
  13  -2  -1  125.07   18.07
  13  -2   3   53.31   20.73
  13  -2   4   34.01   20.51
 -14 -18  -3   -4.01   20.30
 -14 -17  -1   -6.31   21.49
 -13 -16  -4   -4.81   23.99
 -13 -15  -3   29.59   23.40
 -12 -16  -7   14.36   25.75
 -12 -14  -5   -7.60   22.79
 -12 -13  -4   19.93   23.34
 -12 -12   5   -8.06    6.67
 -11 -15  -8   17.88   27.16
 -11 -14  -7   82.61   22.86
 -11 -11  -4   32.19   22.97
 -11 -10   5   74.01    9.79
 -10 -13  -8   32.95   25.93
 -10  -8  -1   73.63   18.61
 -10  -8   0   19.93   18.50
  -9 -14 -10   23.03   26.63
  -9 -12  -9   84.72   26.86
  -9 -11  -8   19.41   27.23
  -9 -10  -7    3.95   25.04
  -9  -7  -2    4.60   19.68
  -8 -12 -10    5.03   27.40
  -8  -7  -5   -0.73   23.13
  -7 -12 -11  118.06   27.85
  -7  -7  10   46.80    7.20
  -7  -5  -3  293.24   20.85
  -6 -14 -13   77.28   29.66
  -6 -12 -12  200.10   29.57
  -6  -8  -9  106.97   26.79
  -6  -5  -5  302.65   23.85
  -5 -11 -12   20.67   27.75
  -5  -8 -10   52.11   25.13
  -5  -7  -9   96.93   22.93
  -4 -13 -14   47.45   25.94
  -4 -10 -12   15.63   24.82
  -4  -6  12  -30.83   13.50
  -3 -12 -14  139.07   27.30
  -3  -9 -12   -5.57   25.61
  -3  -2  -3  240.36   17.35
  -2  -8 -12   84.29   23.37
  -2  -6 -10    4.93   23.27
  -2  -5  -9    5.51   22.55
  -1  -7  15   -9.41   20.89
  -1  -6  14  171.36   17.99
  -1  -5  13   67.40   16.45
  -1  -3  -7  116.10   20.42
   0 -14 -16    6.67   22.55
   0 -12 -15   -8.35   23.30
   0  -7 -12   -9.43   22.77
   0  -6 -11  -24.64   22.03
   0  -5 -10    0.08   22.00
   0  -4  -9  -21.60   20.85
   0  -3  11 1183.74   22.38
   0  -2  -6 1034.05   22.80
   0   0   3   11.70   10.02
   1  -2  10 1208.42   23.69
   1  -1   8   94.50   18.48
   1   0   5  595.74   16.61
   2 -11 -15   -2.33   22.80
   2  -2  -7   23.86   14.36
   2   0   6  106.60   19.05
   3 -13 -16  -21.17   21.48
   3 -11 -15    9.76   23.13
   3  -9 -14   59.33   18.49
   3  -1   9  612.94   21.80
   4 -13 -16    2.31   21.38
   4  -9 -14  -10.70   21.46
   4  -5 -11  110.95   16.57
   4  -4 -10  114.32   15.83
   4  -1   9  441.77   23.04
   5  -1   9  105.81   21.38
   6  -9 -14   -6.48   15.16
   6  -1   9   49.56   21.93
   7  -2  -7  187.15    8.58
   7   0   6  812.42   24.13
   8  -8 -13    9.29   15.36
   8  -1   8  678.13   27.21
   9  -6 -11    7.33   12.88
   9   0  -1   20.22   12.67
   9   0   4    7.31   19.37
  11  -2  -5   73.94    7.37
  11  -1  -2  553.21   13.25
  11  -1   5   97.03   23.90
  12  -1   1  286.16   19.96
  12  -1   2   25.92   17.74
  12  -1   3  326.48   21.63
  13  -2  -2  342.71   16.23
  14  -3  -3   55.80   13.81
  15  -3   0  -13.20   21.23
  15  -3   1  264.75   25.41
  15  -3   2   84.65   21.60
 -14 -18  -2    5.07   19.94
 -13 -18  -5  -52.29   25.76
 -13 -15  -2   20.19   21.67
 -13 -14   0  -12.67   16.78
 -13 -14   1   12.77   17.33
 -12 -17  -7  -55.19   25.27
 -12 -16  -6   -8.64   23.59
 -12 -13  -3  164.53   23.16
 -12 -12  -1   73.97   18.02
 -11 -16  -8  -13.53   25.82
 -11 -13  -6   19.53   25.88
 -11 -11  -3   35.64   19.11
 -10 -15  -9    3.15   27.57
 -10 -12  -7   74.26   26.35
 -10 -11  -6  -19.50   23.28
 -10  -9  -3  866.92   24.58
 -10  -8   1   91.71   16.49
 -10  -8   2   10.77   13.92
 -10  -8   3   56.42   11.53
  -9 -13  -9   66.62   27.32
  -9  -8  -4  260.43   22.42
  -8 -14 -11   41.91   27.02
  -8  -9  -7   94.30   26.81
  -8  -8  -6  119.96   23.39
  -7 -14 -12    7.19   19.64
  -7 -11 -10   53.75   31.19
  -7  -7  -6  384.03   25.07
  -7  -5  -2 1380.80   24.00
  -6 -13 -12   28.57   26.22
  -6 -11 -11  222.19   29.63
  -6  -4  -2   90.77   16.90
  -5 -13 -13   55.49   25.60
  -5  -5  -6  312.69   24.59
  -4  -9 -11  355.10   28.77
  -4  -5  -7  129.82   24.04
  -4  -5  11  110.23   12.14
  -3 -13 -14   76.85   26.84
  -3 -11 -13   20.12   28.28
  -3  -8 -11   77.99   26.37
  -3  -7  14   65.32   16.31
  -3  -6  13    1.68   14.53
  -3  -5  12  222.70   16.70
  -3  -3  -5  221.48   21.12
  -2 -14 -15  195.49   26.80
  -2 -10 -13   27.94   25.75
  -2  -3  -6  303.09   23.06
  -2  -2   8   10.90   11.43
  -2  -1   5   40.93    9.24
  -1 -13 -15   29.56   24.07
  -1 -11 -14  129.18   25.69
  -1  -8 -12   13.83   23.56
  -1  -4  12   60.27   15.74
  -1  -2   9  347.52   15.86
   0   0   4 1200.69   13.93
   1 -14 -16   49.17   22.21
   1 -12 -15  -19.00   22.54
   1  -7 -12   23.40   20.82
   1  -4  13   92.47   19.16
   1  -3  -8   15.65   17.30
   2 -14 -16    3.01   22.60
   2  -3  12   31.54   22.03
   2  -1   9   10.67   19.00
   3  -8 -13    8.48   20.99
   3  -2  -7  397.67   15.64
   3   0   7 1102.79   24.71
   4  -2  11  -16.61   22.98
   4   0   7 1381.44   26.50
   6   0   7    1.70   22.66
   7  -8 -13  101.15   17.25
   7  -1   9  645.58   26.09
   7   0  -3    5.85    6.31
   7   0   7  629.11   22.67
   8  -1   9  179.69   23.88
   9  -5 -10   58.43   11.39
   9  -1   8   59.48   25.06
  10  -1   7  641.88   21.87
  10   0   1  127.15   15.47
  10   0   2  125.96   16.40
  10   0   3  320.78   19.74
  11  -1   6   78.71   24.26
  12  -3  -6   69.95    6.56
  12  -2  -4   60.02   10.27
  12  -1   0   43.58   15.28
  12  -1   4    8.95   19.40
  14  -2   1  125.31   21.12
  14  -2   2   11.45   18.72
  14  -2   3   29.74   19.19
 -13 -18  -4   15.24   25.81
 -13 -17  -4  -29.49   20.54
 -13 -16  -3    3.21   23.02
 -13 -15  -1  -17.22   20.10
 -12 -17  -6   47.36   22.77
 -12 -15  -5   22.19   23.55
 -12 -14  -4   23.96   20.85
 -12 -13  -2    5.75   20.10
 -12 -12   0   99.64   16.50
 -12 -12   3  119.48   15.41
 -12 -12   4    1.85    8.26
 -11 -17  -8   -3.25   24.09
 -11 -15  -7  -18.47   24.56
 -11 -12  -4    2.51   23.24
 -11 -10   0    4.58   16.00
 -11 -10   1   18.35   15.65
 -11 -10   3   55.85   12.46
 -11 -10   4   -7.17   11.74
 -10 -16  -9  -19.34   28.71
 -10 -14  -8  -19.91   26.37
 -10 -13  -7  418.52   30.33
 -10 -12  -6   58.37   24.55
 -10 -11  -5   73.51   24.15
 -10 -10  -4   21.50   22.42
  -9 -15 -10    0.44   26.12
  -9 -12  -8  108.04   27.21
  -9 -11  -7   98.16   25.64
  -9 -10  -6   45.91   24.37
  -9  -9  -5   37.60   21.46
  -9  -8  -3   37.55   21.47
  -9  -7   0  -12.60   17.95
  -8 -13 -10   10.41   25.96
  -8 -12  -9   -5.53   26.64
  -7 -15 -12   13.26   25.55
  -7 -10  -9   -3.58   19.40
  -7  -9  -8  204.24   27.59
  -7  -8  -7  104.88   24.69
  -7  -6  -4    4.73   21.19
  -6 -10 -10   53.95   26.78
  -6  -9  -9   94.85   30.02
  -6  -8  -8  182.92   25.01
  -6  -7  -7  699.24   26.43
  -6  -5  -4  191.24   22.46
  -5 -14 -13   39.43   28.65
  -5 -12 -12   59.16   27.78
  -5  -9 -10  185.84   28.30
  -5  -3  -1  142.51   14.21
  -4 -11 -12  175.00   27.70
  -4  -8 -10  208.15   26.46
  -4  -7  -9  237.34   24.54
  -4  -6  -8  -33.54   24.00
  -3 -14 -14   21.67   25.40
  -3 -10 -12   -4.05   26.78
  -3  -6  -9   37.35   16.50
  -3  -2   7  367.03   12.14
  -2  -9 -12   78.56   24.52
  -2  -7  15   -4.21   18.99
  -2  -6  14   82.46   18.99
  -2  -5  13    4.15   17.95
  -2  -2  -4 1297.94   16.08
  -1 -14 -15   28.10   23.75
  -1 -12 -14  209.43   24.51
  -1 -10 -13   98.89   25.02
  -1  -7 -11   65.57   22.90
  -1  -4  -8   24.52   21.33
  -1  -3  11  -24.36   15.52
  -1  -2  -5  590.00   18.84
  -1  -1   7  331.01   13.77
   0 -13 -15  122.92   24.05
   0 -11 -14  -10.65   22.69
   0  -8 -12  115.13   25.52
   0  -4  13  -19.25   17.95
   0  -2  10  827.35   20.04
   0  -1   8  -13.00   15.53
   1  -9 -13   10.27   25.60
   1  -6 -11   -3.62   20.81
   1  -5 -10  391.62   21.61
   1  -4  -9  206.85   19.97
   1  -3  12  146.65   18.91
   1   0   6   57.82   15.51
   2 -12 -15  145.55   24.10
   2 -10 -14    7.62   21.71
   2  -7 -12   17.02   19.66
   2  -3  -8 1120.26   18.84
   2  -2  11  596.80   22.17
   2   0   7   60.16   20.43
   3 -14 -16  -16.81   20.92
   3 -10 -14   91.98   24.13
   4 -14 -16  -19.22   19.33
   4  -8 -13  -20.32   16.15
   4  -1  10  196.82   22.95
   4   1   3   44.21   14.91
   5  -8 -13   90.39   16.78
   5  -1  10  493.88   26.86
   5   1   1 1074.63   14.98
   5   1   2  495.69   16.60
   5   1   3   25.33   17.22
   6  -8 -13   20.74   15.89
   6   1   1  780.06   17.66
   6   1   2   52.58   15.10
   6   1   3  897.34   20.65
   9   0  -2 1198.12   14.13
   9   0   6  103.35   22.34
  10   0   0   -5.97   13.99
  10   0   4  -16.66   19.07
  10   0   5   -2.43   20.82
  11  -1  -3   15.49    9.78
  12  -1  -1  280.68   14.15
  12  -1   5   27.26   22.81
  13  -3  -5   19.64    9.03
 -13 -17  -3    1.31   22.43
 -13 -16  -2   29.38   22.20
 -13 -16  -1   17.28   22.89
 -13 -15   0   -9.63   17.48
 -13 -15   1    2.31   17.85
 -12 -18  -6   14.67   22.18
 -12 -16  -5   15.07   22.69
 -12 -14  -3  112.49   22.16
 -12 -13  -1  138.30   22.19
 -12 -12   2    1.15   13.56
 -11 -16  -7    5.56   25.90
 -11 -15  -6  107.84   23.91
 -11 -11  -2  321.12   21.69
 -11 -10   2   80.78   11.66
 -10 -15  -8   24.57   25.50
 -10 -10  -3   33.14   20.57
 -10  -9  -1  559.75   21.28
  -9 -16 -10   48.88   25.64
  -9 -13  -8  -11.60   26.19
  -9  -9  -4   81.19   22.06
  -9  -7   1   16.04   15.84
  -9  -7   3  144.87   12.50
  -8 -16 -11   36.65   30.34
  -8 -14 -10  -21.32   29.43
  -8 -11  -8  325.66   29.80
  -8 -10  -7  586.20   28.33
  -8  -9  -6   21.96   25.03
  -8  -8  -5   23.29   22.57
  -8  -8  10    3.06    4.56
  -7 -11  -9  418.25   28.65
  -7  -7  -5  141.89   23.04
  -7  -5  -1  244.43   16.86
  -6 -14 -12  163.10   25.89
  -6 -11 -10    0.61   26.78
  -5 -15 -13  -24.80   28.51
  -5 -13 -12   49.83   26.53
  -5 -11 -11  184.80   26.90
  -4 -10 -11   64.83   26.65
  -4  -4  10  114.51   10.02
  -3 -12 -13   40.48   24.89
  -2 -13 -14   17.13   23.38
  -2  -4  -7   30.44   21.19
  -2  -4  12   56.86   16.84
  -1 -15 -15  -34.78   23.86
  -1  -9 -12  115.74   23.04
   0 -14 -15  -50.55   22.67
   0 -10 -13   -8.04   25.97
   0  -3  -7   -6.86   17.19
   0  -3  12   -3.47   17.09
   0   0   5   -8.99   12.99
   1 -13 -15    9.23   22.73
   1  -2  11   31.33   18.31
   1  -1   9   74.09   18.59
   2 -15 -16   18.87   21.93
   2 -13 -15  -10.22   23.98
   2  -6 -11  -10.15   19.89
   2  -4  -9  660.71   18.56
   2  -3  13   40.00   24.96
   3 -15 -16   31.47   20.44
   3  -7 -12  127.93   18.83
   3  -1  10   26.80   21.38
   3   1   2   21.03   12.70
   3   1   3  569.10   15.12
   4 -15 -16   22.82   21.79
   4 -12 -15   -8.06   20.51
   4  -2  12   26.33   23.67
   4   0   8  213.15   20.41
   4   1   1  156.54   11.95
   4   1   4  884.46   19.48
   5 -12 -15    9.95   19.39
   5 -10 -14   41.85   18.71
   5  -7 -12    0.54   18.49
   5   1   5  480.85   22.43
   6 -10 -14    1.59   16.56
   6  -7 -12   18.40   18.10
   6   0   8 1130.00   20.91
   6   1   4  368.08   21.38
   7  -1  10   44.99   22.99
   7   0   8    6.72   21.14
   7   1   2 1184.59   19.16
   7   1   3  219.56   18.81
   7   1   4   25.15   20.09
   8  -4  -9  144.91   11.82
   9   0   7  404.77   24.99
  10  -1  -4   13.70    7.01
  10   0  -1  138.98   13.38
  10   0   6  453.40   24.65
  11   0   1  279.11   19.30
  11   0   2   79.57   17.40
  11   0   3   62.15   18.82
  11   0   4   93.88   19.02
  12  -1  -2   38.30   14.02
  13  -1   1   -1.63   16.37
  13  -1   2   66.97   17.61
  13  -1   3   93.54   20.10
  13  -1   4  109.28   21.20
  14  -2  -1  142.73   15.99
 -13 -19  -3  -12.46   25.15
 -13 -18  -3   11.82   22.20
 -13 -17  -2    2.68   21.89
 -13 -16   0  -20.56   20.68
 -12 -17  -5   -6.73   21.78
 -12 -16  -4  -25.42   22.76
 -12 -14  -2    6.31   20.49
 -12 -13   0  -32.74   16.55
 -11 -17  -7    2.72   24.79
 -11 -14  -5   13.50   23.49
 -11 -13  -4   25.02   23.32
 -11 -11  -1   77.71   18.35
 -10 -16  -8    3.88   26.72
 -10 -14  -7   63.49   24.55
 -10 -13  -6    9.62   25.18
 -10  -9   0   -4.98   19.11
  -9 -15  -9    7.31   27.91
  -9 -11  -6   49.81   23.46
  -9 -10  -5   49.12   23.19
  -9  -8  -2  583.54   22.31
  -9  -8   7   13.11    5.69
  -9  -7   2   12.90   11.16
  -8 -15 -10    7.95   30.30
  -8 -13  -9    8.75   27.02
  -8  -6   0   -5.51   14.31
  -7 -13 -10   -1.15   28.19
  -7 -10  -8   47.30   26.13
  -7  -9  -7    1.10   24.81
  -7  -8  -6   21.63   24.11
  -7  -6  -3  148.14   20.31
  -6 -15 -12    8.23   28.21
  -6 -13 -11  187.36   27.47
  -6  -6  -5   23.82   22.42
  -5 -10 -10    6.57   27.36
  -5  -7  13   24.81   11.82
  -5  -4  -3  166.13   20.76
  -4 -14 -13    3.88   28.41
  -4 -12 -12   15.23   26.45
  -4  -9 -10  -37.03   25.41
  -4  -7  14   67.56   14.21
  -4  -6  13    5.21   13.41
  -4  -5  -6   98.26   24.30
  -3 -15 -14   21.47   25.82
  -3 -13 -13   54.16   26.67
  -3 -11 -12   30.67   26.10
  -3  -8 -10  562.50   27.66
  -3  -5  -7  178.30   24.00
  -2 -12 -13  206.90   27.69
  -2 -10 -12   34.14   24.22
  -2  -2   9  792.81   16.87
  -2  -1   6 1650.90   15.33
  -1 -13 -14  168.25   25.65
  -1 -11 -13   20.37   24.65
  -1  -6  15  105.47   18.25
  -1  -5  14  429.15   19.46
  -1  -4  13   78.37   16.27
  -1  -3  -6  807.56   21.36
  -1  -2  10 1140.63   18.75
   0 -15 -15  131.84   22.11
   0 -12 -14   -8.46   23.64
   0  -5  -9  204.53   21.52
   1 -14 -15   -8.82   22.65
   1  -8 -12   24.73   21.07
   1  -4  14  131.09   20.26
   1   0   7  -31.28   17.76
   2 -11 -14   40.21   21.84
   2  -2  12   87.65   20.78
   2  -1  10  193.99   21.52
   2   0   8   98.48   20.15
   3 -13 -15   -3.08   22.07
   3  -9 -13   67.87   19.88
   3  -4  -9  344.73   20.51
   3  -3  -8  388.57   14.93
   3  -2  12   74.20   22.15
   3   1   4   48.85   14.76
   4  -6 -11  138.58   20.17
   4  -1  11   42.96   22.24
   4   1   5  783.87   24.46
   5  -1  11  223.32   25.98
   5   0   9 1315.76   26.39
   5   1   0  -12.56    9.55
   6  -1  11  332.24   27.58
   6   0   9  318.52   24.36
   6   1   0   84.93   11.11
   6   1   5  292.74   16.27
   6   1   6  118.84   21.41
   7  -6 -11  424.69   16.96
   7   0   9   54.09   21.93
   7   1   0  -23.48   14.17
   7   1   5  367.77   21.87
   8  -9 -13   72.54   16.36
   8  -5 -10   12.79   12.32
   8   0   8   58.81   18.00
   8   1   1   68.15   16.50
   8   1   2  120.89   16.66
   8   1   3  328.96   18.69
   8   1   4  121.04   19.65
   9   0   8  459.55   27.19
  11   0   0  -14.23   16.65
  11   0   5  283.49   23.35
  14  -2  -2   21.66   15.02
  15  -2   2   19.14   20.02
 -13 -18  -2   55.46   22.80
 -13 -17  -1   21.34   20.70
 -13 -16   1   22.89   16.04
 -12 -18  -5   15.54   22.39
 -12 -14  -1  117.98   20.05
 -12 -13   1   73.55   16.76
 -12 -13   2  -12.19   16.71
 -12 -13   3  127.75   14.01
 -12 -13   4   -7.60    8.66
 -11 -18  -7  -17.60   24.67
 -11 -16  -6    6.05   22.61
 -11 -15  -5   -4.90   23.53
 -11 -14  -4   40.10   25.41
 -11 -13  -3   22.51   22.03
 -11 -11   0    7.67   16.14
 -11 -11   1   85.87   17.53
 -11 -11   5  -18.83    8.96
 -10 -17  -8  -14.51   27.41
 -10 -15  -7  103.23   26.72
 -10 -10  -2    4.18   20.02
 -10  -9   5  -13.12   10.35
  -9 -14  -8   37.81   25.96
  -9 -13  -7   62.16   25.53
  -9  -9  -3   79.75   21.47
  -9  -8  -1   57.81   18.69
  -8 -16 -10   -5.53   28.85
  -8 -14  -9   14.10   26.45
  -8 -12  -8   -5.42   25.98
  -8 -11  -7   30.01   26.28
  -8 -10  -6  227.02   24.96
  -8  -9  -5  -12.61   23.65
  -8  -7  -2  223.99   19.99
  -8  -6   1  228.66   13.03
  -7 -14 -10   37.78   25.20
  -7 -12  -9   93.41   28.16
  -6 -16 -12   56.34   29.07
  -6 -14 -11   22.08   26.86
  -6 -12 -10    3.54   29.18
  -6  -9  -8   31.96   22.97
  -6  -8  -7   -7.76   23.24
  -6  -7  -6   41.18   21.34
  -6  -5   9   14.47    6.44
  -6  -4   0  591.61   14.02
  -5 -14 -12   73.38   25.40
  -5 -12 -11   -9.58   25.33
  -5  -9  -9  225.53   24.96
  -5  -8  -8  412.73   25.95
  -5  -6  -6  280.57   24.06
  -4 -15 -13   23.64   28.26
  -4 -13 -12   41.28   27.03
  -4 -11 -11   93.50   28.27
  -4  -8  -9  -40.46   24.77
  -4  -7  -8  298.83   24.67
  -4  -6  -7  225.30   23.80
  -4  -2   2  226.22    6.46
  -4  -2   5  118.71    5.22
  -3 -14 -13   -1.34   24.35
  -3 -10 -11   50.18   27.39
  -3  -7  -9  282.08   18.54
  -3  -6  -8   29.06   22.81
  -3  -6  14  206.09   15.27
  -3  -5  13  100.53   16.52
  -2 -15 -14   70.11   25.97
  -2  -9 -11    4.49   24.41
  -2  -3  11   12.47   13.75
  -1  -8 -11  -20.97   21.06
  -1  -3  12  151.94   17.28
  -1  -1   8   89.22   13.65
   0 -13 -14  -15.53   23.96
   0 -11 -13  302.52   27.46
   0  -9 -12    9.15   22.67
   0  -4  14  341.63   20.77
   0  -2  -5   22.46   15.17
   0   0   6 2427.52   19.66
   1 -15 -15   -9.78   20.48
   1 -10 -13  103.65   23.66
   1  -3  -7  101.70   15.52
   1  -1  10  493.03   20.39
   2  -8 -12   77.65   20.51
   3  -1  11   29.15   22.96
   3   0   9   49.40   20.32
   3   1   1 2173.54   14.49
   4 -11 -14   82.15   21.21
   4  -9 -13   21.56   17.91
   4  -5 -10  -17.55   16.34
   4  -4  -9    3.18   17.99
   4  -3  -8  292.61   13.37
   4   1   0   99.19    8.88
   5 -11 -14   77.36   21.18
   5  -9 -13   -0.06   17.03
   5  -6 -11  -23.49   14.79
   5  -3  -8   -7.14   12.98
   5   1   6  669.19   18.43
   6  -9 -13    9.97   16.00
   6  -6 -11   36.90   13.52
   6  -5 -10   70.65   13.81
   6  -3  -8   39.52   12.24
   7  -9 -13   44.91   15.14
   7  -5 -10   14.31   12.54
   7  -4  -9    9.08   12.16
   7   1   6  666.72   23.89
   8   0   9   16.34   24.62
   8   1   5   35.14   18.80
   8   1   6  273.56   21.89
   9   1   2   49.59   16.69
   9   1   3  205.58   18.69
   9   1   4   13.60   19.52
  10   0  -2   88.76   12.17
  11   0   6   39.23   21.71
  12   0   2   60.99   17.14
  12   0   3  569.60   20.78
  12   0   5   17.24   25.47
  13  -1  -1   -7.88   17.48
  14  -1   2   -5.36   21.80
  14  -1   3   92.52   19.03
  15  -2   0    5.14   18.97
 -13 -20  -2   26.26   21.98
 -13 -19  -2   22.89   20.18
 -13 -18  -1   51.74   21.78
 -13 -17   0   28.26   18.59
 -13 -17   1   29.62   19.02
 -12 -18  -4    2.89   22.46
 -12 -16  -3   99.36   24.88
 -12 -15  -2   20.77   21.38
 -12 -14   0   -7.88   17.43
 -11 -18  -6  -33.82   26.77
 -11 -17  -6   29.17   23.58
 -11 -16  -5   36.77   23.85
 -11 -11   2  370.06   18.13
 -11 -11   3   14.23   14.12
 -11 -11   4   45.42   14.49
 -10 -16  -7   68.52   25.04
 -10 -14  -6   25.15   24.55
 -10 -13  -5   42.77   24.64
 -10 -12  -4   40.13   22.47
 -10 -11  -3  292.74   22.75
 -10 -10  -1   34.20   19.09
 -10  -9   2   21.85   14.47
 -10  -9   4   32.31   11.26
  -9 -15  -8   -2.89   27.95
  -9 -12  -6  195.66   25.90
  -9 -11  -5   63.59   23.51
  -9 -10  -4   67.29   22.01
  -8 -17 -10   29.31   28.15
  -8 -15  -9    0.27   25.98
  -8 -13  -8  280.76   28.30
  -8  -6   2   28.63   11.92
  -7 -11  -8  235.71   28.50
  -7 -10  -7  168.76   25.09
  -7  -8  -5    3.05   21.64
  -7  -7  -4  248.45   22.26
  -7  -6  -2   42.40   17.63
  -7  -6   9   35.81    4.96
  -7  -5   1  315.82   14.32
  -6 -15 -11  -56.04   25.57
  -5 -15 -12   -0.78   28.04
  -5 -11 -10  106.46   28.71
  -4 -16 -13   35.30   27.80
  -4 -10 -10  112.94   26.58
  -4  -3  -2  133.48   16.19
  -3 -12 -12   34.28   25.96
  -3  -4  12  124.81   15.43
  -3  -2   8   88.20   11.72
  -2 -16 -14   48.47   26.07
  -2 -13 -13   -6.50   25.39
  -2  -8 -10    6.68   24.45
  -2  -6  15  309.87   17.97
  -2  -5  14   25.32   16.12
  -2  -4  13  266.20   17.98
  -2  -1   0 6977.91   15.60
  -1 -15 -14   43.92   27.41
  -1 -12 -13   35.51   25.09
  -1 -10 -12   51.08   23.58
  -1  -6  -9   58.19   22.35
  -1  -5  -8  -17.24   21.33
  -1  -4  -7   57.02   20.28
   0  -8 -11    9.19   21.36
   0  -3  13  105.63   17.59
   1 -16 -15   -2.75   24.47
   1  -9 -12   70.48   22.17
   1  -6 -10  167.39   21.40
   1  -5  -9   61.33   19.78
   1  -4  -8   34.16   17.20
   1  -2  12   27.43   17.33
   2 -15 -15   14.81   22.19
   2 -10 -13   27.49   23.03
   2  -7 -11   12.14   20.16
   2  -2  -6   88.86   12.61
   2  -1  11   -0.65   19.20
   2   0   9  268.70   20.14
   2   1   2   -5.47   12.39
   2   1   3  120.25    9.98
   2   1   4 1155.36   17.01
   3   1   6   38.05   21.69
   4 -14 -15  -28.94   21.88
   4  -8 -12    2.76   20.69
   4   0  10  309.96   22.91
   5 -14 -15   29.36   20.40
   5  -4  -9  617.25   17.42
   5   0  10  124.10   24.04
   5   1   7  276.85   23.63
   6  -4  -9  434.56   14.64
   6   0  10  101.50   24.25
   6   1   7  789.86   24.04
   7   1   7  394.77   22.59
   8  -8 -12  -14.99   16.79
   8   1   0   57.75   12.39
   8   1   7   40.38   20.49
   9   1   1   37.09   14.87
   9   1   5   41.79   20.65
   9   1   6  149.45   22.43
  10  -6 -10    0.79   11.34
  10  -3  -7  731.91    7.76
  10   1   3 1222.45   23.24
  10   1   4    9.43   19.24
  11   0  -1  313.18   12.76
  12   0   1  193.35   16.26
  12   0   6   13.12   24.80
  14  -1   1   31.77   17.51
 -13 -19  -1   12.32   19.62
 -13 -18   0   -8.14   18.85
 -12 -19  -4  -23.95   23.49
 -12 -17  -3   57.90   24.06
 -12 -16  -2   -2.43   22.79
 -12 -15  -1   20.84   21.54
 -12 -14   1  116.08   16.23
 -11 -17  -5   18.13   22.41
 -11 -15  -4   19.84   22.69
 -11 -14  -3   68.89   23.45
 -11 -13  -2  333.61   22.67
 -10 -15  -6  -11.97   25.27
 -10 -11  -2    7.54   19.28
  -9 -16  -8   61.72   26.32
  -9 -14  -7   -4.08   26.67
  -9 -13  -6    3.81   25.28
  -9  -9  -2  403.97   21.95
  -9  -8   0  -20.68   16.73
  -8 -16  -9   -7.97   26.46
  -8 -12  -7  361.75   28.33
  -8 -11  -6  216.11   24.36
  -8  -9  -4   47.01   22.12
  -8  -8  -3 1372.37   26.26
  -7 -15 -10   41.86   23.88
  -7 -13  -9  249.56   26.50
  -6 -16 -11   45.78   24.79
  -6 -13 -10  -32.62   27.54
  -6 -10  -8   91.01   26.75
  -6  -9  -7  680.77   27.15
  -6  -5  -2   25.04   16.60
  -5 -16 -12   65.56   28.23
  -5 -14 -11   28.77   25.17
  -5 -10  -9  370.14   28.73
  -5  -5  -4    7.89   16.55
  -5  -4  -2 1964.82   21.62
  -4 -14 -12   -3.46   25.36
  -4 -12 -11  140.25   28.75
  -4  -9  -9  411.99   27.03
  -4  -4  11   22.73   11.31
  -3 -15 -13   79.27   24.64
  -3 -13 -12   64.23   26.67
  -3 -11 -11   39.61   26.89
  -3  -8  -9  331.92   25.95
  -2 -14 -13   39.35   26.19
  -2 -10 -11  172.05   24.94
  -2  -7  -9   15.03   23.22
  -2  -6  -8  302.44   23.15
  -2  -5  -7  100.78   22.81
  -2  -4  -6  177.27   20.91
  -2  -2  10   37.27   17.04
  -2  -1   7  341.93   11.89
  -1 -13 -13    0.53   25.15
  -1  -9 -11   25.04   23.90
  -1  -5  15   -4.03   18.28
  -1  -2  11    8.79   15.23
  -1  -1   9   56.31   17.33
   0 -14 -14   85.07   23.02
   0 -10 -12   17.14   23.87
   0  -7 -10   38.65   22.67
   0  -2  12   22.49   19.73
   0  -1  10  -25.64   16.64
   0   0   7    6.04   14.48
   1 -11 -13    6.10   22.87
   1  -3  14  243.54   21.05
   1  -1  11   28.85   18.52
   2 -16 -15   80.57   23.51
   2 -13 -14   21.05   22.50
   2  -9 -12   64.33   23.66
   2  -6 -10   -7.81   19.52
   2  -2  13  372.55   24.54
   2   1   5   65.35   11.52
   2   1   6 1988.02   23.93
   3 -15 -15   21.26   21.40
   3  -7 -11  -24.97   22.43
   3  -1  12  295.21   24.89
   3   0  10  581.17   24.26
   3   1   7    2.77   21.63
   4 -15 -15   45.78   21.80
   4 -12 -14   13.24   20.41
   4 -10 -13   60.02   21.45
   4  -1  -5  844.83   10.03
   4  -1  12  416.91   24.96
   5 -12 -14   53.52   20.97
   5  -8 -12  118.61   17.35
   5   1  -1  991.49   10.25
   5   1   8   21.82   22.64
   6   1   8   45.86   21.30
   7  -8 -12   14.03   17.09
   7   1   8  509.84   24.19
   8   1   8  711.36   26.91
   9  -7 -11   73.89   13.81
   9   0  -3  348.74    8.89
   9   1   0  -15.95   14.07
   9   1   7  299.91   23.65
  10   1   1  633.61   20.42
  10   1   6   16.36   22.87
  12  -1  -3  313.45   10.76
  12   0   0   20.33   14.54
  13  -2  -4   -6.36    9.04
  13  -1  -2   76.40   14.10
  13   0   2  897.60   24.22
  13   0   3   32.83   18.51
  13   0   4  115.32   21.90
  14  -2  -3   26.58   12.14
 -13 -19   0  -12.87   20.28
 -12 -19  -3   34.14   25.52
 -12 -18  -3   10.21   23.03
 -12 -16  -1   30.98   21.07
 -12 -15   0   28.74   18.25
 -12 -14   2   30.69   13.65
 -11 -18  -5    9.17   23.70
 -11 -16  -4   68.73   23.39
 -11 -15  -3   14.10   25.90
 -11 -14  -2   76.54   23.59
 -11 -13  -1   58.57   19.82
 -11 -12   1   74.57   19.42
 -10 -18  -7    7.86   25.61
 -10 -16  -6   35.62   24.42
 -10 -13  -4   -6.01   24.08
 -10 -10   0    5.60   17.33
  -9 -17  -8   40.61   27.91
  -9 -15  -7   21.58   27.22
  -9 -12  -5  -12.01   24.30
  -9 -11  -4   -1.27   22.11
  -9 -10  -3  -13.94   21.18
  -8 -14  -8  -17.89   25.29
  -8 -10  -5   50.49   24.18
  -7 -17 -10    2.75   27.56
  -7 -16 -10  -20.50   25.57
  -7 -14  -9   12.08   26.50
  -7 -11  -7  169.86   24.92
  -7  -7  -3  122.38   20.60
  -7  -7  11   29.01    7.09
  -7  -6  -1  412.85   20.42
  -7  -5   5  192.52    6.62
  -6 -17 -11  123.81   27.75
  -6 -14 -10   32.78   27.21
  -5 -17 -12   51.75   24.99
  -5 -12 -10   37.76   20.73
  -5  -9  -8    5.71   17.19
  -5  -7  -6  394.81   24.90
  -4 -15 -12   91.82   27.83
  -4 -11 -10   30.12   26.52
  -4  -7  -7   46.53   23.55
  -4  -6  14   24.66   13.27
  -3 -16 -13   46.70   25.11
  -3  -7  -8  335.75   24.31
  -3  -6  -7  140.38   23.69
  -3  -5  -6   23.03   24.03
  -3  -3  -3  259.38   18.05
  -3  -3  11   23.47   13.39
  -2 -12 -12   46.97   25.44
  -2  -3  12   34.80   13.57
  -1 -16 -14   70.79   23.54
  -1 -11 -12   11.50   22.41
  -1  -8 -10  525.00   25.49
  -1  -3  13   50.68   15.93
   0 -15 -14    0.41   23.53
   0  -3  -6    2.32   18.61
   0   0   8   71.57   18.81
   1  -8 -11  -44.17   21.85
   1  -2  13   80.75   20.52
   2 -11 -13  -17.88   22.84
   2  -5  -9    1.04   18.37
   2  -4  -8  227.83   16.76
   2  -3  -7  173.27   15.25
   3 -16 -15   26.63   22.87
   3 -13 -14   92.63   24.27
   3   1   8  718.67   22.17
   4  -7 -11  105.93   20.64
   4   0  11  609.99   27.24
   4   1   8  510.78   17.75
   5 -10 -13   69.40   18.16
   5   0  11  124.68   26.11
   5   1   9   47.67   21.98
   6 -10 -13   27.48   17.17
   7 -10 -13   73.96   15.62
   7   1   9  651.53   26.73
   8  -7 -11   -8.73   15.03
   8   1  -1  101.33   13.01
  10   1   7  671.10   28.86
  11  -1  -4   83.12    8.39
  11   0  -2   64.80   11.90
  11   1   2  591.96   19.81
  11   1   3   -7.71   18.49
  11   1   4   91.01   18.90
  11   1   5  111.44   22.34
  11   1   6   80.35   24.25
  12  -2  -5   -7.41    7.72
  12   0  -1  230.51   16.10
  13   0   1  122.30   16.35
  14  -1  -1    4.38   16.89
  15  -1   2  277.60   21.98
 -12 -20  -3   40.90   23.73
 -12 -18  -2  -15.39   22.68
 -12 -17  -1   37.54   24.08
 -12 -16   0   29.03   21.94
 -12 -15   1   20.96   17.79
 -12 -15   2    0.47   17.05
 -11 -19  -5   13.57   22.98
 -11 -17  -4  -10.83   24.12
 -11 -13   0  -11.76   19.87
 -11 -12   2  -29.04   17.40
 -11 -12   6   -2.43    5.91
 -10 -17  -6   22.19   24.85
 -10 -15  -5   16.89   25.32
 -10 -11  -1  349.55   21.36
 -10 -10   1   50.74   15.32
  -9 -18  -8   58.95   26.32
  -9 -16  -7   30.30   26.03
  -9  -8   2  586.23   17.44
  -8 -15  -8   26.93   26.92
  -8 -13  -7   17.19   25.34
  -8 -12  -6   -7.60   24.15
  -8  -8  -2    2.29   20.47
  -8  -7   0   42.55   15.26
  -7 -15  -9   12.11   27.88
  -7 -13  -8  284.18   29.49
  -7 -10  -6   42.60   25.62
  -7  -9  -5  474.50   25.80
  -7  -8  -4   22.75   22.59
  -6 -13  -9    8.62   29.51
  -6  -4   7   63.75    3.60
  -5 -15 -11   99.40   25.46
  -5 -13 -10  175.17   29.42
  -5  -3   2  842.15   10.12
  -4 -16 -12   13.39   28.41
  -4 -10  -9   -1.14   24.37
  -4  -5  13  119.73   14.67
  -4  -4  -3  889.39   20.80
  -3 -14 -12   84.86   26.17
  -3 -12 -11  -24.37   26.95
  -3  -6  15    1.02   13.46
  -3  -5  14  123.40   15.90
  -2 -16 -13   94.16   27.22
  -2 -13 -12   24.15   27.93
  -2 -11 -11   10.50   26.07
  -2  -5  15  -15.95   20.92
  -2  -3  -4 3702.58   26.79
  -2  -1   8  273.32   12.34
  -1 -12 -12   61.01   26.11
  -1  -7  -9  114.55   24.40
  -1  -3  -5  676.51   20.51
  -1   0   6   62.29   11.85
   0 -16 -14   -1.60   24.26
   0 -11 -12   24.05   23.11
   0  -5  -8  -13.44   19.98
   0  -4  -7   20.96   18.81
   0  -3  14    5.19   18.40
   0  -1  11  125.22   18.28
   1 -15 -14   48.47   23.05
   1 -10 -12   38.39   23.23
   1  -7 -10  391.55   22.75
   1   1   5  871.56   17.01
   2   1   1  156.40    9.75
   2   1   7  324.14   20.80
   3 -11 -13   40.58   21.93
   3  -9 -12    8.28   19.22
   3  -1  13   70.32   22.10
   3   0  11   34.57   22.57
   4 -16 -15  -23.65   21.26
   4 -13 -14   39.84   21.18
   4 -11 -13   77.99   21.67
   4   1   9  413.29   23.55
   5 -16 -15   -1.19   19.39
   5 -13 -14    7.49   20.55
   5  -7 -11  159.52   16.88
   5  -1  -5  508.89    8.93
   6 -13 -14   12.42   19.67
   6  -7 -11  270.08   16.95
   6   2   5  275.55   22.90
   7  -7 -11   50.91   15.86
   7   2   3   13.68   18.36
   7   2   4  -11.52   20.11
   7   2   5   54.89   20.97
   8   1   9  172.96   19.42
   8   2   4   10.70   18.06
   9  -6 -10   68.42   13.34
  10   1   0   90.84   13.93
  11   1   1  196.57   16.11
  12   1   3  348.64   21.58
  12   1   4    4.23   19.55
  12   1   5  -37.51   23.45
  13   0   0   -1.87   18.76
  14   0   3  103.69   19.13
  14   0   4   39.21   20.38
  15  -1   1  189.68   20.86
 -12 -20  -2   13.61   23.31
 -12 -19  -2   42.43   22.14
 -12 -18  -1   45.14   22.28
 -12 -17   0   -4.97   22.85
 -12 -16   1   32.47   21.30
 -12 -15   3  -15.25   11.80
 -12 -15   4    5.75    8.75
 -11 -18  -4   -9.50   22.61
 -11 -16  -3    1.66   22.77
 -11 -15  -2  136.47   21.98
 -11 -12   3   46.50   13.13
 -11 -12   4   16.97   14.51
 -10 -19  -6   -6.48   23.29
 -10 -18  -6   35.82   26.13
 -10 -16  -5   35.17   24.66
 -10 -13  -3  277.50   24.55
 -10 -11   0   10.20   19.78
 -10 -10   2    2.81   13.06
 -10 -10   6  126.18   10.11
  -9 -17  -7   50.16   26.63
  -9 -15  -6  -10.53   26.76
  -9 -13  -5   89.10   24.34
  -9 -10  -2  965.66   25.18
  -9  -9   0    9.73   20.17
  -9  -8   3   33.88   12.86
  -9  -8   4  261.28   12.27
  -8 -16  -8  -18.59   27.63
  -8 -10  -4   27.55   23.81
  -7 -16  -9   16.95   28.79
  -7 -14  -8  -11.33   26.71
  -7 -12  -7  435.75   28.76
  -7  -7  -2 1184.86   25.30
  -6 -10  -7   14.68   24.16
  -6  -9  -6   94.34   23.04
  -6  -8  -5  126.61   22.74
  -6  -7  -4  156.43   22.59
  -6  -5  -1  351.74   15.90
  -5 -14 -10   14.85   28.62
  -5 -12  -9  258.76   28.39
  -5 -10  -8  729.71   27.35
  -5  -5  -3  113.49   20.77
  -5  -4  -1  720.67   16.59
  -5  -3   7   11.73    5.86
  -4 -17 -12   88.59   26.29
  -4 -14 -11   45.71   26.36
  -4  -3  10   27.01   10.73
  -3 -15 -12   47.02   25.22
  -3 -13 -11  -22.72   24.84
  -3  -9  -9  234.34   25.58
  -3  -4  13    4.30   13.39
  -2 -17 -13    2.14   27.18
  -2  -8  -9  428.59   26.03
  -2  -4  14   -1.16   15.38
  -2  -2  11  604.07   18.65
  -1  -6  -8   -0.27   21.87
  -1  -5  -7   62.87   20.51
  -1  -4  -6  309.55   21.81
  -1  -4  15   -2.00   21.13
  -1  -2  12   -0.06   15.59
  -1  -1  10  466.88   16.50
   0 -17 -14   34.88   23.85
   0 -14 -13  -31.48   24.78
   0  -2  13   13.09   16.82
   0   0   9  -17.36   16.34
   1 -16 -14   66.14   22.08
   1 -13 -13   19.03   22.83
   1  -9 -11   28.18   20.11
   1  -6  -9   42.18   21.13
   1  -1  12   58.74   18.33
   1   0  10   17.49   18.99
   2 -15 -14   39.61   22.70
   2 -10 -12   44.79   22.30
   2  -1  13   33.72   25.25
   2   1   8  300.68   21.13
   3 -14 -14   52.24   21.18
   3  -8 -11   90.18   21.80
   3  -4  -8   72.88   15.19
   3  -3  -7  110.91   13.36
   3   1   9  583.84   23.14
   4 -14 -14   41.05   21.50
   4  -6 -10   40.51   17.35
   4   0  12   84.20   25.71
   4   1  -1  141.69    6.72
   4   1  10  230.18   22.27
   5  -9 -12   -3.59   16.84
   5  -6 -10   16.52   18.12
   5   1  10  525.95   26.75
   5   2   3  174.07   18.26
   5   2   4  835.63   17.65
   5   2   6  230.05   24.23
   6 -11 -13    2.69   20.20
   6  -9 -12    9.69   19.53
   6   1  10   26.56   22.80
   6   2   2   22.33   15.09
   6   2   7   12.67   23.11
   7  -9 -12  -11.01   18.98
   7   2   2  565.00   17.69
   7   2   6   64.47   20.66
   7   2   7  157.40   22.70
   8  -6 -10   43.60   14.97
   8   2   2    7.45   19.88
   8   2   3 2078.71   25.10
   8   2   6   48.11   21.08
   9   1  -1   35.39   10.22
   9   2   3   48.47   21.07
   9   2   4  703.07   22.90
   9   2   5  182.61   22.65
   9   2   6  199.61   21.84
  10   0  -3  309.10    9.24
  12   1   2   57.43   17.39
  14   0   1  210.69   20.49
  14   0   2   -0.23   19.35
  15  -1   0    8.97   16.09
 -12 -21  -2  -34.13   22.69
 -12 -19  -1   16.19   23.06
 -12 -18   0   44.74   23.46
 -12 -16   2   10.48   18.29
 -11 -20  -4   31.58   23.75
 -11 -19  -4   20.43   20.61
 -11 -18  -3   81.57   24.69
 -11 -17  -3    1.06   23.08
 -11 -15  -1   -8.15   22.72
 -11 -14   0  -11.75   21.13
 -11 -13   1   65.64   16.47
 -10 -17  -5  -17.88   24.29
 -10 -15  -4    3.14   22.99
 -10 -14  -3   97.63   23.63
 -10 -13  -2   -1.62   20.81
 -10 -12  -1  142.09   19.95
 -10 -10   3    0.03   11.21
 -10 -10   4   42.15   12.04
 -10 -10   5   80.60   12.53
  -9 -19  -7   41.83   26.85
  -9 -18  -7   76.66   28.46
  -9 -16  -6   66.89   25.88
  -9 -14  -5   23.50   25.41
  -8 -18  -8   37.02   26.04
  -8 -15  -7   -5.82   25.63
  -8 -13  -6  171.05   27.36
  -8  -8  -1  763.58   21.34
  -8  -7   1   13.61   13.60
  -7 -17  -9   47.31   30.31
  -7 -11  -6  225.00   27.26
  -7  -8  -3   48.82   20.56
  -7  -6   0   23.12   14.64
  -6 -14  -9   42.38   22.19
  -6 -12  -8  345.96   22.97
  -5 -18 -11  -22.13   29.40
  -5 -15 -10  103.89   26.54
  -5  -8  -6  189.41   24.34
  -5  -6  -4   82.82   21.13
  -5  -5  12   34.46   10.24
  -4 -15 -11  160.69   29.17
  -4 -13 -10    7.37   27.46
  -4 -11  -9  234.76   27.99
  -4  -8  -7  118.77   24.57
  -4  -5  -4  763.63   24.01
  -4  -4  12   50.41   12.77
  -3 -11 -10  -10.48   21.07
  -3  -8  -8   -8.95   23.33
  -2 -15 -12   29.23   25.00
  -2 -12 -11   -8.08   26.79
  -2  -6  -7   28.43   22.98
  -2  -5  -6 1753.68   27.16
  -2  -4  -5 1375.67   23.60
  -2  -3  13   19.78   14.31
  -2  -1   9  -14.52   14.77
  -1 -16 -13   40.83   25.52
  -1 -13 -12   -8.25   25.42
  -1 -11 -11   35.91   25.80
  -1  -3  14  211.48   17.80
   0 -15 -13   18.62   25.32
   0 -10 -11  -30.37   23.82
   1 -17 -14   37.34   24.16
   1 -14 -13   38.92   22.12
   1 -11 -12   17.72   22.12
   1  -5  -8  -16.80   18.16
   1  -4  -7   35.47   17.20
   1  -3  -6  811.66   17.75
   1   1   7  357.13   19.76
   2 -16 -14   27.70   23.08
   2 -13 -13   -0.12   22.40
   2   1   9   25.21   19.18
   3 -15 -14   36.92   22.39
   3 -12 -13   15.35   22.33
   3   1  10   20.47   20.57
   4 -15 -14   22.21   22.97
   4 -12 -13  -10.59   23.33
   4  -8 -11   -1.56   21.33
   4  -5  -9  486.80   17.29
   4   2   3  202.06   15.84
   4   2   4  871.94   15.33
   4   2   5  127.47   16.91
   5 -14 -14   12.81   20.10
   5   2   2 2673.65   20.97
   5   2   7  162.71   23.38
   6 -14 -14   16.12   19.31
   6  -6 -10   16.95   16.00
   6   2   8  140.73   22.44
   7  -6 -10  295.38   15.45
   7   2   8   26.38   22.95
   8   2   7 1165.00   22.29
   8   2   8   49.51   25.04
   9   2   2  828.58   19.67
   9   2   7   -0.22   23.47
  10   1  -1  655.25   14.88
  10   2   3  108.35   21.11
  10   2   4   48.97   19.54
  10   2   5    9.86   20.95
  10   2   6  -24.78   24.32
  11   1   0  -11.56   14.17
  12   0  -2   43.35   13.60
  12   1   1  352.72   17.34
  13  -1  -3   86.78   11.63
  13   0  -1  136.22   17.13
  13   1   3  111.42   22.26
  13   1   4   92.11   21.94
  14  -1  -2   47.10   15.40
  15   0   3    3.15   22.76
 -12 -21  -1  -12.22   20.83
 -12 -20  -1  -23.47   21.21
 -12 -19   0   43.47   23.54
 -12 -18   1   52.26   22.12
 -12 -17   2   23.07   18.69
 -11 -19  -3   -1.24   23.54
 -11 -17  -2  114.56   22.80
 -11 -14   1   13.86   20.27
 -11 -13   2  246.06   17.72
 -11 -13   3   12.26   16.37
 -10 -18  -5   19.38   22.18
 -10 -16  -4   48.36   23.84
 -10 -15  -3  498.50   28.51
 -10 -11   1  392.23   17.88
  -9 -17  -6   42.61   26.59
  -9 -15  -5   62.11   25.31
  -9 -13  -4   16.16   24.55
  -9 -12  -3   26.51   22.65
  -9 -11  -2  110.51   21.80
  -9 -10  -1  107.34   20.42
  -9  -9   1   29.68   15.71
  -8 -19  -8   74.21   28.64
  -8 -16  -7  296.70   29.55
  -8 -14  -6   41.48   26.38
  -8 -12  -5  157.30   23.50
  -8 -11  -4   42.57   23.06
  -8  -9  -2   30.13   21.27
  -8  -7   2  206.23   14.74
  -7 -18  -9    6.87   26.41
  -7 -15  -8   64.19   26.43
  -7 -13  -7   81.97   27.96
  -7 -10  -5   16.68   17.12
  -6 -15  -9   21.50   27.21
  -6 -13  -8    2.58   27.76
  -6 -11  -7  523.33   21.86
  -6 -10  -6   -2.92   23.02
  -6  -4   4   92.33    7.44
  -5 -16 -10   12.19   27.08
  -5  -3   3  284.67    7.82
  -4 -17 -11   76.09   27.06
  -3 -18 -12   34.57   26.81
  -3 -14 -11   14.19   25.85
  -3 -10  -9  159.13   25.74
  -3  -7  -7   65.68   17.04
  -3  -6  -6  706.96   25.97
  -3  -5  -5 1317.39   24.76
  -3  -5  15    7.53   15.45
  -3  -3  12   23.01   13.08
  -3  -2  10  367.65   12.52
  -3  -1   6   18.26   10.62
  -2 -13 -11   55.51   25.25
  -2  -9  -9   33.29   24.16
  -1 -17 -13    5.64   23.28
  -1 -14 -12    9.11   27.15
  -1  -2  13   68.73   18.74
  -1  -1  11   27.09   15.62
  -1   0   8  314.64   14.62
   0 -16 -13  -56.71   24.19
   0  -7  -9  807.56   24.61
   0  -3  15  276.47   20.01
   0  -2  14  115.90   21.19
   0   0  10  318.86   18.66
   1 -12 -12   78.46   24.20
   1  -1  13    3.83   18.65
   1   0  11   -8.11   18.87
   1   1   8  115.65   18.84
   2 -17 -14   11.08   23.27
   2 -11 -12   13.64   22.18
   2  -6  -9  434.06   20.68
   2   0  -2   58.52    5.87
   2   0  12  226.61   23.71
   3 -16 -14   36.51   22.24
   3 -13 -13   24.18   22.14
   3  -7 -10   92.86   19.62
   3   2   4  184.13   16.07
   3   2   6 2032.48   27.82
   4 -10 -12   17.04   19.15
   4  -4  -8   66.05   13.86
   4  -3  -7   76.55   15.59
   4   1  11   29.79   23.36
   4   2   7  414.96   18.13
   5 -15 -14   51.58   21.98
   5 -12 -13  116.72   20.44
   5  -8 -11    3.48   19.40
   5  -5  -9   32.09   16.73
   5   2   8  662.57   23.84
   6 -15 -14   16.05   20.61
   6 -12 -13   31.90   20.29
   6  -1  -5  345.37    7.47
   6   2   1  178.49   14.10
   7 -12 -13   73.95   20.54
   7   2   1  104.45   14.32
   7   2   9   27.84   23.18
   8  -5  -9   59.35   13.51
   8   2   1  891.88   17.06
   8   2   9  140.49   24.93
   9  -8 -11   33.44   15.57
   9   2   8  253.77   26.82
  10   2   2   30.42   19.79
  10   2   7  146.99   26.06
  11   2   5   78.06   22.82
  13   1   2  108.25   17.23
  14   0   0   49.45   18.85
  15   0   2    9.83   21.09
 -12 -21   0   14.09   21.39
 -12 -20   0  -20.63   20.18
 -12 -19   1   15.60   20.63
 -12 -18   2  -10.41   18.89
 -11 -21  -3   16.11   22.15
 -11 -20  -3   13.36   24.31
 -11 -18  -2   23.13   23.15
 -11 -16  -1   -8.24   21.79
 -11 -15   0   31.63   19.41
 -11 -13   4   31.46   15.59
 -11 -13   5   10.40    8.35
 -11 -13   6    3.90    7.64
 -10 -20  -5   16.81   24.82
 -10 -18  -4   20.41   26.72
 -10 -17  -4    9.63   24.27
 -10 -14  -2  -12.69   22.38
 -10 -13  -1  313.50   22.25
 -10 -12   0  234.66   19.28
 -10 -11   2   21.66   15.71
  -9 -19  -6   -3.74   24.20
  -9 -16  -5  -10.03   25.54
  -9 -10   0  -13.15   21.81
  -9  -9   2  434.73   17.63
  -8 -17  -7    8.89   26.96
  -8 -15  -6   26.00   25.05
  -8 -13  -5  131.63   25.99
  -8  -8   0  116.73   17.21
  -7 -17  -8   73.88   26.52
  -7 -16  -8  -25.94   25.01
  -7 -12  -6  315.59   27.29
  -7  -7  -1  534.01   19.08
  -7  -6   1  403.88   16.16
  -6 -17  -9   -5.92   25.21
  -6 -16  -9  -11.78   25.51
  -6 -14  -8   99.89   29.02
  -6 -12  -7   25.55   27.56
  -6  -9  -5   27.09   22.86
  -6  -7  -3  594.18   22.82
  -5 -14  -9  202.90   31.36
  -5  -5  -2  686.65   19.54
  -4 -18 -11   29.58   29.88
  -4 -12  -9    5.23   27.75
  -4  -5  14   38.29   13.63
  -3 -15 -11   31.15   26.07
  -3  -9  -8  246.49   24.60
  -3  -3  -2  171.13   16.19
  -2 -17 -12   -3.88   28.67
  -2 -11 -10  255.38   26.10
  -2  -4  15  344.94   19.52
  -2  -2  12   87.14   14.67
  -2  -1  10  207.83   17.40
  -1 -15 -12   61.87   26.35
  -1 -12 -11   -8.19   25.28
  -1 -10 -10  160.30   26.46
  -1  -7  -8   14.91   20.58
   0 -17 -13  152.46   25.91
   0 -11 -11  -16.29   23.31
   0  -9 -10    8.09   22.94
   0  -6  -8  414.86   22.42
   0  -5  -7   52.56   19.46
   0  -3  -5 2102.92   21.42
   0   1   5   32.34   13.63
   1 -16 -13   16.17   25.57
   1 -15 -13   21.09   21.87
   1 -10 -11    7.09   22.61
   1   1   9   51.65   19.03
   2 -14 -13   52.19   21.15
   2  -5  -8  490.85   21.84
   3 -17 -14    7.43   23.02
   3 -11 -12   33.61   21.64
   3  -9 -11   17.63   19.70
   3   0  13   16.26   24.26
   3   1  11   -5.85   23.03
   3   2   7  379.83   23.22
   4 -17 -14   36.26   24.51
   4 -13 -13   82.76   21.80
   4   2   2  220.35   10.70
   4   2   9    3.45   21.06
   5 -16 -14   33.69   20.18
   5 -10 -12   35.88   17.64
   5  -4  -8  511.84   15.90
   5   2   1 1473.43   16.43
   5   2   9  529.46   23.51
   6 -16 -14  -17.59   21.48
   6 -10 -12  169.76   18.03
   6  -8 -11   44.92   14.96
   6  -5  -9   22.92   14.47
   6   1  -2   18.32    7.32
   6   2  10    6.34   24.98
   7 -10 -12    6.21   19.15
   7  -5  -9  269.12   13.88
   8 -10 -12   42.46   17.77
   8  -8 -11   91.76   16.66
   8   1  -2  102.18    9.71
   9  -2  -6  189.79    6.24
   9   2   1   83.83   15.72
  11   0  -3   91.16    9.58
  11   1  -1  214.00   14.26
  12  -1  -4   17.24    8.74
  12   1   0   54.24   14.68
  12   2   5   -4.41   23.77
  13   1   1  -10.29   18.85
  14   1   3  100.55   18.69
  14   1   4  263.99   21.74
  15   0   1   81.64   22.35
 -12 -20   1    1.61   20.25
 -11 -20  -2   -2.20   23.44
 -11 -19  -2   -4.61   24.00
 -11 -17  -1  -21.05   22.51
 -11 -15   1   -9.63   18.26
 -11 -14   2   60.36   16.27
 -10 -19  -4   10.95   24.32
 -10 -16  -3   18.04   23.61
 -10 -15  -2   -9.83   23.70
  -9 -20  -6   58.85   25.97
  -9 -17  -5    4.99   26.45
  -9 -13  -3   16.81   23.37
  -9 -11  -1   11.87   20.18
  -8 -19  -7   -0.75   28.17
  -8 -18  -7  248.41   27.53
  -8 -16  -6    6.02   25.79
  -8 -12  -4  -14.94   23.75
  -8  -9  -1    6.91   19.84
  -8  -7   3   11.21   12.13
  -7 -18  -8   -6.22   29.35
  -7 -15  -7   12.76   26.77
  -7 -13  -6  241.67   28.44
  -7 -11  -5  212.42   24.26
  -7 -10  -4   11.85   24.99
  -7  -6  10  270.64    6.36
  -6 -18  -9   36.91   28.88
  -6 -15  -8   15.91   25.23
  -6  -4   5   21.89    5.28
  -5 -19 -10   43.94   22.64
  -5 -18 -10  -14.15   28.27
  -5 -15  -9   43.32   29.50
  -5  -9  -6  124.88   23.90
  -5  -8  -5  582.02   25.07
  -5  -6  -3   75.27   20.69
  -5  -4   0   -4.06   12.81
  -5  -4  11   11.08    8.60
  -4 -15 -10    0.06   25.98
  -4 -13  -9  105.32   27.14
  -4  -9  -7   11.29   24.42
  -4  -4  13    5.04   13.81
  -4  -2   8   73.43    8.65
  -3 -17 -11  -21.46   26.36
  -3 -16 -11   42.99   28.80
  -3 -13 -10   13.90   26.50
  -3 -11  -9   95.57   26.88
  -3  -8  -7   23.88   21.73
  -3  -3  13  118.96   16.09
  -3  -2  11   54.08   14.67
  -3  -1   7   20.95   11.11
  -2 -18 -12   11.52   28.80
  -2 -12 -10   59.57   27.56
  -2 -10  -9  696.72   25.79
  -2  -8  -8   83.03   21.45
  -1 -16 -12   14.63   26.02
  -1  -6  -7   21.84   20.57
  -1  -3  -4  797.37   19.00
  -1  -3  15  120.72   18.74
  -1  -1  12   67.07   15.94
  -1   0   9   27.17   14.93
   0 -18 -13    4.89   25.59
   0 -14 -12   46.89   25.15
   0  -4  -6   30.54   19.55
   0  -1  13  854.71   21.40
   0   1   6    7.51   14.10
   1 -17 -13   -7.69   22.20
   1  -7  -9  102.39   22.27
   1   0  12   51.65   18.36
   2 -15 -13   21.84   24.99
   2 -12 -12   60.84   23.42
   2 -10 -11  150.84   22.29
   2  -4  -7   41.99   15.74
   2  -3  -6  327.04   17.25
   2   0  13  357.66   25.30
   2   1  11   15.57   20.57
   2   2   6   94.97   19.91
   3 -14 -13   16.78   22.06
   3  -6  -9    3.25   18.30
   3   2   8   92.30   20.25
   4 -14 -13   23.40   24.21
   4 -11 -12  142.32   20.47
   4  -9 -11  347.14   23.93
   4  -7 -10   28.05   18.11
   4   1  12  447.47   26.97
   5 -17 -14   -0.10   21.03
   5 -13 -13   29.68   21.30
   5  -3  -7   -0.44   13.57
   5   2  10   -4.43   24.51
   6 -13 -13  -11.84   18.62
   6  -4  -8  237.16   13.61
   7 -13 -13   72.30   21.09
   7   2   0   12.75   14.95
   7   3   5  744.67   23.50
   7   3   6  235.79   22.12
   9   1  -2   51.90   10.04
  10  -7 -10   -6.02   13.32
  10   2   1   77.45   16.14
  11   2   2   66.72   17.60
  12   2   3  553.38   21.22
  12   2   4   77.87   19.96
  14   0  -1  209.79   17.70
  14   1   2   36.39   19.20
 -11 -21  -2    2.65   24.98
 -11 -19  -1   -7.14   27.30
 -11 -18  -1  -17.89   23.28
 -11 -17   0   -9.55   21.38
 -11 -16   1   26.21   21.47
 -11 -15   2  116.92   20.71
 -11 -14   3   56.16   15.28
 -11 -14   4   37.53   15.31
 -10 -21  -4  -10.02   22.57
 -10 -20  -4   -1.30   21.64
 -10 -18  -3   88.82   24.56
 -10 -16  -2  -14.01   26.70
 -10 -14  -1   65.29   22.45
 -10 -13   0    4.04   19.10
 -10 -11   4   10.02   14.12
  -9 -19  -5   26.77   26.99
  -9 -18  -5  -19.43   25.05
  -9 -16  -4   70.67   24.54
  -9 -14  -3    5.45   24.05
  -9 -10   1   81.80   20.92
  -9  -9   3   64.62   14.49
  -8 -20  -7   70.31   27.38
  -8 -17  -6   28.87   27.98
  -8 -11  -3  108.18   21.47
  -8  -7   4  120.47   12.10
  -7 -19  -8   67.28   27.71
  -7 -16  -7   28.62   27.21
  -7 -12  -5   53.65   26.60
  -7  -7  12  233.97    7.30
  -7  -6   2   23.08   13.33
  -6 -19  -9   10.62   26.80
  -6 -16  -8   28.07   28.21
  -6 -13  -7  301.62   29.98
  -6 -10  -5  108.88   25.45
  -6  -6  -1   37.10   15.62
  -6  -5   1  378.08   15.80
  -5 -16  -9   90.73   27.95
  -5 -11  -7  112.38   25.46
  -5  -5  13   -2.36   11.15
  -4 -17 -10  -24.19   25.41
  -4 -16 -10   67.06   25.73
  -4 -11  -8  398.07   20.10
  -4  -7  -5  130.29   24.50
  -3 -18 -11   17.15   29.25
  -3 -14 -10  353.64   30.59
  -3 -12  -9   -9.73   26.56
  -3 -10  -8   13.87   22.49
  -3  -7  -6  103.29   24.21
  -3  -4  -3  654.49   19.57
  -3  -1   8  626.11   13.80
  -2  -7  -7    9.34   22.79
  -2  -2  13  334.10   18.57
  -1 -17 -12   50.11   25.94
  -1 -11 -10  314.21   25.29
  -1  -9  -9  458.18   26.49
  -1  -5  -6  172.71   22.33
  -1  -4  -5 1225.20   21.74
   0 -15 -12  -10.53   25.46
   0 -12 -11    2.31   22.49
   0 -10 -10  853.79   27.24
   0  -2  15    5.99   18.22
   0   1   8   -4.13   16.24
   1 -18 -13   39.52   23.92
   1 -14 -12  -10.58   24.39
   1 -11 -11   59.46   23.72
   1  -6  -8   20.63   20.18
   1   1  10  481.47   21.83
   2 -13 -12   48.09   23.45
   2   2   7   27.25   20.87
   2   2   8   19.62   19.53
   3 -12 -12   13.70   23.53
   3  -8 -10  551.91   25.64
   3   1  12  286.09   24.40
   3   2   2 2080.16   17.47
   3   2   9  449.08   21.64
   4   2   1  932.86   14.38
   4   2  10  450.31   23.25
   5 -18 -14   10.02   20.81
   5 -14 -13    0.23   21.34
   5 -11 -12   -3.34   18.85
   5  -9 -11  194.43   20.96
   5   2  11    9.75   27.21
   6 -11 -12  -44.66   19.73
   6  -7 -10   56.93   17.01
   6   2   0 1008.94   15.81
   6   3   4  354.24   22.59
   6   3   5    2.98   22.38
   6   3   7  738.84   26.30
   7  -4  -8   28.69   11.06
   7   3   4  775.14   23.40
   7   3   7   13.64   22.04
   7   3   8  574.70   26.42
   8   2   0   98.42   12.97
   8   3   4    7.02   19.71
   8   3   5    3.57   14.85
   8   3   6   -3.84   15.55
   8   3   7   63.42   23.94
   8   3   8   55.30   25.25
   9  -7 -10   72.60   16.27
   9   2   0   -3.81   14.74
   9   3   4  236.27   21.74
   9   3   5  247.77   22.68
   9   3   6   24.69   23.51
   9   3   7  181.92   24.86
   9   3   8   30.96   25.23
  10   3   5   22.81   19.48
  10   3   6   85.13   25.68
  11   2   1  178.75   16.05
  12   1  -1  366.52   15.91
  12   2   2  -20.06   17.87
  13  -2  -5  178.17    7.71
  13   1   0  -22.56   17.99
  13   2   4  -15.63   21.18
  13   2   5  213.51   24.76
  14  -1  -3   84.11   11.91
  14   1   1   53.04   18.66
  15   0   0   -4.78   15.96
  15   1   3  -22.79   24.51
 -11 -22  -1    1.67   22.26
 -11 -21  -1  -41.24   22.81
 -11 -20  -1   -8.10   22.85
 -11 -18   0   41.62   21.17
 -11 -15   3   -3.61   16.64
 -11 -14   5    7.97    8.95
 -11 -14   6   -7.53    7.81
 -10 -20  -3   -7.94   21.21
 -10 -19  -3   72.78   24.56
 -10 -17  -2    3.79   25.92
 -10 -14   0   31.40   23.64
 -10 -11   5   52.13   13.54
 -10 -11   6    8.30   10.03
  -9 -20  -5   15.86   25.80
  -9 -17  -4   -2.56   25.37
  -9 -12  -1    4.34   20.42
  -9 -11   0   16.39   19.41
  -9  -9   4   93.12   11.93
  -8 -15  -5  -18.99   26.83
  -8 -13  -4   21.45   23.26
  -8 -12  -3  367.28   23.00
  -8  -7   7    2.14    5.99
  -7 -17  -7   78.48   28.00
  -7 -14  -6   97.53   26.70
  -7 -11  -4  115.66   24.44
  -6 -17  -8  -23.76   28.85
  -6 -14  -7   -0.03   26.62
  -6 -12  -6  118.13   26.56
  -6  -9  -4   84.81   22.72
  -6  -8  -3   70.37   21.21
  -6  -7  -2   41.93   18.74
  -5 -12  -7  186.59   25.91
  -5 -10  -6  154.39   24.25
  -4 -14  -9   -6.65   26.68
  -4 -12  -8   59.68   28.82
  -4 -10  -7  163.08   25.17
  -4  -6  -4  899.39   18.12
  -4  -2   9   13.50    9.56
  -3 -19 -11   -9.52   27.14
  -3  -6  -5 1732.91   26.04
  -3  -4  15   67.58   17.17
  -2 -17 -11   29.99   24.70
  -2 -13 -10  187.42   28.53
  -2  -9  -8 1018.74   27.53
  -2  -6  -6    9.76   16.77
  -2  -5  -5  -11.43   22.73
  -2  -4  -4 1081.65   22.38
  -2   0   5  344.18   10.39
  -2   0   6   96.55    9.89
  -2   0   7   40.51   13.94
  -1 -14 -11  -11.15   25.77
  -1 -12 -10   46.85   22.49
  -1  -8  -8   25.26   23.03
  -1  -1  13   -4.23   18.77
   0 -17 -12   30.72   21.81
   0 -13 -11    5.50   25.33
   0  -7  -8  -16.10   21.62
   0  -1  14    9.10   18.05
   0   0  12    6.56   17.18
   0   1   9  685.63   19.17
   1 -15 -12   31.56   24.54
   1 -12 -11  -41.82   23.13
   2 -18 -13  107.25   23.18
   2 -14 -12   38.67   25.88
   2 -11 -11   -0.85   22.12
   2  -7  -9  -37.77   20.20
   2   1   0 6071.71   12.47
   2   2   9  889.86   22.71
   3 -16 -13   23.13   22.61
   3 -13 -12   87.77   26.48
   3 -10 -11   40.53   20.62
   3  -5  -8  222.15   16.28
   3  -1  -4   57.50    8.13
   3   2  10  392.59   25.10
   4 -15 -13   16.19   22.94
   4  -6  -9   -1.35   17.40
   4   2  11    0.71   24.87
   5 -15 -13   16.52   23.14
   5   3   4  113.96   22.58
   5   3   5  296.08   22.75
   5   3   6  460.28   18.69
   5   3   7    4.40   23.47
   6  -9 -11    2.80   16.85
   6   3   3 2430.10   26.32
   6   3   8   29.98   16.06
   7 -14 -13   38.78   18.82
   7  -9 -11    6.36   18.47
   7  -7 -10   65.93   15.40
   7   3   9  215.01   25.61
   8  -9 -11   -1.10   17.00
   8  -7 -10   10.48   15.18
   8   3   9    8.54   25.85
   9  -9 -11   72.78   17.81
   9   3   3  224.64   19.77
  10   1  -2    8.47   10.67
  10   2   0    0.56   16.36
  10   3   4    8.85   19.64
  10   3   7  634.60   22.65
  11   3   5   19.38   23.20
  12   0  -3  561.45   11.72
  15   1   2  275.64   25.42
 -11 -20   0  -40.99   23.08
 -11 -19   0   17.76   22.22
 -11 -18   1  -12.05   23.93
 -11 -17   1  -21.61   19.66
 -11 -16   2   33.55   18.21
 -10 -21  -3   63.19   25.50
 -10 -12   3  182.11   17.22
  -9 -18  -4   -2.48   25.87
  -9 -15  -3   37.62   22.12
  -9 -14  -2  516.22   27.86
  -9 -10   2  987.84   21.20
  -9  -9   5   39.48   11.73
  -8 -20  -6   -6.05   28.24
  -8 -16  -5    8.97   26.71
  -8 -14  -4    5.06   25.38
  -8 -11  -2   -6.14   22.15
  -8 -10  -1  818.58   23.90
  -8  -9   0  418.34   19.77
  -8  -8   2  -22.51   15.96
  -7 -20  -7   -4.61   26.39
  -7 -19  -7   76.89   28.71
  -7 -18  -7   42.85   26.60
  -7 -15  -6   15.97   27.10
  -7 -10  -3  107.48   24.52
  -7  -8  -1   -4.64   19.17
  -6 -19  -8   10.34   29.55
  -6 -18  -8  311.23   31.01
  -6 -15  -7  325.61   30.37
  -6 -11  -5  102.86   24.86
  -5 -15  -8    6.09   29.10
  -5  -9  -5  472.94   24.93
  -5  -5  -1  247.34   16.46
  -5  -4  12  239.54   11.81
  -4 -19 -10  -18.12   26.35
  -4 -15  -9  129.99   29.22
  -4  -4  14   79.85   13.72
  -4  -3  12  257.72   13.57
  -3 -16 -10  179.89   28.39
  -3 -13  -9  186.70   27.93
  -3 -11  -8  291.00   27.16
  -3  -3  14  105.43   16.25
  -3  -2  12   69.08   13.25
  -3  -1   9  570.82   12.14
  -2 -18 -11  -16.10   27.80
  -2 -14 -10   -1.58   25.61
  -2  -3  15   31.52   17.26
  -2   0   8   84.95   11.88
  -1 -16 -11    1.12   23.90
  -1 -15 -11   14.42   26.23
  -1 -10  -9  307.16   25.56
  -1   0  11   16.43   15.26
   0 -18 -12  -25.23   25.48
   0 -14 -11    4.47   25.74
   0  -9  -9 1111.53   28.88
   0   1  10    0.87   17.27
   1 -16 -12   12.96   23.87
   1 -10 -10  192.79   22.98
   1  -8  -9  421.11   24.25
   1   2   6  116.13   17.59
   1   2   7   66.41   18.36
   2   2  10   53.57   22.28
   3 -18 -13   23.12   24.24
   3 -17 -13   -2.37   21.11
   3  -4  -7   -3.30   14.37
   3   2  11   41.89   24.22
   4 -17 -13    1.17   24.40
   4 -16 -13   28.79   21.94
   4 -13 -12   18.07   24.52
   4 -10 -11   47.59   18.85
   4  -8 -10  163.96   19.85
   4   2  12    5.88   25.28
   4   3   5 1107.81   26.24
   4   3   6  128.70   22.76
   4   3   7  103.32   23.51
   4   3   8  321.53   24.36
   5 -16 -13   53.71   23.72
   5 -12 -12   71.94   20.78
   5   3   9  259.28   23.70
   6 -15 -13  -14.79   20.61
   6   3  10   14.35   26.09
   7 -15 -13   21.68   22.17
   7  -2  -6   67.30    8.43
   8   0  -4   37.66    4.01
   8   3   2   13.67   17.40
   9   3   2  368.30   21.63
  10   3   3 1742.27   25.54
  11   1  -2  598.56   13.43
  11   3   3   32.63   22.40
  11   3   4  113.14   19.47
  12   2   1  247.10   16.91
  13  -1  -4  103.05    9.26
  13   2   2  327.24   19.26
  14   1   0  205.84   19.71
  14   2   3   37.04   22.13
  14   2   4   -9.13   20.28
 -11 -22   0   -8.20   21.47
 -11 -21   0   18.58   21.42
 -11 -19   1   29.63   22.01
 -11 -17   2  112.71   19.72
 -11 -16   3   25.52   15.98
 -11 -15   5    7.34    8.87
 -10 -21  -2    2.83   26.05
 -10 -20  -2  -19.88   24.19
 -10 -19  -2   -4.31   23.00
 -10 -17  -1   82.97   22.63
 -10 -15   0    9.54   19.89
 -10 -13   2   -0.32   16.58
 -10 -12   4    6.27   15.58
  -9 -21  -4   38.41   24.76
  -9 -20  -4   19.41   24.43
  -9 -19  -4    2.79   23.17
  -9 -17  -3   38.12   22.66
  -9 -16  -3   44.79   22.12
  -9 -13  -1   31.92   20.24
  -9 -12   0   20.01   22.88
  -9  -9   6   19.58   10.06
  -8 -18  -5  120.49   26.86
  -8 -15  -4    8.21   24.78
  -8 -13  -3   66.26   22.69
  -7 -17  -6   87.68   26.09
  -7 -16  -6   44.68   25.16
  -7 -14  -5   77.22   25.30
  -7  -7   1  497.76   17.82
  -6 -20  -8   -3.55   27.82
  -6 -16  -7   58.23   29.49
  -6 -13  -6  250.85   25.67
  -6 -10  -4  195.70   23.23
  -6  -6   0   57.10   18.46
  -5 -16  -8  225.00   32.21
  -5 -13  -7  118.06   27.87
  -5 -11  -6  629.93   26.51
  -5  -8  -4  449.00   24.08
  -5  -7  -3   27.31   20.50
  -5  -3   4  124.70    5.46
  -4 -17  -9  107.22   28.50
  -4 -16  -9   32.49   27.43
  -4 -11  -7   27.93   24.45
  -4  -4  -1  673.43   16.37
  -4  -2  10  386.45   11.45
  -3 -18 -10  194.97   31.53
  -3 -17 -10   45.68   26.66
  -3 -14  -9    2.57   28.96
  -3  -8  -6  556.22   25.50
  -3  -1  10   11.56   13.49
  -2 -19 -11   11.21   25.89
  -2 -15 -10  226.36   29.63
  -2 -12  -9  291.60   27.37
  -2 -10  -8   82.26   25.28
  -2  -8  -7   56.88   21.65
  -2  -2  14   27.24   15.98
  -2  -1  12    8.10   14.60
  -2   0   4 2648.66   11.47
  -2   0   9  272.46   15.46
  -1 -17 -11   -3.71   26.04
  -1 -13 -10  327.99   27.81
   0 -19 -12   -5.57   23.28
   0 -15 -11  196.30   25.87
   0  -6  -7  -24.78   19.62
   0  -1  15  461.85   22.10
   0   0  13   17.72   18.23
   1 -17 -12   38.42   23.68
   1 -13 -11   -0.90   24.44
   1  -3  -5  654.67   15.99
   1   1   1 2909.46   11.03
   1   1  12   66.39   19.32
   1   2   5  599.29   16.73
   1   2   8  289.70   20.27
   2 -16 -12   43.36   25.76
   2 -15 -12   35.62   23.57
   2 -12 -11   29.33   23.29
   2  -6  -8  277.46   19.92
   2   1  13   32.00   23.33
   3 -14 -12   62.78   23.13
   3 -11 -11  -10.75   21.19
   3  -9 -10  234.52   21.77
   3  -7  -9  301.50   20.17
   3  -3  -6   26.24   12.86
   3   1  -1 2233.67    8.11
   3   3   6  -21.27   21.88
   4 -18 -13   -3.09   23.03
   4   3   4 1374.18   23.63
   4   3   9  327.41   23.13
   5 -10 -11   31.20   18.54
   5  -8 -10   35.53   17.26
   5   3  10  182.81   26.53
   6 -16 -13  -22.31   21.03
   6  -6  -9  301.71   17.78
   7 -16 -13   17.26   22.59
   8 -12 -12   23.29   16.95
   8  -2  -6   29.89    7.11
   9   0  -4    9.62    5.25
  10  -6  -9    1.39   11.74
  10   3   2   25.70   17.45
  13   1  -1   -4.46   15.69
  13   2   1  104.12   20.86
  14   0  -2    4.33   14.12
  14   2   2   29.95   22.25
  15   1   1  243.88   20.51
 -11 -22   1   -9.60   21.24
 -11 -21   1   25.12   20.03
 -11 -20   1  -18.16   21.66
 -11 -18   2  -13.89   19.61
 -11 -17   3    4.32   16.84
 -11 -16   5    8.76    9.31
 -10 -22  -2  -13.59   24.85
 -10 -18  -1   29.27   23.50
 -10 -16   0   -8.30   21.41
 -10 -15   1  361.80   23.22
 -10 -13   3  319.35   19.75
 -10 -12   5    6.37   14.61
  -9 -18  -3   13.60   24.32
  -9 -10   3   12.82   14.94
  -8 -21  -5   -3.22   23.87
  -8 -20  -5   19.51   26.64
  -8 -19  -5  -25.77   25.76
  -8 -16  -4  -16.67   26.03
  -8 -14  -3  735.44   25.65
  -8 -12  -2   50.13   21.99
  -8  -9   1    6.51   16.13
  -8  -8   3 1389.15   17.50
  -7 -19  -6   92.80   24.98
  -7 -18  -6   48.72   29.97
  -7 -15  -5  271.62   28.05
  -7 -11  -3  105.95   24.77
  -7  -6  11  426.49    7.80
  -6 -18  -7   43.38   26.91
  -6 -17  -7  257.31   28.96
  -6 -14  -6   37.21   28.42
  -6 -12  -5  216.89   26.01
  -6  -9  -3 1567.19   26.82
  -6  -4   9  387.22    6.71
  -5 -18  -8  120.67   28.34
  -5 -17  -8  -12.48   27.77
  -5 -14  -7    4.24   28.22
  -5 -10  -5  449.44   25.43
  -4 -18  -9  -16.12   27.17
  -4 -14  -8   87.31   27.83
  -4  -5  -2   -6.98   19.23
  -4  -3  13  113.40   13.59
  -3 -19 -10    5.90   25.56
  -3 -15  -9  143.15   29.11
  -3 -12  -8  -18.87   26.45
  -3  -2  13  -19.93   16.50
  -2 -16 -10    7.05   26.55
  -2 -13  -9   -8.21   26.45
  -2  -3  16  -19.63   19.88
  -2   0  10    1.98   16.30
  -1 -19 -11  -24.53   28.50
  -1 -14 -10   24.70   27.06
  -1  -9  -8   11.89   23.33
  -1  -6  -6    9.47   21.11
  -1  -1  14  317.74   18.54
  -1   0  12   41.48   16.33
  -1   1   6 1302.83   15.81
  -1   1   7  344.90   14.55
   0 -16 -11   35.55   24.92
   0 -12 -10  237.07   24.32
   0  -8  -8 1227.14   26.89
   0  -5  -6    8.73   19.85
   0   1  11  140.91   18.78
   1 -19 -12    7.44   25.50
   1 -18 -12   -4.95   23.55
   1 -14 -11   17.05   25.20
   1 -11 -10  279.19   24.19
   1  -9  -9  445.08   25.01
   1  -7  -8   11.24   20.88
   1   1  13   14.34   22.08
   1   2   4   89.07   13.62
   1   2   9  348.71   20.08
   2 -17 -12   -4.18   24.53
   2 -13 -11   58.43   23.76
   2 -10 -10  -38.59   21.74
   2  -8  -9  446.45   22.54
   2  -5  -7  101.00   20.13
   2   2  11  637.88   22.71
   3 -12 -11  -22.08   21.98
   3   2   1   59.38   11.32
   3   3   9  476.73   23.69
   4 -14 -12  -40.55   22.34
   4 -11 -11   94.05   21.25
   4   3   3   -9.76   17.68
   5 -18 -13   -2.64   22.95
   5  -5  -8    4.00   15.77
   6 -18 -13   14.17   21.71
   6 -17 -13    7.85   20.66
   6 -13 -12    9.24   19.92
   6 -10 -11   70.64   17.16
   6  -8 -10   15.35   18.16
   7 -17 -13   47.00   20.85
   7 -10 -11   13.64   19.54
   7  -6  -9   26.46   14.36
   7   2  -1  108.43   12.57
   7   4   7  169.91   23.12
   7   4   8   34.54   24.13
   8 -10 -11  114.63   18.40
   8  -6  -9   12.87   12.86
   8   2  -1  868.41   13.41
   8   3   1    6.34   18.53
   8   4   5   65.23   21.95
   8   4   6   15.27   22.66
   8   4   7 1410.81   31.08
   8   4   8   62.24   25.18
   9 -10 -11   48.60   17.27
   9  -6  -9  239.77   13.25
   9   2  -1   89.19   13.05
   9   4   5   46.18   20.51
  10  -8 -10   36.09   13.92
  10   4   6  115.46   23.83
  10   4   7  136.96   26.98
  12   1  -2   40.96   12.89
  12   2   0   31.34   13.63
  12   3   3   36.18   19.62
  13   3   4  106.60   22.28
  15   2   3   36.94   20.58
 -11 -21   2   12.51   21.66
 -11 -20   2    6.96   19.89
 -11 -18   3   71.86   18.57
 -10 -22  -1  -13.16   24.35
 -10 -21  -1   33.82   25.23
 -10 -20  -1  -13.59   22.66
 -10 -14   2   14.51   16.48
  -9 -22  -3  -11.99   19.47
  -9 -21  -3   17.02   24.33
  -9 -19  -3   13.41   23.03
  -9 -17  -2  -10.97   26.28
  -9 -14  -1  161.63   21.54
  -9 -13   0   13.15   19.67
  -9 -12   1  -14.35   21.03
  -9 -11   2  121.51   16.06
  -9 -10   4  103.98   12.80
  -8 -18  -4  -29.49   28.08
  -7 -21  -6   30.29   29.13
  -7 -20  -6   36.69   28.52
  -7 -16  -5   27.36   26.56
  -7 -10  -2  149.58   22.78
  -6 -20  -7   12.63   28.33
  -6 -15  -6  104.57   28.49
  -6 -11  -4    3.46   22.52
  -6  -8  -2   28.20   20.19
  -5 -20  -8   27.43   30.39
  -5 -19  -8  -18.10   28.91
  -5 -15  -7  -21.01   28.57
  -5 -12  -6  161.96   19.03
  -5  -9  -4  311.68   22.17
  -5  -4  13   66.71   12.02
  -4 -20  -9  -22.75   27.09
  -4 -15  -8  117.81   28.99
  -4 -12  -7  209.62   18.68
  -4  -6  -3  448.18   22.90
  -4  -2  11   -4.10   11.48
  -3 -16  -9   80.40   28.04
  -3 -13  -8  167.20   27.31
  -3  -7  -5  862.71   20.12
  -3  -3  15   28.18   16.75
  -3  -1  11    2.49   14.63
  -2 -18 -10   11.91   28.49
  -2 -17 -10   61.58   25.99
  -2 -11  -8  182.32   25.28
  -2  -1  13  -17.12   14.44
  -1 -15 -10  291.82   28.17
  -1 -12  -9   91.13   25.65
  -1   1   5  907.48   13.28
  -1   1   9   52.22   15.31
   0 -18 -11   19.62   28.14
   0 -17 -11   21.14   25.78
   0  -4  -5   -1.45   16.81
   0  -3  -4  -16.19   15.23
   0   0  14  156.23   19.26
   0   1  12   13.33   17.03
   1 -15 -11   44.46   25.60
   1   2  10 1255.08   24.34
   2 -19 -12  -13.95   24.23
   2 -18 -12   26.70   24.12
   2   2   2  702.25   14.49
   2   2  12  109.81   24.17
   3 -17 -12  -15.77   24.84
   3 -16 -12   24.42   25.07
   3  -6  -8   43.65   16.08
   3   3   4 1755.03   21.72
   4  -4  -7  149.02   12.81
   4   3  11  295.38   26.23
   5 -11 -11  155.03   19.11
   6   4   5   44.99   21.94
   6   4   6   22.90   23.17
   6   4   7   76.76   22.14
   6   4   8  255.91   23.55
   7  -8 -10   46.13   13.46
   7   4   5  -11.29   20.59
   7   4   9  -27.69   26.11
   8  -8 -10   16.45   16.38
   8   4   4   94.24   20.24
   8   4   9  167.63   19.65
   9  -8 -10    2.28   15.73
   9   4   4   56.22   21.73
  10   0  -4    9.87    5.48
  10   2  -1   93.04   11.05
  10   4   4   21.54   22.02
  10   4   5   13.87   22.09
  11   4   6    3.03   24.87
  12   3   2   64.56   17.80
  13   0  -3   42.21    9.75
  13   3   3  136.73   18.39
  14   1  -1   36.22   16.61
  14   2   1  128.77   19.54
  14   3   4  176.26   23.36
  15   1   0    6.00   15.20
  15   2   2    4.81   23.12
 -11 -18   4  -14.00    9.44
 -10 -20   0  -15.72   25.60
 -10 -19   0   32.31   22.83
 -10 -18   0   11.17   22.10
 -10 -16   1   -5.76   19.91
 -10 -14   3   66.33   19.72
 -10 -13   4   10.58   13.75
  -9 -18  -2   78.32   24.28
  -9 -15  -1   18.09   22.53
  -8 -21  -4    3.65   27.45
  -8 -20  -4   -9.58   24.97
  -8 -19  -4    8.29   24.92
  -8 -16  -3  602.78   31.11
  -8 -13  -2    7.75   20.39
  -8 -12  -1  301.27   24.80
  -8  -9   2   33.60   17.37
  -7 -18  -5   20.09   25.10
  -7 -17  -5   89.22   27.65
  -7 -12  -3   15.93   23.43
  -6 -17  -6   -6.82   25.66
  -6 -16  -6    8.44   26.56
  -6 -13  -5   80.62   19.09
  -5 -16  -7   41.06   27.89
  -5 -13  -6  475.98   28.46
  -5 -11  -5  279.27   23.87
  -5  -8  -3   71.50   22.30
  -5  -5   0    1.65   13.60
  -5  -3  11  301.73   10.45
  -4 -17  -8   88.89   28.44
  -4 -16  -8   65.50   28.99
  -4 -11  -6   29.86   24.84
  -3 -18  -9    5.88   26.62
  -3 -17  -9   43.75   26.06
  -3 -14  -8   23.45   26.57
  -3 -11  -7   54.27   23.70
  -3  -5  -3  280.55   19.16
  -2 -20 -10   14.02   27.64
  -2 -19 -10  119.58   25.77
  -2 -15  -9   -2.33   25.82
  -2 -14  -9  318.46   21.42
  -1 -16 -10  157.35   27.78
  -1 -10  -8   92.40   24.41
  -1  -8  -7  139.35   22.63
  -1   0  13    0.08   16.09
  -1   1  10  493.90   17.02
   0 -19 -11   13.05   27.98
   0 -11  -9  463.73   25.90
   0  -7  -7   23.43   21.08
   0   2   7  -17.71   16.27
   0   2   8 2482.12   23.58
   1 -16 -11  -25.81   25.09
   1 -10  -9  268.06   26.19
   1  -6  -7   -3.11   18.05
   1   2  11   -7.77   18.84
   2 -14 -11  164.30   22.83
   2 -11 -10  229.37   23.51
   2  -9  -9   54.34   23.69
   2  -7  -8  335.63   20.66
   2   2  13  361.09   25.51
   2   3   6  336.96   22.35
   2   3   7  169.20   21.14
   2   3   9   58.10   20.19
   3 -19 -12    1.75   24.15
   3 -18 -12    8.70   22.53
   3   3  11    9.94   24.34
   4 -17 -12   65.69   24.39
   4 -16 -12   18.70   21.66
   4   2   0  992.23   11.44
   4   3  12  265.67   27.22
   5 -15 -12    0.51   21.39
   5  -9 -10  125.72   18.51
   5  -7  -9   48.58   19.61
   5   4   6  350.60   24.93
   5   4   7   53.75   17.06
   5   4   9  707.55   26.10
   6 -15 -12   34.63   23.84
   6 -11 -11  197.78   17.59
   6  -5  -8   -3.62   15.29
   6   2  -1  158.63   11.37
   6   4   4   68.35   22.28
   6   4  10   14.81   25.58
   7 -11 -11  -12.51   19.11
   8 -14 -12   -8.35   20.02
  11   2  -1  152.40   13.83
  11   3   1   -2.87   15.41
  12   4   5   18.69   23.91
  13   2   0   21.53   15.07
  13   3   2  104.41   19.24
  14   3   3    7.49   22.56
 -10 -22   0   16.60   22.31
 -10 -21   0   -7.90   22.42
 -10 -18   1   16.49   25.31
 -10 -13   5   68.81   14.39
  -9 -22  -2   28.48   24.32
  -9 -21  -2   22.01   23.07
  -9 -20  -2  118.76   24.04
  -9 -19  -2   -0.39   22.14
  -9 -17  -1   42.69   25.76
  -9 -16  -1    3.69   22.27
  -9 -14   0  -11.11   19.59
  -9 -13   1   -6.12   18.41
  -9 -12   2  362.22   20.42
  -9 -11   3  160.42   16.74
  -9 -10   5   24.45   12.04
  -8 -22  -4  -46.36   22.71
  -8 -17  -3   36.65   24.08
  -8 -14  -2   24.86   23.18
  -8 -11   0   12.93   20.06
  -8 -10   1  806.81   20.43
  -8  -8   4   14.06   11.60
  -7 -21  -5   31.27   26.95
  -7 -20  -5    8.03   26.23
  -7 -19  -5   58.57   26.51
  -7 -15  -4  424.72   28.58
  -7 -13  -3  123.88   22.93
  -6 -19  -6  -26.83   24.75
  -6 -18  -6  109.68   27.93
  -6 -14  -5   50.74   26.01
  -6 -12  -4  337.98   25.32
  -6 -10  -3   37.75   20.88
  -6  -9  -2   -9.50   22.81
  -6  -6   1   34.38   13.34
  -6  -4  10   11.90    6.68
  -5 -18  -7   64.82   26.80
  -5 -17  -7   38.41   26.00
  -5  -7  -2  490.54   21.06
  -4 -18  -8  -23.81   26.85
  -4  -8  -4 1054.21   25.75
  -4  -3  14   23.53   14.14
  -4  -2  12    1.62   12.45
  -3 -20  -9   70.34   30.12
  -3 -19  -9   46.56   26.58
  -3 -15  -8  205.46   28.44
  -3  -2  14  322.45   16.00
  -3  -1  12  262.26   16.05
  -2 -12  -8   86.12   25.87
  -2  -8  -6   55.75   23.28
  -2  -1  14  130.65   15.32
  -2   0  12  202.92   17.88
  -1 -19 -10  110.93   26.45
  -1 -18 -10   -4.71   26.07
  -1   0  14  684.69   21.94
  -1   1   4  538.83   12.64
  -1   1  11   34.07   15.78
   0 -15 -10   21.13   26.38
   0   0  15  -18.91   17.60
   0   1  13  884.05   21.90
   0   2   6 1007.41   17.47
   0   2  10  866.43   22.65
   1 -19 -11   -1.28   23.33
   1 -18 -11   11.54   24.27
   1 -17 -11   13.92   22.20
   1 -13 -10  314.30   25.70
   1  -8  -8   84.87   21.11
   1   2  12    8.00   18.81
   2 -16 -11   51.61   22.98
   2 -15 -11   44.90   22.07
   2 -12 -10   -4.93   22.84
   2   3   5   -5.89   18.13
   2   3  10 1258.65   26.81
   3 -14 -11  -13.67   23.08
   3 -11 -10  -21.14   22.44
   3  -5  -7  205.03   18.66
   3   3   3  259.03   16.33
   3   3  12   48.13   24.03
   4 -19 -12  -26.90   26.09
   4 -18 -12    9.01   22.42
   4 -13 -11   98.79   23.39
   4 -10 -10  103.58   19.96
   4  -6  -8  -11.13   19.65
   4   3   2  140.73   14.57
   4   4   6  200.89   23.84
   4   4   7  171.89   24.06
   4   4   8   84.16   22.85
   4   4   9   12.33   22.09
   5 -16 -12   54.28   22.80
   5 -12 -11  -36.55   19.99
   5  -4  -7   42.72   14.26
   5   4  10   64.37   17.88
   5   4  11   18.21   25.94
   6 -16 -12   31.74   24.01
   6  -9 -10  -19.92   16.30
   7 -15 -12   18.39   20.75
   7  -5  -8  493.36   14.40
   7   4   3  208.73   19.81
   8 -15 -12   25.85   21.31
   8 -11 -11  -10.73   15.45
   9   1  -3  192.59    7.99
  10  -5  -8   25.87   10.41
  11  -7  -9   -0.94   13.00
  12   2  -1  299.77   15.79
  12   3   1   87.29   16.07
  13   1  -2   61.41   12.54
  15   2   1   14.44   20.64
 -10 -23   1   24.45   20.50
 -10 -22   1    3.28   22.02
 -10 -21   1   83.57   26.16
 -10 -20   1    7.43   21.94
 -10 -19   1   41.88   22.52
 -10 -17   2   -8.44   21.19
 -10 -15   3  470.61   19.45
 -10 -13   6  -17.18    9.11
  -9 -18  -1   13.32   22.93
  -9 -10   6   53.67   12.35
  -8 -19  -3   10.39   25.34
  -8 -18  -3  136.11   25.90
  -8 -15  -2   35.42   23.20
  -7 -17  -4   58.14   25.82
  -7 -16  -4   -2.06   26.36
  -7 -10  -1   30.77   20.42
  -7  -9   0  -18.78   17.84
  -7  -8   1  -11.59   14.50
  -6 -20  -6   34.96   25.81
  -6  -8  -1   -0.56   17.62
  -5 -20  -7   55.04   28.92
  -5 -19  -7  129.83   21.18
  -5 -12  -5  187.52   25.29
  -5  -4  14   36.84   11.67
  -4 -12  -6  147.38   24.74
  -4 -10  -5   20.80   22.94
  -4  -7  -3  -12.77   21.21
  -3 -12  -7  362.88   19.90
  -3 -10  -6  822.65   26.60
  -3  -8  -5  238.41   17.31
  -2 -13  -8   40.24   25.26
  -2  -2  16   40.45   16.85
  -1 -20 -10  137.37   28.56
  -1 -14  -9   79.19   26.54
  -1 -11  -8    2.45   23.90
  -1  -9  -7   24.18   21.90
  -1   1  12   55.18   19.06
   0 -16 -10  263.56   28.01
   0  -6  -6 2530.54   25.85
   0   1  14   15.21   19.99
   0   2   5   10.91   13.74
   0   2  11   15.63   17.77
   1 -20 -11   -4.93   24.63
   1 -14 -10   32.91   23.89
   1 -11  -9  107.23   22.50
   1  -5  -6  171.93   18.72
   2 -18 -11   13.16   25.41
   2 -17 -11   30.58   24.20
   2   3  11    5.60   20.63
   3 -15 -11   22.22   23.00
   4 -14 -11   31.88   22.92
   4  -8  -9   15.75   18.80
   4   4   5   79.78   22.98
   4   4  10  168.41   25.39
   4   4  11  -11.33   24.27
   5 -19 -12   24.38   22.53
   5 -18 -12   68.53   23.01
   5 -13 -11   57.83   20.06
   5 -10 -10   22.53   21.06
   5   3   1  176.70   13.63
   5   4   4  635.58   17.61
   6 -17 -12   17.94   21.00
   6 -12 -11   20.59   18.47
   7 -16 -12  -22.31   20.01
   7  -9 -10   -4.63   14.44
   7  -7  -9  208.41   15.72
   7   5   7  405.72   22.27
   7   5   8  563.39   27.36
   7   5   9  359.88   25.75
   8 -16 -12   16.22   20.95
   8  -9 -10   90.78   17.55
   8  -5  -8  329.68   13.09
   8   3   0  525.29   14.14
   8   4   2   -9.67   18.99
   8   5   7   -2.49   24.43
   8   5   8  390.94   27.47
   9  -9 -10   29.18   15.69
   9  -5  -8   -1.13   11.93
   9   3   0   -0.95   12.60
   9   5   6  110.00   25.37
   9   5   7  247.17   27.87
  10  -9 -10   30.27   15.34
  10   1  -3 1186.61   10.71
  10   3   0  120.81   14.03
  10   4   2   37.00   19.48
  10   5   7  802.31   29.64
  11   0  -4   76.54    6.99
  13   3   1   22.95   19.00
  13   4   4    1.56   20.59
  14   0  -3  106.82   10.35
  14   2   0   22.23   15.10
  15   3   3   41.92   19.99
 -10 -18   2    4.63   20.46
 -10 -16   3   14.10   17.18
 -10 -15   4    6.05   17.17
 -10 -14   5   -4.74   15.63
  -9 -22  -1  -38.77   24.09
  -9 -21  -1    1.04   22.90
  -9 -20  -1    2.47   22.84
  -9 -19  -1  -23.49   20.43
  -9 -16   0  -19.55   21.99
  -9 -14   1  137.40   19.49
  -9 -13   2   19.72   19.69
  -9 -12   3   16.40   16.91
  -9 -11   4   -4.23   13.27
  -9 -10   7   25.00    9.69
  -8 -22  -3   47.72   26.28
  -8 -21  -3   18.60   22.77
  -8 -16  -2    2.11   23.09
  -8 -14  -1  628.25   23.56
  -8 -12   0  -13.04   19.38
  -8  -9   3    7.18   14.61
  -8  -8   5    5.90    9.47
  -7 -19  -4   28.48   26.08
  -7 -18  -4   58.11   27.94
  -7 -14  -3   10.31   21.24
  -7 -12  -2   44.24   22.51
  -7  -6  12   31.73    6.02
  -6 -17  -5  111.51   26.60
  -6 -16  -5   94.20   26.80
  -6 -13  -4  239.84   24.35
  -5 -17  -6   97.71   26.37
  -5 -16  -6  131.41   27.65
  -5 -13  -5   91.71   24.75
  -5  -9  -3   53.78   21.37
  -5  -3  12   21.93    9.65
  -4 -17  -7   39.07   28.09
  -4 -13  -6   11.39   25.32
  -4  -5  -1  400.15   15.98
  -4  -2  13   34.10   13.27
  -4  -1   8  478.40   10.66
  -3 -18  -8   -3.78   26.03
  -3 -17  -8   20.45   28.38
  -3 -13  -7   44.11   25.78
  -3  -2  15   19.64   16.03
  -3  -1  13   31.77   15.49
  -3   0   8   -1.10   12.24
  -3   0   9   36.56   12.01
  -2 -19  -9   20.92   27.38
  -2 -14  -8  188.43   27.62
  -2 -11  -7   37.08   23.01
  -2  -9  -6   55.69   21.17
  -2  -7  -5   22.68   22.17
  -2  -1  15   22.07   16.01
  -2   0  13  337.09   17.90
  -2   1   8  282.34   15.02
  -1 -16  -9  109.69   24.35
  -1   0  15   50.66   19.52
   0 -20 -10  180.58   31.15
   0 -19 -10   24.89   26.27
   0 -10  -8  323.15   24.96
   0   2  12   28.16   18.81
   1 -15 -10  323.21   26.82
   1  -9  -8   27.49   22.39
   1  -7  -7   45.61   19.55
   1   3   6  824.66   20.96
   1   3   7  105.26   19.35
   1   3   8  -10.29   17.71
   1   3   9  403.07   20.06
   1   3  10 1148.98   23.46
   2 -20 -11   42.43   25.23
   2 -19 -11    2.08   23.93
   2 -13 -10  195.88   23.71
   2 -10  -9  566.86   24.02
   2  -8  -8   42.19   20.63
   2  -6  -7   24.70   16.61
   3 -17 -11   34.58   20.85
   3 -16 -11   25.05   23.00
   3 -12 -10  234.45   21.70
   3  -7  -8  373.52   19.01
   3   4   6 1396.68   26.23
   3   4   7   -4.07   21.61
   3   4   8   92.94   20.01
   3   4   9  364.50   22.92
   3   4  10  733.92   25.02
   4 -11 -10    3.13   19.49
   5 -14 -11    9.99   23.66
   5  -8  -9  165.32   21.71
   5  -6  -8  164.82   18.80
   5   4   3  146.37   19.22
   6 -19 -12   -3.50   20.93
   6 -18 -12   97.08   22.11
   6 -13 -11  158.54   20.36
   6 -10 -10    7.43   19.78
   6  -4  -7   67.36   13.20
   6   5   7  680.30   24.67
   6   5   8  -12.95   22.00
   7 -19 -12   33.12   22.90
   7 -18 -12  -18.98   18.91
   7 -17 -12   23.04   20.74
   7   3   0    5.86   12.39
   7   5   6  809.02   26.15
   8 -17 -12   85.37   20.53
   8  -7  -9   17.72   14.64
   8   5   5   30.19   21.95
   9 -12 -11    4.40   15.29
  10  -7  -9   -2.35   12.48
  10   5   5  233.09   23.31
  11   1  -3   -9.33    8.24
  11   3   0   -7.55   13.29
  11   4   2  223.75   18.30
  11   5   5  133.82   22.48
  13   2  -1  143.83   15.71
  14   1  -2   19.18   13.52
 -10 -23   2   24.66   19.94
 -10 -22   2    4.33   19.82
 -10 -21   2  -19.83   20.74
 -10 -20   2   -8.91   21.43
 -10 -18   3   61.82   21.52
 -10 -17   3  176.08   19.13
 -10 -15   5   16.24   15.34
 -10 -14   6    0.07    8.29
  -9 -19   0   25.45   23.43
  -9 -15   1   25.34   20.21
  -9 -11   5   56.72   12.58
  -8 -18  -2   18.32   23.00
  -8 -13   0   12.88   21.78
  -7 -22  -4    4.63   23.19
  -7 -21  -4   35.96   25.12
  -7 -20  -4   12.52   23.68
  -7 -16  -3   14.29   22.62
  -7 -15  -3   37.79   21.71
  -7  -7   3  106.68   12.24
  -6 -21  -5    3.21   27.29
  -6 -20  -5   13.15   25.56
  -6 -19  -5   11.41   28.41
  -6 -18  -5   -3.71   24.15
  -6 -14  -4  186.51   25.43
  -6 -12  -3   14.93   23.14
  -5 -20  -6   18.33   24.30
  -5 -19  -6   83.66   28.86
  -5 -18  -6  123.86   28.13
  -5 -14  -5  527.38   26.92
  -5 -11  -4   34.86   20.78
  -4 -21  -7  -21.56   25.01
  -4 -20  -7   39.28   28.05
  -4 -14  -6   20.22   26.23
  -4 -11  -5   48.85   23.23
  -4  -9  -4  790.43   24.82
  -4  -1  10  227.21   10.50
  -3 -21  -8   46.47   27.14
  -3 -20  -8    6.70   26.42
  -3 -19  -8   -3.03   23.14
  -3 -14  -7   25.21   27.58
  -3  -6  -3   70.58   20.47
  -3   0  10  572.44   15.55
  -2 -15  -8  268.47   28.33
  -2  -6  -4  230.17   21.94
  -2   1   7  341.79   12.79
  -2   1   9   13.04   12.63
  -2   1  10  206.90   16.67
  -1 -18  -9  -32.41   24.58
  -1 -17  -9   23.40   27.25
  -1 -10  -7   61.63   21.74
  -1  -6  -5 1593.11   24.97
   0 -14  -9   -6.78   23.64
   0 -11  -8   25.93   21.07
   0  -5  -5  598.08   19.12
   0   2   4 3487.97   18.40
   1 -16 -10  185.00   27.06
   1 -12  -9   74.60   22.78
   1  -4  -5 1177.62   17.92
   1   2  14  161.43   22.20
   1   3  11   -5.44   18.48
   2 -14 -10   38.28   22.66
   2 -11  -9   -7.70   19.28
   2   3  13   -5.93   22.86
   3 -20 -11   20.32   21.31
   3 -19 -11  -15.86   22.83
   3 -18 -11   42.91   22.78
   3 -13 -10   11.69   22.01
   3   4  11  551.83   25.94
   4 -16 -11  -26.93   21.60
   4 -12 -10   64.47   23.18
   4  -9  -9  399.13   23.71
   4  -5  -7  173.53   15.78
   4   4   4 1127.93   18.91
   5 -11 -10  106.96   21.84
   5   2  -1 1326.21    9.89
   5   5   9   22.16   22.11
   5   5  10  534.91   27.00
   6 -14 -11   -1.20   23.28
   6   4   2   93.60   16.63
   6   5   6   29.44   16.03
   7 -13 -11  -16.30   17.59
   7 -10 -10   41.30   19.36
   7   5   5  223.59   15.86
   8 -13 -11  -18.31   19.91
   8   5   4   88.95   20.46
   9 -13 -11   57.35   18.82
   9   2  -2  756.72   11.46
   9   5   4   15.00   20.42
  10   2  -2   27.53   11.12
  12   3   0   12.07   13.17
  12   4   2   26.74   16.87
  14   3   1   49.34   15.46
  14   4   3   69.23   22.16
  15   2   0    7.89   13.78
  15   3   2  109.30   20.40
 -10 -22   3   13.60   19.72
 -10 -21   3   26.53   21.76
 -10 -20   3   11.56   19.66
 -10 -19   3   60.97   20.72
 -10 -17   4  -16.00   18.45
 -10 -16   5   38.32   15.24
 -10 -15   6   -7.34    8.39
  -9 -23   0  -23.49   21.12
  -9 -22   0   10.55   22.17
  -9 -21   0    2.41   21.63
  -9 -20   0    2.63   22.03
  -9 -17   1   23.26   22.44
  -9 -16   1   30.94   20.02
  -9 -14   2  445.38   20.67
  -9 -13   3   11.04   16.43
  -9 -12   4   73.70   14.68
  -8 -22  -2    0.95   20.41
  -8 -21  -2    2.75   23.32
  -8 -20  -2   -2.48   20.66
  -8 -16  -1  254.80   24.08
  -8 -12   1  355.55   22.54
  -8  -9   4   27.11   12.17
  -7 -18  -3   -4.82   23.53
  -7 -17  -3  114.03   25.92
  -7 -14  -2  142.96   21.61
  -7 -10   0  -10.90   18.00
  -7  -8   2  502.24   16.41
  -6 -16  -4   81.09   26.22
  -6  -6   2  192.02   12.93
  -5 -21  -6  -23.89   19.21
  -5 -12  -4   61.02   23.59
  -5 -10  -3  264.73   21.58
  -5  -3  13   11.59   11.10
  -4 -15  -6   83.76   27.36
  -3 -16  -7   18.83   25.34
  -3 -12  -6  267.70   24.14
  -3   0   6 1400.91   12.17
  -2 -16  -8   26.14   25.36
  -2  -1  16   27.94   18.38
  -2   1   6 1822.95   16.26
  -1 -20  -9   64.12   27.27
  -1 -19  -9   58.26   27.58
  -1  -8  -6  477.26   22.96
  -1   1  14  331.93   19.63
  -1   2   7   76.85   13.34
  -1   2   8  286.04   15.71
  -1   2   9  340.34   15.76
  -1   2  10 1177.10   18.89
   0 -15  -9  401.58   27.64
   1 -20 -10   84.31   27.14
   1 -18 -10  -31.04   23.07
   1 -13  -9   71.17   22.65
   1 -10  -8   80.69   22.46
   1   3   5  710.13   16.55
   1   3  12  159.78   19.83
   2 -15 -10  202.83   25.14
   2   2   1  524.12   10.93
   2   3   3   74.88   14.53
   2   4   7  -12.05   20.49
   2   4   8  253.10   20.66
   2   4   9  700.99   22.41
   2   4  10   19.36   20.33
   3 -14 -10  342.94   24.19
   3   3   2  137.26   13.15
   3   4  12  113.57   24.48
   4 -20 -11   -7.09   22.62
   4 -19 -11   -0.85   21.26
   4 -18 -11   18.87   21.25
   4 -17 -11   32.05   21.26
   4  -7  -8  275.71   17.47
   4   3   1   14.19   12.45
   4   5   8  296.57   21.32
   4   5   9  531.28   23.05
   5   5   6  372.28   24.37
   6 -15 -11  -12.45   20.43
   6 -11 -10    2.04   19.79
   7  -4  -7  162.25   11.92
   7   5   4  168.21   20.06
   8 -14 -11   22.06   21.19
   8 -10 -10   -0.20   14.89
   8   2  -2   11.63    8.95
   9 -10 -10    9.67   15.98
   9   4   1  200.92   15.63
  10 -10 -10   18.68   16.25
  10   4   1  101.86   15.30
  11   2  -2  112.66    9.69
  11   4   1   57.93   17.85
  12   0  -4   83.86    7.32
  12   1  -3  344.77   10.15
  12   5   4    6.51   19.68
  13   3   0    7.26   17.13
  14   2  -1  116.81   16.53
 -10 -20   4   12.04   18.88
 -10 -19   4   25.20   16.55
 -10 -18   4   -4.90   16.91
 -10 -17   5   26.22   15.52
 -10 -16   6   -2.27    8.68
  -9 -23   1  -31.82   22.16
  -9 -22   1  -38.19   23.17
  -9 -21   1   -7.53   23.07
  -9 -20   1   10.00   23.44
  -9 -19   1   14.67   21.20
  -9 -18   1   15.24   19.86
  -9 -15   2  151.18   17.65
  -9 -11   6   34.35   11.46
  -8 -23  -1  -19.80   19.57
  -8 -19  -1   -2.16   23.62
  -8 -18  -1   97.51   22.53
  -8 -17  -1   -5.54   21.79
  -8 -14   0  -10.06   18.70
  -8 -11   2   12.10   15.57
  -8 -10   3 1129.79   19.69
  -7 -22  -3   48.20   23.64
  -7 -21  -3   13.60   23.70
  -7 -20  -3   25.19   23.96
  -7 -19  -3   42.81   24.48
  -7 -15  -2  783.65   26.03
  -7 -12  -1  106.92   19.63
  -6 -18  -4   -5.93   25.66
  -6 -17  -4   56.42   24.85
  -6 -13  -3  261.11   22.29
  -5 -17  -5  153.04   26.12
  -5 -16  -5  102.63   26.23
  -5 -13  -4    9.32   21.43
  -5  -6   0   19.27   13.72
  -4 -17  -6    1.03   25.18
  -4 -16  -6   30.44   26.28
  -4 -12  -5  503.25   18.27
  -4 -10  -4  321.35   22.30
  -4  -8  -3  783.63   17.49
  -4  -2  14    5.72   12.99
  -4  -1  11   47.97   10.34
  -3 -18  -7   37.60   26.32
  -3 -13  -6   19.80   21.52
  -3  -8  -4  125.84   22.74
  -3   0  12   15.63   14.46
  -2 -21  -8  212.63   28.64
  -2 -20  -8    5.49   28.16
  -2 -19  -8   62.35   25.81
  -2 -13  -7  -14.64   24.21
  -2 -10  -6  127.38   16.15
  -2  -8  -5  607.26   22.67
  -2   1  12   40.85   15.80
  -1 -15  -8   14.82   24.83
  -1 -14  -8   27.34   23.90
  -1 -11  -7  184.20   22.38
  -1  -5  -4   92.81   12.42
  -1   2   6  145.67   14.99
   0 -18  -9   27.09   23.77
   0 -17  -9   89.51   27.45
   0 -16  -9   12.29   23.34
   0 -12  -8  121.38   23.31
   0  -7  -6   -9.00   14.23
   0  -4  -4 3262.79   21.38
   0   2  14  127.44   18.54
   0   3   8   -4.84   16.32
   0   3   9 1356.48   21.12
   0   3  10  -17.83   17.25
   1 -14  -9   86.77   23.09
   1  -8  -7  132.66   19.24
   1  -6  -6   12.89   17.64
   1   2   2  392.07   11.69
   1   3  13   81.49   20.62
   2 -19 -10   85.99   21.68
   2 -18 -10  -13.37   22.54
   2 -12  -9  355.53   22.41
   2  -7  -7   19.04   18.01
   2   4   6  147.73   20.93
   2   4  11  326.40   23.25
   2   4  12   35.28   20.99
   3 -15 -10   84.11   23.21
   3 -11  -9  106.33   20.29
   3  -8  -8   -7.56   17.93
   3  -6  -7  125.06   15.41
   3   2   0   -5.81    9.51
   3   4   4   -4.69   15.76
   4 -10  -9    5.30   21.18
   4   4   3  938.96   19.15
   4   5  10   17.51   22.68
   4   5  11   97.04   26.25
   5 -20 -11  -14.42   20.83
   5 -19 -11    6.37   21.20
   5 -17 -11   81.72   21.54
   5 -12 -10   12.29   18.98
   5   4   2 2062.64   20.52
   5   5   5  809.31   24.12
   7 -15 -11   23.15   19.28
   7 -11 -10   44.67   18.33
   7  -8  -9   21.58   15.41
   7   6   8   16.53   24.20
   7   6   9   34.72   24.40
   8 -15 -11   -4.87   19.85
   8   6   7 1020.35   29.11
   8   6   8  123.42   26.38
   9 -14 -11    5.08   16.15
   9   3  -1   29.49   11.38
   9   5   3  318.76   20.62
   9   6   6  558.76   26.26
   9   6   7  349.16   26.43
  10   3  -1  508.75   13.50
  10   6   6  491.63   26.39
  11  -8  -9  137.72   13.36
  11   5   3   -5.45   17.60
  12   2  -2    9.79   10.74
  12   4   1  226.85   18.05
  12   5   3  294.35   21.79
  13   5   4   -0.17   20.68
  14   4   2    4.31   19.93
  15   3   1  270.51   19.13
 -10 -19   5  -10.63   12.50
 -10 -18   5   17.06   11.91
 -10 -17   6    3.45    7.98
  -9 -17   2   26.36   20.34
  -9 -16   2  306.27   19.32
  -9 -14   3    3.43   15.42
  -9 -13   4  -17.83   15.86
  -9 -12   5   -1.20   13.68
  -9 -11   7   75.32   11.43
  -8 -22  -1   49.67   20.50
  -8 -21  -1  -13.27   21.75
  -8 -20  -1  125.62   24.08
  -8 -16   0   -1.56   22.71
  -8 -15   0  164.02   20.22
  -8 -13   1   -8.33   18.05
  -7 -17  -2  199.77   21.61
  -7 -16  -2   88.08   23.28
  -7 -13  -1   41.65   20.37
  -7 -11   0    6.59   18.64
  -7  -7   4  248.93   11.45
  -6 -22  -4  -12.11   24.91
  -6 -21  -4  -20.51   22.89
  -6 -20  -4   43.52   22.99
  -6 -19  -4   35.21   23.96
  -6 -15  -3  586.67   23.83
  -6 -12  -2  216.06   21.35
  -6 -10  -1    2.24   19.00
  -5 -22  -5   76.72   27.25
  -5 -21  -5    2.54   26.74
  -5 -20  -5   83.30   26.74
  -5 -19  -5   96.32   25.44
  -5 -18  -5  123.09   26.55
  -5 -14  -4  164.73   22.29
  -5 -11  -3   14.22   20.77
  -5  -9  -2  951.61   22.48
  -4 -21  -6   45.55   26.46
  -4 -20  -6   50.56   26.09
  -4 -19  -6    2.09   25.33
  -4 -18  -6   97.63   25.85
  -4 -13  -5   36.92   23.92
  -4  -3   2  136.89    8.27
  -4  -1  12  389.69   14.49
  -3 -20  -7   -4.78   25.66
  -3 -19  -7   22.89   23.43
  -3  -1  15   17.88   14.64
  -2 -14  -7  -28.02   24.31
  -2 -11  -6  723.16   24.22
  -2  -4  -2  325.04   15.26
  -2  -2   0  424.22   11.40
  -2   0  15  414.05   18.07
  -2   1  13   24.53   15.72
  -1 -17  -8   -4.49   23.59
  -1 -12  -7   52.48   20.84
  -1  -9  -6 1377.29   25.48
  -1  -7  -5 1927.20   25.02
  -1  -4  -3  155.92   15.21
  -1   1   3   58.93    7.19
  -1   1  15   16.35   16.76
  -1   2  12   21.66   15.20
   0 -21  -9   85.39   27.49
   0 -20  -9    4.26   25.43
   0 -19  -9  106.82   23.22
   0 -13  -8   18.65   22.90
   0   3   7   15.53   15.36
   0   3  11 1156.12   21.77
   1 -16  -9   70.96   23.82
   1 -15  -9  121.10   24.68
   1 -11  -8    5.73   21.81
   1   3   4  805.97   14.41
   2 -20 -10  -34.86   21.14
   2 -13  -9   16.22   21.06
   2   4  13  258.06   22.83
   3 -17 -10   41.90   21.76
   3 -16 -10  156.03   23.69
   3   5   8  210.52   21.17
   3   5   9  333.89   22.01
   3   5  10  122.73   21.26
   4 -14 -10   62.02   21.29
   4   5   6   70.75   15.26
   5 -13 -10  201.95   20.05
   5  -7  -8   27.62   15.57
   5  -5  -7  276.51   15.34
   6 -20 -11   29.13   23.18
   6 -19 -11   22.75   21.60
   6 -18 -11   10.70   20.77
   6 -12 -10   -1.53   17.21
   6  -9  -9   45.28   18.53
   6   6   7   38.02   19.16
   6   6   8 1167.84   26.96
   6   6   9  371.81   25.32
   7 -18 -11   37.37   21.44
   7 -17 -11   -5.60   20.24
   7  -6  -8   -9.57   11.20
   7   6   6  462.18   22.90
   7   6   7  268.85   18.42
   8 -16 -11   26.80   20.12
   8  -8  -9   13.06   12.20
   8   3  -1    3.30   12.01
   8   6   6   34.89   20.97
   9 -16 -11  -10.65   17.85
   9 -15 -11   40.28   16.28
   9 -11 -10   51.50   17.17
   9  -8  -9   25.76   14.17
   9   6   5    9.34   20.33
  10 -11 -10    6.62   15.34
  10  -8  -9   24.38   13.40
  10   6   5   30.30   22.71
  11   3  -1    5.16   12.28
  11   6   5  104.50   20.96
  13   1  -3   80.26    9.21
  13   4   1  149.54   18.83
  13   5   3   40.92   19.73
  14   3   0   20.73   13.41
  -9 -23   2  -15.33   19.25
  -9 -22   2   36.74   20.85
  -9 -21   2   -1.22   21.22
  -9 -20   2   93.31   22.21
  -9 -19   2    5.38   20.44
  -9 -18   2   80.44   20.50
  -9 -15   3   71.05   15.46
  -8 -23   0   29.11   21.67
  -8 -22   0   14.84   21.65
  -8 -18   0   25.73   23.02
  -8 -17   0  -12.58   20.57
  -8 -14   1  597.69   20.29
  -8 -12   2   71.41   15.90
  -8  -9   5    4.24   10.34
  -7 -23  -2   -9.40   23.33
  -7 -22  -2  -17.50   23.45
  -7 -20  -2   60.99   24.01
  -7 -19  -2  129.91   25.27
  -7 -18  -2   15.52   22.08
  -7 -12   0    8.04   20.87
  -7 -10   1    0.28   15.72
  -7  -9   2 1012.99   18.63
  -6 -16  -3   23.42   23.74
  -5 -15  -4   -4.17   22.70
  -5  -8  -1 1372.77   22.70
  -5  -2  11  -12.05    8.02
  -4 -15  -5  196.41   23.41
  -4 -11  -4  339.11   21.99
  -4  -1  13  181.00   13.08
  -3  -9  -4  450.39   21.84
  -3  -7  -3  394.03   20.95
  -3   0  13   19.11   12.93
  -2 -16  -7   29.64   24.31
  -2 -15  -7    9.01   17.00
  -2  -7  -4 1691.07   24.34
  -2   1   5   58.34    9.36
  -1 -21  -8    3.64   25.02
  -1 -20  -8   15.62   25.77
  -1 -18  -8   12.00   24.59
  -1   2  13   56.68   16.22
   0 -14  -8  268.37   24.06
   0  -8  -6  523.68   20.84
   0   3   6   18.03   14.92
   0   3  12   -6.64   15.50
   0   3  13  116.60   19.67
   1 -21  -9   44.54   23.98
   1 -20  -9   29.66   22.73
   1 -17  -9   15.78   24.40
   1 -12  -8   -4.26   20.97
   1  -9  -7   23.38   18.42
   1   4   8   28.57   17.51
   1   4   9  204.78   18.18
   1   4  10  467.42   20.00
   1   4  11   14.16   17.12
   2 -14  -9  302.41   23.25
   2 -10  -8   95.94   20.84
   2   4   5 1343.33   20.54
   3 -20 -10   37.15   23.12
   3 -19 -10   21.22   21.66
   3 -12  -9   18.61   19.51
   3   5   7  184.06   21.04
   3   5  11   50.91   22.01
   3   5  12  250.31   22.95
   4 -16 -10   35.72   20.34
   4 -15 -10   15.63   20.02
   4  -8  -8   40.33   16.49
   4  -4  -6  172.94   11.44
   4   5   5  -22.69   20.47
   5   5   4    3.39   14.18
   5   6   9  365.83   23.11
   5   6  10  -23.57   23.67
   6 -13 -10  -15.25   17.60
   6   4   1   26.31   12.24
   6   5   3  886.88   20.36
   6   6   6  290.05   21.85
   7 -20 -11    2.60   18.59
   7 -19 -11  -17.90   19.81
   7 -12 -10   81.90   15.20
   7   6   5   17.12   19.83
   8 -19 -11  -26.17   16.95
   8 -18 -11  103.84   18.42
   8 -17 -11   -6.07   17.72
   8 -12 -10    6.09   16.91
   8  -6  -8   87.37   11.93
   9   5   2   35.11   15.89
  10   5   2   -4.85   15.84
  11  -6  -8   15.32    9.59
  12   3  -1   84.07   13.49
  12   6   5   76.02   22.01
  14   5   3  123.62   21.50
  15   4   2   -2.32   17.97
  -9 -23   3   19.69   17.11
  -9 -22   3    0.64   19.08
  -9 -18   3   28.64   20.13
  -9 -16   3   19.56   15.11
  -9 -14   4   55.94   14.78
  -9 -12   6  178.23   13.96
  -8 -21   0   28.98   21.15
  -8 -20   0    7.70   21.15
  -8 -19   0   16.98   19.69
  -8 -15   1    9.32   17.40
  -8 -13   2   -1.32   19.02
  -8 -11   3   86.41   14.01
  -8 -10   4    9.41   12.93
  -7 -15  -1  229.33   21.74
  -7  -8   3   35.19   10.63
  -6 -23  -3   51.12   22.91
  -6 -22  -3  -20.47   23.35
  -6 -21  -3  267.67   25.01
  -6 -20  -3    4.35   22.95
  -6 -19  -3  124.61   25.05
  -6 -18  -3   27.11   23.43
  -6 -17  -3  173.59   23.20
  -6 -13  -2   -0.97   20.43
  -6 -11  -1  194.69   19.58
  -6  -9   0   23.54   15.50
  -5 -22  -4   44.08   24.38
  -5 -17  -4  -25.23   23.61
  -5 -16  -4  168.43   23.34
  -5 -12  -3  451.97   21.83
  -5 -10  -2 1223.95   22.67
  -5  -2  12  119.47    9.42
  -4 -17  -5   19.95   23.00
  -4 -12  -4  154.68   21.05
  -4  -5   0  359.32   14.85
  -3 -22  -6   48.98   24.84
  -2 -22  -7   33.80   23.35
  -2 -21  -7   26.01   24.61
  -2 -20  -7   -1.73   22.66
  -2 -19  -7    8.83   23.68
  -2 -18  -7   21.32   24.80
  -2 -17  -7   -9.34   17.97
  -2 -12  -6  -20.65   14.82
  -2   0  16   19.99   14.62
  -2   1  14  107.31   14.99
  -1 -14  -7  -21.78   20.74
  -1 -13  -7   43.31   16.01
  -1 -10  -6  177.84   20.54
  -1   2  14  155.42   15.11
   0 -16  -8  240.84   24.87
   0 -15  -8   -2.03   24.19
   0 -11  -7   26.17   21.10
   0   2   3  -10.36    9.84
   1 -13  -8   25.46   21.13
   1  -5  -5  887.92   17.03
   1  -1  -2  843.62    8.20
   1   4   7   24.30   16.81
   1   4  12   53.29   19.15
   2 -16  -9  275.54   24.51
   2 -15  -9   -5.60   20.11
   2 -11  -8  148.45   19.73
   2  -8  -7   22.11   17.44
   2   5   9    5.39   17.21
   2   5  10  500.11   19.84
   3 -13  -9  154.59   20.68
   3  -7  -7   72.04   15.14
   3  -5  -6   23.59   15.53
   3   4   3  647.04   15.87
   4 -20 -10   -4.70   20.30
   4 -18 -10   52.61   20.84
   4 -17 -10  -15.11   19.91
   4 -12  -9  -17.14   20.15
   4   6   9   -8.25   18.44
   4   6  10   28.33   21.96
   5 -16 -10    3.96   22.40
   5 -15 -10   74.20   19.73
   5   6   7  119.79   20.89
   6 -14 -10    2.48   18.33
   6 -10  -9   19.26   18.14
   6  -7  -8   -8.83   13.34
   6   6   5   34.38   17.81
   7 -13 -10   24.22   16.88
   7  -9  -9   77.87   13.42
   7   3  -1 1393.61   14.56
   9 -12 -10   30.14   13.71
   9   4   0  -17.03   11.70
   9   6   4    9.70   18.63
  10 -12 -10    3.50   15.22
  10   4   0  222.28   13.83
  11   4   0   13.37   14.31
  11   6   4    1.08   18.37
  12   5   2   57.65   14.95
  12   6   4   29.11   19.98
  13   3  -1   17.04   13.34
  13   5   2   32.79   17.36
  14   4   1   76.80   14.66
  -9 -21   3   33.12   19.16
  -9 -20   3   21.72   19.30
  -9 -19   3   23.41   17.53
  -9 -15   4   46.73   14.30
  -8 -23   1  -19.69   20.51
  -8 -22   1   81.98   20.13
  -8 -17   1   11.12   18.97
  -8 -16   1  208.55   20.60
  -7 -23  -1   29.48   20.17
  -7 -22  -1  -17.12   20.66
  -7 -21  -1   87.27   21.93
  -7 -19  -1   58.54   19.65
  -7 -18  -1    3.75   19.84
  -7 -17  -1   31.13   20.64
  -7 -16  -1   -2.65   18.39
  -7 -13   0   11.96   17.76
  -7 -11   1   61.29   16.63
  -6 -15  -2    0.62   18.40
  -6 -14  -2   17.25   20.35
  -6  -8   1   11.15   12.83
  -5 -21  -4    2.70   20.43
  -5 -20  -4   88.72   25.66
  -5 -19  -4   -8.50   21.66
  -5 -13  -3   22.35   20.82
  -5  -7   0    1.03   12.69
  -4 -21  -5   35.93   25.52
  -4 -20  -5    6.42   23.19
  -4 -19  -5   21.67   23.65
  -4 -18  -5    7.40   24.78
  -4  -8  -2   41.34   16.83
  -3 -21  -6    7.82   22.30
  -3 -20  -6  105.04   21.93
  -3 -13  -5  145.06   21.13
  -3 -10  -4   84.86   19.51
  -3  -6  -2 1016.44   17.94
  -2 -14  -6   78.52   21.38
  -2 -13  -6  416.63   21.07
  -2 -10  -5  442.96   21.34
  -2   2  10   35.39   12.50
  -1 -15  -7   -3.73   21.73
  -1 -11  -6  399.08   19.31
  -1  -8  -5  256.97   20.81
  -1  -6  -4   12.73   16.13
   0 -21  -8   13.02   23.27
   0 -20  -8  169.60   24.52
   0 -19  -8  -23.75   23.32
   0 -17  -8   13.61   20.35
   0 -12  -7   13.67   19.69
   0   3  14    1.33   16.20
   1 -14  -8    3.69   19.96
   1   4   6  279.88   18.01
   1   4  13  104.53   18.42
   2 -21  -9   32.83   22.46
   2 -20  -9  113.86   22.75
   2 -19  -9    8.65   21.15
   2 -17  -9  -26.24   21.37
   2  -6  -6   14.81   14.13
   2   5   8  489.68   19.96
   2   5  12    1.79   21.48
   3 -14  -9   20.61   20.04
   3 -10  -8   10.20   18.59
   4  -9  -8   85.23   16.70
   4   5   4  704.89   21.02
   4   6   8   -2.77   19.12
   4   6  11  190.05   23.22
   5 -19 -10   46.10   18.75
   5 -18 -10   21.67   18.79
   5 -17 -10  105.19   20.44
   5 -11  -9   71.97   16.98
   5   5   3  111.85   18.45
   5   6   6  285.06   20.80
   6 -15 -10    0.72   17.54
   7 -14 -10   16.98   16.30
   7   7   8  320.87   24.76
   8 -13 -10    1.94   14.75
   8   4   0   25.82   10.95
   8   7   7   17.71   23.39
   9   7   6  106.40   21.44
   9   7   7  353.68   23.89
  12   4   0    7.26   10.99
  13   6   4  202.35   19.32
   0  -9  -6   14.32   12.68
   2   5   7   87.50   13.32
 -12  -5 -15  -18.59   31.86
 -12  -4 -14  -44.68   37.32
 -12  -3 -14  -29.10   34.22
 -12  -1 -13   18.27   38.17
 -12   0 -13    4.38   35.05
 -12   1 -13   22.70   35.71
 -12   2 -13   21.56   34.36
 -12   4 -14  -39.06   38.41
 -11  -6 -12   51.85   28.72
 -11  -4 -11  200.78   35.76
 -11  -3 -11   91.64   33.48
 -11   4 -11  156.28   41.24
 -11   5 -11   89.53   36.66
 -11   6 -12   50.61   34.57
 -11   7 -12   36.60   41.83
 -11   8 -13  214.75   41.73
 -10  -4  -9  -17.52   31.17
 -10  -3  -9   48.18   29.95
 -10   3  -9   40.73   28.30
 -10   4  -9  -23.90   35.54
 -10   5  -9   60.42   34.90
 -10   7 -10  -21.01   38.81
 -10   9 -11  -18.98   39.60
 -10  11 -12  -15.51   34.76
  -9 -10 -10  -17.82   17.40
  -9  -6  -8  268.29   29.15
  -9  -1  -7  318.02   32.86
  -9   2  -7   20.16   33.72
  -9   6  -8  273.31   27.66
  -9   7  -8   32.53   36.42
  -9  11 -10   52.50   37.59
  -9  13 -12   -2.68   34.76
  -8  -7  -7    5.88   22.63
  -8   4  -6    6.86   31.84
  -8   8  -7  970.53   37.69
  -8  10  -8   -2.11   37.27
  -8  12  -9   -1.81   38.65
  -8  13 -10  -10.51   32.28
  -7 -12  -8   21.93   15.05
  -7  -4  -5   26.73   25.41
  -7   4  -5    5.49   28.42
  -7   5  -5  180.07   31.65
  -7   8  -6    7.22   22.53
  -7  14  -9   41.42   34.41
  -7  15 -10   49.37   30.20
  -7  16 -11  163.72   32.83
  -6  -4  -4  106.80   21.47
  -6  11  -6  140.37   31.89
  -6  13  -7  344.03   32.58
  -6  16  -9    9.17   31.82
  -6  17 -10  -17.71   30.97
  -6  18 -11   13.98   34.02
  -5  -2  -3  165.17   18.80
  -5   3  -3  307.41   27.25
  -5   8  -4  466.01   22.18
  -5  11  -5  309.12   31.55
  -5  13  -6  485.99   32.96
  -5  15  -7    1.50   27.94
  -5  19 -11    1.48   29.88
  -4 -15  -7   63.62    6.44
  -4  13  -5   34.00   28.85
  -4  20 -11  -10.32   31.16
  -3   6  -2 1070.24   25.31
  -3  10  -3  245.05   25.72
  -3  21 -11   47.12   31.35
  -2 -16  -6   -0.66   10.78
  -2  -2  -1  544.17   10.57
  -2  22 -11    9.86   26.23
  -1  13  -3   -4.08   21.81
  -1  18  -6   27.21   23.65
  -1  22 -10   21.59   28.04
   0 -13  -3   23.65   13.55
   0  16  -4  786.11   27.96
   0  19  -6   54.48   25.60
   0  20  -7   20.11   24.37
   0  21  -8    1.17   24.97
   1 -14  -3  153.66   15.48
   1  15  -3  223.77   22.82
   2 -10  -1   -3.20   17.01
   2  19  -5   24.85   23.40
   3 -11  -1  876.19   23.49
   4  -2   1  909.64   18.96
   4   3   1   26.80   11.32
   5 -19  -5   95.28   25.84
   5  -9   0   30.17   24.79
   5  -4   1  763.31   25.48
   6   5   1  342.15   15.24
   7 -12  -1   87.24   30.01
   7  10   0    6.76    8.15
   8  -5   1   14.64   27.46
   9  -4   1  232.25   29.05
   9   5   1   25.65   17.41
  10  -9   0   -0.17   24.38
  10  -4   1   65.23   20.71
  10  -3   1  497.85   30.55
  10   4   1   77.66   19.91
  11  -2   1  168.53   31.36
  11   0   1  273.65   27.73
  11   2   1  166.98   23.43
  14   4   0  -15.84   23.65
 -12  -5 -14   51.55   30.77
 -12  -3 -13    3.75   34.59
 -12  -2 -13    1.10   34.16
 -12   3 -13   -1.02   33.62
 -12   4 -13  -11.35   37.31
 -12   5 -13  -72.61   39.69
 -11  -7 -12   49.65   30.01
 -11  -5 -11   17.35   29.47
 -11  -1 -10   31.81   34.76
 -11   2 -10  -57.26   36.75
 -11   3 -10   67.73   35.43
 -11   6 -11  147.78   41.57
 -10  -9 -11  -27.10   18.62
 -10  -5  -9   21.47   32.25
 -10   6  -9   -0.87   36.78
 -10  10 -11   15.15   37.37
 -10  12 -12  258.84   35.23
  -9  -3  -7  192.25   35.39
  -9  -2  -7   16.45   30.11
  -9   3  -7  185.10   35.37
  -9   4  -7    3.90   33.83
  -9  10  -9   -5.26   38.16
  -9  12 -10   48.70   37.16
  -8  -4  -6   27.28   24.55
  -8   5  -6  296.90   33.43
  -8   9  -7   87.02   36.37
  -8  11  -8  321.12   38.17
  -8  13  -9   -2.01   32.51
  -8  15 -11  -14.42   36.64
  -7  -8  -6   25.61   17.59
  -7   9  -6  116.82   29.81
  -7  16 -10    9.93   32.34
  -7  17 -11    3.07   32.92
  -6   6  -4  368.92   29.03
  -6   9  -5   16.84   20.69
  -6  15  -8   21.16   31.80
  -5   9  -4  310.67   28.95
  -5  18  -9  121.98   33.07
  -4  -7  -3   16.00   10.76
  -4   8  -3  733.72   28.01
  -4  18  -8   22.98   28.43
  -4  19  -9   62.57   29.97
  -4  20 -10   21.70   31.17
  -3  13  -4   97.19   26.39
  -3  15  -5   98.06   26.70
  -3  18  -7   38.38   32.61
  -3  19  -8    4.77   27.25
  -3  20  -9   55.39   30.03
  -2  12  -3  115.09   23.10
  -2  19  -7  -13.47   31.17
  -2  21  -9   -2.13   31.27
  -1  17  -5  416.53   24.70
   0  12  -2  757.21   19.97
   0  18  -5   24.10   25.08
   1  -4   0   -7.42   14.59
   1  13  -2  556.04   17.00
   1  21  -7  -21.57   26.67
   2  -6   0  633.87   17.95
   2  16  -3   53.38   17.93
   3 -18  -5  135.61   20.40
   3 -15  -3   48.64   20.72
   3  -7   0  -15.23   19.01
   4 -11  -1   28.79   22.39
   4  -8   0  814.65   25.46
   4   2   1  826.47   15.02
   5 -17  -4   22.73   26.77
   5  -3   1  160.72   21.61
   6 -14  -2   -2.00   26.67
   6  -4   1   17.69   19.97
   7 -14  -2  138.78   32.24
   7  -9   0   17.85   19.62
   7  -4   1   57.95   27.81
   7   5   1  263.83   17.60
   8  -4   1  899.08   30.02
   8  -3   1    3.11   24.92
   8   5   1  -13.89   14.52
   9  -3   1   69.28   26.69
  10  -2   1  102.55   27.56
  10  -1   1  590.93   30.88
  10   1   1  650.72   26.81
  10   2   1  103.98   21.53
  10   3   1  538.23   21.91
  10   9   0    1.58   15.39
  11  -7   0   19.12   34.17
  11   8   0    9.13   20.32
  12   7   0    9.77   23.10
  12  11  -1   62.60   18.03
  13   5   0   -6.52   23.77
  14   2   0   37.27   26.46
 -12  -6 -14   14.08   29.23
 -12  -4 -13   14.46   33.28
 -12  -2 -12   70.46   34.48
 -12  -1 -12  169.69   35.13
 -12   3 -12  125.93   38.15
 -12   4 -12   15.57   37.25
 -11  -8 -12  -36.43   20.55
 -11  -6 -11  149.24   32.13
 -11  -3 -10   87.34   32.70
 -11  -2 -10  -46.35   35.37
 -11   4 -10   -6.58   39.66
 -11   5 -10   72.07   38.17
 -11   9 -12  -13.84   36.33
 -10  -8 -10   90.17   27.30
 -10  -1  -8   85.35   31.76
 -10   0  -8  208.26   33.08
 -10   2  -8  307.40   35.47
 -10   3  -8   99.81   35.23
 -10   4  -8  172.44   36.06
 -10  11 -11  153.08   36.19
  -9  -7  -8   -5.87   19.90
  -9  -4  -7    7.44   27.37
  -9   5  -7  303.80   33.60
  -9   9  -8   44.24   39.05
  -9  14 -11   -4.12   37.49
  -8 -10  -8   11.29   18.44
  -8   6  -6  -13.94   22.22
  -8  10  -7  654.43   37.49
  -8  12  -8   11.62   35.71
  -8  15 -10    2.23   31.20
  -8  16 -11   31.79   36.32
  -7  -5  -5  206.89   19.47
  -7   7  -5  146.51   30.88
  -7  10  -6   71.31   32.81
  -7  12  -7  438.08   32.79
  -7  14  -8   26.46   32.67
  -6  14  -7   30.77   32.11
  -6  17  -9  -35.13   31.46
  -6  19 -11   52.55   27.72
  -5   5  -3  104.56   22.10
  -5  12  -5  200.39   28.54
  -5  14  -6   79.03   29.37
  -5  17  -8  -32.54   29.90
  -5  19 -10   60.70   29.03
  -5  20 -11    0.26   31.15
  -4   1  -2    0.02   14.33
  -4   9  -3   -4.47   26.52
  -4  14  -5   36.51   26.66
  -4  21 -11  -13.03   33.05
  -3   7  -2  357.07   24.04
  -3  11  -3   61.34   24.68
  -3  17  -6    0.58   26.95
  -2 -17  -7    8.26   10.50
  -2  18  -6  -30.77   29.11
  -2  22 -10  -12.40   26.66
  -1  11  -2  468.59   20.39
  -1  20  -7   -1.80   25.29
  -1  21  -8    2.76   28.07
  -1  22  -9   10.82   30.15
   0 -16  -5    5.49   16.05
   0   2   0 9999.00   15.71
   1 -18  -6   26.04   19.40
   1   6   0    1.66    9.85
   1  20  -6   34.03   21.13
   2 -14  -3  -12.43   22.49
   2 -12  -2   24.80   17.35
   2  14  -2   15.73   16.26
   3 -19  -6   -6.30   19.94
   3 -10  -1  126.01   20.32
   4 -18  -5   43.50   23.93
   4   0   1  215.81   15.42
   4  17  -3   23.03   16.04
   5  -2   1 1377.18   24.41
   6  -8   0  314.68   28.21
   6  -3   1 1974.53   25.51
   6  -2   1  164.13   24.13
   7 -11  -1   70.95   28.77
   7  -8   0    8.76   27.83
   7  -3   1 1519.81   32.15
   7  -2   1  102.88   24.38
   7   4   1   51.31   17.86
   8  -2   1  858.63   28.75
   8   4   1  826.55   19.10
   9 -11  -1    4.82   30.88
   9  -1   1   36.25   24.23
   9   0   1   26.66   23.91
   9   1   1   22.68   21.69
   9   2   1   66.12   20.01
   9   3   1   40.97   18.84
  10  -7   0   40.83   30.53
  10  12  -1  105.18   12.32
  11  -6   0   -4.75   32.88
  12  -4   0   -6.11   31.42
  12   6   0  222.99   25.22
  13  -1   0  -34.95   30.03
  13   3   0  -25.97   26.14
  13   4   0    4.46   20.41
  14   8  -1   25.93   20.53
  15   6  -1   53.87   25.05
 -13  -3 -15   24.19   30.30
 -13  -2 -15   44.70   33.93
 -13  -1 -14   -5.16   36.61
 -13   0 -14   27.50   34.60
 -13   1 -14   25.53   34.99
 -13   2 -14    8.62   31.50
 -12  -6 -13   17.87   32.34
 -12  -4 -12    9.36   31.83
 -12  -3 -12  112.98   35.14
 -12   0 -11  -12.75   32.51
 -12   1 -11   97.46   35.21
 -12   2 -11   74.58   36.54
 -12   5 -12  184.77   37.04
 -12   6 -12   25.57   37.45
 -11  -7 -11   34.08   27.89
 -11  -4 -10   63.23   29.89
 -11   1  -9    3.65   33.80
 -11   2  -9  181.63   35.22
 -11   6 -10   -0.13   34.87
 -11   9 -11    3.57   41.72
 -11  10 -12   25.95   35.65
 -10 -10 -11    7.77   14.65
 -10  -3  -8  125.01   30.32
 -10   5  -8   40.40   35.12
 -10   6  -8  392.58   40.06
 -10   9  -9   14.61   38.45
 -10  11 -10  -35.99   32.06
 -10  12 -11   39.65   36.25
  -9  10  -8  183.03   37.46
  -9  13 -10   35.18   34.98
  -8 -12  -9    5.86    9.75
  -7   8  -5   -3.36   30.75
  -7  11  -6  246.12   33.07
  -7  13  -7   30.51   35.44
  -7  16  -9    1.86   32.50
  -7  18 -11   63.76   31.35
  -6   7  -4  149.41   21.39
  -6  11  -5  103.61   29.89
  -6  15  -7  322.69   31.23
  -6  16  -8   95.15   30.69
  -5   6  -3   89.18   22.04
  -5  10  -4  724.48   28.68
  -5  13  -5  103.30   28.37
  -4   4  -2  108.68   23.06
  -4  12  -4  121.48   27.10
  -4  20  -9   32.31   29.91
  -3 -16  -7   -0.62    9.27
  -3   8  -2  726.15   23.98
  -3  14  -4  -33.52   28.78
  -2  15  -4  877.06   28.48
  -1  14  -3  176.44   23.19
  -1  16  -4   73.48   22.86
  -1  19  -6   44.31   23.96
   0 -10  -2   33.58   14.74
   0  -7  -1   36.38    9.08
   0  15  -3  109.47   24.37
   0  17  -4    8.93   22.36
   0  21  -7   42.15   26.36
   1 -15  -4  108.83   18.28
   1 -11  -2  448.96   18.61
   1  19  -5  326.04   22.36
   2 -17  -5  -21.67   21.94
   2  -5   0 6258.96   26.26
   3 -16  -4   20.86   19.07
   3  -6   0   -3.98   17.49
   3  20  -5   81.94   22.14
   4 -19  -6   33.66   23.03
   4  -7   0  182.79   24.31
   5 -15  -3    9.09   22.68
   5 -13  -2   47.19   24.54
   5  -1   1 1114.01   20.38
   5   0   1   32.99   17.04
   5   1   1 1078.39   19.55
   5   2   1 1422.97   18.97
   5   3   1  165.42   11.97
   6 -13  -2  -20.33   25.29
   6  -1   1  819.54   24.29
   6   3   1 1903.42   22.58
   7 -15  -3   19.76   30.84
   7 -13  -2  448.24   34.19
   7   3   1 1460.79   20.20
   8 -13  -2  -26.12   31.76
   8  -1   1   92.79   25.13
   8   0   1  460.99   24.25
   8   1   1   58.95   20.71
   8   2   1  932.44   21.67
   8   3   1   11.45   18.20
   9 -10  -1   91.75   34.18
   9   9   0  -10.62   12.24
  10  -6   0  -31.25   29.33
  11   7   0   10.17   21.19
  12   5   0   52.90   24.18
  12  10  -1  171.81   19.76
  13   1   0    4.79   26.64
  13   2   0   13.51   24.98
  13   9  -1   11.01   21.18
 -13  -3 -14  -20.72   31.82
 -13  -2 -14   41.18   33.80
 -13  -1 -13   89.00   36.98
 -13   0 -13   40.51   34.03
 -13   1 -13  116.41   34.60
 -13   2 -13   35.89   33.80
 -13   3 -13  187.83   38.60
 -12  -2 -11   77.97   32.83
 -12  -1 -11  110.88   34.89
 -12   4 -11   85.26   37.08
 -12   5 -11   53.23   37.74
 -12   6 -11   20.31   34.93
 -12   7 -12  128.21   38.77
 -12   8 -12   69.03   39.81
 -11  -5 -10   43.87   27.37
 -11  -2  -9  183.57   33.12
 -11  -1  -9   15.25   33.85
 -11   3  -9   87.41   33.53
 -11   4  -9  127.93   37.97
 -11   5  -9  -33.12   37.32
 -11   8 -10   16.19   38.85
 -11  10 -11   42.00   37.79
 -10  -9 -10   32.35   23.61
 -10  -7  -9    9.17   27.39
 -10  -4  -8  174.05   28.96
 -10   7  -8   16.97   36.17
 -10  10  -9   22.97   39.63
 -10  12 -10   31.83   31.69
 -10  13 -11   26.25   39.27
  -9 -10  -9   25.44   20.91
  -9  -8  -8  250.36   23.14
  -9  -1  -6  132.78   33.49
  -9   0  -6  103.36   31.70
  -9   2  -6  189.28   34.14
  -9   3  -6   35.56   32.97
  -9  11  -8   -4.15   36.30
  -9  13  -9   52.29   31.56
  -9  15 -11   38.83   33.43
  -8   0  -5  828.10   31.32
  -8   1  -5   31.78   27.27
  -8   4  -5   38.89   30.29
  -8  11  -7   62.77   23.13
  -8  13  -8  255.43   33.60
  -8  15  -9  -21.75   33.44
  -8  16 -10   -3.27   35.24
  -7  -6  -5   23.53   18.95
  -7   0  -4  124.49   26.82
  -7   1  -4   11.04   25.97
  -7   3  -4  749.84   31.87
  -7   4  -4  202.13   29.10
  -7   9  -5  455.63   31.89
  -7  15  -8   83.50   33.05
  -6   8  -4  275.30   27.91
  -6  19 -10   10.49   29.11
  -5  11  -4    9.18   29.34
  -5  15  -6  127.85   27.64
  -5  18  -8  164.09   29.25
  -5  19  -9   14.23   26.55
  -5  20 -10   49.82   29.27
  -4  10  -3  312.14   26.36
  -4  13  -4  181.72   31.43
  -4  15  -5  210.81   27.64
  -4  18  -7   36.30   29.48
  -4  21 -10   10.79   30.04
  -3  12  -3   -2.62   24.98
  -3  16  -5  301.34   25.51
  -3  19  -7  -11.11   27.58
  -3  20  -8  -17.78   29.22
  -3  21  -9   30.97   28.17
  -3  22 -10   11.06   27.69
  -2  17  -5  -21.76   24.01
  -2  20  -7   37.03   30.80
  -2  21  -8  190.36   29.58
  -2  22  -9   44.39   28.53
  -1   8  -1   78.97   16.32
  -1  12  -2   36.04   21.85
  -1  18  -5  196.98   23.97
   0 -17  -6   23.33   16.78
   0   3   0  -22.87   10.24
   0  13  -2  -18.07   21.51
   0  20  -6   63.01   22.00
   1 -13  -3    1.71   17.41
   1  -8  -1   82.65   13.60
   1  16  -3   -6.74   20.41
   2 -18  -6  -13.65   23.21
   3 -12  -2  646.91   22.91
   3  15  -2  282.93   15.79
   4 -10  -1    6.71   22.40
   4  19  -4   70.35   17.76
   5 -10  -1  339.27   25.90
   5  -7   0  -21.44   18.69
   6 -10  -1   46.08   23.40
   6  -7   0  396.29   28.94
   6   1   1  793.64   18.03
   6   2   1  146.41   15.73
   7 -10  -1   23.81   27.21
   7   1   1  327.39   18.09
   7   2   1   80.20   16.93
   8  15  -2   18.91    6.09
   9  -6   0   -9.37   27.05
  10  -5   0   47.46   28.14
  11   6   0    9.41   21.33
  12  -2   0   42.15   29.92
  12   1   0   48.58   28.56
  12   2   0   55.65   24.61
  12   3   0   -2.13   21.34
  12   4   0  -15.37   22.42
  14   6  -1  111.21   25.28
 -13  -4 -14   46.32   30.04
 -13  -3 -13  172.44   37.52
 -13  -2 -13   94.39   33.36
 -12  -6 -12    4.76   29.06
 -12  -4 -11   20.48   32.89
 -12   0 -10   -7.20   32.96
 -12   3 -10   58.26   37.43
 -12   7 -11    4.10   39.64
 -11  -8 -11   89.79   23.81
 -11  -6 -10   28.04   26.91
 -11  -3  -9  136.55   31.86
 -11   6  -9  172.27   38.39
 -11   7  -9  -28.56   37.13
 -11   9 -10    0.13   40.67
 -10  -5  -8   17.96   25.87
 -10  -1  -7  792.77   34.67
 -10   0  -7   56.87   31.55
 -10   2  -7  153.85   33.75
 -10   3  -7  785.51   39.09
 -10   8  -8  245.13   39.30
 -10  11  -9  -27.66   35.68
  -9  -6  -7  339.15   22.91
  -9  -2  -6  165.15   29.67
  -9   5  -6  112.06   34.09
  -9   9  -7  184.31   36.54
  -9  12  -8  145.52   34.52
  -9  15 -10  -37.19   35.91
  -8  -2  -5  -19.19   25.81
  -8   5  -5   11.86   28.78
  -8   6  -5  351.51   32.60
  -8  12  -7  462.86   36.25
  -8  14  -8  -16.87   34.07
  -8  17 -10  -10.70   35.80
  -7  -9  -6  135.43   14.32
  -7   5  -4  169.18   30.24
  -7  12  -6  263.43   31.33
  -7  14  -7  133.56   31.68
  -7  16  -8    2.79   31.85
  -7  17  -9  130.31   32.33
  -7  18 -10   78.72   29.12
  -6   1  -3  917.91   28.40
  -6   2  -3   -0.05   29.66
  -6   3  -3 2230.45   34.46
  -6   9  -4   53.77   28.58
  -6  14  -6   41.75   29.47
  -6  16  -7   19.11   30.83
  -5   8  -3   57.82   28.31
  -5  14  -5  544.03   29.84
  -5  16  -6  117.78   32.39
  -4   6  -2   25.78   24.58
  -3 -13  -5  146.84    7.23
  -3   9  -2  551.05   24.41
  -3  18  -6   85.18   26.26
  -2   6  -1  658.40   19.67
  -2  11  -2   62.51   24.75
  -2  19  -6   92.20   24.86
  -1  21  -7   -6.75   24.20
  -1  22  -8    3.40   23.47
   0 -12  -3   -0.76   13.67
   0  10  -1  -14.79   13.94
   0  19  -5  154.66   22.07
   1  -3   0    1.08   10.69
   1  14  -2   14.76   18.87
   1  18  -4  -17.84   18.65
   1  21  -6  206.53   24.41
   2  20  -5  145.15   22.65
   3 -18  -6   73.65   25.91
   3  -9  -1  307.43   20.78
   3  19  -4    7.93   20.91
   4 -17  -5   19.15   27.08
   4 -12  -2   52.05   23.00
   5  -6   0   13.90   25.25
   6 -16  -4  106.04   27.58
   6 -14  -3  -19.63   29.61
   7 -14  -3   32.79   30.67
   8 -12  -2   72.19   32.21
   9   8   0   -9.21   15.86
   9  12  -1   -6.45   11.37
  10  -4   0  225.48   28.95
  10   7   0   53.54   19.17
  11  -3   0  -23.31   23.54
  11   5   0    5.90   23.24
  12   9  -1   48.58   21.67
 -13  -4 -13   -4.42   32.68
 -13  -2 -12   20.50   38.30
 -13  -1 -12   -6.57   36.03
 -13   0 -12   18.13   34.74
 -13   2 -12   19.77   34.34
 -13   3 -12   -1.09   33.13
 -13   5 -12   21.71   38.05
 -13   6 -12   -5.98   36.10
 -12  -7 -12  262.34   27.43
 -12  -5 -11   26.30   30.19
 -12  -2 -10   16.40   33.88
 -12   4 -10  -24.67   35.50
 -12   5 -10   44.08   37.23
 -12   8 -11   83.64   37.32
 -12   9 -11  157.95   40.50
 -11  -7 -10  -20.97   28.04
 -11  -4  -9   92.01   28.23
 -11   1  -8   89.13   35.14
 -11   2  -8   22.86   34.98
 -11   3  -8  104.03   35.67
 -11   8  -9  153.50   38.88
 -11  10 -10   23.34   33.61
 -11  12 -11   41.37   35.49
 -10  -8  -9   -4.40   24.73
 -10  -6  -8  382.04   28.73
 -10  -2  -7  134.72   31.07
 -10   5  -7  733.55   37.00
 -10   6  -7  128.36   35.68
 -10   9  -8   65.07   28.20
 -10  10  -8   73.80   37.30
 -10  12  -9   34.86   37.23
 -10  13 -10   19.43   34.61
  -9  -9  -8   27.71   20.46
  -9  -3  -6   60.64   26.70
  -9   7  -6  101.95   33.92
  -9  14  -9   39.40   35.39
  -8 -11  -8  355.49   17.62
  -8  -3  -5   10.05   23.64
  -8  11  -6  235.28   33.08
  -8  13  -7  -10.25   33.63
  -8  15  -8    5.23   31.74
  -8  16  -9  -11.15   32.03
  -7  -3  -4  779.34   26.71
  -7   7  -4  274.86   28.70
  -7  13  -6  268.63   32.01
  -7  15  -7    0.65   33.45
  -7  19 -10  -30.54   28.79
  -6  -1  -3  920.10   23.17
  -6   4  -3   10.86   28.77
  -6  10  -4  260.37   28.92
  -6  13  -5   77.01   29.88
  -6  15  -6  101.73   29.95
  -6  18  -8  276.69   32.10
  -6  19  -9   22.07   27.85
  -6  20 -10  -54.26   30.84
  -5  20  -9   64.12   30.13
  -5  21 -10   22.35   28.59
  -4   7  -2  -13.14   26.69
  -4  11  -3    6.86   26.73
  -4  19  -7   -2.91   26.85
  -4  20  -8   15.35   29.60
  -4  21  -9   29.53   28.88
  -4  22 -10    1.46   29.67
  -3  15  -4  131.70   26.19
  -3  17  -5  153.18   26.52
  -3  20  -7  -22.16   30.78
  -3  21  -8   22.97   29.67
  -3  22  -9    5.09   27.83
  -2 -10  -3   56.72    8.61
  -2  -3  -1  210.56    8.22
  -2   7  -1   36.54   18.26
  -2  16  -4   56.14   23.75
  -2  18  -5  -42.31   27.87
  -1  15  -3  217.10   22.87
  -1  17  -4    4.58   21.93
  -1  20  -6   54.75   23.06
   0   4   0 4056.24   16.90
   0  16  -3  -21.25   22.87
   1  20  -5    7.90   23.24
   2 -13  -3    2.22   21.52
   2 -11  -2   70.04   16.93
   2  -4   0  893.62   16.70
   2  15  -2   44.09   17.47
   2  17  -3   48.26   18.50
   3  -5   0  -16.83   18.72
   3   9   0    2.06    8.50
   4 -18  -6   94.43   29.90
   4  -9  -1   25.47   22.47
   6  -6   0   72.31   19.58
   7  -9  -1  952.27   33.37
   7   9   0  -17.13   10.56
   8  -5   0    1.45   28.99
   9  -4   0  -28.99   28.53
  10  -3   0   88.23   27.77
  10   6   0  -18.42   21.23
  10  11  -1  318.80   15.53
  11  -1   0  -10.36   26.99
  11   0   0  -10.09   25.38
  11   1   0    3.84   23.64
  11   3   0   -9.07   21.86
  11   4   0   10.35   20.81
  11  10  -1   13.06   16.56
  13   7  -1   77.60   20.89
  14   2  -1  105.35   27.64
 -14  -1 -14   21.05   35.12
 -13  -5 -13    2.43   30.25
 -13   0 -11   -5.19   38.89
 -13   1 -11   65.83   36.27
 -13   2 -11   49.91   37.20
 -13   3 -11   52.02   38.17
 -13   4 -11   62.97   33.39
 -12   3  -9  -13.45   34.97
 -12   8 -10    8.38   40.63
 -12  10 -11   11.38   40.07
 -11  -9 -11    0.53   15.10
 -11  -5  -9   23.49   25.48
 -11  -2  -8   30.03   29.85
 -11  -1  -8   96.76   31.94
 -11   9  -9   58.37   35.64
 -11  10  -9   82.54   34.49
 -11  12 -10   22.30   35.80
 -10 -10 -10   11.03   12.83
 -10  -3  -7  759.08   32.72
 -10   7  -7  719.89   36.99
 -10  11  -8   15.22   35.49
 -10  13  -9   -2.44   33.03
 -10  14 -10    6.13   35.84
  -9  -7  -7  366.02   23.92
  -9  -4  -6  278.40   26.80
  -9  13  -8    9.59   32.73
  -9  15  -9  -39.01   34.40
  -9  16 -10   11.86   32.77
  -8   8  -5  -12.44   30.74
  -8  14  -7  303.49   33.48
  -8  17  -9   59.77   29.03
  -8  18 -10   -6.08   32.36
  -7  -7  -5  166.59   17.57
  -7  17  -8   52.63   32.34
  -7  18  -9  -36.17   27.92
  -6  -2  -3   40.27   18.82
  -6  17  -7  248.55   32.83
  -5  13  -4    4.40   31.51
  -5  17  -6   95.35   32.64
  -4   8  -2   53.35   24.58
  -3 -11  -4   24.21    5.75
  -3  10  -2  455.83   23.39
  -3  13  -3  200.45   25.35
  -3  19  -6    0.13   26.47
  -2 -12  -4   81.15    9.15
  -2  21  -7   19.10   25.60
  -2  22  -8   31.84   25.89
  -1  13  -2  559.79   25.06
  -1  19  -5  265.60   23.96
   0  14  -2  187.78   22.08
   0  18  -4  741.10   23.15
   0  21  -6   34.97   20.86
   1 -17  -6   65.10   20.98
   1 -10  -2    0.02   17.91
   1   7   0    8.08    9.41
   2  -8  -1   22.03   16.56
   3 -11  -2  134.61   20.74
   4  -5   0  328.95   22.26
   5 -15  -4   16.69   26.62
   5  -9  -1   72.53   23.16
   6 -15  -4   22.63   27.88
   6  -9  -1  786.87   22.56
   8 -13  -3   35.56   33.13
   8 -11  -2   -7.21   30.17
   8  -8  -1  749.66   31.72
   9   7   0  -19.24   16.78
  10  -2   0  -23.05   26.22
  10  -1   0   71.93   28.47
  10   5   0   23.17   22.19
  11  -6  -1    0.03   30.62
  12  -4  -1  225.62   36.47
  12   8  -1  141.99   24.25
  13  -1  -1   -1.57   32.05
  13   5  -1  129.45   23.26
  13   6  -1  370.28   25.06
  15   6  -2   21.73   25.37
 -14  -3 -14  181.47   33.10
 -14  -2 -14  -24.98   31.98
 -14  -1 -13   24.14   36.05
 -14   0 -13  -17.09   34.71
 -14   1 -13   48.12   36.73
 -14   2 -13  -44.65   34.98
 -13  -4 -12   -7.23   33.97
 -13   5 -11   60.69   34.49
 -13   6 -11   35.38   40.46
 -13   7 -11   19.68   36.95
 -12  -4 -10    9.24   30.56
 -12  -1  -9   29.30   35.23
 -12   0  -9    2.55   35.41
 -12   4  -9   -5.33   36.37
 -12   5  -9   27.31   38.20
 -12   6  -9   18.70   37.67
 -11  -6  -9  230.03   26.20
 -11  -3  -8   66.83   29.70
 -11   7  -8   63.64   28.18
 -11   8  -8   73.47   36.97
 -11  11  -9   41.31   34.56
 -11  13 -10   54.35   34.96
 -10  -9  -9    5.00   25.09
 -10  -7  -8  -32.64   24.77
 -10   1  -6    7.39   30.03
 -10   3  -6  123.54   34.04
 -10  12  -8  183.01   34.61
 -10  15 -10   18.56   34.91
  -9   4  -5   40.07   32.55
  -9  12  -7   86.07   37.30
  -9  16  -9   -6.83   31.09
  -8   9  -5   33.01   31.29
  -8  16  -8  -16.42   33.16
  -7  -4  -4  230.53   18.63
  -7   9  -4  351.06   30.99
  -7  12  -5  109.28   32.52
  -7  14  -6  121.07   29.16
  -7  16  -7   40.64   31.75
  -7  19  -9   12.13   30.97
  -6   7  -3  542.94   31.01
  -6  19  -8   12.05   30.29
  -6  20  -9   24.33   27.66
  -5   2  -2 2670.98   28.68
  -5   3  -2  811.95   26.33
  -5   4  -2 1933.87   32.69
  -5  10  -3  280.94   25.42
  -5  19  -7  116.98   31.73
  -5  20  -8   49.45   29.01
  -5  21  -9  108.70   27.80
  -4  12  -3   22.53   27.17
  -4  15  -4  199.67   29.60
  -4  17  -5   13.19   29.72
  -4  20  -7   57.84   31.67
  -4  22  -9   21.66   28.53
  -3   4  -1  273.12   20.70
  -3  16  -4   23.65   25.03
  -3  18  -5  137.28   30.14
  -3  22  -8   36.86   30.58
  -2   8  -1   13.21   19.11
  -2  12  -2   31.69   20.41
  -2  15  -3  104.12   28.69
  -2  17  -4  499.86   25.35
  -2  20  -6  -38.85   25.05
  -1 -17  -7    9.92   14.47
   0 -15  -5  237.20   16.77
   0  -6  -1   11.10   10.38
   0   5   0    3.97   12.46
   0  20  -5   24.39   23.68
   1 -18  -7   -1.52   18.88
   1 -12  -3   85.14   16.29
   1  -7  -1  216.47   13.40
   1  17  -3   21.70   19.30
   1  19  -4    1.97   21.96
   3  -4   0   -1.99   16.59
   4 -11  -2   81.71   22.76
   4  18  -3   88.26   15.60
   5 -13  -3   58.42   24.18
   6 -11  -2   19.04   26.76
   6   9   0   17.28    7.94
   7 -13  -3   79.55   32.66
   7  -4   0   19.23   28.06
   8   8   0   99.03   13.46
   9  -2   0  -10.10   26.33
  10  -6  -1  132.08   30.00
  10   1   0   73.13   24.54
  10   3   0  109.75   21.47
  10   4   0  219.08   21.44
  11  -5  -1   33.71   32.23
  11   9  -1   -1.11   19.56
  12   7  -1  158.29   26.20
  13   1  -1    3.01   28.55
  13   2  -1  102.72   26.94
  13   3  -1   -3.12   25.09
  13   4  -1  161.88   24.83
  14   8  -2  -18.44   23.01
 -14  -2 -13   11.25   33.04
 -14   1 -12    6.24   38.20
 -14   2 -12   97.14   35.21
 -14   3 -12  108.62   35.55
 -14   4 -12   39.20   34.65
 -13  -5 -12   12.44   31.50
 -13  -3 -11   79.76   35.66
 -13   1 -10   47.57   33.99
 -13   4 -10   53.28   38.03
 -13   5 -10   17.18   34.74
 -12  -7 -11   17.55   24.12
 -12  -5 -10   55.37   28.01
 -12  -2  -9   24.00   35.13
 -12   7  -9   67.05   35.86
 -12   8  -9    8.83   38.59
 -12  10 -10  -20.63   37.04
 -12  11 -10   39.70   35.80
 -11   0  -7  230.62   31.31
 -11   1  -7   89.03   33.76
 -11   2  -7  248.15   34.35
 -11   4  -7  180.51   35.02
 -11   5  -7   30.05   36.44
 -11   9  -8   89.75   36.96
 -11  12  -9   90.94   36.09
 -10  -5  -7  783.17   28.30
 -10   0  -6  531.89   33.55
 -10  13  -8   -5.88   32.26
 -10  14  -9   29.39   33.55
  -9  -8  -7   57.29   19.23
  -9  -1  -5   53.32   28.98
  -9   0  -5   39.64   30.23
  -9   5  -5   18.73   30.54
  -9  10  -6   34.52   33.56
  -9  13  -7   56.53   36.53
  -9  15  -8    7.17   33.88
  -8   1  -4  123.08   27.96
  -8   2  -4    3.83   26.74
  -8   3  -4   13.95   20.98
  -8  13  -6  181.63   34.39
  -8  15  -7   38.61   33.02
  -8  17  -8   64.73   35.14
  -8  18  -9   15.08   30.21
  -7  13  -5   70.87   30.41
  -7  18  -8   25.57   31.17
  -6  -3  -3 2311.87   23.27
  -6   8  -3   28.20   28.54
  -6  18  -7  -30.72   29.28
  -5   0  -2 1333.77   22.73
  -5   5  -2  678.41   29.54
  -5   6  -2  525.59   29.32
  -5  11  -3   37.30   26.89
  -5  14  -4  147.03   27.84
  -5  16  -5  130.89   29.59
  -5  18  -6  104.87   32.83
  -4   9  -2   37.24   24.05
  -4  13  -3  188.47   30.61
  -3   5  -1  149.62   20.47
  -3  11  -2  130.66   24.41
  -3  14  -3   79.10   25.45
  -3  21  -7  -10.27   28.37
  -3  23  -9    2.09   26.83
  -2  19  -5   64.08   23.15
  -1  10  -1  292.33   18.50
  -1  16  -3   53.30   21.25
  -1  18  -4    3.92   21.49
  -1  21  -6  203.79   24.41
   0  -9  -2   20.82   14.15
   1  -2   0  -15.23    8.97
   1  15  -2   79.48   15.90
   2 -18  -7   23.68   22.61
   2 -14  -4   51.27   23.28
   2 -10  -2   31.61   19.81
   2  -3   0 2278.63   18.58
   3 -17  -6   24.53   24.39
   3  18  -3   15.18   18.13
   4 -16  -5   45.35   21.00
   4  -8  -1  419.80   25.11
   5 -16  -5   93.06   25.06
   5  -4   0   -9.84   20.84
   6  -8  -1   29.98   25.46
   7  -3   0    8.85   26.27
   8 -10  -2    8.72   31.64
   8  -7  -1   24.59   28.28
   8  -2   0  123.42   27.06
   9  -6  -1    7.43   28.55
   9   6   0   -0.36   16.75
  10  10  -1   18.48   17.78
  12  -1  -1  326.83   34.03
  12   6  -1   30.58   24.64
  14   6  -2   34.00   28.95
  14   7  -2   31.73   26.01
 -14  -4 -13  -17.16   33.49
 -14  -3 -13  -32.11   31.05
 -14  -2 -12   54.92   40.51
 -14  -1 -12  -41.08   36.60
 -14   0 -12    2.92   36.20
 -13  -6 -12  -48.89   27.04
 -13  -4 -11   78.99   32.01
 -13  -2 -10   44.51   36.77
 -13  -1 -10   52.60   33.12
 -13   6 -10  -10.65   34.69
 -12  -6 -10    0.18   25.27
 -12  -4  -9    4.50   31.36
 -12   0  -8    3.98   37.96
 -12   1  -8  142.82   36.30
 -12   4  -8  121.43   38.70
 -12   5  -8  147.83   38.53
 -12   6  -8  -14.95   34.32
 -12   9  -9   61.39   38.66
 -12  12 -10   20.01   36.37
 -11  -9 -10    2.65   14.42
 -11  -7  -9    4.07   22.85
 -11  -5  -8  103.45   27.14
 -11  -1  -7   63.31   30.49
 -11  11  -8   77.28   35.01
 -11  13  -9   -9.09   39.82
 -10  -8  -8  231.46   24.91
 -10  -2  -6  -21.08   29.67
 -10   8  -6   92.69   36.97
 -10  11  -7  283.53   38.42
 -10  15  -9   28.42   36.44
  -9 -10  -8  213.54   19.56
  -9  -2  -5  148.98   28.02
  -9   7  -5    3.05   30.28
  -9   8  -5   80.85   33.34
  -9  11  -6   35.62   31.13
  -9  14  -7    8.14   32.94
  -9  17  -9   73.53   36.17
  -8   6  -4  -14.39   21.47
  -8   7  -4  150.01   30.65
  -8  11  -5   71.10   33.70
  -8  14  -6   21.75   32.84
  -8  16  -7  280.37   32.44
  -7  -5  -4  171.82   20.52
  -7   1  -3  269.03   26.04
  -7   2  -3   10.54   26.74
  -7   3  -3  340.68   30.26
  -7   4  -3  172.36   30.52
  -7   5  -3  320.99   30.55
  -7  19  -8   49.36   33.30
  -7  20  -9    3.52   28.86
  -6   9  -3 1451.71   32.42
  -6  13  -4  230.79   30.20
  -6  17  -6   17.05   29.44
  -6  20  -8   33.41   29.21
  -6  21  -9  -17.88   30.21
  -5  -1  -2  528.06   19.04
  -5   7  -2  476.03   29.28
  -5  21  -8  -34.05   29.17
  -5  22  -9   20.65   29.50
  -4  10  -2  113.69   25.37
  -4  16  -4  209.77   28.60
  -4  22  -8   13.74   31.29
  -4  23  -9   45.83   26.90
  -3   6  -1 1481.86   24.53
  -3  17  -4   -0.62   26.45
  -3  20  -6  118.85   28.15
  -2  21  -6   -8.34   28.51
  -2  22  -7   -0.24   26.21
  -1  14  -2   24.13   21.26
  -1  20  -5   54.20   22.48
   0 -16  -6  151.00   17.96
   0 -13  -4   -5.24   13.86
   0  17  -3   18.68   17.89
   0  19  -4   43.77   23.46
   2 -12  -3   57.01   22.28
   2  -7  -1   30.20   16.70
   2  18  -3   34.39   20.54
   3 -18  -7   52.12   23.30
   3 -14  -4   12.55   20.61
   3 -10  -2  455.49   25.91
   4 -18  -7   14.36   29.31
   4 -17  -6   -9.73   25.22
   5 -14  -4  123.93   28.22
   5   9   0   -4.13    5.59
   6 -10  -2   -9.56   26.91
   7 -12  -3   27.57   31.07
   7  -7  -1  525.26   32.03
   7   8   0    8.76   12.50
   8   7   0   28.82   14.65
   9  -9  -2  370.33   27.54
   9   1   0    1.69   21.63
   9   3   0  -12.52   20.37
   9   4   0  -34.20   19.80
   9   5   0  -12.80   18.31
   9  11  -1   -1.53   13.06
  10  -8  -2   -7.47   32.71
  10  -4  -1   90.12   28.19
  11  -2  -1  134.07   30.15
  11   8  -1   -4.60   22.53
  12   4  -1  214.50   25.53
  12   5  -1   61.21   22.14
  12  11  -2   25.58   18.65
  14   3  -2   37.58   26.08
  14   4  -2  -10.04   25.55
  14   5  -2   -1.79   26.35
 -14  -3 -12   19.09   33.74
 -14   0 -11  -25.66   32.58
 -14   1 -11  -10.03   34.43
 -14   2 -11  101.32   35.81
 -14   3 -11   55.54   35.62
 -14   4 -11    9.34   39.26
 -14   5 -11   12.10   36.63
 -14   6 -11   17.98   38.94
 -13  -5 -11   34.11   30.66
 -13   1  -9   48.10   39.72
 -13   2  -9  133.77   38.26
 -13   3  -9  134.22   38.65
 -13   4  -9  130.59   37.51
 -13   5  -9   77.27   36.36
 -13   8 -10   11.42   37.51
 -13   9 -10   18.94   39.98
 -12  -7 -10   -4.93   25.43
 -12  -1  -8  166.28   33.57
 -12   8  -8   78.58   35.50
 -12  10  -9   59.10   25.99
 -11   8  -7  110.60   36.66
 -11   9  -7   -9.59   37.62
 -11  12  -8  -37.10   35.61
 -11  14  -9   64.16   37.88
 -10 -10  -9    0.23   12.83
 -10  -6  -7  139.46   22.07
 -10  -3  -6  133.78   29.50
 -10  12  -7  102.96   34.91
 -10  14  -8  -10.74   32.89
  -9  -3  -5  224.46   26.42
  -9   9  -5   89.19   33.30
  -9  18  -9   40.17   30.96
  -8 -12  -8   -7.76    8.04
  -8  -2  -4   11.46   22.97
  -8   8  -4   19.99   30.45
  -8  12  -5  169.63   32.73
  -8  19  -9   43.54   28.03
  -7  -8  -5   -2.77   13.92
  -7   0  -3    5.23   24.09
  -7   6  -3  163.96   29.70
  -7  14  -5   65.47   31.84
  -7  16  -6   42.84   32.27
  -7  18  -7   27.59   31.74
  -6  -4  -3   24.67   18.74
  -6  10  -3   28.28   28.12
  -6  16  -5  191.18   28.81
  -6  19  -7  117.41   30.50
  -5   8  -2 1002.10   30.39
  -5  12  -3  446.54   29.20
  -5  19  -6   84.07   33.17
  -5  20  -7   31.61   28.95
  -4  18  -5   17.28   29.29
  -4  21  -7  -22.13   29.64
  -3  12  -2  681.42   26.01
  -3  15  -3   31.17   25.30
  -3  19  -5  161.05   24.64
  -3  23  -8   32.85   27.83
  -2  16  -3   36.73   23.51
  -2  18  -4   40.55   22.53
  -1 -14  -5  160.20   12.62
   0 -17  -7   18.39   18.02
   0 -11  -3    9.52   14.31
   0  12  -1   27.19   19.63
   0  15  -2   31.38   18.37
   0  21  -5  161.47   24.07
   1  18  -3   15.00   20.42
   2 -15  -5   10.26   21.74
   2  20  -4   25.43   22.19
   3 -12  -3   -4.00   20.40
   3  -7  -1  612.60   22.56
   4 -12  -3    2.93   23.46
   4 -10  -2  103.57   23.10
   4  -3   0  689.41   19.81
   5  -3   0   20.26   21.32
   6 -15  -5  -19.46   32.25
   6 -12  -3   -0.15   25.98
   6  -7  -1  370.24   29.94
   8 -13  -4  -12.74   35.01
   8 -11  -3   87.33   32.72
   8  -9  -2   35.61   27.88
   8   0   0  211.85   25.27
   8   6   0   -2.99   16.99
   9  -5  -1  -10.57   28.81
  10  -3  -1  534.36   29.70
  11  -6  -2  108.47   34.90
  11  -1  -1  208.78   30.32
  11   7  -1  218.56   24.03
  11  12  -2  -12.23   15.53
 -15  -1 -13  -62.58   36.15
 -14  -4 -12   23.68   32.65
 -14  -2 -11   47.08   39.68
 -13  -6 -11   39.47   31.78
 -13  -4 -10   62.56   32.13
 -13   0  -9  133.92   35.63
 -13   6  -9   12.66   35.07
 -13   7  -9   41.03   38.68
 -13   8  -9   97.30   36.18
 -13  10 -10   48.69   39.77
 -12  -5  -9   -9.27   27.02
 -12  -3  -8  126.83   37.75
 -12  -2  -8   75.48   32.80
 -12   9  -8   62.80   40.21
 -12  12  -9   45.47   37.46
 -11  -6  -8   54.83   24.11
 -11   2  -6   50.70   32.82
 -11   4  -6   17.37   34.82
 -11   5  -6  243.14   36.84
 -11  13  -8   84.78   37.03
 -11  15  -9   45.25   33.70
 -10  -4  -6  116.23   30.47
 -10   3  -5   38.56   32.71
 -10   4  -5   22.41   32.25
 -10   5  -5  263.63   35.32
 -10  10  -6  130.43   37.73
 -10  15  -8   29.86   37.10
  -9  10  -5   41.80   34.08
  -9  15  -7   -8.26   32.76
  -9  17  -8   28.71   31.96
  -8   9  -4   49.66   27.74
  -8  13  -5   95.30   31.49
  -8  15  -6    4.97   34.08
  -8  17  -7   18.01   31.90
  -7  -1  -3  261.17   21.25
  -7   8  -3   47.35   29.29
  -7  15  -5  254.12   32.74
  -7  20  -8  -28.59   28.60
  -6   4  -2   74.66   29.06
  -6  11  -3  646.97   31.93
  -6  14  -4  183.18   29.93
  -6  18  -6   81.01   29.07
  -6  21  -8  -34.92   29.24
  -5   9  -2  927.30   29.72
  -5  13  -3   44.35   28.16
  -5  22  -8   74.54   32.97
  -4  11  -2   94.87   26.00
  -4  20  -6   41.24   28.65
  -3   8  -1  350.03   22.67
  -3  21  -6   25.90   25.70
  -2  10  -1    4.16   18.57
  -2  20  -5  136.56   24.77
  -1  19  -4   24.21   21.80
  -1  22  -6   82.84   23.49
   1 -16  -6   65.02   21.16
   1 -13  -4   24.95   18.60
   1  -9  -2   99.15   18.01
   1  16  -2   14.95   17.62
   1  20  -4  155.62   23.62
   5 -15  -5   24.24   24.62
   6  -2   0  969.22   27.10
   7 -13  -4  104.74   33.11
   7 -11  -3   85.52   31.55
   7  -6  -1  384.08   31.16
   7   7   0  -20.35   13.55
   8   2   0  124.36   20.27
   8   3   0  508.65   24.87
   8   5   0  -10.13   15.30
   9 -10  -3    4.24   35.63
   9  -4  -1  186.77   30.69
   9  14  -2  364.89   11.90
  10   9  -1  543.82   20.32
  10  13  -2    0.82   12.27
  11   0  -1  338.68   29.41
  11   1  -1  202.93   26.02
  11   5  -1   23.41   25.06
  12  10  -2   -0.63   18.55
  13   7  -2   19.44   21.64
 -15  -2 -13   14.30   31.70
 -15   0 -12    9.95   39.51
 -15   1 -12   11.59   36.28
 -15   2 -12  -21.15   33.88
 -14  -5 -12  -12.23   35.22
 -14  -3 -11   22.06   34.46
 -14   0 -10  -46.57   32.78
 -14   1 -10   16.38   35.82
 -14   2 -10   29.33   37.68
 -14   3 -10    0.32   38.70
 -14   4 -10   40.43   36.93
 -14   5 -10   -8.86   39.04
 -14   6 -10   33.95   38.31
 -14   7 -10    5.62   41.11
 -13  -5 -10   15.44   32.75
 -13  -2  -9  155.72   31.44
 -13   9  -9  144.98   40.71
 -12  -8 -10  -26.52   16.65
 -12  -6  -9   14.10   28.46
 -12   2  -7  126.61   36.56
 -12   3  -7  241.38   37.78
 -12   4  -7  210.20   38.21
 -12   6  -7  255.55   39.22
 -12   7  -7  210.98   36.10
 -12  10  -8  128.11   34.32
 -11  -4  -7  226.82   28.05
 -11   0  -6   24.69   32.34
 -11   1  -6   97.28   30.01
 -11   7  -6  215.58   36.47
 -10  -7  -7  740.79   25.49
 -10   0  -5   -0.09   30.58
 -10   1  -5  126.68   31.39
 -10   6  -5    2.33   32.50
 -10   7  -5   90.61   35.09
 -10  14  -7   43.85   37.05
 -10  16  -8   50.55   36.42
  -9  -9  -7  179.31   19.94
  -9  -7  -6   67.56   22.05
  -9  -4  -5   52.74   23.65
  -9   1  -4   43.67   29.97
  -9   2  -4  669.71   32.92
  -9   4  -4   89.86   28.61
  -9   6  -4   -9.36   30.34
  -9  11  -5   89.68   35.37
  -9  14  -6  106.00   35.41
  -9  16  -7    2.07   32.72
  -9  18  -8   36.09   30.40
  -8  -9  -6   14.69   15.86
  -8  10  -4   -4.81   22.99
  -8  14  -5   -8.68   31.91
  -8  16  -6    8.42   32.84
  -8  18  -7  186.02   36.08
  -8  19  -8   54.34   31.53
  -7  -2  -3   19.93   20.07
  -7   9  -3   89.55   29.18
  -7  19  -7  -13.98   30.82
  -6   1  -2   16.26   24.11
  -6   5  -2    2.93   28.81
  -6  12  -3    4.31   30.79
  -6  15  -4   51.80   32.95
  -6  17  -5  115.61   30.86
  -6  20  -7    9.15   28.82
  -5  10  -2 1202.62   30.27
  -5  16  -4  191.58   27.91
  -5  18  -5  165.58   28.30
  -5  21  -7   17.76   29.74
  -4   2  -1  939.72   22.70
  -4   3  -1    4.87   21.90
  -4   4  -1  584.76   25.28
  -4   5  -1  416.34   23.84
  -4  12  -2   60.27   25.62
  -4  15  -3   49.10   26.44
  -4  17  -4  139.97   27.40
  -4  19  -5   15.87   25.38
  -4  22  -7   22.90   26.87
  -4  23  -8   27.93   26.98
  -3 -14  -6  212.22   10.75
  -3   9  -1  288.57   23.77
  -3  13  -2  173.71   24.29
  -3  16  -3   52.99   24.79
  -3  18  -4    1.33   24.52
  -3  20  -5   83.53   29.46
  -2  17  -3   13.56   26.80
  -2  19  -4  279.30   27.98
  -2  22  -6   21.80   28.17
  -1  15  -2   53.65   21.21
  -1  21  -5   45.93   21.46
   0  18  -3    1.16   22.32
   0  20  -4  650.85   27.09
   1 -11  -3  238.49   19.30
   1  -6  -1  989.79   14.76
   2 -16  -6  -28.85   20.16
   4  -2   0 1006.88   20.94
   5 -17  -7   15.03   32.97
   5 -16  -6   91.03   25.02
   5 -13  -4   60.99   25.01
   5  -9  -2  946.33   28.84
   5  -2   0    8.00   19.21
   6  -9  -2   51.48   24.89
   6  -6  -1   56.84   28.73
   6  -1   0   97.31   24.05
   6   8   0  364.90   11.56
   7 -14  -5   77.84   31.03
   8 -12  -4   -3.20   33.96
   8  -8  -2  -25.41   20.28
   9  10  -1   97.60   15.15
  10  -6  -2   90.28   32.53
  10   8  -1   76.76   19.45
  11  -4  -2  189.03   36.24
  11   2  -1  134.42   24.69
  11   3  -1    6.19   23.58
  11   4  -1   72.67   23.25
  12  -2  -2   -1.38   33.23
  12   9  -2   20.12   23.44
  13   5  -2   13.58   24.22
 -15  -2 -12   24.93   37.60
 -15  -1 -12   -8.40   34.08
 -15   2 -11   13.82   37.91
 -15   3 -11   36.83   32.92
 -15   4 -11  -18.73   37.79
 -14  -4 -11    9.08   35.51
 -14  -2 -10   54.24   39.68
 -14  -1 -10  -25.66   37.95
 -14   8 -10  -13.47   36.07
 -13  -3  -9   59.40   34.09
 -13   3  -8   52.88   35.53
 -13   5  -8   49.69   37.17
 -13   6  -8   55.83   39.01
 -13  10  -9  109.48   38.19
 -13  11  -9    6.11   37.47
 -12  -4  -8   92.93   26.65
 -12   0  -7   47.57   31.65
 -12   9  -7  121.02   36.12
 -12  12  -8  -25.04   38.04
 -11  -7  -8   73.80   22.92
 -11  -5  -7   44.08   28.44
 -11  -1  -6  116.40   31.26
 -11   9  -6  257.36   38.14
 -11  15  -8   37.11   34.96
 -10  -5  -6   45.26   22.53
 -10  -1  -5  166.68   30.08
 -10   8  -5   41.54   25.56
 -10  12  -6   89.34   26.76
 -10  17  -8   15.96   33.43
  -9 -11  -8   -8.86   10.36
  -9  15  -6    7.57   34.31
  -8   2  -3 2154.27   35.10
  -8   3  -3  106.85   28.99
  -8   4  -3 2167.30   36.43
  -8  11  -4   18.54   23.11
  -8  20  -8  -68.92   31.86
  -7  10  -3   75.32   30.57
  -7  14  -4   32.94   28.21
  -7  16  -5   -2.53   30.89
  -7  18  -6   28.15   32.60
  -7  21  -8   52.52   32.22
  -6 -10  -5  186.71    9.75
  -6   0  -2   94.01   22.13
  -6   7  -2   14.69   29.68
  -6   8  -2   23.44   28.34
  -6  19  -6  -38.26   29.03
  -6  22  -8    9.96   30.85
  -5  14  -3  134.73   27.19
  -5  20  -6   14.08   27.67
  -5  23  -8  -15.25   30.55
  -4   6  -1  696.36   19.08
  -4  21  -6   -2.81   29.54
  -3  23  -7   31.35   25.86
  -2  21  -5   27.77   27.52
  -1 -15  -6  277.45   14.95
  -1 -12  -4  297.72   12.44
  -1   3   0  -12.22   13.96
  -1  18  -3    0.71   23.95
   0 -14  -5   -9.11   15.00
   0  13  -1   27.24   19.72
   0  16  -2   42.32   21.33
   2 -17  -7   23.30   20.44
   2  -9  -2   73.14   16.04
   2  -6  -1  650.59   18.46
   3  -9  -2  559.50   23.34
   3  -2   0    0.82   12.01
   3  19  -3   80.73   18.70
   4 -17  -7   13.64   27.05
   4 -11  -3  -22.13   26.92
   4  -9  -2   67.07   24.27
   4  -6  -1  662.64   25.82
   4  19  -3   32.27   15.13
   5 -11  -3   13.09   26.60
   5  -6  -1 1481.35   32.17
   5  -1   0   -2.54   18.65
   6 -14  -5   51.29   30.55
   6   0   0  990.62   23.76
   7  -8  -2  505.20   31.09
   7  -5  -1  310.26   22.06
   7   5   0   13.63   18.55
   7   6   0   -2.47   13.53
   7  12  -1   70.46    8.36
   8  11  -1   54.78   12.32
   9  -2  -1   89.85   28.33
  10  -8  -3   56.14   36.27
  10  -5  -2   18.85   31.81
  10   0  -1  121.84   28.51
  10   7  -1  343.23   23.27
  12  -1  -2   57.56   34.37
  12   8  -2    2.52   25.00
  14   6  -3  134.67   30.06
  14   7  -3   74.94   27.54
 -15  -3 -12   27.05   34.02
 -15   0 -11  -32.10   36.31
 -15   1 -11   19.32   37.03
 -14  -5 -11   11.31   33.06
 -14  -3 -10   38.48   37.95
 -14   1  -9   39.80   35.62
 -14   2  -9   50.36   37.40
 -14   3  -9  -68.30   38.13
 -14   4  -9    2.83   38.51
 -14   6  -9  -14.16   39.57
 -14   7  -9   28.21   40.97
 -13  -6 -10  -14.61   26.98
 -13  -4  -9  128.77   31.54
 -13  -1  -8   29.89   35.71
 -13   8  -8   29.45   38.29
 -12  -5  -8  211.79   27.37
 -12  10  -7  201.73   39.40
 -12  13  -8   28.52   37.67
 -11  -2  -6   21.54   29.72
 -11  11  -6  141.10   36.97
 -11  13  -7   63.84   33.27
 -10 -11  -9    0.15   10.23
 -10  -2  -5    9.75   27.69
 -10  10  -5   63.17   35.71
 -10  13  -6   -0.37   25.77
 -10  16  -7   69.89   31.87
  -9  -5  -5   13.21   21.14
  -9  -1  -4   24.58   27.88
  -9   9  -4   63.65   32.77
  -9  10  -4   66.84   31.72
  -9  19  -8    4.88   32.15
  -8   0  -3  452.12   25.65
  -8   1  -3  337.32   28.32
  -8   7  -3   19.67   30.53
  -8  15  -5   17.16   33.63
  -8  17  -6   34.23   31.34
  -8  19  -7   -7.19   29.94
  -7  -3  -3  362.01   18.99
  -7  17  -5   96.84   28.51
  -7  20  -7   12.67   29.35
  -6  -1  -2   29.10   25.04
  -6  13  -3  270.23   30.64
  -6  16  -4   92.54   30.16
  -6  18  -5    5.30   29.74
  -6  21  -7  106.18   30.56
  -5  11  -2  126.86   28.01
  -5  15  -3   12.24   30.35
  -5  17  -4   -1.41   28.92
  -5  22  -7   -6.09   28.52
  -4  -5  -2   -1.86   10.86
  -4   8  -1  379.15   26.05
  -4  13  -2  183.16   26.89
  -4  16  -3  191.53   25.91
  -4  20  -5  -18.17   27.41
  -3  17  -3   16.59   28.48
  -3  19  -4   10.83   24.15
  -3  22  -6   20.43   28.23
  -2  15  -2   20.01   23.73
  -1 -17  -8  -16.04   16.71
  -1 -16  -7   -1.64   17.18
  -1   2   0   38.81   11.98
  -1  16  -2   26.15   24.00
  -1  20  -4   55.33   23.53
   1 -14  -5  132.39   20.66
   1  19  -3   90.85   20.70
   2  14  -1   -9.20   13.74
   2  17  -2  179.35   19.19
   3 -11  -3   57.81   21.40
   3  17  -2   50.85   16.02
   6   1   0  114.78   22.12
   6   7   0  380.06   14.35
   7 -10  -3   90.74   29.60
   7  -4  -1   53.92   30.67
   7   4   0   14.52   15.98
   8 -11  -4   39.18   31.29
   8  -3  -1   26.88   28.93
   9   9  -1    4.27   15.86
  10  -4  -2   17.99   28.49
  10   1  -1  588.98   29.04
  10   3  -1  503.05   30.11
  10   4  -1   63.55   26.78
  10   5  -1  292.67   26.63
  10  12  -2   20.35   16.44
  11  -6  -3  273.83   37.50
  11  10  -2   54.53   19.97
  12   2  -2  -33.32   29.51
  12   6  -2  -10.67   26.54
  12   7  -2   73.49   22.65
  14   4  -3   79.01   27.00
 -15  -2 -11   26.96   37.47
 -15  -1 -11   62.83   36.19
 -15   2 -10   43.40   32.77
 -15   3 -10   15.90   37.25
 -15   5 -10  -57.70   39.01
 -15   6 -10   22.51   39.08
 -14  -1  -9   17.14   34.41
 -14   0  -9   41.79   34.80
 -14   8  -9   21.27   30.95
 -14   9  -9  -11.07   40.76
 -13  -7 -10  -35.33   22.84
 -13  -5  -9   38.32   32.86
 -13  -2  -8   44.40   34.38
 -13   2  -7   -0.09   39.88
 -13   3  -7  156.82   37.84
 -13   5  -7   -4.56   39.28
 -13   6  -7  -11.14   38.12
 -13  10  -8   29.45   38.39
 -12  -3  -7  218.92   31.35
 -12   1  -6   98.17   32.15
 -12   2  -6  -13.35   34.06
 -12   4  -6  -16.18   35.61
 -12   5  -6   87.30   38.58
 -12   7  -6  150.10   38.60
 -12  11  -7  103.76   35.61
 -12  12  -7  194.20   34.45
 -12  14  -8   51.14   38.87
 -11  -8  -8   35.62   24.51
 -11  -6  -7  117.80   26.85
 -11  -3  -6  195.75   29.34
 -11   1  -5  126.09   29.80
 -11   2  -5  111.43   32.23
 -11   4  -5   -6.11   35.83
 -11   6  -5   85.58   35.59
 -11   7  -5   41.66   35.93
 -11  12  -6   46.13   35.85
 -11  14  -7  113.94   33.53
 -11  16  -8   45.10   33.58
 -10  -6  -6  475.54   26.33
 -10  -3  -5   29.84   27.16
 -10   4  -4   21.57   32.32
 -10   5  -4    1.40   32.81
 -10   6  -4   10.14   31.79
 -10  11  -5   73.67   34.42
 -10  14  -6    2.41   33.10
  -9  -8  -6  336.87   19.29
  -9  -2  -4  687.17   28.71
  -9  11  -4   27.79   32.36
  -9  16  -6   64.46   31.25
  -9  18  -7   81.76   32.81
  -8  -5  -4   60.43   20.93
  -8  -1  -3  350.11   28.73
  -8  13  -4   51.11   30.44
  -8  16  -5  -47.22   32.75
  -8  18  -6   42.01   31.97
  -7   3  -2 2177.05   33.69
  -7   6  -2   28.36   27.78
  -7  12  -3   35.95   30.52
  -7  15  -4  416.69   32.97
  -7  19  -6   70.26   31.62
  -6  10  -2   16.06   27.65
  -6  14  -3   23.12   28.31
  -5  21  -6   -8.97   30.37
  -4   9  -1   52.69   24.14
  -4  22  -6   59.10   31.67
  -4  23  -7  -17.84   27.82
  -3 -15  -7   77.78   11.58
  -3  21  -5   70.03   27.57
  -2  12  -1   20.66   20.02
  -2  18  -3   34.98   22.49
  -2  20  -4   15.65   26.39
  -1  13  -1  626.30   21.57
  -1  22  -5   65.82   25.22
   0 -15  -6    3.51   17.55
   0 -12  -4 1294.02   19.51
   0  -8  -2  291.65   12.71
   0  -5  -1  876.93    9.83
   0  19  -3   31.13   23.92
   1  14  -1   91.62   16.85
   1  17  -2  307.76   19.37
   1  21  -4   33.56   23.40
   2  10   0   35.54   12.87
   3 -14  -5  178.36   23.42
   3  -1   0   19.47   15.81
   3  10   0   -7.64    8.71
   4 -14  -5   28.42   24.06
   4  -1   0   97.62   12.18
   5 -15  -6  113.73   28.24
   5  -8  -2 1014.64   31.58
   5  -5  -1  211.18   27.95
   5   0   0    9.30   16.92
   6 -10  -3   25.09   29.72
   6   2   0  951.62   23.34
   7 -13  -5  -12.22   35.05
   8  -2  -1  904.74   31.73
   9  -8  -3    7.42   34.27
   9   0  -1   17.33   25.52
  11  -1  -2  623.24   34.76
  12   3  -2   43.16   24.55
  12   5  -2   62.06   24.54
  13   9  -3   29.38   24.84
 -15   0 -10   23.29   36.44
 -15   1 -10  -36.98   36.72
 -14  -6 -11   45.35   25.93
 -14  -2  -9   36.45   35.56
 -14   2  -8   -1.84   36.92
 -14   3  -8  143.33   39.83
 -14   4  -8  106.70   38.74
 -14   6  -8    4.98   38.21
 -14   7  -8   21.61   38.13
 -13  -3  -8   41.60   30.63
 -13   1  -7   82.10   35.36
 -13   8  -7   -2.37   36.84
 -12  -8  -9  -16.15   22.03
 -12  -6  -8  -10.47   24.02
 -12  -4  -7  172.61   34.30
 -12   0  -6   -6.68   32.26
 -12   8  -6    5.27   34.87
 -12   9  -6   12.07   38.85
 -12  13  -7   27.72   38.54
 -11   0  -5  283.94   31.63
 -10   1  -4   35.92   31.53
 -10   2  -4   24.30   33.36
 -10   7  -4   70.80   33.53
 -10  12  -5   27.25   26.19
 -10  13  -5   41.77   33.37
 -10  17  -7  144.25   36.97
  -9 -10  -7   -4.53   18.15
  -9  -6  -5   20.34   22.92
  -9   4  -3   38.12   27.73
  -9  12  -4   70.72   34.43
  -9  15  -5   27.14   34.80
  -9  17  -6   27.76   33.23
  -8  10  -3 1034.27   35.97
  -8  14  -4   33.38   31.31
  -8  20  -7  113.50   30.13
  -7   7  -2 1095.93   33.15
  -7   8  -2  502.84   30.29
  -7  13  -3   86.18   33.18
  -7  18  -5    7.43   30.01
  -7  20  -6   47.68   31.66
  -7  21  -7   -1.55   29.71
  -6  17  -4   47.55   29.32
  -6  19  -5   12.10   30.06
  -6  21  -6   16.44   31.66
  -6  22  -7  -41.52   29.68
  -5  -7  -3   19.83   11.37
  -5   4  -1  711.99   28.33
  -5   6  -1 1406.13   31.80
  -5   7  -1  420.97   29.10
  -5  13  -2   57.93   28.35
  -5  16  -3  105.94   27.90
  -5  20  -5   88.02   27.82
  -5  23  -7    0.27   27.33
  -4  10  -1    1.69   24.93
  -4  14  -2   34.09   26.69
  -4  17  -3   66.18   25.01
  -4  19  -4   71.28   25.33
  -4  21  -5   24.22   33.23
  -3 -16  -8   14.54   10.64
  -3  15  -2  276.64   26.86
  -3  23  -6  -29.49   27.53
  -2  16  -2  -33.38   22.63
  -1  19  -3   78.46   25.27
   0 -17  -8   20.00   19.60
   0 -16  -7    0.99   18.74
   0 -10  -3    0.62   16.38
   0  14  -1   -5.68   20.56
   0  17  -2    9.44   21.03
   0  21  -4   35.92   23.02
   1 -15  -6  307.28   24.25
   1 -12  -4  280.12   20.66
   1  -8  -2  225.97   19.50
   2 -15  -6   48.59   25.84
   2  -1   0 5931.49   18.12
   3 -15  -6   37.81   22.69
   4 -16  -7  -23.44   29.94
   4 -12  -4  127.36   25.13
   4  -8  -2   27.72   24.89
   5   8   0    3.93    8.10
   6 -13  -5   41.63   29.95
   6  -7  -2   35.02   29.44
   6  -4  -1    7.46   29.62
   6   3   0  292.03   18.23
   6   5   0  426.35   17.07
   6   6   0   64.76   15.11
   9   1  -1    4.64   23.46
   9   8  -1   90.84   17.85
   9  13  -2   17.62   13.40
  10  -6  -3  523.00   37.13
  10  -3  -2    5.98   28.85
  11  -5  -3   15.33   24.75
  11   9  -2  255.79   24.01
  12  -3  -3  -18.39   26.26
  12  11  -3   95.52   22.09
  13   1  -3   90.54   33.25
  13   7  -3   57.07   29.02
 -16  -1 -12  -19.40   33.48
 -16   1 -11  -35.22   36.61
 -15  -4 -11    5.70   37.89
 -15   2  -9  -10.22   39.73
 -15   3  -9   78.36   40.42
 -15   4  -9   -0.11   37.53
 -15   5  -9   31.19   39.12
 -15   6  -9  -32.51   40.32
 -15   7  -9   36.24   41.13
 -14  -5 -10   24.02   29.30
 -14  -3  -9  -74.23   36.29
 -14   0  -8    5.41   36.34
 -14   9  -8  155.35   39.97
 -14  10  -8   20.53   37.53
 -13  -6  -9   13.13   25.84
 -13  -4  -8    4.73   29.13
 -13  -1  -7   34.85   36.68
 -12  11  -6   48.01   37.24
 -12  14  -7   90.38   38.73
 -11  -7  -7   32.48   24.86
 -11  -1  -5  106.48   30.91
 -11  10  -5   91.44   38.29
 -11  11  -5   32.73   35.16
 -11  14  -6   17.35   38.86
 -11  16  -7   40.19   36.97
 -10  -4  -5   27.36   24.37
 -10   0  -4    7.02   30.39
 -10  14  -5   18.83   31.76
 -10  18  -7    8.44   33.53
  -9   2  -3   75.64   28.76
  -9   3  -3  180.54   28.27
  -9   8  -3   31.05   30.95
  -9  13  -4  -51.34   33.41
  -9  18  -6   92.58   29.72
  -8  -8  -5   32.97   16.58
  -8  -2  -3 2164.76   29.34
  -8  15  -4   12.89   32.48
  -8  17  -5  -11.58   29.93
  -8  19  -6   19.79   32.33
  -7  -7  -4  249.45   16.09
  -7   1  -2 1188.53   21.48
  -7   9  -2 1016.23   32.82
  -7  14  -3  -10.98   28.27
  -7  22  -7   98.76   33.21
  -6  15  -3  600.38   32.21
  -5   2  -1 1422.68   22.18
  -5   8  -1 1390.95   30.23
  -5  22  -6   14.76   29.43
  -3  12  -1  673.87   25.99
  -3  18  -3    8.16   24.77
  -3  20  -4  -14.50   24.33
  -3  22  -5   14.32   30.87
  -2   6   0  613.43   19.43
  -2  13  -1   27.86   21.62
  -1 -13  -5  509.30   15.92
  -1  14  -1  121.56   25.22
  -1  21  -4   20.68   21.88
   1 -17  -8   21.70   22.01
   1 -16  -7   -0.22   19.43
   1 -10  -3  275.27   20.34
   1  -5  -1  542.94   13.96
   2 -17  -8   50.94   25.36
   2 -16  -7    3.46   21.31
   2 -12  -4   64.61   20.18
   2  -8  -2   23.84   17.61
   2  -5  -1  -20.06   16.00
   3 -17  -8    2.16   28.12
   3 -16  -7   10.91   23.82
   3 -10  -3  248.33   23.38
   3  -5  -1  152.03   20.47
   4 -10  -3  312.91   25.18
   4   0   0  381.97   15.73
   5 -13  -5   69.66   26.81
   5   1   0    0.40   15.45
   6 -11  -4  -16.74   29.02
   6  -9  -3 1499.21   34.37
   7 -12  -5  110.40   37.79
   7  -6  -2   45.09   31.77
   8 -10  -4   40.39   34.12
   8  -5  -2  190.31   32.04
   8  -1  -1   99.97   28.31
   9  -9  -4   63.18   39.02
   9  -4  -2  583.69   25.19
   9   2  -1  108.38   22.24
   9   3  -1   60.63   22.07
   9   6  -1   18.75   22.36
   9   7  -1   21.95   19.62
  10  -2  -2   50.12   29.62
  10  11  -2  -13.59   16.43
  11  -4  -3  131.15   37.72
  11   2  -2   95.71   25.12
  12  -1  -3  326.36   35.05
  13   3  -3   91.03   28.61
  13   4  -3   -8.70   26.99
  13   5  -3   39.70   26.72
  13   6  -3   -3.93   25.23
  14   8  -4  -81.83   31.71
 -16  -1 -11  -77.99   37.01
 -16   0 -11  -71.93   38.96
 -15  -3 -10   -6.24   40.12
 -15   0  -9   38.05   37.87
 -14  -6 -10   29.14   28.64
 -14  -1  -8   65.11   34.33
 -14   4  -7  228.56   42.66
 -14   5  -7   -8.85   35.40
 -14   6  -7  105.00   35.19
 -13  -5  -8    5.48   30.36
 -13  -2  -7   20.75   31.72
 -13   3  -6   -2.38   34.93
 -13   4  -6  179.93   39.85
 -13   5  -6   12.84   37.31
 -13   6  -6  125.06   38.30
 -13  12  -7   10.93   36.84
 -12  -7  -8  159.39   26.38
 -12  -5  -7  245.45   27.17
 -12   3  -5  124.20   34.12
 -12   6  -5   32.41   39.63
 -12   7  -5   18.09   39.04
 -12  12  -6   17.15   36.42
 -12  15  -7   67.59   38.59
 -11  -9  -8   64.31   21.31
 -11  -5  -6  284.58   25.43
 -11   5  -4  212.91   33.86
 -11  12  -5   56.06   35.85
 -11  17  -7  -18.44   36.21
 -10  -9  -7  500.66   23.96
 -10  -7  -6   -7.74   20.31
 -10  -1  -4   51.32   28.77
 -10  17  -6   29.38   33.41
  -9  -4  -4   94.96   25.58
  -9   0  -3  365.86   32.32
  -9   9  -3   72.23   32.09
  -9  14  -4   12.08   34.60
  -9  20  -7   40.34   30.26
  -8   5  -2  160.97   28.43
  -8  18  -5  119.75   31.20
  -8  20  -6  -13.01   31.73
  -8  21  -7  -25.81   27.88
  -7   0  -2  -29.61   22.37
  -7  17  -4   44.87   31.06
  -7  21  -6   37.40   27.82
  -6  23  -7   14.15   29.07
  -5   1  -1 1118.80   24.07
  -5   9  -1   66.85   27.23
  -5  14  -2  241.97   29.25
  -5  17  -3    2.14   26.92
  -4 -13  -6   13.05    7.49
  -4  11  -1   27.69   23.98
  -4  15  -2  -15.91   26.59
  -4  18  -3   69.88   26.68
  -4  20  -4  121.11   28.01
  -4  23  -6   23.49   27.75
  -3  13  -1  541.45   30.02
  -3  16  -2  320.36   26.17
  -2   8   0 1160.07   25.84
  -2  19  -3  -24.00   23.07
  -2  21  -4  172.37   24.78
  -1   9   0  -28.46   16.01
   0  20  -3   16.20   22.91
   1  15  -1   32.20   17.48
   1  20  -3   57.00   22.56
   2 -10  -3   24.91   19.59
   2  15  -1    6.02   15.46
   2  20  -3   17.62   18.50
   3   0   0   -3.84   13.77
   4 -13  -5   13.98   25.18
   5 -14  -6   61.39   28.32
   5 -11  -4   18.11   27.58
   5   2   0   -3.72   15.15
   7 -10  -4   -2.49   31.94
   7  -8  -3   23.94   31.00
   7  -2  -1   97.90   21.04
   8 -11  -5   69.33   36.16
   8  -7  -3   23.27   28.25
   8   0  -1  448.72   27.83
   8  14  -2  -17.73   10.78
   9  -6  -3  296.83   32.53
   9  -3  -2  373.87   32.79
   9   4  -1  210.84   21.81
   9   5  -1   12.26   20.16
  10  -1  -2    8.12   30.18
  11   3  -2  689.81   29.60
  11   4  -2  188.75   26.12
  11   5  -2  367.47   26.24
  11   6  -2  113.35   22.15
  11   7  -2  310.75   23.64
  12   0  -3  538.27   37.95
  14   7  -4   85.71   28.69
 -16  -2 -11  -28.10   35.76
 -16   1 -10    6.27   37.81
 -16   2 -10   22.85   37.07
 -16   3 -10   26.23   30.78
 -15  -1  -9  125.65   38.31
 -15   3  -8   59.98   40.85
 -15   4  -8   17.96   38.43
 -15   5  -8   70.63   37.47
 -15   6  -8   58.01   39.69
 -14  -2  -8    3.27   33.63
 -14   1  -7   29.74   39.53
 -14   2  -7  156.22   39.18
 -14   7  -7  -10.52   36.49
 -14   8  -7   44.82   39.86
 -14   9  -7   48.29   41.58
 -13  -3  -7  115.80   31.46
 -13   1  -6   43.34   35.04
 -13   2  -6  341.59   35.90
 -13   8  -6  218.52   36.51
 -13   9  -6   15.40   37.65
 -13  10  -6  107.93   35.76
 -13  13  -7   38.09   37.32
 -12  -9  -9    6.91   14.56
 -12  -3  -6   87.93   28.63
 -12   2  -5   24.41   30.86
 -12   9  -5   63.50   38.24
 -12  13  -6   32.59   38.69
 -11   4  -4   41.39   33.22
 -11   6  -4   11.01   24.63
 -11  16  -6   -5.02   36.22
 -10  -5  -5  246.64   23.89
 -10  12  -4   22.87   34.98
 -10  15  -5   -0.78   33.70
 -10  18  -6   95.44   36.44
  -9  -7  -5   16.98   18.92
  -9  11  -3  171.26   33.79
  -9  19  -6   -0.18   31.77
  -8   2  -2   19.32   26.26
  -8   3  -2  -13.65   28.76
  -8   4  -2    3.47   20.58
  -8   7  -2  196.49   30.98
  -7  -1  -2 1262.41   24.70
  -7  11  -2  418.29   32.28
  -7  20  -5   14.94   31.71
  -6  -3  -2  431.94   17.34
  -6   3  -1 2008.81   32.69
  -6   6  -1   44.89   30.62
  -6   7  -1  381.22   30.38
  -6  13  -2    0.92   27.60
  -6  19  -4    8.13   28.47
  -6  22  -6   48.87   29.72
  -5  10  -1  391.58   27.56
  -5  15  -2  212.03   26.42
  -4  16  -2  -37.67   30.88
  -4  22  -5   26.66   27.30
  -3  21  -4  116.56   25.95
  -2  14  -1  -27.86   22.72
  -1  10   0  -24.09   20.67
  -1  20  -3   38.16   26.02
   0 -13  -5  109.33   15.96
   0  15  -1   57.32   20.41
   1 -13  -5  425.12   24.53
   1  18  -2    0.41   21.28
   2  18  -2   28.48   16.75
   3 -13  -5  118.68   23.48
   4  -4  -1  652.41   20.97
   4   1   0   81.08   14.06
   5 -15  -7  -19.49   27.67
   5  -9  -3   75.62   27.06
   5   3   0   14.65   13.58
   5   7   0    6.64   10.48
   6 -12  -5  217.09   32.84
   6  -6  -2  194.14   30.49
   7  -1  -1  336.12   29.65
   7  11  -1   51.92   10.46
   8  -9  -4  -19.07   35.07
   8  -4  -2   11.66   32.50
   8   1  -1   60.95   22.71
   8   9  -1   28.12   13.80
   9  -8  -4  250.53   37.70
   9  -2  -2  767.14   33.12
  10  -4  -3  296.33   34.25
  10   0  -2   80.14   30.24
  10  10  -2  -12.36   18.66
  12   1  -3  310.29   36.42
 -16  -3 -11   49.62   37.87
 -16  -1 -10   76.27   37.20
 -16   0 -10  -39.02   36.72
 -16   4  -9    3.85   34.90
 -15  -4 -10  110.75   31.75
 -15  -2  -9   18.55   37.07
 -15   1  -8   58.99   35.80
 -15   2  -8   28.66   38.74
 -15   8  -8   -4.85   37.52
 -14  -5  -9  -17.15   29.55
 -14   0  -7  106.51   36.08
 -14  10  -7   26.25   39.83
 -14  11  -7  -53.02   41.46
 -13  -6  -8   53.17   28.12
 -12  -4  -6   16.47   29.54
 -12  11  -5   11.89   39.31
 -12  14  -6   43.21   34.11
 -11  -8  -7   89.00   22.11
 -11  -6  -6    8.44   23.28
 -11   1  -4  103.99   31.45
 -11  14  -5   -5.09   37.68
 -11  17  -6   61.61   34.83
 -10   2  -3  112.54   30.77
 -10   3  -3 1698.74   38.10
 -10   4  -3  270.71   33.04
 -10   5  -3  738.29   27.19
 -10   6  -3  583.67   33.24
 -10   9  -3  915.50   36.67
 -10  16  -5   37.74   34.25
  -9  -1  -3  207.19   27.36
  -9  12  -3   -2.15   34.78
  -9  18  -5    3.30   32.16
  -9  20  -6   24.90   28.84
  -8  10  -2  -34.26   31.24
  -8  14  -3  731.70   36.39
  -8  17  -4   18.87   31.88
  -8  21  -6  -11.17   30.27
  -7  -5  -3  308.91   16.67
  -7  12  -2   53.61   28.76
  -7  22  -6   -5.98   30.27
  -6   2  -1  156.48   25.46
  -6   9  -1  808.18   30.82
  -6  14  -2   25.74   28.01
  -6  17  -3  162.34   30.92
  -5  11  -1  355.99   29.16
  -5  18  -3   98.73   27.81
  -5  20  -4   93.86   28.99
  -5  22  -5   25.04   29.53
  -4  13  -1   44.44   26.19
  -3 -12  -5  928.96   10.55
  -3   4   0    7.34   20.56
  -3   5   0  -17.15   20.59
  -3   7   0    2.26   21.24
  -3  14  -1  447.39   26.07
  -3  17  -2   13.51   24.21
  -3  23  -5   35.80   24.26
  -2   9   0 1289.75   22.30
  -2  22  -4   43.17   26.75
  -1 -14  -6   74.79   14.69
  -1 -11  -4   36.84   13.97
  -1  15  -1    6.90   20.38
  -1  18  -2  -46.01   22.36
  -1  22  -4    8.87   20.38
   0  11   0    6.72   19.46
   2   0   0  236.97   10.22
   3 -17  -9   30.76   31.48
   3 -14  -6  177.91   26.59
   3 -11  -4   31.01   24.86
   3  -7  -2  364.63   23.57
   4  -9  -3   32.05   25.05
   5  -6  -2  541.60   29.51
   5   4   0   -9.33   11.81
   5   6   0    8.92   10.83
   6  -8  -3   46.35   28.91
   7 -11  -5  127.02   36.53
   8   3  -1   35.78   24.80
   8   8  -1  750.06   18.30
   9  -5  -3  283.58   32.25
  10   2  -2    4.81   27.55
  10   9  -2   29.18   21.58
  12   3  -3   12.33   26.78
  12   4  -3  464.22   29.77
  12   6  -3  284.52   29.18
  12   8  -3  136.09   23.06
 -16  -2 -10   57.30   35.43
 -16   1  -9   45.69   36.53
 -16   2  -9   12.00   35.04
 -16   3  -9   17.35   34.62
 -15  -3  -9  102.48   37.03
 -15   0  -8  -58.98   36.00
 -14  -6  -9   -4.36   28.64
 -14   4  -6   14.43   38.13
 -14   5  -6   15.04   38.33
 -14   6  -6   -4.43   39.69
 -14   7  -6   58.82   41.46
 -14   8  -6   59.25   36.32
 -13  -4  -7    6.78   25.99
 -13   4  -5  157.97   37.17
 -13   5  -5   41.23   37.70
 -13  12  -6    5.70   34.58
 -13  13  -6   40.18   38.16
 -12  -1  -5    2.39   29.07
 -12  15  -6    9.38   35.44
 -11  -4  -5    1.13   24.75
 -11  11  -4   25.12   27.17
 -11  15  -5   -1.31   37.16
 -10 -11  -8    5.62    9.37
 -10  -8  -6  106.34   20.11
 -10  -6  -5   14.79   23.92
 -10  -3  -4   -9.20   24.84
 -10   1  -3 1176.63   35.78
 -10  10  -3    7.29   34.68
 -10  14  -4  -18.66   31.64
 -10  19  -6  -36.46   32.34
  -9  -5  -4   51.38   19.87
  -9  -2  -3   78.10   24.88
  -9   6  -2  314.24   29.79
  -9  13  -3   19.85   34.84
  -8  15  -3    1.05   31.77
  -8  18  -4   29.15   30.83
  -7  13  -2  419.99   32.32
  -7  19  -4   -5.24   29.05
  -7  21  -5   32.65   31.99
  -6   1  -1  817.90   27.19
  -6  15  -2   14.38   28.72
  -6  18  -3   28.10   32.98
  -6  20  -4   56.40   27.70
  -6  23  -6   13.65   27.99
  -5  -1  -1 1137.32   20.21
  -5  16  -2  506.10   28.34
  -4  17  -2  -11.76   25.02
  -4  23  -5   34.62   26.50
  -3   8   0   42.26   23.55
  -3   9   0   -5.75   22.49
  -3  20  -3   11.40   26.84
  -3  22  -4   -0.05   29.17
  -2  10   0   42.57   19.93
  -2  15  -1   11.54   22.62
  -2  18  -2   17.73   21.18
  -1 -15  -7   21.17   15.69
  -1  11   0  -16.77   17.39
   0 -15  -7    1.66   20.21
   0 -14  -6   12.01   17.81
   0 -11  -4   15.18   15.58
   1 -17  -9   16.56   23.63
   1 -14  -6   78.57   19.67
   2 -17  -9    6.51   23.76
   2 -15  -7   17.31   26.74
   2 -14  -6   30.57   22.16
   2 -11  -4 1164.12   25.65
   3 -16  -8   12.72   25.42
   3 -15  -7  118.98   24.04
   3  -9  -3  298.69   23.68
   3  -4  -1  306.56   13.67
   3   1   0   12.04   11.70
   4   2   0  949.39   14.94
   5 -10  -4  712.53   31.03
   6 -14  -7  -25.63   32.48
   6  -5  -2   27.44   30.41
   7   0  -1   58.98   24.51
   8 -10  -5   33.89   33.57
   8  -8  -4    4.61   31.60
   8   4  -1  822.77   23.50
   8   5  -1   20.13   21.40
   8   6  -1  241.26   19.99
   8   7  -1   20.83   17.02
   9  -9  -5   63.95   38.07
   9  -7  -4    1.05   33.38
   9  -1  -2   53.22   26.40
  10  -3  -3 1634.36   32.72
  10   3  -2   -3.12   25.04
  10   7  -2   26.21   23.21
  10   8  -2   -9.84   20.94
  11  -4  -4   66.77   36.57
  11  11  -3    3.09   21.81
  13   2  -4  -22.18   31.07
  13   3  -4   55.51   31.16
  13   4  -4   15.13   31.66
  13   7  -4   14.50   30.73
  13   8  -4  -15.88   31.61
 -16  -3 -10   46.14   35.92
 -16   0  -9  -22.14   35.91
 -16   4  -8   29.48   35.21
 -16   5  -8   16.69   37.21
 -16   6  -8    3.94   38.47
 -15  -4  -9    6.13   37.78
 -15  -1  -8   37.92   35.49
 -15   2  -7   -1.66   36.87
 -15   3  -7   20.82   37.31
 -15   4  -7   55.01   37.31
 -15   5  -7  -60.17   33.54
 -15   6  -7  -27.46   34.15
 -15   7  -7  -13.94   37.34
 -15   8  -7   63.69   41.20
 -15   9  -7  -58.05   40.80
 -14   1  -6   30.79   39.26
 -14   2  -6    7.13   35.35
 -14   3  -6   16.01   34.74
 -14   9  -6   16.09   39.14
 -14  10  -6   65.05   41.03
 -13  -5  -7    6.53   29.83
 -13  -2  -6  316.82   33.45
 -13   2  -5  220.22   35.03
 -13   3  -5   16.32   33.42
 -13   9  -5   39.44   37.03
 -13  10  -5   74.02   38.02
 -13  14  -6  103.79   39.89
 -12  -7  -7  151.01   25.94
 -12  -5  -6   82.25   29.08
 -12  -2  -5  -23.51   28.56
 -12   2  -4   61.62   30.55
 -12   5  -4   23.54   23.85
 -12   6  -4    7.84   26.05
 -12   7  -4    4.22   34.61
 -11 -10  -8   -1.13   11.55
 -11  -1  -4  116.73   29.95
 -11   6  -3  301.50   33.69
 -11  16  -5   29.36   34.30
 -11  18  -6   29.39   31.24
 -10   0  -3  317.53   31.12
 -10  11  -3  308.55   33.98
 -10  12  -3  198.63   35.59
 -10  18  -5   -5.09   32.61
  -9 -11  -7   71.16   13.07
  -9   4  -2  569.81   29.72
  -9   8  -2  578.79   33.33
  -9   9  -2  404.13   32.62
  -9  19  -5    2.41   28.74
  -9  21  -6    1.34   30.08
  -8  16  -3  605.24   36.10
  -8  22  -6   45.45   30.40
  -7   3  -1 1509.45   31.98
  -7   4  -1   32.77   31.01
  -7   6  -1  389.53   29.04
  -7   7  -1  507.67   30.92
  -7   8  -1   16.86   28.39
  -7  14  -2  137.54   30.59
  -7  17  -3  104.04   29.92
  -7  23  -6   31.57   29.71
  -6  22  -5   38.75   30.37
  -5  13  -1  259.90   28.78
  -5  19  -3    9.65   28.42
  -5  21  -4  -10.01   28.69
  -5  23  -5   62.29   30.13
  -4 -14  -7  194.25   10.52
  -4   6   0  668.65   25.41
  -4   7   0  174.87   24.96
  -4  14  -1   51.31   26.20
  -3  15  -1  201.74   26.25
  -3  18  -2  216.62   25.28
  -2  11   0 3284.27   28.90
  -1  16  -1  132.15   25.06
   0  -7  -2  -28.11   10.20
   0  12   0 3973.15   27.75
   0  16  -1  -29.48   16.90
   0  19  -2   11.62   21.51
   0  21  -3   38.04   22.55
   1 -16  -8    4.92   21.06
   1 -15  -7   23.73   20.08
   1 -11  -4   41.21   16.47
   1  16  -1  137.30   16.80
   1  21  -3   64.42   21.94
   2  -9  -3  660.11   21.72
   2  16  -1   -8.32   16.16
   3  11   0   -4.09    9.55
   4  -6  -2   17.73   25.57
   4  -3  -1   32.77   19.35
   4  15  -1    0.12    9.86
   5 -15  -8    4.93   28.43
   5 -14  -7    4.37   30.05
   5  -8  -3   97.45   26.53
   6 -11  -5  103.59   30.03
   6  -7  -3  569.32   30.35
   6  -1  -1  847.36   27.74
   7   1  -1  338.61   22.05
  10  -5  -4  -16.80   33.52
  10  -2  -3   98.68   31.35
  10   5  -2    5.95   22.09
  10   6  -2   82.50   21.31
  11  -3  -4   84.09   37.72
  11   1  -3   -6.76   28.08
  13   6  -4  150.21   26.83
 -17   0 -10   -1.09   36.31
 -16  -1  -9   37.47   35.45
 -16   2  -8   43.57   36.19
 -16   3  -8  -39.66   36.81
 -15  -2  -8   35.81   34.90
 -15   1  -7   19.43   34.52
 -14  -7  -9    2.60   15.23
 -14  -3  -7   30.92   31.14
 -14  11  -6   51.20   36.08
 -13  -7  -8   18.73   20.85
 -13   0  -5  337.85   34.62
 -13   1  -5   57.14   31.36
 -13  12  -5   98.26   37.85
 -12  -3  -5  151.96   32.33
 -12  10  -4   31.54   31.09
 -12  11  -4   -7.68   39.04
 -11  -7  -6  218.64   23.21
 -11  -5  -5   95.01   26.76
 -11   3  -3   65.14   31.88
 -11   4  -3  183.76   34.00
 -11   5  -3  -10.84   23.55
 -11  10  -3   65.42   32.67
 -11  14  -4   54.24   33.94
 -11  17  -5   11.57   33.92
 -10 -10  -7  153.44   17.25
 -10  -4  -4   -9.59   23.13
 -10  -1  -3 1160.40   32.29
 -10  13  -3  279.80   36.64
  -9  -3  -3  188.84   22.87
  -9   2  -2  778.27   30.96
  -9  10  -2  937.05   34.65
  -9  11  -2  111.17   32.92
  -9  18  -4    7.73   32.20
  -9  20  -5   21.27   30.48
  -8  -7  -4  132.21   16.45
  -8  -1  -2  154.91   22.56
  -8  13  -2   17.66   30.22
  -8  19  -4   29.01   30.93
  -8  21  -5   16.28   30.13
  -7  -3  -2 2241.51   27.52
  -7   2  -1   80.77   28.04
  -7   9  -1  940.40   24.74
  -7  10  -1   16.95   28.09
  -7  15  -2  799.37   33.51
  -7  20  -4   12.31   29.85
  -7  22  -5  -16.46   30.29
  -6   0  -1   69.88   21.76
  -6  12  -1   38.06   30.50
  -6  16  -2    5.32   27.91
  -6  19  -3  124.61   31.68
  -6  21  -4   -9.35   29.53
  -5  17  -2  122.55   27.09
  -4   3   0  655.67   23.17
  -4   4   0  346.10   16.99
  -4   8   0  809.93   27.11
  -4  18  -2   40.43   25.47
  -4  22  -4   41.26   26.00
  -3  11   0   18.13   26.09
  -2  16  -1   -6.19   22.02
  -2  19  -2  109.87   28.17
  -2  21  -3   20.56   22.44
  -1  12   0    3.98   18.08
  -1  19  -2  200.98   22.13
   0  -9  -3  624.28   19.18
   1  -9  -3  247.15   17.65
   1  -4  -1 2509.16   16.67
   2  19  -2  124.57   19.06
   4 -13  -6    6.10   25.53
   4  -8  -3  809.13   27.65
   4   3   0  643.31   12.11
   6 -12  -6   84.65   33.89
   6  -9  -4   60.53   21.63
   7 -10  -5   26.89   32.37
   7  -8  -4   79.27   30.46
   7   2  -1   85.75   21.11
   7  10  -1   -0.51   10.97
   9  -8  -5  103.66   36.58
   9  -3  -3  180.09   31.76
  10  -1  -3 1255.78   38.97
  11  -2  -4  147.32   35.70
  11   2  -3   52.38   26.12
  11   3  -3   38.52   25.34
  11   9  -3  -21.48   24.96
  12   1  -4   11.55   33.98
  12  11  -4   21.96   23.85
 -17  -1 -10   13.54   33.76
 -17   2  -9    0.20   39.05
 -16  -4 -10  -10.37   32.92
 -16   0  -8  -45.20   36.13
 -16   1  -8  -14.39   35.51
 -16   6  -7    7.91   35.37
 -15  -3  -8   25.51   31.77
 -15  -1  -7  -45.98   35.70
 -15   0  -7   82.72   31.44
 -15   4  -6   71.28   37.48
 -15   5  -6   43.59   37.54
 -15   6  -6   -6.15   35.80
 -15   7  -6   29.61   37.85
 -15   8  -6   36.67   40.21
 -14  -4  -7  183.37   33.96
 -14  -1  -6   77.31   34.24
 -14   8  -5   76.89   37.07
 -14   9  -5   10.02   35.76
[truncated: 348,918 more chars]
