# Supplementary material for: Magnetic properties of monomeric and polymeric stannolediide yttrium and erbium complexes
Source: Commun Chem. 2025 Nov 21;8:368. doi: 10.1038/s42004-025-01797-4 (PMC12638953; doi:10.1038/s42004-025-01797-4)
Supplement: Supplementary file 4 — Supplementary Data 2 [file 42004_2025_1797_MOESM4_ESM.cif]

data_xf540a-2
_audit_creation_date               2025-03-16
_audit_creation_method
;
Olex2 1.5
(compiled 2025.02.27 svn.r83f5de26 for OlexSys, GUI svn.r7172)
;
_shelx_SHELXL_version_number       '2019/2'
_audit_contact_author_address      ?
_audit_contact_author_email        ?
_audit_contact_author_name         ''
_audit_contact_author_phone        ?
_publ_contact_author_id_orcid      ?
_publ_section_references
;
D. Kratzert, I. Krossing, (2018), J. Appl. Cryst. 51, 928-934.

Dolomanov, O.V., Bourhis, L.J., Gildea, R.J, Howard, J.A.K. & Puschmann, H.
 (2009), J. Appl. Cryst. 42, 339-341.

Kratzert, D., Holstein, J.J. & Krossing, I. (2015). J. Appl. Cryst. 48, 933-938.

Sheldrick, G.M. (2015). Acta Cryst. A71, 3-8.

Sheldrick, G.M. (2015). Acta Cryst. C71, 3-8.
;
_chemical_name_common              ?
_chemical_name_systematic          ?
_chemical_formula_moiety           'C40 H56 Er K O Si2 Sn'
_chemical_formula_sum              'C40 H56 Er K O Si2 Sn'
_chemical_formula_weight           934.07
_chemical_melting_point            ?
loop_
  _atom_type_symbol
  _atom_type_description
  _atom_type_scat_dispersion_real
  _atom_type_scat_dispersion_imag
  _atom_type_scat_source
 'C' 'C' 0.0033 0.0016 'International Tables Vol C Tables 4.2.6.8 and 6.1.1.4'
 'H' 'H' 0.0000 0.0000 'International Tables Vol C Tables 4.2.6.8 and 6.1.1.4'
 'Er' 'Er' -0.2586 4.9576
 'International Tables Vol C Tables 4.2.6.8 and 6.1.1.4'
 'K' 'K' 0.2009 0.2494 'International Tables Vol C Tables 4.2.6.8 and 6.1.1.4'
 'O' 'O' 0.0106 0.0060 'International Tables Vol C Tables 4.2.6.8 and 6.1.1.4'
 'Si' 'Si' 0.0817 0.0704 'International Tables Vol C Tables 4.2.6.8 and 6.1.1.4'
 'Sn' 'Sn' -0.6537 1.4246
 'International Tables Vol C Tables 4.2.6.8 and 6.1.1.4'

_shelx_space_group_comment
;
The symmetry employed for this shelxl refinement is uniquely defined
by the following loop, which should always be used as a source of
symmetry information in preference to the above space-group names.
They are only intended as comments.
;
_space_group_crystal_system        'orthorhombic'
_space_group_IT_number             62
_space_group_name_H-M_alt          'P n m a'
_space_group_name_Hall             '-P 2ac 2n'
loop_
  _space_group_symop_operation_xyz
 'x, y, z'
 '-x+1/2, -y, z+1/2'
 '-x, y+1/2, -z'
 'x+1/2, -y+1/2, -z+1/2'
 '-x, -y, -z'
 'x-1/2, y, -z-1/2'
 'x, -y-1/2, z'
 '-x-1/2, y-1/2, z-1/2'

_cell_length_a                     14.2635(6)
_cell_length_b                     19.2383(11)
_cell_length_c                     14.4841(6)
_cell_angle_alpha                  90
_cell_angle_beta                   90
_cell_angle_gamma                  90
_cell_volume                       3974.5(3)
_cell_formula_units_Z              4
_cell_measurement_reflns_used      19458
_cell_measurement_temperature      110
_cell_measurement_theta_max        29.55
_cell_measurement_theta_min        2.00
_shelx_estimated_absorpt_T_max     0.918
_shelx_estimated_absorpt_T_min     0.691
_exptl_absorpt_coefficient_mu      2.919
_exptl_absorpt_correction_T_max    1.0000
_exptl_absorpt_correction_T_min    0.1336
_exptl_absorpt_correction_type     multi-scan
_exptl_absorpt_process_details
;
STOE LANA, absorption correction by scaling of reflection intensities.
J. Koziskova, F. Hahn, J. Richter, J. Kozisek, "Comparison of different
absorption corrections on the model structure of tetrakis(\m~2~-acetato)-
diaqua-di-copper(II)", Acta Chimica Slovaca, vol. 9, no. 2, 2016, pp. 136 - 140.
;
_exptl_absorpt_special_details     ?
_exptl_crystal_colour              red
_exptl_crystal_colour_primary      red
_exptl_crystal_density_diffrn      1.561
_exptl_crystal_density_meas        ?
_exptl_crystal_density_method      'not measured'
_exptl_crystal_description         plate
_exptl_crystal_F_000               1876
loop_
  _exptl_crystal_face_index_h
  _exptl_crystal_face_index_k
  _exptl_crystal_face_index_l
  _exptl_crystal_face_perp_dist
 -6 4 3 0.0910
 5 -3 0 0.0460
 0 0 1 0.0530
 1 0 -8 0.0280
 1 -9 2 0.0080
 0 6 -1 0.0220
 -7 -3 -2 0.0890

_exptl_crystal_size_max            0.137
_exptl_crystal_size_mid            0.083
_exptl_crystal_size_min            0.03
_exptl_transmission_factor_max     ?
_exptl_transmission_factor_min     ?
_diffrn_reflns_av_R_equivalents    0.0708
_diffrn_reflns_av_unetI/netI       0.0621
_diffrn_reflns_Laue_measured_fraction_full  0.999
_diffrn_reflns_Laue_measured_fraction_max  0.998
_diffrn_reflns_limit_h_max         17
_diffrn_reflns_limit_h_min         -17
_diffrn_reflns_limit_k_max         23
_diffrn_reflns_limit_k_min         -23
_diffrn_reflns_limit_l_max         17
_diffrn_reflns_limit_l_min         -17
_diffrn_reflns_number              22609
_diffrn_reflns_point_group_measured_fraction_full  0.999
_diffrn_reflns_point_group_measured_fraction_max  0.998
_diffrn_reflns_theta_full          25.242
_diffrn_reflns_theta_max           25.996
_diffrn_reflns_theta_min           2.004
_diffrn_ambient_temperature        110
_diffrn_detector                   'EIGER2 1M CDTE'
_diffrn_detector_area_resol_mean   13.33
_diffrn_measured_fraction_theta_full  0.999
_diffrn_measured_fraction_theta_max  0.998
_diffrn_measurement_details        '252 frames, detector distance = 40 mm'
_diffrn_measurement_device         'Eulerian 4-circle diffractometer'
_diffrn_measurement_device_type    'STOE STADIVARI'
_diffrn_measurement_method         'rotation method, \w scans'
_diffrn_oxdiff_ac3_digest_hkl      01c975339026a318ea2aa642cf330236bb90ea
_diffrn_radiation_collimation      '1.2 0.6 mm diameter'
_diffrn_radiation_monochromator    'Graded multilayer mirror'
_diffrn_radiation_polarisn_norm    270
_diffrn_radiation_probe            x-ray
_diffrn_radiation_type             'Mo K\a'
_diffrn_radiation_wavelength       0.71073
_diffrn_source                     Axo_Mo
_diffrn_source_current             0.830
_diffrn_source_power               0.050
_diffrn_source_voltage             60
_reflns_Friedel_coverage           0.000
_reflns_Friedel_fraction_full      .
_reflns_Friedel_fraction_max       .
_reflns_number_gt                  2864
_reflns_number_total               4023
_reflns_special_details
;
 Reflections were merged by SHELXL according to the crystal
 class for the calculation of statistics and refinement.
 
 _reflns_Friedel_fraction is defined as the number of unique
 Friedel pairs measured divided by the number that would be
 possible theoretically, ignoring centric projections and
 systematic absences.
;
_reflns_threshold_expression       'I > 2\s(I)'
_computing_cell_refinement
;
X-Area Recipe 1.33.0.0 (STOE, 2015)
;
_computing_data_collection
;
X-Area Pilatus3_SV 1.31.150.0 (STOE, 2018)
;
_computing_data_reduction
;
X-Area Integrate 2.5.3.0 (STOE, 2021)
X-Area LANA 2.7.5.0 (STOE, 2022)
;
_computing_molecular_graphics      'Olex2 1.5 (Dolomanov et al., 2009)'
_computing_publication_material    'Olex2 1.5 (Dolomanov et al., 2009)'
_computing_structure_refinement    'SHELXL 2019/2 (Sheldrick, 2015)'
_computing_structure_solution      'SHELXT 2018/2 (Sheldrick, 2018)'
_refine_diff_density_max           0.614
_refine_diff_density_min           -0.581
_refine_diff_density_rms           0.121
_refine_ls_extinction_coef         .
_refine_ls_extinction_method       none
_refine_ls_goodness_of_fit_ref     0.950
_refine_ls_hydrogen_treatment      constr
_refine_ls_matrix_type             full
_refine_ls_number_parameters       286
_refine_ls_number_reflns           4023
_refine_ls_number_restraints       177
_refine_ls_R_factor_all            0.0654
_refine_ls_R_factor_gt             0.0367
_refine_ls_restrained_S_all        0.934
_refine_ls_shift/su_max            0.002
_refine_ls_shift/su_mean           0.000
_refine_ls_structure_factor_coef   Fsqd
_refine_ls_weighting_details      
 'w=1/[\s^2^(Fo^2^)+(0.0426P)^2^] where P=(Fo^2^+2Fc^2^)/3'
_refine_ls_weighting_scheme        calc
_refine_ls_wR_factor_gt            0.0718
_refine_ls_wR_factor_ref           0.0797
_refine_special_details            ?
_olex2_refinement_description
;
1. Fixed Uiso
 At 1.2 times of:
  All C(H) groups, All C(H,H) groups
 At 1.5 times of:
  All C(H,H,H) groups
2. Restrained distances
 O1-C19A = O1-C22A
 1.44 with sigma of 0.02
 C19A-C20A = C21A-C22A
 1.53 with sigma of 0.02
 C20A-C21A
 1.54 with sigma of 0.02
 O1-C20A = O1-C21A = C19A-C21A = C20A-C22A
 2.38 with sigma of 0.04
 C19B-C20B \\sim C20B-C21B \\sim C21B-C22B
 with sigma of 0.02
 O2-C19B \\sim O2-C22B
 with sigma of 0.02
 O2-C20B \\sim O2-C21B
 with sigma of 0.04
 C20B-C22B \\sim C19B-C21B
 with sigma of 0.04
 C19A-C20A \\sim C20A-C21A \\sim C21A-C22A
 with sigma of 0.02
 O1-C19A \\sim O1-C22A
 with sigma of 0.02
 O1-C20A \\sim O1-C21A
 with sigma of 0.04
 C20A-C22A \\sim C19A-C21A
 with sigma of 0.04
3. Uiso/Uaniso restraints and constraints
O2 \\sim C19B \\sim C20B \\sim C21B \\sim C22B: within 2A with sigma of 0.04
and sigma for terminal atoms of 0.08 within 2A
O1 \\sim C19A \\sim C20A \\sim C21A \\sim C22A: within 2A with sigma of 0.04
and sigma for terminal atoms of 0.08 within 2A
O1 \\sim O2 \\sim C19A \\sim C19B \\sim C20A \\sim C20B \\sim C21A \\sim C21B
\\sim C22A \\sim C22B: within 2A with sigma of 0.01 and sigma for terminal
atoms of 0.02 within 2A
4. Others
 Sof(O1)=Sof(C19A)=Sof(H19A)=Sof(H19B)=Sof(C20A)=Sof(H20A)=Sof(H20B)=Sof(C21A)=
 Sof(H21A)=Sof(H21B)=Sof(C22A)=Sof(H22A)=Sof(H22B)=0.5*(1-FVAR(2))
 Sof(O2)=Sof(C19B)=Sof(H19C)=Sof(H19D)=Sof(C20B)=Sof(H20C)=Sof(H20D)=Sof(C21B)=
 Sof(H21C)=Sof(H21D)=Sof(C22B)=Sof(H22C)=Sof(H22D)=0.5*FVAR(2)
5.a Secondary CH2 refined with riding coordinates:
 C19A(H19A,H19B), C19B(H19C,H19D), C20A(H20A,H20B), C20B(H20C,H20D), C21A(H21A,
 H21B), C21B(H21C,H21D), C22A(H22A,H22B), C22B(H22C,H22D)
5.b Aromatic/amide H refined with riding coordinates:
 C4(H4), C5(H5), C6(H6), C7(H7), C8(H8), C15(H15), C16(H16), C17(H17), C18(H18)
5.c Idealised Me refined as rotating group:
 C9(H9A,H9B,H9C), C10(H10A,H10B,H10C), C12(H12A,H12B,H12C), C13(H13A,H13B,
 H13C), C14(H14A,H14B,H14C)
;
_atom_sites_solution_hydrogens     geom
_atom_sites_solution_primary       dual
_atom_sites_solution_secondary     ?
loop_
  _atom_site_label
  _atom_site_type_symbol
  _atom_site_fract_x
  _atom_site_fract_y
  _atom_site_fract_z
  _atom_site_U_iso_or_equiv
  _atom_site_adp_type
  _atom_site_occupancy
  _atom_site_site_symmetry_order
  _atom_site_calc_flag
  _atom_site_refinement_flags_posn
  _atom_site_refinement_flags_adp
  _atom_site_refinement_flags_occupancy
  _atom_site_disorder_assembly
  _atom_site_disorder_group
 Er Er 0.14631(2) 0.250000 0.59121(2) 0.02780(10) Uani 1 2 d S T P . .
 Sn Sn 0.09210(3) 0.250000 0.38336(3) 0.03044(14) Uani 1 2 d S T P . .
 K K 0.54310(11) 0.250000 0.60745(11) 0.0371(4) Uani 1 2 d S T P . .
 Si1 Si 0.16295(9) 0.41596(7) 0.43455(10) 0.0311(3) Uani 1 1 d . . . . .
 O1 O 0.705(4) 0.266(3) 0.517(3) 0.052(3) Uani 0.093(6) 1 d D U P A -2
 O2 O 0.6954(8) 0.2458(11) 0.4963(7) 0.050(2) Uani 0.407(6) 1 d D U P A -1
 C1 C 0.1906(3) 0.3228(2) 0.4455(3) 0.0279(10) Uani 1 1 d . . . . .
 C2 C 0.2747(3) 0.2866(2) 0.4755(3) 0.0252(11) Uani 1 1 d . . . . .
 C3 C 0.3602(3) 0.3268(2) 0.5022(3) 0.0284(11) Uani 1 1 d . . . . .
 C4 C 0.4327(3) 0.3363(3) 0.4391(4) 0.0359(12) Uani 1 1 d . . . . .
 H4 H 0.429087 0.314378 0.380426 0.043 Uiso 1 1 calc R U . . .
 C5 C 0.5097(4) 0.3768(3) 0.4598(4) 0.0472(15) Uani 1 1 d . . . . .
 H5 H 0.558135 0.382123 0.415372 0.057 Uiso 1 1 calc R U . . .
 C6 C 0.5173(4) 0.4098(3) 0.5444(4) 0.0442(14) Uani 1 1 d . . . . .
 H6 H 0.570007 0.438285 0.557969 0.053 Uiso 1 1 calc R U . . .
 C7 C 0.4485(3) 0.4009(2) 0.6072(4) 0.0377(13) Uani 1 1 d . . . . .
 H7 H 0.453113 0.422558 0.665997 0.045 Uiso 1 1 calc R U . . .
 C8 C 0.3706(3) 0.3598(2) 0.5863(4) 0.0316(11) Uani 1 1 d . . . . .
 H8 H 0.322892 0.354433 0.631501 0.038 Uiso 1 1 calc R U . . .
 C9 C 0.2086(4) 0.4742(3) 0.5285(4) 0.0417(13) Uani 1 1 d . . . . .
 H9A H 0.193673 0.453853 0.588837 0.063 Uiso 1 1 calc R U . . .
 H9B H 0.179124 0.520017 0.523419 0.063 Uiso 1 1 calc R U . . .
 H9C H 0.276678 0.478934 0.522381 0.063 Uiso 1 1 calc R U . . .
 C10 C 0.0311(3) 0.4247(3) 0.4343(4) 0.0444(14) Uani 1 1 d . . . . .
 H10A H 0.004514 0.393894 0.387243 0.067 Uiso 1 1 calc R U . . .
 H10B H 0.013999 0.472924 0.420436 0.067 Uiso 1 1 calc R U . . .
 H10C H 0.006481 0.411864 0.495106 0.067 Uiso 1 1 calc R U . . .
 C11 C 0.2023(4) 0.4565(3) 0.3204(4) 0.0396(13) Uani 1 1 d . . . . .
 C12 C 0.3063(4) 0.4417(3) 0.3007(4) 0.0479(14) Uani 1 1 d . . . . .
 H12A H 0.344506 0.458651 0.352281 0.072 Uiso 1 1 calc R U . . .
 H12B H 0.325128 0.465481 0.243832 0.072 Uiso 1 1 calc R U . . .
 H12C H 0.315637 0.391525 0.293542 0.072 Uiso 1 1 calc R U . . .
 C13 C 0.1888(4) 0.5353(3) 0.3251(4) 0.0494(14) Uani 1 1 d . . . . .
 H13A H 0.123713 0.545738 0.341787 0.074 Uiso 1 1 calc R U . . .
 H13B H 0.202951 0.555823 0.264719 0.074 Uiso 1 1 calc R U . . .
 H13C H 0.231018 0.554883 0.371688 0.074 Uiso 1 1 calc R U . . .
 C14 C 0.1458(4) 0.4282(3) 0.2414(4) 0.0480(14) Uani 1 1 d . . . . .
 H14A H 0.149717 0.377304 0.241298 0.072 Uiso 1 1 calc R U . . .
 H14B H 0.170563 0.446300 0.183093 0.072 Uiso 1 1 calc R U . . .
 H14C H 0.080184 0.442372 0.248354 0.072 Uiso 1 1 calc R U . . .
 C15 C -0.0131(4) 0.2867(3) 0.6522(4) 0.0538(17) Uani 1 1 d . . . . .
 H15 H -0.067969 0.305830 0.625081 0.065 Uiso 1 1 calc R U . . .
 C16 C 0.0492(4) 0.3374(3) 0.6829(4) 0.0502(16) Uani 1 1 d . . . . .
 H16 H 0.025962 0.383126 0.673034 0.060 Uiso 1 1 calc R U . . .
 C17 C 0.1374(4) 0.3376(3) 0.7247(4) 0.0421(13) Uani 1 1 d . . . . .
 H17 H 0.159703 0.383304 0.736410 0.050 Uiso 1 1 calc R U . . .
 C18 C 0.2002(4) 0.2870(3) 0.7530(3) 0.0387(13) Uani 1 1 d . . . . .
 H18 H 0.256062 0.306004 0.778260 0.046 Uiso 1 1 calc R U . . .
 C19A C 0.682(4) 0.282(2) 0.421(4) 0.050(3) Uani 0.093(6) 1 d D U P A -2
 H19A H 0.719277 0.321602 0.397969 0.060 Uiso 0.093(6) 1 calc R U P A -2
 H19B H 0.614608 0.291705 0.413419 0.060 Uiso 0.093(6) 1 calc R U P A -2
 C19B C 0.7569(14) 0.1949(8) 0.4549(12) 0.058(3) Uani 0.407(6) 1 d D U P A -1
 H19C H 0.723097 0.151364 0.439835 0.069 Uiso 0.407(6) 1 calc R U P A -1
 H19D H 0.810955 0.184098 0.495302 0.069 Uiso 0.407(6) 1 calc R U P A -1
 C20A C 0.710(4) 0.214(3) 0.374(3) 0.053(3) Uani 0.093(6) 1 d D U P A -2
 H20A H 0.711390 0.218115 0.305687 0.063 Uiso 0.093(6) 1 calc R U P A -2
 H20B H 0.669514 0.174430 0.391972 0.063 Uiso 0.093(6) 1 calc R U P A -2
 C20B C 0.7883(9) 0.2350(6) 0.3648(9) 0.050(3) Uani 0.407(6) 1 d D U P A -1
 H20C H 0.844904 0.214090 0.336522 0.060 Uiso 0.407(6) 1 calc R U P A -1
 H20D H 0.737426 0.237478 0.318499 0.060 Uiso 0.407(6) 1 calc R U P A -1
 C21A C 0.810(3) 0.207(4) 0.415(4) 0.052(3) Uani 0.093(6) 1 d D U P A -2
 H21A H 0.835957 0.160241 0.406127 0.062 Uiso 0.093(6) 1 calc R U P A -2
 H21B H 0.852969 0.242331 0.388561 0.062 Uiso 0.093(6) 1 calc R U P A -2
 C21B C 0.8091(12) 0.3066(8) 0.4086(10) 0.049(3) Uani 0.407(6) 1 d D U P A -1
 H21C H 0.788597 0.344737 0.367372 0.058 Uiso 0.407(6) 1 calc R U P A -1
 H21D H 0.876975 0.311981 0.421249 0.058 Uiso 0.407(6) 1 calc R U P A -1
 C22A C 0.787(4) 0.222(3) 0.516(3) 0.052(3) Uani 0.093(6) 1 d D U P A -2
 H22A H 0.774404 0.178378 0.549825 0.063 Uiso 0.093(6) 1 calc R U P A -2
 H22B H 0.840330 0.246134 0.546504 0.063 Uiso 0.093(6) 1 calc R U P A -2
 C22B C 0.7519(12) 0.3068(9) 0.4999(12) 0.048(3) Uani 0.407(6) 1 d D U P A -1
 H22C H 0.794239 0.305522 0.554022 0.057 Uiso 0.407(6) 1 calc R U P A -1
 H22D H 0.712222 0.348937 0.503974 0.057 Uiso 0.407(6) 1 calc R U P A -1

loop_
  _atom_site_aniso_label
  _atom_site_aniso_U_11
  _atom_site_aniso_U_22
  _atom_site_aniso_U_33
  _atom_site_aniso_U_23
  _atom_site_aniso_U_13
  _atom_site_aniso_U_12
 Er 0.03048(16) 0.02936(18) 0.02354(18) 0.000 0.00255(13) 0.000
 Sn 0.0326(3) 0.0280(3) 0.0307(3) 0.000 -0.0080(2) 0.000
 K 0.0382(8) 0.0392(9) 0.0339(10) 0.000 -0.0065(7) 0.000
 Si1 0.0389(7) 0.0256(7) 0.0287(8) -0.0006(6) -0.0043(6) 0.0035(6)
 O1 0.056(5) 0.050(7) 0.049(7) -0.004(6) 0.011(6) -0.009(7)
 O2 0.057(4) 0.046(5) 0.047(5) -0.005(6) 0.010(4) -0.009(6)
 C1 0.026(2) 0.030(3) 0.028(3) 0.003(2) 0.000(2) 0.000(2)
 C2 0.033(3) 0.027(2) 0.016(3) 0.0023(19) 0.0010(19) -0.001(2)
 C3 0.036(3) 0.023(2) 0.027(3) 0.0011(19) -0.001(2) 0.002(2)
 C4 0.041(3) 0.041(3) 0.025(3) 0.005(2) 0.000(2) -0.002(2)
 C5 0.037(3) 0.061(4) 0.043(4) 0.021(3) -0.001(3) -0.007(3)
 C6 0.040(3) 0.042(3) 0.051(4) 0.011(3) -0.016(3) -0.016(3)
 C7 0.047(3) 0.027(3) 0.039(3) -0.006(2) -0.005(2) 0.003(2)
 C8 0.031(2) 0.029(3) 0.035(3) -0.004(2) 0.000(2) 0.002(2)
 C9 0.058(3) 0.031(3) 0.036(3) -0.001(2) -0.007(3) 0.006(3)
 C10 0.045(3) 0.036(3) 0.052(4) -0.002(3) -0.005(3) 0.011(3)
 C11 0.053(3) 0.026(3) 0.040(3) 0.009(2) -0.010(3) -0.005(2)
 C12 0.062(3) 0.045(4) 0.036(4) 0.006(3) 0.004(3) -0.002(3)
 C13 0.067(4) 0.035(3) 0.045(4) 0.010(3) -0.008(3) -0.001(3)
 C14 0.067(3) 0.041(3) 0.037(3) 0.008(3) -0.010(3) -0.004(3)
 C15 0.034(3) 0.092(5) 0.035(4) 0.004(3) 0.005(3) 0.020(3)
 C16 0.064(4) 0.042(4) 0.044(4) 0.001(3) 0.014(3) 0.026(3)
 C17 0.061(3) 0.035(3) 0.029(3) -0.004(2) 0.011(3) 0.002(3)
 C18 0.044(3) 0.052(3) 0.020(3) -0.003(2) 0.005(2) -0.011(2)
 C19A 0.052(5) 0.050(6) 0.047(6) -0.003(6) 0.013(5) -0.009(6)
 C19B 0.062(5) 0.054(6) 0.057(6) -0.005(5) 0.011(5) -0.009(6)
 C20A 0.055(6) 0.051(7) 0.051(7) -0.005(6) 0.012(6) -0.011(6)
 C20B 0.048(5) 0.049(7) 0.051(6) -0.010(5) 0.015(4) -0.010(5)
 C21A 0.054(6) 0.051(7) 0.050(7) -0.006(6) 0.015(6) -0.009(6)
 C21B 0.050(5) 0.052(6) 0.044(6) 0.001(5) 0.020(5) -0.007(5)
 C22A 0.057(6) 0.051(7) 0.050(7) -0.004(6) 0.013(6) -0.009(7)
 C22B 0.048(5) 0.054(6) 0.041(6) -0.006(5) 0.013(5) -0.008(6)

_geom_special_details
;
 All esds (except the esd in the dihedral angle between two l.s. planes)
 are estimated using the full covariance matrix.  The cell esds are taken
 into account individually in the estimation of esds in distances, angles
 and torsion angles; correlations between esds in cell parameters are only
 used when they are defined by crystal symmetry.  An approximate (isotropic)
 treatment of cell esds is used for estimating esds involving l.s. planes.
;
loop_
  _geom_bond_atom_site_label_1
  _geom_bond_atom_site_label_2
  _geom_bond_distance
  _geom_bond_site_symmetry_2
  _geom_bond_publ_flag
 Er C1 2.611(5) 7_565 ?
 Er C1 2.611(5) . ?
 Er C2 2.580(4) . ?
 Er C2 2.580(4) 7_565 ?
 Er C15 2.539(5) 7_565 ?
 Er C15 2.539(5) . ?
 Er C16 2.552(5) . ?
 Er C16 2.552(5) 7_565 ?
 Er C17 2.568(5) 7_565 ?
 Er C17 2.568(5) . ?
 Er C18 2.567(5) . ?
 Er C18 2.567(5) 7_565 ?
 Sn C1 2.178(5) . ?
 Sn C1 2.178(5) 7_565 ?
 K O1 2.67(6) . ?
 K O2 2.706(11) . ?
 K C6 3.229(5) 7_565 ?
 K C6 3.229(5) . ?
 K C7 3.201(5) 7_565 ?
 K C7 3.201(5) . ?
 K C8 3.258(5) . ?
 K C8 3.258(5) 7_565 ?
 K C17 3.250(5) 6_657 ?
 K C17 3.250(5) 4_556 ?
 K C18 3.100(5) 4_556 ?
 K C18 3.100(5) 6_657 ?
 Si1 C1 1.842(5) . ?
 Si1 C9 1.879(5) . ?
 Si1 C10 1.888(5) . ?
 Si1 C11 1.913(6) . ?
 O1 C19A 1.456(16) . ?
 O1 C22A 1.443(16) . ?
 O2 C19B 1.445(15) . ?
 O2 C22B 1.425(15) . ?
 C1 C2 1.454(6) . ?
 C2 C2 1.408(9) 7_565 ?
 C2 C3 1.495(6) . ?
 C3 C4 1.392(6) . ?
 C3 C8 1.381(6) . ?
 C4 H4 0.9500 . ?
 C4 C5 1.379(7) . ?
 C5 H5 0.9500 . ?
 C5 C6 1.385(8) . ?
 C6 H6 0.9500 . ?
 C6 C7 1.349(8) . ?
 C7 H7 0.9500 . ?
 C7 C8 1.397(7) . ?
 C8 H8 0.9500 . ?
 C9 H9A 0.9800 . ?
 C9 H9B 0.9800 . ?
 C9 H9C 0.9800 . ?
 C10 H10A 0.9800 . ?
 C10 H10B 0.9800 . ?
 C10 H10C 0.9800 . ?
 C11 C12 1.537(7) . ?
 C11 C13 1.530(7) . ?
 C11 C14 1.502(7) . ?
 C12 H12A 0.9800 . ?
 C12 H12B 0.9800 . ?
 C12 H12C 0.9800 . ?
 C13 H13A 0.9800 . ?
 C13 H13B 0.9800 . ?
 C13 H13C 0.9800 . ?
 C14 H14A 0.9800 . ?
 C14 H14B 0.9800 . ?
 C14 H14C 0.9800 . ?
 C15 C15 1.413(13) 7_565 ?
 C15 H15 0.9500 . ?
 C15 C16 1.392(8) . ?
 C16 H16 0.9500 . ?
 C16 C17 1.396(7) . ?
 C17 H17 0.9500 . ?
 C17 C18 1.385(7) . ?
 C18 C18 1.423(10) 7_565 ?
 C18 H18 0.9500 . ?
 C19A H19A 0.9900 . ?
 C19A H19B 0.9900 . ?
 C19A C20A 1.534(15) . ?
 C19B H19C 0.9900 . ?
 C19B H19D 0.9900 . ?
 C19B C20B 1.580(15) . ?
 C20A H20A 0.9900 . ?
 C20A H20B 0.9900 . ?
 C20A C21A 1.539(15) . ?
 C20B H20C 0.9900 . ?
 C20B H20D 0.9900 . ?
 C20B C21B 1.546(15) . ?
 C21A H21A 0.9900 . ?
 C21A H21B 0.9900 . ?
 C21A C22A 1.533(15) . ?
 C21B H21C 0.9900 . ?
 C21B H21D 0.9900 . ?
 C21B C22B 1.554(14) . ?
 C22A H22A 0.9900 . ?
 C22A H22B 0.9900 . ?
 C22B H22C 0.9900 . ?
 C22B H22D 0.9900 . ?

loop_
  _geom_angle_atom_site_label_1
  _geom_angle_atom_site_label_2
  _geom_angle_atom_site_label_3
  _geom_angle
  _geom_angle_site_symmetry_1
  _geom_angle_site_symmetry_3
  _geom_angle_publ_flag
 C1 Er C1 64.9(2) 7_565 . ?
 C2 Er C1 32.52(13) . . ?
 C2 Er C1 56.60(14) 7_565 . ?
 C2 Er C1 56.60(14) . 7_565 ?
 C2 Er C1 32.52(13) 7_565 7_565 ?
 C2 Er C2 31.7(2) 7_565 . ?
 C15 Er C1 130.33(17) . 7_565 ?
 C15 Er C1 130.33(17) 7_565 . ?
 C15 Er C1 110.40(17) 7_565 7_565 ?
 C15 Er C1 110.40(16) . . ?
 C15 Er C2 141.76(17) 7_565 7_565 ?
 C15 Er C2 159.61(17) . 7_565 ?
 C15 Er C2 141.76(17) . . ?
 C15 Er C2 159.61(17) 7_565 . ?
 C15 Er C15 32.3(3) . 7_565 ?
 C15 Er C16 61.1(2) 7_565 . ?
 C15 Er C16 31.74(18) 7_565 7_565 ?
 C15 Er C16 61.1(2) . 7_565 ?
 C15 Er C16 31.75(18) . . ?
 C15 Er C17 60.74(19) . . ?
 C15 Er C17 60.74(19) 7_565 7_565 ?
 C15 Er C17 82.92(18) . 7_565 ?
 C15 Er C17 82.92(18) 7_565 . ?
 C15 Er C18 91.59(17) . 7_565 ?
 C15 Er C18 82.73(18) 7_565 7_565 ?
 C15 Er C18 91.59(17) 7_565 . ?
 C15 Er C18 82.73(18) . . ?
 C16 Er C1 101.45(17) 7_565 7_565 ?
 C16 Er C1 154.92(17) 7_565 . ?
 C16 Er C1 154.92(17) . 7_565 ?
 C16 Er C1 101.45(17) . . ?
 C16 Er C2 154.57(17) . 7_565 ?
 C16 Er C2 122.91(17) 7_565 7_565 ?
 C16 Er C2 154.57(17) 7_565 . ?
 C16 Er C2 122.91(17) . . ?
 C16 Er C16 82.5(3) 7_565 . ?
 C16 Er C17 31.65(17) 7_565 7_565 ?
 C16 Er C17 90.81(17) 7_565 . ?
 C16 Er C17 90.81(17) . 7_565 ?
 C16 Er C17 31.65(17) . . ?
 C16 Er C18 60.31(18) . . ?
 C16 Er C18 82.54(17) . 7_565 ?
 C16 Er C18 82.53(17) 7_565 . ?
 C16 Er C18 60.31(19) 7_565 7_565 ?
 C17 Er C1 105.58(16) 7_565 7_565 ?
 C17 Er C1 166.57(15) 7_565 . ?
 C17 Er C1 105.58(16) . . ?
 C17 Er C1 166.57(15) . 7_565 ?
 C17 Er C2 110.16(15) 7_565 7_565 ?
 C17 Er C2 134.67(15) 7_565 . ?
 C17 Er C2 110.16(16) . . ?
 C17 Er C2 134.67(15) . 7_565 ?
 C17 Er C17 82.1(2) 7_565 . ?
 C18 Er C1 121.14(15) . . ?
 C18 Er C1 144.52(16) 7_565 . ?
 C18 Er C1 144.53(15) . 7_565 ?
 C18 Er C1 121.14(15) 7_565 7_565 ?
 C18 Er C2 117.12(15) . 7_565 ?
 C18 Er C2 117.12(15) 7_565 . ?
 C18 Er C2 107.74(15) 7_565 7_565 ?
 C18 Er C2 107.74(15) . . ?
 C18 Er C17 60.62(17) . 7_565 ?
 C18 Er C17 60.62(17) 7_565 . ?
 C18 Er C17 31.31(16) 7_565 7_565 ?
 C18 Er C17 31.31(16) . . ?
 C18 Er C18 32.2(2) . 7_565 ?
 C1 Sn Er 55.91(13) 7_565 . ?
 C1 Sn Er 55.91(13) . . ?
 C1 Sn C1 80.0(2) 7_565 . ?
 O1 K C6 81.3(12) . . ?
 O1 K C7 105.0(12) . . ?
 O1 K C8 122.1(11) . . ?
 O1 K C18 73.8(11) . 4_556 ?
 O2 K C6 84.0(4) . 7_565 ?
 O2 K C6 87.2(4) . . ?
 O2 K C7 108.1(4) . 7_565 ?
 O2 K C7 111.4(4) . . ?
 O2 K C8 124.7(4) . . ?
 O2 K C8 122.1(4) . 7_565 ?
 O2 K C17 97.4(3) . 6_657 ?
 O2 K C17 95.6(3) . 4_556 ?
 O2 K C18 79.3(2) . 6_657 ?
 O2 K C18 78.5(3) . 4_556 ?
 C6 K C6 144.5(2) . 7_565 ?
 C6 K C8 43.09(12) . . ?
 C6 K C8 43.09(13) 7_565 7_565 ?
 C6 K C8 120.33(13) 7_565 . ?
 C6 K C8 120.33(13) . 7_565 ?
 C6 K C17 138.81(14) 7_565 6_657 ?
 C6 K C17 76.40(14) . 6_657 ?
 C6 K C17 76.40(14) 7_565 4_556 ?
 C6 K C17 138.81(14) . 4_556 ?
 C7 K C6 24.22(14) . . ?
 C7 K C6 24.23(14) 7_565 7_565 ?
 C7 K C6 144.63(13) 7_565 . ?
 C7 K C6 144.63(13) . 7_565 ?
 C7 K C7 130.15(18) . 7_565 ?
 C7 K C8 105.65(13) 7_565 . ?
 C7 K C8 105.65(13) . 7_565 ?
 C7 K C8 24.97(12) . . ?
 C7 K C8 24.97(12) 7_565 7_565 ?
 C7 K C17 72.84(13) . 6_657 ?
 C7 K C17 130.19(14) . 4_556 ?
 C7 K C17 130.20(14) 7_565 6_657 ?
 C7 K C17 72.84(13) 7_565 4_556 ?
 C8 K C8 80.86(16) 7_565 . ?
 C17 K C8 136.01(14) 4_556 . ?
 C17 K C8 136.01(14) 6_657 7_565 ?
 C17 K C8 92.68(12) 6_657 . ?
 C17 K C8 92.68(12) 4_556 7_565 ?
 C17 K C17 62.47(18) 6_657 4_556 ?
 C18 K C6 92.75(14) 6_657 . ?
 C18 K C6 119.02(14) 6_657 7_565 ?
 C18 K C6 92.75(13) 4_556 7_565 ?
 C18 K C6 119.02(14) 4_556 . ?
 C18 K C7 120.89(14) 6_657 7_565 ?
 C18 K C7 120.88(14) 4_556 . ?
 C18 K C7 95.57(13) 6_657 . ?
 C18 K C7 95.57(13) 4_556 7_565 ?
 C18 K C8 117.29(13) 6_657 . ?
 C18 K C8 117.29(13) 4_556 7_565 ?
 C18 K C8 139.13(13) 4_556 . ?
 C18 K C8 139.13(13) 6_657 7_565 ?
 C18 K C17 48.09(14) 6_657 4_556 ?
 C18 K C17 25.06(13) 4_556 4_556 ?
 C18 K C17 48.09(14) 4_556 6_657 ?
 C18 K C17 25.06(13) 6_657 6_657 ?
 C18 K C18 26.53(19) 6_657 4_556 ?
 C1 Si1 C9 116.3(2) . . ?
 C1 Si1 C10 107.5(2) . . ?
 C1 Si1 C11 114.1(2) . . ?
 C9 Si1 C10 107.0(3) . . ?
 C9 Si1 C11 106.3(2) . . ?
 C10 Si1 C11 104.8(2) . . ?
 C19A O1 K 107(3) . . ?
 C22A O1 K 130(4) . . ?
 C22A O1 C19A 107(2) . . ?
 C19B O2 K 139.0(12) . . ?
 C22B O2 K 114.1(10) . . ?
 C22B O2 C19B 103.4(10) . . ?
 Sn C1 Er 80.39(14) . . ?
 Si1 C1 Er 122.7(2) . . ?
 Si1 C1 Sn 116.9(2) . . ?
 C2 C1 Er 72.6(3) . . ?
 C2 C1 Sn 110.4(3) . . ?
 C2 C1 Si1 131.9(3) . . ?
 C1 C2 Er 74.9(2) . . ?
 C1 C2 C3 120.2(4) . . ?
 C2 C2 Er 74.16(10) 7_565 . ?
 C2 C2 C1 118.6(3) 7_565 . ?
 C2 C2 C3 121.2(2) 7_565 . ?
 C3 C2 Er 123.5(3) . . ?
 C2 C3 K 121.5(3) . . ?
 C4 C3 K 77.2(3) . . ?
 C4 C3 C2 120.3(4) . . ?
 C8 C3 K 73.7(3) . . ?
 C8 C3 C2 123.6(4) . . ?
 C8 C3 C4 116.0(4) . . ?
 K C4 H4 117.2 . . ?
 C3 C4 K 78.8(3) . . ?
 C3 C4 H4 119.2 . . ?
 C5 C4 K 75.3(3) . . ?
 C5 C4 C3 121.5(5) . . ?
 C5 C4 H4 119.2 . . ?
 K C5 H5 114.6 . . ?
 C4 C5 K 80.6(3) . . ?
 C4 C5 H5 119.5 . . ?
 C4 C5 C6 121.0(5) . . ?
 C6 C5 K 75.7(3) . . ?
 C6 C5 H5 119.5 . . ?
 K C6 H6 113.6 . . ?
 C5 C6 K 79.8(3) . . ?
 C5 C6 H6 120.6 . . ?
 C7 C6 K 76.7(3) . . ?
 C7 C6 C5 118.7(5) . . ?
 C7 C6 H6 120.6 . . ?
 K C7 H7 111.6 . . ?
 C6 C7 K 79.1(3) . . ?
 C6 C7 H7 119.9 . . ?
 C6 C7 C8 120.3(5) . . ?
 C8 C7 K 79.8(3) . . ?
 C8 C7 H7 119.9 . . ?
 K C8 H8 113.9 . . ?
 C3 C8 K 82.3(3) . . ?
 C3 C8 C7 122.5(5) . . ?
 C3 C8 H8 118.8 . . ?
 C7 C8 K 75.2(3) . . ?
 C7 C8 H8 118.8 . . ?
 Si1 C9 H9A 109.5 . . ?
 Si1 C9 H9B 109.5 . . ?
 Si1 C9 H9C 109.5 . . ?
 H9A C9 H9B 109.5 . . ?
 H9A C9 H9C 109.5 . . ?
 H9B C9 H9C 109.5 . . ?
 Si1 C10 H10A 109.5 . . ?
 Si1 C10 H10B 109.5 . . ?
 Si1 C10 H10C 109.5 . . ?
 H10A C10 H10B 109.5 . . ?
 H10A C10 H10C 109.5 . . ?
 H10B C10 H10C 109.5 . . ?
 C12 C11 Si1 111.6(3) . . ?
 C13 C11 Si1 109.2(4) . . ?
 C13 C11 C12 108.3(4) . . ?
 C14 C11 Si1 110.6(4) . . ?
 C14 C11 C12 108.0(5) . . ?
 C14 C11 C13 109.0(4) . . ?
 C11 C12 H12A 109.5 . . ?
 C11 C12 H12B 109.5 . . ?
 C11 C12 H12C 109.5 . . ?
 H12A C12 H12B 109.5 . . ?
 H12A C12 H12C 109.5 . . ?
 H12B C12 H12C 109.5 . . ?
 C11 C13 H13A 109.5 . . ?
 C11 C13 H13B 109.5 . . ?
 C11 C13 H13C 109.5 . . ?
 H13A C13 H13B 109.5 . . ?
 H13A C13 H13C 109.5 . . ?
 H13B C13 H13C 109.5 . . ?
 C11 C14 H14A 109.5 . . ?
 C11 C14 H14B 109.5 . . ?
 C11 C14 H14C 109.5 . . ?
 H14A C14 H14B 109.5 . . ?
 H14A C14 H14C 109.5 . . ?
 H14B C14 H14C 109.5 . . ?
 Er C15 H15 134.6 . . ?
 C15 C15 Er 73.84(15) 7_565 . ?
 C15 C15 H15 112.8 7_565 . ?
 C16 C15 Er 74.6(3) . . ?
 C16 C15 C15 134.5(3) . 7_565 ?
 C16 C15 H15 112.8 . . ?
 Er C16 K 98.59(17) . 6_557 ?
 Er C16 H16 136.1 . . ?
 K C16 H16 124.8 6_557 . ?
 C15 C16 Er 73.6(3) . . ?
 C15 C16 K 85.6(4) . 6_557 ?
 C15 C16 H16 112.2 . . ?
 C15 C16 C17 135.6(5) . . ?
 C17 C16 Er 74.8(3) . . ?
 C17 C16 K 69.2(3) . 6_557 ?
 C17 C16 H16 112.2 . . ?
 Er C17 K 104.07(17) . 6_557 ?
 Er C17 H17 136.5 . . ?
 K C17 H17 119.0 6_557 . ?
 C16 C17 Er 73.6(3) . . ?
 C16 C17 K 87.1(3) . 6_557 ?
 C16 C17 H17 112.4 . . ?
 C18 C17 Er 74.3(3) . . ?
 C18 C17 K 71.4(3) . 6_557 ?
 C18 C17 C16 135.2(5) . . ?
 C18 C17 H17 112.4 . . ?
 Er C18 K 108.37(17) . 6_557 ?
 Er C18 H18 135.2 . . ?
 K C18 H18 116.3 6_557 . ?
 C17 C18 Er 74.4(3) . . ?
 C17 C18 K 83.5(3) . 6_557 ?
 C17 C18 C18 134.7(3) . 7_565 ?
 C17 C18 H18 112.7 . . ?
 C18 C18 Er 73.91(11) 7_565 . ?
 C18 C18 K 76.74(9) 7_565 6_557 ?
 C18 C18 H18 112.7 7_565 . ?
 K C19A H19A 136.2 . . ?
 K C19A H19B 63.8 . . ?
 O1 C19A K 49(3) . . ?
 O1 C19A H19A 111.5 . . ?
 O1 C19A H19B 111.5 . . ?
 O1 C19A C20A 101(2) . . ?
 H19A C19A H19B 109.4 . . ?
 C20A C19A K 111(3) . . ?
 C20A C19A H19A 111.5 . . ?
 C20A C19A H19B 111.5 . . ?
 O2 C19B H19C 111.7 . . ?
 O2 C19B H19D 111.7 . . ?
 O2 C19B C20B 100.6(10) . . ?
 H19C C19B H19D 109.4 . . ?
 C20B C19B H19C 111.7 . . ?
 C20B C19B H19D 111.7 . . ?
 C19A C20A H20A 112.2 . . ?
 C19A C20A H20B 112.2 . . ?
 C19A C20A C21A 97.7(18) . . ?
 H20A C20A H20B 109.8 . . ?
 C21A C20A H20A 112.2 . . ?
 C21A C20A H20B 112.2 . . ?
 C19B C20B H20C 112.0 . . ?
 C19B C20B H20D 112.0 . . ?
 H20C C20B H20D 109.7 . . ?
 C21B C20B C19B 98.7(9) . . ?
 C21B C20B H20C 112.0 . . ?
 C21B C20B H20D 112.0 . . ?
 C20A C21A H21A 111.9 . . ?
 C20A C21A H21B 111.9 . . ?
 H21A C21A H21B 109.6 . . ?
 C22A C21A C20A 99.4(17) . . ?
 C22A C21A H21A 111.9 . . ?
 C22A C21A H21B 111.9 . . ?
 C20B C21B H21C 110.9 . . ?
 C20B C21B H21D 110.9 . . ?
 C20B C21B C22B 104.5(9) . . ?
 H21C C21B H21D 108.9 . . ?
 C22B C21B H21C 110.9 . . ?
 C22B C21B H21D 110.9 . . ?
 O1 C22A C21A 107(2) . . ?
 O1 C22A H22A 110.4 . . ?
 O1 C22A H22B 110.4 . . ?
 C21A C22A H22A 110.4 . . ?
 C21A C22A H22B 110.4 . . ?
 H22A C22A H22B 108.6 . . ?
 K C22B H22C 99.0 . . ?
 K C22B H22D 75.2 . . ?
 O2 C22B K 44.3(8) . . ?
 O2 C22B C21B 105.3(9) . . ?
 O2 C22B H22C 110.7 . . ?
 O2 C22B H22D 110.7 . . ?
 C21B C22B K 144.8(10) . . ?
 C21B C22B H22C 110.7 . . ?
 C21B C22B H22D 110.7 . . ?
 H22C C22B H22D 108.8 . . ?

loop_
  _geom_torsion_atom_site_label_1
  _geom_torsion_atom_site_label_2
  _geom_torsion_atom_site_label_3
  _geom_torsion_atom_site_label_4
  _geom_torsion
  _geom_torsion_site_symmetry_1
  _geom_torsion_site_symmetry_2
  _geom_torsion_site_symmetry_3
  _geom_torsion_site_symmetry_4
  _geom_torsion_publ_flag
 Er C1 C2 C2 62.01(16) . . . 7_565 ?
 Er C1 C2 C3 -120.3(4) . . . . ?
 Er C2 C3 K 77.6(4) . . . . ?
 Er C2 C3 C4 170.9(3) . . . . ?
 Er C2 C3 C8 -13.0(6) . . . . ?
 Er C15 C16 K -100.28(13) . . . 6_557 ?
 Er C15 C16 C17 -46.2(7) . . . . ?
 Er C16 C17 K -105.59(13) . . . 6_557 ?
 Er C16 C17 C18 -45.8(6) . . . . ?
 Er C17 C18 K -111.16(13) . . . 6_557 ?
 Er C17 C18 C18 -47.1(3) . . . 7_565 ?
 Sn C1 C2 Er -72.4(2) . . . . ?
 Sn C1 C2 C2 -10.3(3) . . . 7_565 ?
 Sn C1 C2 C3 167.3(3) . . . . ?
 K O1 C19A C20A -108(3) . . . . ?
 K O1 C22A C21A 127(4) . . . . ?
 K O2 C19B C20B 151.3(9) . . . . ?
 K O2 C22B C21B -158.7(11) . . . . ?
 K C3 C4 C5 -64.9(5) . . . . ?
 K C3 C8 C7 67.0(4) . . . . ?
 K C4 C5 C6 -67.0(5) . . . . ?
 K C5 C6 C7 -68.6(5) . . . . ?
 K C6 C7 C8 -71.2(4) . . . . ?
 K C7 C8 C3 -70.6(4) . . . . ?
 K C16 C17 Er 105.59(13) 6_557 . . . ?
 K C16 C17 C18 59.8(6) 6_557 . . . ?
 K C17 C18 Er 111.16(13) 6_557 . . . ?
 K C17 C18 C18 64.1(3) 6_557 . . 7_565 ?
 K C19A C20A C21A -100(3) . . . . ?
 Si1 C1 C2 Er 118.6(4) . . . . ?
 Si1 C1 C2 C2 -179.4(3) . . . 7_565 ?
 Si1 C1 C2 C3 -1.7(7) . . . . ?
 O1 C19A C20A C21A -51(4) . . . . ?
 O2 C19B C20B C21B 45.1(14) . . . . ?
 C1 C2 C3 K 169.0(3) . . . . ?
 C1 C2 C3 C4 -97.7(5) . . . . ?
 C1 C2 C3 C8 78.3(6) . . . . ?
 C2 C2 C3 K -13.4(4) 7_565 . . . ?
 C2 C2 C3 C4 79.8(5) 7_565 . . . ?
 C2 C2 C3 C8 -104.1(4) 7_565 . . . ?
 C2 C3 C4 K -119.2(4) . . . . ?
 C2 C3 C4 C5 175.9(4) . . . . ?
 C2 C3 C8 K 117.3(4) . . . . ?
 C2 C3 C8 C7 -175.7(4) . . . . ?
 C3 C4 C5 K 66.7(5) . . . . ?
 C3 C4 C5 C6 -0.3(8) . . . . ?
 C4 C3 C8 K -66.5(4) . . . . ?
 C4 C3 C8 C7 0.5(7) . . . . ?
 C4 C5 C6 K 69.6(5) . . . . ?
 C4 C5 C6 C7 1.0(8) . . . . ?
 C5 C6 C7 K 70.3(5) . . . . ?
 C5 C6 C7 C8 -1.0(8) . . . . ?
 C6 C7 C8 K 70.8(5) . . . . ?
 C6 C7 C8 C3 0.2(8) . . . . ?
 C8 C3 C4 K 64.5(4) . . . . ?
 C8 C3 C4 C5 -0.5(7) . . . . ?
 C9 Si1 C1 Er 56.0(3) . . . . ?
 C9 Si1 C1 Sn 151.9(3) . . . . ?
 C9 Si1 C1 C2 -39.6(5) . . . . ?
 C10 Si1 C1 Er -63.9(3) . . . . ?
 C10 Si1 C1 Sn 32.0(3) . . . . ?
 C10 Si1 C1 C2 -159.5(5) . . . . ?
 C11 Si1 C1 Er -179.5(2) . . . . ?
 C11 Si1 C1 Sn -83.7(3) . . . . ?
 C11 Si1 C1 C2 84.8(5) . . . . ?
 C15 C15 C16 Er 47.6(3) 7_565 . . . ?
 C15 C15 C16 K -52.7(3) 7_565 . . 6_557 ?
 C15 C15 C16 C17 1.4(10) 7_565 . . . ?
 C15 C16 C17 Er 45.9(7) . . . . ?
 C15 C16 C17 K -59.7(7) . . . 6_557 ?
 C15 C16 C17 C18 0.1(12) . . . . ?
 C16 C17 C18 Er 45.6(6) . . . . ?
 C16 C17 C18 K -65.6(6) . . . 6_557 ?
 C16 C17 C18 C18 -1.5(9) . . . 7_565 ?
 C19A O1 C22A C21A -4(6) . . . . ?
 C19A C20A C21A C22A 47(4) . . . . ?
 C19B O2 C22B K -162.7(14) . . . . ?
 C19B O2 C22B C21B 38.5(17) . . . . ?
 C19B C20B C21B C22B -21.9(17) . . . . ?
 C20A C21A C22A O1 -28(6) . . . . ?
 C20B C21B C22B K -34(3) . . . . ?
 C20B C21B C22B O2 -8.2(19) . . . . ?
 C22A O1 C19A K 143(5) . . . . ?
 C22A O1 C19A C20A 35(5) . . . . ?
 C22B O2 C19B C20B -53.1(13) . . . . ?

_shelx_res_file
;
TITL xf540a-2_a.res in Pnma
    xf540a-2.res
    created by SHELXL-2019/2 at 09:16:17 on 17-Apr-2024
REM Old TITL XF540A-2
REM SHELXT solution in Pnma: R1 0.094, Rweak 0.007, Alpha 0.042
REM <I/s> 0.439 for 350 systematic absences, Orientation a'=-a, b'=c, c'=b
REM Formula found by SHELXT: C42 Sn Si2 K Er
CELL 0.71073 14.2635 19.2383 14.4841 90 90 90
ZERR 4 0.0006 0.0011 0.0006 0 0 0
LATT 1
SYMM 0.5-X,-Y,0.5+Z
SYMM -X,0.5+Y,-Z
SYMM 0.5+X,0.5-Y,0.5-Z
SFAC C H Er K O Si Sn
UNIT 160 224 4 4 4 8 4
SADI C19B C20B C20B C21B C21B C22B
SADI O2 C19B O2 C22B
SADI 0.04 O2 C20B O2 C21B
SADI 0.04 C20B C22B C19B C21B
SIMU O2 C19B C20B C21B C22B
DFIX 1.44 O1 C19A O1 C22A
DANG 2.38 O1 C20A O1 C21A C19A C21A C20A C22A
DFIX 1.53 C19A C20A C21A C22A
DFIX 1.54 C20A C21A
SADI C19A C20A C20A C21A C21A C22A
SADI O1 C19A O1 C22A
SADI 0.04 O1 C20A O1 C21A
SADI 0.04 C20A C22A C19A C21A
SIMU O1 C19A C20A C21A C22A
SIMU 0.01 0.02 2 O1 O2 C19A > C22B

L.S. 4 0 0
PLAN  20
SIZE 0.03 0.083 0.137
TEMP -163
CONF
BIND Er Sn
BOND
list 4
MORE -1
BOND $H
fmap 2 53
acta
OMIT -3 52
REM <olex2.extras>
REM <HklSrc "%.\\XF540A-2.hkl">
REM </olex2.extras>

WGHT    0.042600
FVAR       0.17329   0.81313
ER    3    0.146308    0.250000    0.591205    10.50000    0.03048    0.02936 =
         0.02354    0.00000    0.00255    0.00000
SN    7    0.092099    0.250000    0.383362    10.50000    0.03262    0.02803 =
         0.03069    0.00000   -0.00800    0.00000
K     4    0.543096    0.250000    0.607445    10.50000    0.03820    0.03916 =
         0.03391    0.00000   -0.00654    0.00000
SI1   6    0.162949    0.415960    0.434545    11.00000    0.03894    0.02558 =
         0.02874   -0.00059   -0.00430    0.00353
PART -2
O1    5    0.704933    0.266179    0.517113   -20.50000    0.05607    0.05017 =
         0.04935   -0.00412    0.01117   -0.00879
PART -1
O2    5    0.695423    0.245812    0.496264    20.50000    0.05736    0.04563 =
         0.04673   -0.00460    0.00972   -0.00922
PART 0
C1    1    0.190603    0.322782    0.445470    11.00000    0.02636    0.02986 =
         0.02757    0.00272    0.00015    0.00026
C2    1    0.274731    0.286604    0.475520    11.00000    0.03311    0.02653 =
         0.01599    0.00225    0.00104   -0.00074
C3    1    0.360190    0.326838    0.502168    11.00000    0.03556    0.02292 =
         0.02665    0.00109   -0.00109    0.00151
C4    1    0.432698    0.336310    0.439083    11.00000    0.04113    0.04141 =
         0.02517    0.00535   -0.00049   -0.00196
AFIX  43
H4    2    0.429087    0.314378    0.380426    11.00000   -1.20000
AFIX   0
C5    1    0.509664    0.376811    0.459799    11.00000    0.03745    0.06090 =
         0.04332    0.02068   -0.00056   -0.00676
AFIX  43
H5    2    0.558135    0.382123    0.415372    11.00000   -1.20000
AFIX   0
C6    1    0.517323    0.409850    0.544414    11.00000    0.04002    0.04209 =
         0.05061    0.01130   -0.01603   -0.01582
AFIX  43
H6    2    0.570007    0.438285    0.557969    11.00000   -1.20000
AFIX   0
C7    1    0.448521    0.400878    0.607241    11.00000    0.04710    0.02718 =
         0.03891   -0.00626   -0.00539    0.00293
AFIX  43
H7    2    0.453113    0.422558    0.665997    11.00000   -1.20000
AFIX   0
C8    1    0.370554    0.359840    0.586253    11.00000    0.03082    0.02869 =
         0.03532   -0.00379   -0.00033    0.00165
AFIX  43
H8    2    0.322892    0.354433    0.631501    11.00000   -1.20000
AFIX   0
C9    1    0.208561    0.474150    0.528537    11.00000    0.05801    0.03129 =
         0.03572   -0.00078   -0.00706    0.00621
AFIX 137
H9A   2    0.193673    0.453853    0.588837    11.00000   -1.50000
H9B   2    0.179124    0.520017    0.523419    11.00000   -1.50000
H9C   2    0.276678    0.478934    0.522381    11.00000   -1.50000
AFIX   0
C10   1    0.031142    0.424713    0.434303    11.00000    0.04507    0.03612 =
         0.05208   -0.00162   -0.00544    0.01099
AFIX 137
H10A  2    0.004514    0.393894    0.387243    11.00000   -1.50000
H10B  2    0.013999    0.472924    0.420436    11.00000   -1.50000
H10C  2    0.006481    0.411864    0.495106    11.00000   -1.50000
AFIX   0
C11   1    0.202347    0.456531    0.320396    11.00000    0.05253    0.02602 =
         0.04020    0.00875   -0.01045   -0.00451
C12   1    0.306324    0.441704    0.300731    11.00000    0.06212    0.04543 =
         0.03611    0.00603    0.00394   -0.00194
AFIX 137
H12A  2    0.344506    0.458651    0.352281    11.00000   -1.50000
H12B  2    0.325128    0.465481    0.243832    11.00000   -1.50000
H12C  2    0.315637    0.391525    0.293542    11.00000   -1.50000
AFIX   0
C13   1    0.188789    0.535321    0.325067    11.00000    0.06744    0.03536 =
         0.04529    0.01020   -0.00836   -0.00070
AFIX 137
H13A  2    0.123713    0.545738    0.341787    11.00000   -1.50000
H13B  2    0.202951    0.555823    0.264719    11.00000   -1.50000
H13C  2    0.231018    0.554883    0.371688    11.00000   -1.50000
AFIX   0
C14   1    0.145786    0.428160    0.241420    11.00000    0.06655    0.04062 =
         0.03675    0.00779   -0.01043   -0.00399
AFIX 137
H14A  2    0.149717    0.377304    0.241298    11.00000   -1.50000
H14B  2    0.170563    0.446300    0.183093    11.00000   -1.50000
H14C  2    0.080184    0.442372    0.248354    11.00000   -1.50000
AFIX   0
C15   1   -0.013058    0.286729    0.652176    11.00000    0.03419    0.09193 =
         0.03544    0.00437    0.00513    0.02031
AFIX  43
H15   2   -0.067969    0.305830    0.625081    11.00000   -1.20000
AFIX   0
C16   1    0.049204    0.337450    0.682900    11.00000    0.06378    0.04239 =
         0.04447    0.00081    0.01415    0.02635
AFIX  43
H16   2    0.025962    0.383126    0.673034    11.00000   -1.20000
AFIX   0
C17   1    0.137425    0.337617    0.724655    11.00000    0.06149    0.03533 =
         0.02938   -0.00410    0.01116    0.00202
AFIX  43
H17   2    0.159703    0.383304    0.736410    11.00000   -1.20000
AFIX   0
C18   1    0.200200    0.286979    0.753019    11.00000    0.04404    0.05191 =
         0.02020   -0.00265    0.00497   -0.01145
AFIX  43
H18   2    0.256062    0.306004    0.778260    11.00000   -1.20000
AFIX   0
PART -2
C19A  1    0.682240    0.281805    0.421362   -20.50000    0.05237    0.05018 =
         0.04676   -0.00338    0.01264   -0.00947
AFIX  23
H19A  2    0.719277    0.321602    0.397969   -20.50000   -1.20000
H19B  2    0.614608    0.291705    0.413419   -20.50000   -1.20000
AFIX   0
PART -1
C19B  1    0.756898    0.194859    0.454883    20.50000    0.06183    0.05435 =
         0.05695   -0.00475    0.01066   -0.00930
AFIX  23
H19C  2    0.723097    0.151364    0.439835    20.50000   -1.20000
H19D  2    0.810955    0.184098    0.495302    20.50000   -1.20000
AFIX   0
PART -2
C20A  1    0.710386    0.213701    0.373779   -20.50000    0.05546    0.05124 =
         0.05091   -0.00474    0.01194   -0.01122
AFIX  23
H20A  2    0.711390    0.218115    0.305687   -20.50000   -1.20000
H20B  2    0.669514    0.174430    0.391972   -20.50000   -1.20000
AFIX   0
PART -1
C20B  1    0.788345    0.234960    0.364828    20.50000    0.04813    0.04944 =
         0.05124   -0.01007    0.01483   -0.01018
AFIX  23
H20C  2    0.844904    0.214090    0.336522    20.50000   -1.20000
H20D  2    0.737426    0.237478    0.318499    20.50000   -1.20000
AFIX   0
PART -2
C21A  1    0.809554    0.207381    0.414808   -20.50000    0.05358    0.05140 =
         0.05040   -0.00551    0.01548   -0.00909
AFIX  23
H21A  2    0.835957    0.160241    0.406127   -20.50000   -1.20000
H21B  2    0.852969    0.242331    0.388561   -20.50000   -1.20000
AFIX   0
PART -1
C21B  1    0.809146    0.306632    0.408613    20.50000    0.05006    0.05199 =
         0.04407    0.00073    0.01973   -0.00747
AFIX  23
H21C  2    0.788597    0.344737    0.367372    20.50000   -1.20000
H21D  2    0.876975    0.311981    0.421249    20.50000   -1.20000
AFIX   0
PART -2
C22A  1    0.786992    0.222270    0.516368   -20.50000    0.05674    0.05090 =
         0.04953   -0.00398    0.01260   -0.00873
AFIX  23
H22A  2    0.774404    0.178378    0.549825   -20.50000   -1.20000
H22B  2    0.840330    0.246134    0.546504   -20.50000   -1.20000
AFIX   0
PART -1
C22B  1    0.751899    0.306827    0.499889    20.50000    0.04849    0.05410 =
         0.04064   -0.00553    0.01276   -0.00788
AFIX  23
H22C  2    0.794239    0.305522    0.554022    20.50000   -1.20000
H22D  2    0.712222    0.348937    0.503974    20.50000   -1.20000
AFIX   0
HKLF 4


REM  xf540a-2_a.res in Pnma
REM wR2 = 0.0797, GooF = S = 0.950, Restrained GooF = 0.934 for all data
REM R1 = 0.0367 for 2864 Fo > 4sig(Fo) and 0.0654 for all 4023 data
REM 286 parameters refined using 177 restraints

END

WGHT      0.0426      0.0000

REM Highest difference peak  0.614,  deepest hole -0.581,  1-sigma level  0.121
Q1    1   0.6993  0.2500  0.3973  10.50000  0.05    0.61
Q2    1   0.3007  0.2500  0.5836  10.50000  0.05    0.57
Q3    1   0.2390  0.2500  0.5772  10.50000  0.05    0.55
Q4    1   0.1585  0.3221  0.5462  11.00000  0.05    0.51
Q5    1   0.2407  0.2835  0.5414  11.00000  0.05    0.51
Q6    1   0.0466  0.2786  0.6369  11.00000  0.05    0.51
Q7    1   0.1463  0.2500  0.3463  10.50000  0.05    0.49
Q8    1   0.9549  0.2500  0.3805  10.50000  0.05    0.47
Q9    1   0.1857  0.2500  0.5572  10.50000  0.05    0.46
Q10   1   0.1565  0.2822  0.6836  11.00000  0.05    0.45
Q11   1   0.1067  0.3197  0.5524  11.00000  0.05    0.45
Q12   1   0.3072  0.3034  0.5028  11.00000  0.05    0.45
Q13   1   0.0690  0.1749  0.3400  11.00000  0.05    0.43
Q14   1   0.7289  0.2500  0.1781  10.50000  0.05    0.43
Q15   1   0.1561  0.2500  0.3745  10.50000  0.05    0.43
Q16   1   0.1619  0.3279  0.6318  11.00000  0.05    0.42
Q17   1   0.6227  0.2500  0.4056  10.50000  0.05    0.41
Q18   1   0.2548  0.3787  0.4221  11.00000  0.05    0.41
Q19   1   0.4385  0.3017  0.5625  11.00000  0.05    0.41
Q20   1   0.2601  0.2930  0.4472  11.00000  0.05    0.41
;
_shelx_res_checksum                4447
_shelx_hkl_file
;
   5 -19  -1  204.01   37.22
   5 -18  -1   42.16   32.20
   5 -17  -1  352.46   32.78
   5 -16  -1  178.99   28.97
   4 -21  -4    6.22   46.13
   4 -20  -4  163.67   47.31
   4 -19  -4    2.85   45.29
   4 -17  -4   61.99   33.66
   4 -16  -4  251.23   33.79
   4 -13  -3    0.69   29.29
   4 -11  -2  100.48   21.91
   4  -8   8   -3.18   18.05
   4  -9   9  494.47   24.63
   4 -10  10  227.76   24.49
   3 -18  -6   30.61   42.24
   3 -17  -6   32.60   39.38
   3 -16  -6  116.96   37.89
   3 -15  -6   41.09   30.62
   3 -12  -5 1170.66   42.53
   3 -10  -4    4.38   23.65
   3  -6   9   95.18   22.39
   3  -9  12   24.79   26.04
   3 -11  13    6.61   27.68
   2 -13  -7   -8.64   35.33
   2 -10  -6   19.26   29.27
   2  -8  -5  413.15   28.90
   2  -4  -1   80.45   10.19
   2  -5  11    8.01   31.22
   2  -6  12  107.65   34.41
   2  -9  14  121.99   36.42
   2 -11  15    2.67   40.88
   1 -12  -8  146.71   38.61
   1  -9  -7   26.52   31.90
   1  -1   7  451.69   24.71
   1  -3  11  232.33   34.32
   1  -4  12    0.46   30.48
   1  -8  15   40.68   39.25
   1 -10  16   53.85   45.28
   0 -11  -9  547.66   49.31
   0  -8  -8  546.62   31.81
   0  -3  13  201.98   39.25
   0  -7  16   21.63   45.90
  -1  -8  -9  305.26   39.74
  -1  -3  -6  265.36   23.85
  -1  -2  -5  940.37   25.79
  -1   2   3  881.76   19.04
  -1   2   5  904.41   23.72
  -1   1   9  126.09   29.42
  -1  -5  16   66.40   41.70
  -1  -7  17   23.56   46.41
  -2  -8 -10   15.70   39.96
  -2  -6  -9  648.33   40.60
  -2   3   2  104.71   15.67
  -2   3   6  892.80   28.01
  -2   3   7  156.27   27.12
  -2  -1  14  147.73   39.61
  -2  -5  17  -32.78   46.37
  -3  -6 -10  228.27   37.80
  -3   4   2  786.97   19.59
  -3   1  13  -18.17   40.07
  -3   0  14  222.66   47.05
  -3  -1  15   24.54   49.12
  -3  -2  16  106.62   49.89
  -4  -7 -11   87.83   38.95
  -4  -3  -9  500.88   34.74
  -4   5   3  109.76   17.89
  -4   5   4  131.89   20.70
  -4   2  13   84.30   43.04
  -4   1  14   32.18   44.29
  -4   0  15   41.88   47.33
  -4  -1  16   26.00   49.80
  -5   4  11   36.84   35.65
  -5   2  14  197.61   49.02
  -5   1  15   44.37   49.09
  -5   0  16  -38.13   53.81
  -6  -6 -12  328.12   50.63
  -6  -4 -11   98.21   36.43
  -6   1  16   69.36   55.40
  -7  -5 -12  243.88   49.22
  -7  -3 -11   23.62   32.81
  -7   0  -9   27.55   25.57
  -7   1  -8  898.06   34.39
  -7   3  -6  223.14   19.51
  -7   7   3   44.85   20.05
  -7   7   4  439.87   28.01
  -7   7   6  312.52   31.81
  -7   4  13  127.72   43.44
  -8  -4 -12   39.44   41.01
  -8   5  -4    1.00    8.36
  -8   7   0  296.92   17.09
  -8   7   8  230.14   35.02
  -8   6  11  314.19   48.80
  -8   4  14   -3.79   49.77
  -9   1  -9    3.81   28.38
  -9   4  -6  208.24   16.89
  -9   8   3   28.40   24.55
  -9   8   4  408.31   32.57
  -9   8   5  -15.75   31.21
  -9   5  13  108.75   45.63
 -10  -3 -12   36.63   49.02
 -10   8   1   60.07   18.51
 -10   8   7   99.03   34.35
 -10   7  10  -23.37   41.21
 -11   3  -8  207.49   24.46
 -11   8   8   84.82   38.13
 -11   7  11   50.02   45.19
 -11   6  13   88.14   56.97
 -12   2  -9   58.28   30.22
 -12   8   9   65.93   40.16
 -13   8   9   65.33   43.32
 -14   9   3   79.09   32.19
 -14   9   4   74.00   32.06
 -14   9   5   10.42   35.68
   5 -14   0   13.01   17.71
   5 -13   1  431.24   19.52
   5 -12   8  512.04   21.98
   4  -7   6   -0.23   14.65
   4 -11  11   52.27   27.27
   3 -13  -5  212.37   34.17
   3  -5   8  547.38   28.09
   3 -10  13   -4.13   32.52
   2 -15  -7   18.16   42.86
   2 -14  -7   73.79   39.14
   2 -11  -6 1001.31   43.44
   2  -3   8  474.14   26.42
   2  -4  10    4.51   25.55
   2  -7  13  -11.80   33.46
   2 -10  15  205.57   47.55
   1 -13  -8   59.37   42.36
   1  -6  -5 1513.20   38.13
   1  -2  10  823.32   39.76
   1  -6  14  291.68   40.20
   1  -9  16   51.82   48.58
   0 -12  -9   12.62   45.65
   0  -9  -8    4.79   34.80
   0  -7  -7  229.96   32.93
   0   1   5    9.05   19.86
   0   0   9   14.29   26.86
   0  -1  11   66.05   34.61
   0  -2  12   63.32   30.99
   0  -4  14  268.40   40.72
   0  -5  15  253.40   44.59
   0  -9  17    9.78   48.50
  -1   1  10  368.81   37.65
  -1  -1  13   20.98   36.50
  -1  -2  14  209.80   44.01
  -1  -3  15  163.15   49.61
  -1  -6  17    0.01   47.83
  -2  -3  -7  174.78   27.69
  -2   2  10  -11.18   28.66
  -2   1  12   56.74   38.24
  -2   0  13  427.67   44.97
  -2  -3  16  170.39   45.30
  -3  -9 -11    0.64   42.75
  -3  -7 -10  109.51   40.75
  -3  -3  -8  807.23   35.74
  -3   4   8  -10.87   27.40
  -3   3  10  355.70   28.93
  -3   2  12   45.73   38.29
  -4  -5 -10   37.00   35.53
  -4   5   2   27.68   14.41
  -4   5   7   18.20   26.57
  -4   4  10  337.11   38.84
  -4   3  12  235.82   44.60
  -5  -6 -11   -2.63   40.40
  -5  -2  -9  310.28   32.44
  -5   6   4  289.14   23.80
  -5   6   5  205.99   25.46
  -5   6   6  281.26   29.86
  -5   5  10  219.82   36.42
  -5   3  13   81.77   41.88
  -6   6   9  385.97   39.14
  -6   5  11  184.45   41.92
  -6   4  13   69.18   47.56
  -6   3  14   -8.06   41.26
  -7   2  -7  249.65   23.22
  -7   7   2 1372.50   29.21
  -7   6  10  101.70   38.98
  -7   5  12  231.04   35.85
  -7   4  14  -16.62   46.67
  -7   3  15   18.63   50.37
  -8  -1 -10   73.13   28.74
  -8   7   9   83.96   36.26
  -8   5  13   52.67   48.96
  -9  -4 -12   91.85   43.56
  -9  -2 -11   69.49   34.72
  -9   2  -8  420.41   27.56
  -9   8   2  733.30   29.90
  -9   8   6  256.50   31.45
  -9   8   7   53.61   30.36
  -9   7  10   -6.70   40.99
  -9   6  12  224.23   43.32
  -9   5  14  -33.79   49.46
 -10   0 -10  178.54   37.48
 -10   8   8  118.41   36.96
 -11  -3 -12  120.81   48.14
 -11  -1 -11   46.98   37.82
 -11   8   9   38.91   37.64
 -12   3  -8   54.54   24.72
 -12   8  -1  225.69   17.65
 -12   9   4   20.51   29.65
 -12   9   5   42.24   32.01
 -12   8  10   -1.37   42.77
 -13   9   3    3.76   28.30
 -13   9   4  119.30   28.28
 -13   9   5   -8.95   29.09
 -13   9   6   20.93   32.32
 -13   8  10   30.51   43.75
 -14   9   2   -9.14   28.86
 -14   9   6   31.48   33.68
 -14   9   7   57.10   45.51
 -14   8  10   32.38   49.90
 -15   8  10   40.18   47.45
   5 -19   0    3.02   31.86
   5 -16   0   12.25   23.36
   5 -15   0   -6.39   21.09
   4 -21  -3   42.48   41.17
   4 -16  -3  254.07   37.52
   4 -15  -3  145.26   29.49
   4 -12  -2  163.58   25.32
   4  -9  10   47.46   22.66
   4 -10  11   13.04   26.58
   3 -15  -5  170.58   36.09
   3 -11  -4  194.55   27.58
   3  -8  12   48.19   27.16
   3 -11  14  218.11   42.33
   2 -17  -7   19.00   47.22
   2 -16  -7  -13.88   42.92
   2 -12  -6   33.53   34.61
   2  -9  -5  110.44   27.05
   2  -3   9  109.06   27.11
   2  -8  14   28.23   35.76
   1 -14  -8   92.68   46.98
   1 -10  -7  -21.15   23.32
   1  -5  -4   -9.66   18.54
   1  -3  12   13.89   33.00
   1  -4  13   23.66   35.58
   1  -5  14  355.13   47.33
   0 -13  -9  314.95   49.13
   0  -4  -5  -14.38   14.14
   0  -3  -4    0.68   19.98
   0  -2  -3    0.93   15.75
   0   1   6   -8.91   21.78
   0   1   7  528.52   29.70
   0   0  10  519.12   36.22
   0  -6  16   47.42   43.09
   0  -8  17   43.60   47.35
  -1  -7  -8   -0.34   35.48
  -1   2   8  555.18   34.71
  -1   0  12  133.09   36.74
  -1  -4  16   53.96   45.11
  -2 -10 -10    2.95   41.64
  -2  -5  -8  147.69   34.90
  -2  -2  -6  110.24   21.81
  -2  -1  -5   68.37   19.32
  -2   3   8  489.96   26.97
  -2   2  11  261.21   39.56
  -2  -4  17  -22.89   49.77
  -3  -2  -7  575.62   32.12
  -3   1  14  383.69   49.20
  -3   0  15   39.50   51.32
  -3  -1  16   23.99   47.48
  -4   4  11    3.29   40.77
  -4   2  14   -0.89   47.66
  -4   1  15  260.14   54.32
  -4   0  16   23.82   51.32
  -5  -4 -10   96.94   33.23
  -5   6   3   33.34   17.65
  -5   3  14   49.19   41.98
  -5   2  15   -3.68   47.27
  -5   1  16  -46.67   57.56
  -6  -5 -11  189.20   44.05
  -6  -3 -10   91.15   34.40
  -6   3  -5   38.21   13.73
  -6   6  10   11.30   32.57
  -6   5  12   61.34   45.87
  -6   3  15   30.17   45.37
  -7  -4 -11  429.30   44.62
  -7  -2 -10   -6.67   32.26
  -7   6  11  486.71   49.93
  -7   5  13  115.59   47.59
  -8  -5 -12  384.20   48.78
  -8  -3 -11   13.59   34.99
  -8   0  -9  221.57   36.55
  -8   8   5   -8.45   31.64
  -8   7  10   60.47   38.80
  -8   6  12   34.38   44.25
  -8   5  14   24.67   48.41
  -9   3  -7  249.47   20.62
  -9   8   8  373.03   41.26
  -9   6  13   31.27   50.33
 -10  -2 -11   77.31   44.37
 -10   1  -9  205.79   35.10
 -10   7  12    0.93   41.40
 -11   0 -10   15.85   35.90
 -11   9   4   35.96   30.48
 -11   9   5   41.17   33.58
 -11   9   6  191.43   37.43
 -11   8  10   -7.00   42.69
 -11   7  12   41.94   44.53
 -12   9   3   48.02   28.34
 -12   9   6  111.77   33.89
 -13   9   2  125.30   28.55
 -13   9   7  104.66   39.63
 -13   9   8   80.20   47.72
 -13   8  11  110.96   51.93
 -14   9   8   83.50   43.73
   5 -18   0    3.08   29.28
   5 -17   0   -2.50   27.02
   5 -14   1  119.29   19.44
   4 -19  -3  -21.27   36.65
   4 -18  -3   94.74   34.93
   4 -17  -3  118.89   31.69
   4 -13  -2  170.99   27.63
   4  -8   9   22.76   21.45
   4 -11  12  149.84   31.84
   3 -19  -5  117.60   46.36
   3 -18  -5  253.96   42.72
   3 -17  -5  169.18   39.87
   3 -16  -5  458.12   41.85
   3 -12  -4   -3.89   27.61
   3  -4   5 1311.60   23.22
   3  -4   6  602.29   22.50
   3  -5   9  234.02   24.71
   3  -9  13   -4.28   29.61
   2 -10  -5  365.80   32.59
   2  -8  -4   11.23   25.16
   2  -2   4  569.91   19.02
   2  -2   5  665.31   20.37
   2  -2   6  107.95   17.70
   2  -4  11  148.93   31.26
   2  -5  12  159.36   31.57
   2  -6  13  488.59   40.42
   2  -9  15   24.93   41.71
   2 -11  16   11.07   48.92
   1 -11  -7  272.84   38.07
   1  -4  -3  109.30   17.35
   1  -1   9  154.04   29.66
   1  -2  11   40.42   30.74
   1  -6  15    0.59   41.02
   1  -8  16   82.77   47.36
   1 -10  17   18.21   44.79
   0 -11  -8   39.28   37.77
   0  -8  -7    1.96   31.76
   0   1   8  -24.54   27.59
   0  -1  12  -10.26   33.86
   0  -2  13  -13.92   36.09
   0  -3  14   27.14   37.68
   0  -4  15   -6.15   42.49
   0  -5  16   41.31   51.65
   0  -7  17    3.31   49.03
   0  -9  18   -7.62   53.71
  -1 -10  -9  253.32   40.20
  -1  -4  -6   23.33   27.78
  -1  -1  14  260.32   46.01
  -1  -2  15   84.88   40.96
  -1  -5  17   65.56   48.49
  -2 -11 -10  426.35   55.29
  -2   1  13    2.52   39.95
  -2   0  14   42.30   41.07
  -2  -1  15    6.84   43.77
  -2  -3  17  -27.00   50.84
  -3  -8 -10  384.13   48.03
  -3  -1  -6   82.14   21.79
  -3   4   9  362.01   28.12
  -3   2  13  -10.40   44.02
  -3  -2  17   78.68   53.40
  -4  -9 -11  245.86   51.43
  -4  -6 -10  182.42   41.29
  -4  -4  -9   22.22   31.46
  -4  -1  -7    6.90   23.05
  -4   5   9  661.36   40.38
  -5  -3  -9  303.48   40.16
  -5   0  -7   83.04   21.62
  -5   6   2 1103.65   24.90
  -5   6   8  542.95   38.73
  -5   5  11  418.64   43.44
  -5   4  13    2.02   46.57
  -6   2  -6  146.17   20.09
  -6   7   4  238.33   25.07
  -6   7   5   37.89   27.74
  -7   7   1  185.39   19.09
  -7   7   9   57.83   36.80
  -7   6  12   42.31   44.20
  -7   4  15  111.91   57.64
  -8   8   3 1519.06   40.42
  -8   8   4   62.07   25.10
  -8   8   6  168.06   29.85
  -8   8   7  835.83   42.66
  -8   7  11   26.06   41.69
  -8   6  13  166.07   48.64
  -9  -3 -11  229.19   43.97
  -9   8   1   -2.16   21.36
  -9   8   9  -20.76   37.32
  -9   7  12   55.05   41.50
 -10   5  -5   47.04   12.62
 -10   8   0   63.93   16.84
 -10   8  10   92.28   43.59
 -11  -2 -11  150.91   47.95
 -11   9   7   -3.30   35.64
 -11   8  11   80.43   48.33
 -11   7  13   10.07   50.50
 -12   0 -10   11.51   35.72
 -12   9   2   43.50   25.08
 -12   9   8   11.78   39.37
 -12   8  11   14.52   43.38
 -13   9   1    0.62   25.65
 -13   9   9   51.93   47.55
 -15   9   9   44.51   46.56
   5 -19   1  226.60   32.22
   5 -15   1  193.33   21.75
   5 -11   8   35.73   18.77
   5 -12   9  176.80   21.74
   4 -21  -2   13.13   44.71
   4 -14  -2   93.12   32.52
   4  -7   8  144.72   21.77
   3 -13  -4  204.42   31.91
   3  -4   7  104.47   21.47
   3  -7  12  203.75   31.41
   3 -10  14  124.81   35.34
   2 -16  -6   29.06   45.01
   2 -15  -6  310.92   42.57
   2 -14  -6   10.27   36.99
   2  -2   7  147.45   19.57
   2  -8  15  192.14   50.25
   2 -10  16   10.30   50.41
   1 -13  -7  108.48   37.58
   1  -9  -6  552.55   38.48
   1  -7  -5 2049.40   44.39
   1   0   5  835.20   25.69
   1   0   6   91.92   22.75
   1  -3  13   44.80   36.14
   1  -7  16  100.55   46.03
   1  -9  17   44.42   50.07
   0 -12  -8   11.26   46.29
   0   1   9  827.59   36.87
   0   0  11   10.54   33.01
   0  -6  17   13.25   51.11
   0  -8  18  -25.75   59.54
  -1 -12  -9   84.10   43.87
  -1  -3  16  123.45   47.18
  -1  -4  17   27.64   45.92
  -1  -6  18   38.53   54.05
  -2  -8  -9  547.73   36.48
  -2  -6  -8  165.12   36.75
  -2  -4  -7  184.78   31.81
  -2   3  10 1413.46   49.81
  -2   2  12   70.68   40.40
  -3  -9 -10  273.79   51.21
  -3   1  -4  310.58   14.76
  -3   4  10  370.15   41.06
  -3   3  12   41.47   40.56
  -3   2  14  175.20   46.92
  -3   1  15   51.60   46.56
  -3  -1  17   27.77   57.13
  -4   5   1   51.35   11.52
  -4   5  10   32.58   35.70
  -4   4  12   15.67   44.28
  -4   2  15  -38.87   50.71
  -4   1  16   62.15   55.43
  -5  -8 -11    8.12   49.20
  -5  -5 -10  239.58   39.93
  -5   2  -5  265.56   18.15
  -5   5  12   45.29   43.87
  -5   2  16  -20.79   58.38
  -6  -6 -11   48.56   46.17
  -6  -2  -9  226.17   33.52
  -6   7   3  819.77   26.93
  -6   7   8  -10.58   32.81
  -6   6  11   38.19   41.79
  -6   5  13  109.17   50.09
  -7  -5 -11   22.16   42.13
  -7  -3 -10   68.46   35.79
  -7   7  10   22.61   39.06
  -7   5  14  109.30   54.99
  -8  -4 -11  104.23   39.34
  -8  -2 -10   39.35   35.77
  -8   1  -8  337.95   27.93
  -8   8   8  119.81   35.64
  -9   8  10    6.17   42.49
 -10  -1 -10   -9.41   38.23
 -10   2  -8  126.39   26.85
 -10   9   4    9.25   25.07
 -10   9   5   12.25   26.51
 -10   9   6   -1.87   31.93
 -10   8  11   75.18   44.14
 -10   7  13  107.40   53.84
 -11   1  -9   10.96   34.22
 -11   9   2  360.26   28.05
 -11   9   8  140.20   38.82
 -11   8  12   14.90   51.85
 -12  -2 -11    1.07   51.33
 -12   9   9   41.88   41.82
 -12   8  12   17.25   48.67
 -13   9  10   23.33   47.33
 -14   9  10   -8.78   51.02
   5 -18   1   40.63   29.20
   5 -17   1  348.22   28.18
   5 -16   1  161.71   23.39
   4 -20  -2   27.12   39.20
   4 -19  -2   15.01   36.59
   4 -18  -2   17.80   41.18
   4 -17  -2   -6.71   36.39
   4 -16  -2   25.88   35.67
   4 -15  -2   17.31   26.31
   4 -12  -1   63.87   22.72
   4 -10   0 1854.24   30.11
   4  -8  10  331.41   28.71
   4  -9  11  189.21   25.43
   4 -10  12   50.07   31.82
   3 -20  -4   19.46   47.16
   3 -19  -4  112.17   49.65
   3 -15  -4  268.45   37.20
   3 -14  -4  -37.23   32.52
   3 -11  -3   44.40   29.89
   3  -4   8    5.48   24.12
   3  -5  10  133.89   28.35
   3  -9  14  122.34   43.64
   3 -11  15  -14.73   39.78
   2 -18  -6  -15.34   43.71
   2 -17  -6  413.10   49.68
   2 -11  -5    0.30   30.83
   2  -7  -3   58.17   21.58
   2  -2   8  -16.10   23.33
   2  -4  12   47.68   31.17
   2  -5  13   36.21   36.47
   2  -6  14   58.02   38.23
   2  -9  16  100.10   54.89
   1 -15  -7   -0.80   47.06
   1 -14  -7   54.93   42.90
   1 -10  -6   57.84   31.64
   1   0   4  361.30   20.61
   1   0   7   75.38   23.98
   1   0   8  623.76   30.47
   1  -2  12   40.70   33.57
   1  -5  15  101.99   42.93
   1  -6  16   38.15   45.66
   1  -8  17   41.06   57.13
   0 -14  -8   69.50   46.60
   0 -13  -8    1.10   46.18
   0  -7  -6   14.40   30.43
   0  -1  13  771.17   49.79
   0  -3  15  316.02   48.53
   0  -4  16  152.81   48.16
  -1 -13  -9   71.37   55.21
  -1  -9  -8   24.19   36.91
  -1  -3  -5 1203.66   31.66
  -1   3   5 1139.88   33.37
  -1   3   6  279.42   29.81
  -1   1  12   32.28   26.00
  -1  -1  15   -1.46   47.12
  -1  -2  16   53.95   51.30
  -1  -5  18   29.91   51.37
  -2   4   4  372.59   26.37
  -2   4   5  953.35   32.92
  -2   4   6   26.91   20.30
  -2   4   7  169.08   31.11
  -2   4   8  132.37   28.76
  -2   3  11   16.88   37.43
  -2   2  13  374.74   46.27
  -2   0  15  348.65   52.86
  -2  -1  16    6.83   45.01
  -2  -2  17   23.86   51.26
  -3 -10 -10  333.50   50.28
  -3  -7  -9  227.34   39.29
  -3   5   5 1059.10   33.18
  -3   5   6   -3.62   20.15
  -3   5   8  550.83   35.09
  -3   3  13   60.14   44.72
  -4  -5  -9  686.20   43.44
  -4  -3  -8  151.11   31.00
  -4   6   5   58.22   24.90
  -4   6   6  873.09   36.68
  -4   5  11   81.86   39.67
  -4   4  13   -3.11   47.59
  -5  -6 -10   21.04   38.94
  -5   6  10  -10.08   37.76
  -5   4  14  110.05   48.00
  -6  -7 -11  157.37   50.92
  -6   7   9   83.41   35.32
  -6   4  15  105.67   54.73
  -7   8   5  134.25   29.18
  -7   8   6   19.85   29.57
  -7   8   7  134.72   33.80
  -7   7  11    5.84   45.01
  -7   6  13  129.71   49.76
  -7   5  15  -28.02   52.74
  -8   2  -7 1094.62   32.83
  -8   4  -5   -1.09   12.25
  -8   8   2   36.58   22.34
  -8   8   9  156.75   36.33
  -8   6  14  -11.82   54.65
  -9   0  -9   85.47   28.62
  -9   9   5    8.49   32.89
  -9   9   6   21.08   34.75
  -9   7  13  137.73   55.29
 -10  -3 -11   51.82   39.80
 -10   3  -7  683.24   27.22
 -10   4  -6  269.93   19.48
 -10   9   3 1005.84   36.30
 -10   9   8   45.92   37.10
 -10   9   9  141.23   42.57
 -10   8  12  181.21   50.59
 -11   6  -4   10.39    9.66
 -11   9  10  -14.17   44.84
 -12   1  -9  -14.62   35.18
 -12   9   1   22.95   22.69
 -12   9  10  106.00   47.60
 -13   9  11   27.00   52.10
 -14  10   5   24.92   36.58
 -14  10   6   62.71   45.64
 -14  10   7   -1.18   46.42
   5 -12  10   14.31   23.17
   4  -8   2   93.82    8.06
   4  -7   9  327.70   24.37
   4 -11  13   84.93   35.38
   3 -18  -4   27.54   36.98
   3 -17  -4   44.38   35.14
   3 -16  -4   -4.38   36.08
   3  -9  -2  909.95   27.47
   3  -5  11  -14.93   32.76
   3  -6  12   -0.83   28.97
   3 -10  15  133.55   48.82
   2 -13  -5   -2.55   39.93
   2 -12  -5   17.07   33.40
   2  -9  -4 1439.35   38.69
   2  -2   9  950.25   37.47
   2  -3  11  -13.68   30.57
   2  -7  15   -7.01   43.00
   1 -16  -7  -16.52   45.72
   1  -8  -5  504.12   35.36
   1  -6  -4   98.74   24.17
   1   0   9   29.54   29.59
   1  -1  11  233.00   35.78
   1  -3  14  187.05   41.99
   1  -4  15    5.45   48.18
   0 -15  -8  -16.83   50.12
   0 -10  -7   30.91   34.80
   0   1  10   40.22   31.27
   0   0  12  132.90   38.29
   0  -5  17   20.82   49.31
   0  -7  18  -24.79   60.84
  -1  -7  -7  230.47   39.40
  -1  -2  -4   10.12   18.71
  -1   3   4  787.35   27.97
  -1   1  13  -18.80   42.53
  -1  -3  17   46.14   51.06
  -2 -10  -9  677.36   52.12
  -2  -5  -7  101.96   31.44
  -2  -3  -6  913.11   33.80
  -2   0  16   12.38   45.84
  -3 -11 -10   35.15   50.31
  -3  -5  -8  589.47   40.10
  -3  -3  -7   17.51   27.31
  -3   5   9  231.95   35.42
  -3   2  15   66.74   52.01
  -3   1  16  -14.86   54.87
  -3   0  17   29.25   57.83
  -4  -8 -10  312.06   50.98
  -4   6   4  958.32   29.04
  -4   3  15  142.84   53.77
  -4   2  16   79.56   56.08
  -5  -4  -9  368.86   39.68
  -5  -2  -8 1061.24   37.57
  -5   7   5  849.03   39.57
  -5   7   6  188.32   33.00
  -5   7   7  545.26   39.40
  -5   6  11   25.67   43.54
  -5   4  15  -38.30   46.81
  -5   3  16   13.77   54.77
  -6  -8 -11    8.23   45.47
  -6  -5 -10  152.47   37.97
  -6  -1  -8   21.89   26.59
  -6   7   2  104.78   17.82
  -6   7  10   84.41   41.07
  -7  -6 -11  488.16   55.14
  -7   8   9   24.04   38.61
  -7   7  12  290.19   52.70
  -7   6  14  -49.08   55.70
  -8  -1  -9  194.70   32.74
  -8   8  11  105.98   42.82
  -8   7  13   24.88   52.95
  -9  -4 -11   64.20   41.61
  -9   1  -8  107.53   28.36
  -9   9   7  175.77   35.97
  -9   9   8   35.56   38.31
  -9   8  12   90.69   49.11
  -9   7  14   -0.97   58.18
 -10   9   2   21.70   21.49
 -10   9  10   30.03   41.67
 -11  -3 -11  150.30   48.53
 -11  -1 -10    3.91   34.41
 -11   2  -8   39.20   27.97
 -12  10   5   13.75   33.50
 -12  10   6   11.24   38.97
 -12  10   7  152.98   49.77
 -12   9  11   28.21   50.88
 -13  10   4   18.63   32.63
 -13  10   5  189.12   34.77
 -13  10   7   20.48   41.32
 -14  10   8   18.46   44.96
   5 -19   2   29.77   26.97
   5 -18   2  251.23   28.70
   5 -10   8  895.35   26.75
   4 -20  -1   39.12   44.06
   4 -13  -1   20.90   20.99
   4  -6   6  850.59   23.42
   4  -6   7  245.69   21.04
   4  -8  11   12.09   22.62
   4  -9  12  112.70   33.11
   3 -21  -3   10.46   50.69
   3 -12  -3   34.45   26.96
   3  -8  14  148.38   37.96
   2 -19  -5   17.45   46.43
   2 -18  -5   19.19   50.11
   2 -10  -4  -12.55   27.10
   2  -6  -2  119.61   17.55
   2  -2  10   23.17   29.24
   2  -3  12   35.74   33.44
   2  -4  13  317.42   42.35
   2  -5  14  146.68   41.91
   2  -6  15  278.68   45.40
   2  -8  16   12.21   47.85
   2 -10  17   45.31   49.83
   1 -12  -6   74.27   35.34
   1  -2  13   51.37   36.77
   1  -5  16   62.46   49.71
   1  -9  18   12.11   53.08
   0 -11  -7  169.58   38.59
   0  -8  -6 1074.15   47.44
   0   2   5    7.33   22.04
   0   2   6 1920.97   38.47
   0   2   7   -4.46   26.84
   0   2   8 1074.88   41.20
   0   1  11  106.60   38.04
   0   0  13   -5.20   39.34
   0  -2  15    1.56   43.94
   0  -3  16  -11.78   46.49
   0  -4  17  -11.91   44.58
   0  -6  18    8.55   55.80
  -1 -11  -8  104.82   42.42
  -1   3   9  387.93   37.49
  -1   2  12   13.36   38.25
  -1   0  15    8.73   44.72
  -1  -1  16   46.28   50.13
  -1  -4  18   49.24   47.72
  -2   4   3 1308.06   28.74
  -2   2  14  -13.77   47.91
  -2   1  15    2.47   46.69
  -2  -1  17  -27.84   57.66
  -3   5  10  184.57   38.84
  -3   3  14  184.47   50.50
  -4  -9 -10   51.88   48.68
  -4  -6  -9  101.22   37.46
  -4  -4  -8   17.87   30.30
  -4  -2  -7  470.43   32.27
  -4   6   3  612.58   28.01
  -4   6  10  187.32   39.84
  -4   5  12  351.93   46.21
  -5  -7 -10  154.13   46.72
  -5   7   4   15.66   22.89
  -5   7   8    2.07   34.02
  -5   6  12  434.33   53.59
  -5   5  14   23.66   48.42
  -6   5  15   34.13   57.89
  -7  -7 -11    8.29   51.60
  -7   1  -7  212.75   22.90
  -7   7   0   -6.27   16.19
  -7   8   3   -4.30   23.39
  -7   8  10   26.11   39.87
  -8  -6 -11  310.93   50.49
  -8   9   6  113.09   36.24
  -8   9   7  145.48   41.41
  -8   7  14   -1.84   53.19
  -9  -5 -11  133.67   49.05
  -9   8   0   -6.27   16.22
  -9   9   9   19.01   41.34
  -9   9  10   10.65   40.86
 -10  -4 -11   49.03   43.73
 -10  -2 -10  260.03   44.76
 -10   9  11   -6.66   48.11
 -10   8  13   10.43   50.73
 -11   3  -7   30.18   20.89
 -11  10   5   -4.80   34.59
 -11  10   6   19.57   38.67
 -11  10   7  135.69   45.09
 -11  10   8  111.00   46.16
 -11   9  12   62.64   48.33
 -12  -3 -11   68.39   50.16
 -12  -1 -10  122.97   40.11
 -12   2  -8   43.62   30.18
 -12  10   9   96.78   52.81
 -12   9  12   77.74   56.23
 -13   9   0  -12.13   22.24
 -13  10   3    3.97   29.08
 -13  10  10   23.78   57.46
 -14  10  10   50.67   57.73
   5 -17   2   34.97   22.35
   5 -16   2  567.44   26.18
   5 -13   3    3.88   12.71
   5 -11  10   77.96   26.32
   4 -19  -1   -0.85   35.97
   4 -18  -1   48.46   38.36
   4 -17  -1   -1.30   37.72
   4 -14  -1   54.20   24.00
   4 -11   0   19.41   18.64
   4  -6   8   24.49   21.44
   4 -10  13    1.89   29.46
   3 -20  -3   32.56   46.49
   3 -18  -3   14.48   42.87
   3 -14  -3  107.92   32.32
   3 -13  -3  114.43   29.94
   3 -10  -2  125.12   22.61
   3  -8  -1  716.41   21.75
   3  -4  10  386.18   32.45
   3  -6  13    0.94   33.71
   3  -7  14  239.11   44.51
   3  -9  15   21.64   40.64
   2 -17  -5   28.77   42.98
   2 -16  -5   54.34   38.32
   2 -11  -4 1281.97   45.92
   2  -8  -3  336.74   25.01
   2  -5  -1    6.22   12.49
   2  -1   6 2314.77   38.05
   2  -2  11  255.03   34.15
   2  -7  16   -8.79   48.72
   2  -9  17  -51.24   50.61
   1 -14  -6   51.24   38.63
   1 -13  -6   95.70   45.21
   1  -9  -5  854.69   39.18
   1  -7  -4   31.64   24.36
   1  -5  -3   78.33   19.42
   1  -2  14  213.51   45.18
   1  -3  15  225.33   46.73
   1  -6  17   -3.23   51.01
   1  -8  18   30.84   54.93
   0 -13  -7   50.20   41.13
   0 -12  -7   46.21   39.67
   0  -6  -5   39.40   27.76
   0   2   9   24.53   31.29
   0   1  12    3.08   36.87
   0  -5  18   -2.83   53.83
  -1 -13  -8   63.99   45.71
  -1 -12  -8   74.74   49.05
  -1   3  10  995.23   45.15
  -1   1  14  319.06   49.40
  -1  -2  17  -39.13   50.49
  -1  -3  18   50.74   52.99
  -2 -13  -9  -16.42   52.03
  -2 -12  -9  477.76   42.48
  -2   1  16   58.92   48.42
  -2   0  17  -11.06   55.10
  -3  -9  -9  195.01   42.65
  -3  -6  -8    5.13   35.74
  -3  -4  -7  107.88   30.54
  -3  -2  -6  874.55   32.94
  -3   2  16   71.68   56.29
  -3   1  17   10.44   58.37
  -4  -7  -9  356.78   41.29
  -4   6  11   84.89   42.30
  -4   5  13  214.69   52.49
  -4   4  15   20.85   45.98
  -4   3  16   92.89   60.53
  -5  -5  -9   28.08   36.80
  -5  -3  -8  -10.95   29.87
  -5   7  10  119.95   41.42
  -5   6  13  124.51   50.25
  -6  -6 -10   18.81   42.43
  -6   0  -7   10.62   22.99
  -6   8   5  106.30   28.67
  -6   8   6   82.55   30.42
  -6   8   7   -2.54   33.36
  -6   8   8   81.57   35.85
  -6   8   9  158.63   36.53
  -6   7  12   56.11   47.15
  -7   2  -6   54.47   21.62
  -7   8  11  409.35   53.21
  -7   6  15   62.28   58.14
  -8  -4 -10   13.21   42.57
  -8   8   1  651.74   26.04
  -8   9   4   25.66   31.08
  -8   9   5  -16.81   30.64
  -8   9   8  -12.12   38.81
  -8   9   9   47.72   38.21
  -8   8  12   36.00   44.42
  -9   2  -7   26.21   24.48
  -9   8  13   31.09   49.87
 -10  10   6  219.84   39.53
 -10  10   7   87.16   41.98
 -10   9  12  -18.61   53.58
 -11  -4 -11  158.64   50.02
 -11  -2 -10  -28.70   45.23
 -11   0  -9   31.57   38.73
 -11   4  -6   24.14   20.15
 -11   5  -5  200.60   17.41
 -11  10   4   25.15   33.90
 -11  10   9    3.60   44.35
 -12  10   3  418.34   35.98
   5 -10   9  172.98   22.31
   5 -12  11   14.57   25.92
   4 -12   0 1703.20   35.72
   4  -7  11   60.26   25.44
   4  -8  12   36.65   29.63
   4  -9  13  126.61   36.58
   3 -17  -3   61.50   36.59
   3 -16  -3   35.10   34.16
   3 -15  -3  -26.70   32.38
   3 -11  -2  449.50   31.19
   3  -3   6   28.86   18.07
   3  -3   7   35.84   18.72
   3  -3   9  326.77   33.84
   3  -4  11  686.97   38.84
   3  -8  15  113.37   41.12
   3 -10  16   53.02   47.94
   2  -1   5   77.83   17.89
   2  -1   9    9.58   28.91
   2  -3  13    7.16   37.79
   2  -4  14   73.79   39.14
   2  -5  15   26.21   41.91
   2  -6  16  -24.14   51.95
   2  -8  17    0.35   50.71
   1 -16  -6   19.46   49.34
   1 -15  -6  134.02   47.30
   1 -10  -5  430.94   39.55
   1   1   6  501.77   27.20
   1   1   7  461.89   31.43
   1  -4  16   60.71   48.84
   1  -5  17   53.00   51.22
   1  -7  18   66.97   58.08
   0 -16  -7   -8.35   54.23
   0 -15  -7   81.76   50.45
   0 -14  -7   27.88   44.26
   0   2  10 1451.25   50.31
   0   0  14  312.20   48.72
   0  -2  16  111.36   45.20
   0  -3  17  -53.87   53.38
  -1 -14  -8  149.43   50.13
  -1  -9  -7   47.73   39.56
  -1  -4  -5 1261.29   30.05
  -1   1  15   30.93   47.99
  -1   0  16   41.03   49.96
  -1  -1  17   43.01   54.44
  -2  -6  -7   70.35   31.59
  -2   5   6 2145.32   46.10
  -2   5   7  124.94   32.05
  -2   5   8  119.00   35.25
  -2   3  14  180.16   49.07
  -2   2  15  217.10   53.94
  -3   6   6  278.69   31.91
  -3   5  12  330.15   48.59
  -3   4  14   96.72   51.47
  -4  -1  -6  362.45   27.08
  -4   5  14   10.04   48.56
  -5   7   3   28.63   22.17
  -5   7  11  361.16   51.36
  -5   5  15   54.60   55.71
  -6  -7 -10  111.09   48.85
  -6  -4  -9  507.21   43.71
  -6  -2  -8   75.11   30.94
  -6   1  -6  328.85   26.57
  -6   8   4   16.97   25.18
  -6   7  13  112.71   52.98
  -6   6  15   73.78   61.99
  -7  -3  -9   80.73   36.74
  -7  -1  -8  934.62   38.92
  -7   3  -5  272.13   19.84
  -7   8   2  329.84   27.27
  -7   7  14  110.18   59.86
  -8  -7 -11    3.40   53.13
  -8   9  10  134.10   46.78
  -8   8  13   83.14   55.80
  -9   9   2  372.29   28.73
  -9   9  12   51.56   46.70
 -10  -5 -11  130.55   50.34
 -10   1  -8   25.99   27.19
 -10   9   1  594.56   27.15
 -10  10   8   29.34   43.01
 -10  10   9  -19.37   44.32
 -10   9  13   69.20   56.65
 -11  10  10   -5.73   47.34
 -11  10  11   51.57   53.75
 -12  -2 -10   14.68   47.95
 -12   0  -9   82.04   40.96
 -12   3  -7  107.55   24.84
 -12   9   0  143.92   21.03
 -12  10  11   38.25   53.63
 -13  10   2  156.33   32.27
   5 -14   3   43.89   16.42
   5 -11  11  276.94   33.65
   4 -20   0  188.31   38.23
   4 -19   0  -14.15   39.72
   4  -6  10  195.54   26.58
   3 -21  -2  195.61   52.27
   3 -20  -2   21.06   52.40
   3  -3   5  317.56   19.45
   3  -3  10  355.10   37.05
   3  -5  13   16.55   36.52
   3  -6  14  164.45   39.13
   3  -7  15  -12.54   48.15
   3  -9  16   39.58   45.78
   2 -20  -4    5.56   49.64
   2 -19  -4  349.77   49.18
   2 -13  -4 1017.30   46.77
   2  -9  -3  583.48   31.46
   2  -7  -2  713.90   29.30
   2  -2  12   92.40   35.44
   2  -4  15  301.43   54.95
   2  -7  17  -62.03   59.38
   1 -11  -5  762.38   45.07
   1  -4  -2   65.64   16.79
   1   1   5 1272.36   31.62
   1   1   9  148.89   33.40
   1   0  12  139.02   38.70
   1  -1  14  257.13   45.78
   1  -2  15   34.53   47.06
   1  -3  16   54.56   47.96
   1  -6  18  100.01   61.25
   0 -10  -6  695.56   45.84
   0  -7  -5  322.98   35.46
   0  -2  -2 1297.65   22.07
   0   2  11   37.85   36.96
   0   1  13  784.33   49.10
   0   0  15  -42.44   45.44
   0  -1  16  -43.79   48.15
   0  -2  17  -22.92   57.39
   0  -4  18   25.96   50.59
  -1 -10  -7  -29.56   40.44
  -1   4   7   21.86   31.20
  -1   3  12   19.50   41.72
  -1   2  14  181.10   47.44
  -2  -7  -7   -0.41   36.71
  -2   4   2  213.11   19.58
  -2   5  10  816.34   46.13
  -2   4  13  272.81   49.39
  -2   2  16   43.50   49.79
  -2   1  17   17.63   58.90
  -3  -7  -8  659.56   45.49
  -3  -1  -5  833.13   28.71
  -3   5   2 2075.85   30.36
  -3   6   5 1949.25   43.00
  -3   6   9   74.27   37.95
  -3   3  16    9.95   59.68
  -3   2  17  112.71   59.50
  -4  -8  -9   29.17   44.04
  -4  -3  -7   -4.88   29.53
  -4   6   2  101.69   16.84
  -4   7   6   15.76   30.31
  -4   7   8  125.15   36.50
  -4   4  16   -2.16   58.61
  -5 -10 -10   92.89   54.67
  -5  -6  -9  224.34   43.78
  -5   7  12   20.48   49.43
  -5   6  14  210.30   50.52
  -6  -8 -10   68.71   47.28
  -6   7  14   18.22   51.59
  -7  -6 -10  110.17   49.09
  -7   4  -4  178.76   14.01
  -7   9   5  217.66   36.95
  -7   9   7  -14.91   31.97
  -7   9   9   42.24   39.84
  -7   8  13   87.73   56.60
  -8   9   3   29.21   29.78
  -8   9  12  209.47   58.43
  -8   8  14  -32.66   60.18
  -9  -4 -10   24.38   40.50
  -9   0  -8  694.52   41.57
  -9  10   6   42.83   33.59
  -9  10   7  -15.54   38.58
  -9  10   8  328.74   43.32
  -9  10   9  -12.95   42.94
  -9   9  13  122.32   56.44
 -10  -3 -10  -13.32   39.21
 -10  -1  -9  208.11   36.24
 -10  10   4    3.65   26.27
 -10  10  11   -1.38   48.88
 -11  10   3   40.61   23.71
 -11  10  12  -25.18   52.19
 -12   4  -6    6.82   20.37
 -12  10   2    4.54   31.55
 -13  11   6   26.52   46.43
 -13  11   7   64.96   51.36
 -13  11   9   23.52   54.60
 -14  11   8  -12.90   48.50
   5  -9   8   -2.63   17.64
   4 -18   0  471.19   42.83
   4 -17   0   17.45   35.03
   4  -5   8  154.75   26.33
   4  -6  11  114.54   32.19
   4  -9  14   19.02   39.77
   3 -19  -2  120.07   43.82
   3 -18  -2   53.43   44.61
   3 -13  -2  411.94   37.98
   3  -8  16   16.35   56.21
   2 -17  -4  513.41   48.23
   2 -16  -4   17.82   37.81
   2 -15  -4  840.76   49.35
   2  -1   4 1575.08   28.57
   2  -1  11   12.88   32.34
   2  -2  13  364.87   43.86
   2  -3  14  182.95   41.14
   2  -5  16    2.11   50.85
   2  -8  18   -6.36   59.69
   1 -19  -5  347.91   57.67
   1 -12  -5  572.82   42.68
   1  -8  -4  411.96   34.34
   1   0  13  -20.25   41.20
   1  -4  17   37.87   50.46
   1  -5  18   40.64   65.69
   0   3   7  150.17   30.56
   0   3   8   -9.29   31.77
   0   3   9 1314.00   47.00
   0   2  12   62.59   40.40
   0   1  14   32.06   47.72
   0  -3  18   10.51   56.43
  -1 -11  -7  288.10   45.29
  -1  -3  -4  825.02   27.82
  -1   4   5 1261.85   36.78
  -1   4  10  437.48   40.91
  -1   2  15   56.90   48.62
  -1   1  16   98.60   53.41
  -1   0  17   -4.44   55.73
  -2 -11  -8   81.77   41.63
  -2   0  -3   16.04   13.57
  -2   3  15    5.19   50.57
  -3  -8  -8  -16.65   40.64
  -3  -5  -7   15.75   33.44
  -3   6  11  530.57   48.51
  -3   4  15  177.31   47.56
  -4  -6  -8    5.26   35.00
  -4   0  -5   22.84   23.21
  -4   7   5  144.84   27.42
  -4   7  10   40.49   38.29
  -4   7  11   38.26   44.40
  -5  -7  -9    5.69   46.08
  -5  -4  -8  906.72   44.70
  -5   8   6  188.97   35.13
  -5   8   7   11.37   34.28
  -5   8   8  748.32   43.36
  -5   8   9   93.40   38.72
  -5   7  13   54.69   53.10
  -5   6  15    2.04   58.62
  -6  -9 -10   48.93   51.06
  -6  -5  -9   38.88   39.59
  -6   2  -5  213.06   21.12
  -6   8   3   34.54   23.12
  -6   8  12  186.12   50.38
  -7  -7 -10   -0.05   50.77
  -7  -4  -9   11.06   38.82
  -7   0  -7  633.07   36.50
  -7   8  14   77.93   61.98
  -8  -3  -9   47.76   36.71
  -8  -1  -8  377.42   39.86
  -8   9  13   83.46   50.32
  -9  -2  -9   -5.90   33.35
  -9   4  -5    4.45   14.01
  -9  10   5    5.84   29.70
  -9  10  10   -4.91   46.45
  -9  10  11   61.54   45.30
 -10  -4 -10  103.34   51.38
 -10   2  -7  128.91   25.58
 -10  10   3   35.26   26.69
 -10  10  12  191.62   57.92
 -11  -3 -10   -5.03   44.17
 -11  -1  -9   15.14   41.46
 -11  11   8  161.59   53.07
 -12  -3 -10   53.42   58.72
 -12   1  -8   51.29   37.25
 -12   5  -5    5.53   18.97
 -12  11   6  151.41   38.10
 -12  11   7   45.79   39.85
 -12  11   8   27.87   45.27
 -12  11   9   25.70   50.10
 -12  11  10   19.63   57.17
 -13  11   5   40.36   37.12
 -13  11  10  -13.04   52.12
 -13  11  11   34.13   65.00
   5  -9  10   51.45   24.52
   5 -10  11   17.59   28.52
   5 -11  12   -1.91   32.08
   4 -16   0  508.54   33.85
   4 -15   0   55.15   23.06
   4 -20   1   53.12   40.60
   4  -5  10   50.27   32.15
   4  -6  12   72.65   36.29
   4  -7  13  215.14   40.83
   4  -8  14   12.17   42.11
   4 -10  15  -15.14   41.28
   3 -17  -2  146.27   37.35
   3 -16  -2  111.28   36.27
   3 -15  -2  423.54   38.50
   3 -14  -2   73.54   31.56
   3  -3  12   68.51   39.20
   3  -4  13   48.27   36.96
   3  -5  14  250.29   43.42
   3  -6  15    8.31   48.88
   3  -7  16   -4.31   53.50
   2 -20  -3   69.46   57.85
   2 -10  -3  406.47   30.49
   2   0   7   42.66   26.18
   2   0   8   43.06   26.63
   2   0   9  495.83   37.17
   2  -1  12   37.07   36.64
   2  -2  14   57.42   46.38
   2  -3  15  -31.88   47.73
   2  -4  16   19.91   52.54
   2  -6  17   53.71   52.69
   2  -7  18   23.87   60.91
   1 -16  -5  426.34   49.59
   1 -14  -5  326.67   44.48
   1 -13  -5  740.52   45.86
   1  -2  16   18.33   51.33
   1  -3  17   54.08   52.84
   0 -17  -6    7.00   50.01
   0 -14  -6  238.93   46.91
   0 -13  -6   -3.51   43.52
   0 -12  -6 1602.92   57.95
   0  -8  -5   16.33   33.12
   0   2   3   -0.27   14.49
   0   3   6    8.17   28.41
   0   3  10  158.54   37.09
   0   2  13   24.00   44.12
   0   1  15  351.92   54.04
   0   0  16   -7.04   52.79
   0  -1  17   51.12   53.90
   0  -2  18   32.42   51.62
  -1 -14  -7  -36.47   46.94
  -1 -13  -7  103.97   52.40
  -1 -12  -7  157.69   44.25
  -1  -5  -5 1435.63   34.88
  -1   4  11  134.20   39.64
  -1   4  12   -9.47   40.52
  -1   3  14  175.96   52.11
  -2 -14  -8   70.73   59.90
  -2 -13  -8  -36.32   49.05
  -2   5   4 2009.03   38.44
  -2   4  14   37.90   49.03
  -2   3  16  185.66   54.46
  -2   2  17   18.80   61.42
  -3  -9  -8  489.39   50.40
  -3   6  12   -5.44   46.70
  -3   4  16   74.85   60.11
  -4 -11  -9  310.18   52.97
  -4 -10  -9   70.78   50.14
  -4   7   4   51.81   25.31
  -4   7  12  343.03   52.14
  -4   6  14    6.09   51.16
  -4   5  16   51.78   56.97
  -5  -8  -9   80.58   45.28
  -5   7   2  217.52   20.55
  -5   8   5  349.97   33.95
  -5   8  11   -0.13   43.73
  -6  -6  -9  412.20   45.00
  -6  -3  -8   47.98   32.65
  -6  -1  -7  959.35   36.98
  -6   9   6  196.88   38.29
  -6   9   7  685.17   43.25
  -6   9   8   27.29   36.87
  -6   9   9  249.60   43.82
  -6   8  13  101.80   54.64
  -6   7  15    8.27   57.52
  -7  -8 -10   12.09   47.78
  -7  -2  -8   47.72   31.58
  -7   9  12  120.70   53.83
  -8  -6 -10  -22.42   46.76
  -8  10   6  181.23   36.47
  -8  10   7  636.61   43.37
  -9  -5 -10   -4.62   44.81
  -9   5  -4   -5.23   11.43
  -9  10   4  204.97   31.22
  -9  10  12   79.87   54.23
 -10  -2  -9   24.19   41.50
 -10  11   8   -6.97   50.01
 -11  10   2  139.55   28.72
 -11  11   9   31.60   46.44
 -11  11  10   15.13   48.11
 -12  -1  -9  -14.19   43.55
 -12   6  -4   10.65   13.80
 -12  11   5   25.09   33.06
 -12  11  11   39.95   55.83
 -13   1  -8  111.33   36.89
 -13   4  -6  102.37   23.00
 -13  11   4   31.56   38.02
   5  -9  11  334.18   33.08
   5 -10  12  107.90   32.94
   4 -19   1   -1.86   38.85
   4 -11   1   20.99   18.17
   4  -5   6    8.14   17.86
   4  -5  11   32.45   37.30
   4  -9  15  139.58   47.87
   3 -20  -1  123.06   54.32
   3  -4  14  126.16   52.53
   3  -5  15  -25.69   50.81
   3  -8  17   42.08   56.22
   2 -19  -3   -9.90   44.78
   2 -11  -3  202.46   30.57
   2  -8  -2    7.55   21.69
   2   0  10   53.92   32.57
   2   0  11   25.90   32.27
   2  -1  13   32.06   39.82
   2  -5  17   -4.16   53.47
   1   1   4   85.67   16.21
   1   2   7   -8.32   28.01
   1   2   9  270.34   36.02
   1  -4  18   45.21   61.77
   0 -16  -6  400.84   55.96
   0 -15  -6    3.78   44.60
   0  -9  -5  933.26   46.82
   0  -6  -4 3593.68   50.73
   0   3  11  584.64   36.37
   0   3  12   -2.48   40.00
   0   2  14  121.70   50.25
  -1 -16  -7   29.53   39.44
  -1 -15  -7   22.91   38.21
  -1   3   2  106.37   19.44
  -1   4   4 1218.60   33.50
  -1   2  16   95.96   53.77
  -1   1  17   46.85   61.76
  -2   1  -2   36.13    9.23
  -2   6   7   55.56   33.41
  -2   6   8  158.64   36.43
  -2   6   9  652.09   43.01
  -2   5  13   49.72   46.23
  -2   4  15  350.02   61.94
  -3   7   9  219.91   43.14
  -3   6  13   13.92   52.71
  -3   5  15   32.73   52.95
  -4 -12  -9   33.15   55.76
  -4  -4  -7  231.61   35.04
  -4  -2  -6  877.46   34.29
  -4   7  13  187.78   54.91
  -4   6  15   26.25   55.71
  -5  -9  -9  266.61   50.32
  -5  -5  -8    8.84   36.36
  -5   8   4  724.94   33.60
  -5   8  12  185.71   52.03
  -5   7  15   91.18   60.13
  -6   9   5    0.13   34.35
  -6   8  14    0.75   61.48
  -7  -5  -9  169.21   41.58
  -7   8   1  165.37   21.94
  -7  10   8   11.58   43.32
  -7   9  13   30.20   55.22
  -8  -7 -10   45.87   53.52
  -8   2  -6   -2.26   22.59
  -8   8   0  175.83   18.91
  -8   9   2  -11.13   25.69
  -8  10  11   89.55   50.43
  -8  10  12   70.71   46.81
  -8   9  14   26.00   53.15
  -9  -6 -10  -17.21   50.06
  -9  -3  -9   -9.57   40.46
  -9   1  -7  293.74   33.36
  -9  10  13   -0.96   58.21
 -10  -5 -10   21.64   48.89
 -10   3  -6   90.10   22.18
 -10  11   6   11.84   39.97
 -10  11   7  358.75   42.01
 -10  11   9   53.99   44.51
 -10  11  11   20.77   55.48
 -11  -4 -10   40.96   45.19
 -11   2  -7  207.65   31.20
 -11  11   5   71.63   33.05
 -11  11  11   68.39   54.63
 -11  11  12   35.35   57.81
 -12  -4 -10   27.16   59.04
 -12  11   4   -3.53   34.05
 -13  -1  -9   -3.34   37.72
 -13   5  -5  -16.42   21.31
 -13  10   1  114.21   26.49
   5 -13   4   -0.54   13.02
   5  -8   8  730.84   28.48
   5  -8  10  139.08   25.71
   5 -11  13    5.66   35.87
   4 -18   1   39.42   33.17
   4 -12   1   57.15   22.20
   4  -5  12  334.63   43.09
   4  -6  13   35.11   31.65
   4  -7  14   52.44   40.20
   4  -8  15  -18.13   50.65
   3 -19  -1  117.76   49.47
   3 -11  -1  780.03   34.27
   3  -8   0    6.87   16.93
   3  -2  11  317.22   36.55
   3  -3  13   44.24   39.65
   3  -6  16   36.91   51.95
   3  -7  17  -33.81   59.69
   2 -18  -3   -4.60   42.49
   2 -17  -3   49.96   41.00
   2 -14  -3  269.49   41.79
   2 -13  -3   31.38   33.41
   2 -12  -3   36.42   31.89
   2 -22  -2   -0.69   57.07
   2  -6  -1   72.77   15.85
   2   0  12  178.36   40.35
   2  -2  15  201.92   52.66
   2  -4  17   30.74   52.36
   2  -6  18   29.62   58.34
   1 -20  -4   88.07   52.94
   1 -19  -4  -33.58   50.83
   1 -10  -4  556.24   35.56
   1   2   6    1.42   25.88
   1   2  11   59.41   39.75
   1  -1  16   63.74   46.61
   1  -2  17   13.59   54.56
   1  -3  18   -5.97   59.63
   0  -4  -3    9.12   14.57
   0   3  13  199.12   47.44
   0   2  15  -19.61   48.85
   0   1  16  -38.59   54.37
   0   0  17  -58.25   58.29
   0  -1  18   39.51   61.03
  -1  -2  -3  881.53   25.49
  -1   5   7  207.66   36.23
  -1   5   8   32.96   34.28
  -1   3  15  158.45   54.42
  -2   5   3   73.90   22.22
  -2   6  10  -20.21   28.94
  -2   6  11   20.48   45.65
  -2   5  14  130.08   53.92
  -2   4  16   22.13   54.08
  -2   3  17  -37.66   63.65
  -3  -7  -7    7.66   38.00
  -3  -4  -6  666.67   38.11
  -3   6   3   32.86   22.04
  -3   7   6  138.93   32.71
  -3   5  16   24.10   60.84
  -4   1  -4  240.11   16.58
  -4   7   3  138.66   27.87
  -4   8  10  407.53   46.36
  -4   8  11   18.99   47.72
  -4   7  14   19.32   54.04
  -4   6  16   38.05   59.48
  -5 -10  -9  201.11   57.45
  -5  -3  -7  117.47   33.99
  -5  -1  -6  345.83   28.32
  -5   9   8    9.11   37.32
  -6  -7  -9   83.58   47.71
  -6  -4  -8  141.39   40.43
  -6   0  -6  383.30   31.67
  -6   3  -4  392.91   15.69
  -6   8   2   37.05   25.87
  -6   9  12   37.99   52.91
  -6   9  13    9.65   50.22
  -6   8  15  128.15   66.82
  -7  -3  -8  829.86   44.01
  -7   1  -6  547.89   32.55
  -7   9   3   57.02   25.99
  -7  10   6   28.00   40.56
  -7  10   7  219.56   39.34
  -7  10   9   23.00   38.93
  -7  10  11  178.19   52.24
  -8  -2  -8   42.42   40.60
  -8   0  -7 1159.24   44.89
  -8  10   4   23.02   35.99
  -8  10  13   81.19   59.19
  -9  -7 -10    9.24   61.48
  -9  10   3   -9.68   29.35
  -9  11   8    8.00   41.64
  -9  11   9   14.38   43.47
  -9  11  10    7.16   47.95
 -10  -6 -10   46.37   56.02
 -10  11  12   29.67   55.37
 -11  -2  -9   65.41   39.00
 -11   0  -8   94.39   40.05
 -11  11   4   64.06   35.59
 -12  -2  -9   97.30   49.55
 -12  10   1  221.82   28.90
 -13  11   3   10.31   35.64
 -13  12   7   40.26   49.09
 -13  12   8   40.92   54.92
 -13  12   9   26.98   51.39
 -13  12  10    1.24   54.21
   5 -16   4  248.90   24.09
   5 -15   4   27.22   17.71
   5 -14   4  299.05   18.55
   5  -8   7    3.40   17.38
   5  -9  12   25.35   33.09
   4 -17   1   -3.61   32.64
   4 -16   1  148.59   31.03
   4 -13   1    1.76   20.63
   4  -4   7  218.70   25.97
   4  -4  11   25.90   36.25
   4  -6  14   -6.24   45.97
   4  -7  15  176.84   52.55
   4  -9  16  -14.89   49.18
   3 -18  -1  456.75   46.21
   3 -17  -1  202.09   42.00
   3 -12  -1  919.05   36.60
   3 -21   0   25.68   50.65
   3  -2  12   59.07   34.72
   3  -3  14  139.76   47.86
   3  -4  15  113.93   48.21
   2 -21  -2    9.26   55.99
   2 -20  -2   -3.73   56.09
   2  -9  -2  168.07   26.41
   2   0  13  394.81   49.22
   2  -2  16   46.20   57.07
   2  -5  18  -19.28   62.37
   1 -18  -4   80.96   50.11
   1 -12  -4   19.40   37.03
   1   0  16   17.91   50.95
   1  -1  17   -3.81   53.89
   1  -2  18   54.29   62.36
   0   3   4   -7.45   24.59
   0   4   8  785.28   43.20
   0   4   9   59.04   31.84
   0   4  10 1359.24   52.86
   0   4  11   23.23   40.70
   0   3  14   24.45   46.21
  -1 -10  -6   68.36   30.54
  -1  -4  -4 1222.12   33.88
  -1   5  12   32.38   46.39
  -1   2  17   16.97   58.60
  -2 -13  -7   26.75   50.60
  -2  -7  -6 1087.09   51.80
  -2  -2  -4  580.59   25.99
  -2   6   5    4.44   30.65
  -2   6  12   91.06   49.52
  -2   5  15    0.74   56.13
  -3 -13  -8  337.72   42.91
  -3   1  -3  326.51   16.28
  -3   7   5  808.28   34.16
  -3   7  12  177.01   49.86
  -4  -9  -8   29.63   45.27
  -4  -5  -7    1.53   37.00
  -4   8   6  506.22   38.44
  -4   8  12   30.83   50.72
  -4   7  15  181.13   66.19
  -5  -6  -8  551.67   36.44
  -5   2  -4 1156.58   22.96
  -5   9   7  179.39   37.21
  -5   9  10   71.01   44.72
  -5   8  14  103.03   56.23
  -6  -2  -7    1.47   30.85
  -6   9  14  -18.51   57.86
  -7  -1  -7  202.54   31.31
  -7  10   5  133.51   39.26
  -7  10  12  -20.00   54.61
  -8  -5  -9  136.37   43.14
  -8   3  -5  -13.78   19.00
  -8  11   9   38.86   42.86
  -8  11  10   36.84   53.67
  -9  11   6   27.51   35.92
  -9  11  11  122.47   50.36
  -9  11  12   -3.26   57.52
 -10  -3  -9  158.07   39.87
 -11  12   8   50.68   54.26
 -11  12   9   50.34   58.25
 -11  12  10   -8.75   55.32
 -12   0  -8   -8.16   39.70
 -12  11   3   59.94   35.45
 -12  12   7  248.04   45.64
 -12  12   8  -24.60   47.42
 -12  12   9   39.54   53.09
 -12  12  10   22.24   55.08
 -12  12  11   24.26   61.26
 -13  -2  -9   91.59   54.92
 -13   2  -7   40.97   32.88
 -13   6  -4  133.77   17.43
 -13   7  -3   11.92   11.29
 -13  12   6   26.42   43.66
   5  -7   9   -4.12   23.18
   5  -7  10  134.70   28.14
   5  -8  12  208.15   38.43
   5  -9  13   27.64   37.82
   4 -15   1   32.66   25.63
   4 -14   1   55.68   24.43
   4  -4  12   35.00   38.22
   4  -5  13  208.99   37.25
   4  -8  16   36.98   53.13
   3 -16  -1  154.62   34.73
   3 -14  -1  664.62   37.47
   3 -13  -1  410.57   31.61
   3 -20   0    3.90   49.56
   3  -2   5 2213.28   36.20
   3  -1   9  391.69   36.66
   3  -1  10   47.00   32.92
   3  -1  11   18.29   35.38
   3  -2  13  -27.19   43.68
   3  -3  15  -14.72   52.57
   3  -4  16   39.66   58.75
   3  -6  17   20.56   56.11
   3  -7  18   31.42   64.70
   2 -19  -2  116.77   50.22
   2 -22  -1   89.02   63.65
   2  -2   2  565.33   12.40
   2   1   7  338.82   28.52
   2   1  10  484.46   40.16
   2  -1  15  -40.17   47.80
   2  -3  17  -26.55   55.21
   2  -4  18   39.66   58.78
   1 -16  -4  190.06   44.96
   1 -15  -4  159.41   45.34
   1 -14  -4  284.39   44.57
   1  -8  -3  130.62   29.99
   1   2   5  911.25   33.15
   1   3  10  620.98   45.61
   1   2  13   27.06   43.02
   1   1  15   17.11   50.80
   0 -15  -5  268.89   51.21
   0 -12  -5   50.25   37.15
   0   4  12   88.60   43.60
   0   2  16   88.36   56.46
   0   1  17   47.66   55.52
  -1 -15  -6  178.50   53.62
  -1 -13  -6  119.81   48.59
  -1  -7  -5 2141.06   57.66
  -1   4   3  126.69   23.93
  -1   5   5 1381.75   41.74
  -1   5  13    5.42   50.15
  -1   3  17   46.76   60.21
  -2 -15  -7    0.22   53.75
  -2 -14  -7   42.72   52.87
  -2   6  14   79.88   49.64
  -2   5  16   19.28   58.41
  -3  -8  -7   59.97   40.00
  -3  -5  -6    6.30   34.46
  -3   7  14  197.38   52.75
  -3   6  16   85.28   59.50
  -4 -10  -8   97.33   47.13
  -4  -3  -6    0.70   33.03
  -4   8   5   -4.65   32.55
  -5  -7  -8   -6.22   41.84
  -5   8   3   20.96   24.80
  -5   9  12   15.67   47.50
  -5   9  13   32.56   55.65
  -5   8  15   10.87   64.30
  -6 -10  -9   98.98   56.94
  -6  -9  -9  238.17   52.63
  -6   4  -3  113.59   10.77
  -6  10   7   12.51   36.11
  -6  10   8   76.91   41.24
  -6  10  10   69.38   47.90
  -7  -7  -9   57.66   50.95
  -7  -4  -8   52.73   44.09
  -7  10  13   55.74   53.55
  -7  10  14   74.08   59.48
  -8  -6  -9   86.27   42.81
  -8  11  11   -2.19   50.09
  -8  11  12  211.00   54.82
  -9  -2  -8  475.83   46.99
  -9   2  -6  155.10   25.87
  -9  11   5   24.13   32.32
  -9  11  13  133.30   61.63
 -10  -4  -9    1.98   50.48
 -10   4  -5  -14.46   18.97
 -10  11   4  -11.87   30.24
 -10  12   8   85.18   54.40
 -10  12   9   15.33   48.38
 -10  12  10   37.50   54.85
 -11  -3  -9   69.21   43.06
 -11   3  -6  148.91   23.14
 -11  10   1   19.59   27.07
 -11  12   6   34.22   43.64
 -11  12   7   60.90   43.54
 -11  12  11   34.01   61.31
 -12  12   6   -6.30   41.29
   5  -7   8    1.10   21.65
   5  -7  11  348.31   35.13
   5  -8  13   36.04   37.99
   4 -19   2   23.35   35.10
   4  -4   6  646.67   25.65
   4  -3   9  432.97   37.54
   4  -3  10    8.81   37.00
   4  -4  13   15.20   45.64
   4  -5  14  -20.69   40.45
   4  -6  15   19.97   44.31
   4  -7  16   67.86   58.55
   3  -9   0   -1.58   20.65
   3  -1   7   -3.88   24.99
   3  -1  12  296.08   41.51
   3  -2  14  168.42   48.62
   3  -5  17   -0.23   56.10
   3  -6  18    9.05   63.53
   2 -18  -2   -5.46   41.39
   2  -7  -1   34.83   22.08
   2   1  12   42.80   38.97
   2   1  13   19.95   40.44
   2  -2  17    2.91   52.78
   2  -3  18   -1.88   65.83
   1 -20  -3   64.53   51.37
   1   3   7  -17.84   30.85
   1   3   8   81.95   22.71
   1   3  12   46.05   41.42
   1   2  14  175.57   55.03
   1   1  16   92.78   53.99
   1   0  17   89.95   57.88
   1  -1  18  -12.62   61.75
   0  -8  -4 3039.28   62.26
   0  -5  -3 1341.98   33.12
   0   4  13  -27.93   48.07
   0   3  15  242.64   56.21
   0   2  17  -41.25   64.66
  -1   6  10  210.71   42.37
  -1   5  14  308.54   61.16
  -1   4  16   71.52   62.33
  -2   7   7   -3.89   33.14
  -2   7  10  769.13   50.17
  -2   7  11    4.37   45.44
  -2   7  12  107.14   46.63
  -2   6  15  302.34   57.95
  -3  -9  -7   38.22   41.49
  -3   7   4  610.82   33.60
  -3   8  11  257.32   53.20
  -3   7  15   42.26   52.93
  -4 -12  -8   25.68   51.87
  -4  -6  -7  258.50   31.17
  -4   9   8   55.27   41.35
  -4   9  10   21.71   45.39
  -4   9  11  223.28   51.68
  -5  -8  -8  768.45   55.67
  -5   7   1  937.75   27.22
  -5   9  14   31.76   65.20
  -6 -11  -9   68.11   58.95
  -6  10   6   43.85   35.67
  -6  10  13  121.83   59.33
  -7   2  -5  118.38   22.90
  -7   9   2 1297.13   39.66
  -7  11   8  442.51   49.30
  -7  11  11   26.91   48.48
  -8  -3  -8   41.61   38.65
  -8   9   1   16.71   24.49
  -8  10   3 1203.95   39.92
  -8  11   6  330.94   39.64
  -8  11  13    1.30   58.70
  -9  -5  -9   85.43   44.61
  -9   0  -7  275.54   39.50
  -9  10   2  999.24   37.36
  -9  12   9   16.84   55.43
  -9  12  10    8.85   54.50
 -10  12   7   65.08   41.88
 -10  12  12  163.65   63.53
 -11  -1  -8  210.93   39.99
 -11   1  -7   65.32   36.80
 -12  -3  -9  -15.46   47.01
 -12   3  -6  222.81   29.27
 -12  12   5  -21.22   34.77
   5 -17   5  274.79   25.01
   4 -18   2   39.20   33.36
   4  -3   8  145.32   25.67
   4  -3  11   87.84   35.94
   4  -3  12  226.38   43.75
   4  -4  14  -22.76   48.31
   4  -5  15  203.78   58.16
   4  -6  16   25.23   60.02
   3 -18   0   10.82   46.05
   3  -1   6   72.06   26.41
   3  -1  13   22.37   43.14
   3  -2  15   94.02   48.24
   3  -3  16   25.31   52.62
   3  -4  17   27.20   60.61
   2 -17  -2  178.76   42.17
   2 -16  -2   22.07   37.07
   2 -15  -2   33.17   44.31
   2 -12  -2   15.91   31.51
   2 -21  -1   55.70   54.44
   2   1   6 2113.21   44.08
   2   1  14   73.75   48.95
   2   0  15  362.41   53.79
   1 -19  -3   15.08   51.09
   1 -18  -3   13.52   47.86
   1  -6  -2   -4.13   21.19
   1   3  13   23.64   50.47
   1   2  15   47.36   52.55
   1   0  18   72.17   60.37
   0 -19  -4   -6.32   56.85
   0  -9  -4    7.22   33.60
   0   5   9  459.39   44.25
   0   5  10   75.88   40.13
   0   5  11   93.58   46.94
   0   4  14  211.50   52.81
   0   3  16    5.96   57.52
  -1  -9  -5  776.97   48.90
  -1   5  15   54.92   56.90
  -1   4  17   57.22   64.41
  -2  -9  -6  316.06   48.72
  -2   6   4   60.70   27.97
  -2   7  13  -15.32   52.28
  -3 -14  -7   93.84   59.39
  -3 -13  -7    3.41   50.78
  -3 -12  -7  473.91   56.78
  -3  -6  -6  268.02   41.79
  -3  -3  -5  311.79   30.62
  -4  -7  -7   51.92   40.47
  -4   7   2   11.82   24.43
  -4   8   4  993.19   38.54
  -4   9  12  127.99   53.80
  -4   9  13  144.30   52.44
  -4   8  15  -27.07   62.40
  -5 -10  -8  932.38   61.67
  -5  -9  -8    7.27   49.42
  -5  -5  -7  405.87   43.70
  -5  -2  -6  259.55   32.15
  -5   0  -5  154.39   23.71
  -5  10   9  189.47   46.95
  -5  10  12   81.27   55.57
  -5   9  15  159.50   72.52
  -6  -7  -8    1.12   45.07
  -6   1  -5   68.60   25.72
  -6   9   3 1400.03   41.05
  -6  10   5  107.06   41.37
  -6  10  14  -61.14   64.76
  -7  -5  -8  863.62   53.37
  -7  -2  -7  268.13   36.36
  -7  11   7  102.99   38.74
  -7  11  12  151.49   56.79
  -7  11  13   84.81   58.09
  -8  -1  -7   37.12   33.13
  -8  11   5   98.41   34.85
  -9  -6  -9   66.53   50.77
  -9  11   4   -5.90   28.85
  -9  12   8  261.88   49.89
  -9  12  11   47.12   54.11
  -9  12  12   23.15   58.73
 -10  -5  -9  198.31   49.71
 -10  12   6  229.20   42.05
 -11  12   5   -4.98   33.60
 -12  -1  -8   64.07   39.16
 -12   1  -7   94.12   37.56
 -12  11   2   19.53   33.35
 -12  13   9   -5.30   60.95
 -12  13  10   23.84   64.85
 -12  13  11   35.54   64.31
 -13  -1  -8  104.38   49.54
 -13   3  -6  -11.34   29.20
   5  -6   9  209.16   29.77
   5  -6  11   -0.57   30.91
   5  -6  12  414.79   42.56
   5  -7  13   44.74   33.98
   5  -8  14  119.80   37.21
   4 -17   2   27.39   31.90
   4  -3   7  -14.35   25.49
   4  -3  13  183.03   42.68
   4  -7  17  -21.91   54.71
   3 -17   0  -44.60   42.55
   3 -10   0   -4.16   21.09
   3 -20   1  160.56   49.79
   3   0  11  219.77   37.72
   3   0  12   -6.50   42.03
   3  -1  14  365.76   50.19
   3  -2  16  139.16   57.40
   3  -3  17   -8.24   58.63
   3  -5  18   64.54   61.79
   2 -14  -2   14.62   33.15
   2 -13  -2  226.25   35.23
   2 -20  -1   15.06   47.23
   2 -22   0   35.61   59.30
   2   0   4 1336.48   29.24
   2   2  11  257.19   40.74
   2   1  15   32.26   47.57
   2  -1  17   10.50   55.23
   2  -2  18    8.58   63.59
   1 -17  -3   39.59   46.56
   1 -16  -3   15.33   41.06
   1 -11  -3  181.69   34.82
   1 -10  -3  177.60   33.22
   1 -21  -2   -6.91   58.28
   1   2   4   36.65   24.52
   1   3   6  273.12   27.50
   1   4   9  237.98   39.60
   1   2  16   10.75   57.40
   1   1  17   12.67   53.51
   0 -18  -4  676.18   64.48
   0 -17  -4   -2.93   48.10
   0   3   3  197.60   25.94
   0   5   7   57.26   35.99
   0   5  12   27.41   30.65
   0   5  13  397.37   56.83
   0   3  17  -33.62   68.06
  -1 -18  -5  253.13   66.54
  -1 -10  -5  398.11   46.35
  -1  -3  -3   74.91   24.34
  -1   5   4   20.53   27.03
  -1   5  16   96.77   65.67
  -2 -16  -6   -6.50   61.01
  -2 -15  -6  302.52   56.62
  -2 -12  -6   31.80   46.72
  -2 -11  -6 1042.28   59.10
  -2 -10  -6   50.27   31.02
  -2  -3  -4 3239.08   46.97
  -2  -1  -3    7.73   18.25
  -2   5   2 1600.71   31.87
  -2   7   6 1045.82   38.29
  -2   6  16  -73.69   63.37
  -3   8   6  207.32   27.54
  -4  -8  -7  183.32   46.74
  -4  -4  -6  634.66   39.61
  -4   9   6    8.04   37.57
  -5 -11  -8   40.78   55.64
  -5   3  -3  231.17   12.66
  -5   9   4  175.19   31.80
  -5  10  13   30.51   57.95
  -6  11   8   -8.63   47.39
  -6  11  10   -9.91   52.83
  -6  11  11  116.07   54.53
  -6  11  12   11.47   50.21
  -7   0  -6  443.44   29.96
  -7  11   6  159.14   39.70
  -8  -4  -8   34.13   42.16
  -8   4  -4  104.22   16.17
  -8  12   8    6.87   43.59
  -8  12  10  -10.83   51.55
  -8  12  12   37.15   58.64
  -9  12   6  156.28   45.73
 -10   0  -7   20.62   35.66
 -10   2  -6  113.61   27.29
 -10   5  -4   -9.37   16.27
 -10  10   1   33.20   26.80
 -11  -5  -9   43.18   48.35
 -11  13   9   -1.64   53.73
 -11  13  11   71.14   65.47
 -12  13   7   26.60   52.80
 -13  -4  -9  116.65   56.61
   5 -16   5   97.68   21.82
   5  -6   8  590.94   30.68
   5  -6  13   87.19   44.31
   5  -7  14   72.20   45.11
   5  -8  15  -10.21   50.49
   4 -16   2   19.23   28.77
   4 -19   3    7.47   35.73
   4  -2  10  693.62   40.37
   4  -2  11   48.75   34.48
   4  -2  12   68.23   43.04
   4  -3  14  -14.90   43.63
   4  -4  15   -3.50   48.16
   4  -5  16   59.10   55.70
   4  -6  17    4.02   56.67
   3 -16   0   23.11   30.53
   3 -15   0   25.22   36.84
   3 -12   0   -8.19   28.64
   3 -11   0    8.80   26.80
   3   0   7 1169.98   40.32
   3   0  13  -69.00   46.67
   3  -1  15   11.86   48.33
   3  -4  18   70.51   61.78
   2   2  14   14.25   48.20
   2   0  17   48.27   58.34
   2  -1  18   -8.34   58.45
   1 -14  -3  103.15   40.34
   1 -13  -3   11.11   36.17
   1 -20  -2   54.39   52.89
   1  -4  -1 2308.30   27.71
   1   4   8  255.83   38.06
   1   4  13  -26.75   48.71
   1   3  15  157.07   57.33
   1   2  17  -42.04   62.47
   1   1  18   71.39   59.78
   0 -14  -4 1110.17   61.12
   0 -12  -4 1209.53   54.09
   0  -6  -3  -15.33   24.66
   0   5  14  -49.19   53.97
   0   4  16  107.18   61.44
  -1 -16  -5  428.80   61.97
  -1 -15  -5  312.69   61.02
  -1 -14  -5  312.30   52.92
  -1 -12  -5  584.00   49.87
  -1 -11  -5  797.54   51.95
  -1  -6  -4   83.48   31.31
  -1   7  11  233.01   52.59
  -1   6  15  -31.32   61.47
  -2   7   5   33.49   30.91
  -2   8   8   62.64   36.95
  -2   8   9  578.17   49.38
  -2   8  10   -1.13   48.46
  -2   8  12   97.64   53.75
  -2   7  15  -25.68   57.42
  -3  -7  -6  108.94   39.95
  -3   2  -2  628.93   10.54
  -3   8   5  639.65   40.34
  -3   9   8  487.39   46.42
  -3   9  10  274.10   50.58
  -3   9  11   21.12   50.69
  -3   9  12   21.45   53.99
  -3   8  15   71.32   61.26
  -4  -9  -7   20.07   46.87
  -4  -2  -5   13.86   28.00
  -4  10  10  225.28   53.76
  -4  10  11   23.40   48.99
  -4   9  15  186.84   67.95
  -5  -6  -7   56.67   39.13
  -5   8   2 1452.30   34.52
  -5  10   6  167.53   37.98
  -5  10  14  116.32   68.48
  -6  -9  -8   -1.13   55.68
  -6  -4  -7    2.29   35.10
  -6  11   7  575.35   47.66
  -6  11  13   60.35   62.47
  -7  -6  -8    7.00   42.02
  -7  -3  -7   24.77   35.67
  -7  10   3   30.20   34.14
  -7  11   5  110.00   41.30
  -7  12  10   44.01   56.44
  -8  -5  -8  179.80   45.57
  -8  10   2    1.87   27.59
  -8  11   4   15.80   31.37
  -8  12   7  521.11   49.40
  -8  12  13   84.20   65.50
  -9  -8  -9   -9.15   60.17
  -9  -4  -8  420.00   53.10
  -9  -1  -7  287.27   42.84
  -9   3  -5   17.05   19.28
  -9   9   0  -17.98   20.64
  -9  11   3   96.12   30.86
 -10  -3  -8   41.97   43.12
 -10  13   9   56.64   53.90
 -10  13  10   21.18   53.88
 -10  13  11   46.16   60.95
 -10  13  12   22.56   64.32
 -11  -6  -9   57.09   56.05
 -11  12   4   31.69   38.67
 -12  -5  -9    4.30   53.43
 -12  -2  -8   27.01   48.36
   6 -13  10    8.35   21.38
   6 -12  11   -1.96   25.25
   5 -15   5  148.39   21.32
   5  -5   9    4.68   28.71
   5  -5  11  394.19   36.78
   5  -5  12   44.50   40.37
   5  -7  15   83.99   56.67
   4 -14   2   62.08   23.64
   4 -13   2  152.80   21.64
   4 -12   2  147.45   19.96
   4 -18   3  130.07   38.02
   4  -2   8   12.23   25.64
   4  -2  13   50.02   44.58
   4  -3  15  186.16   51.62
   4  -4  16   63.32   53.28
   4  -5  17   -1.78   64.53
   3 -14   0  -13.10   29.47
   3 -13   0   24.03   25.08
   3 -19   1  137.62   42.03
   3   1  10   57.29   37.51
   3   1  12  311.18   45.50
   3   0  14  208.52   51.71
   3  -1  16   27.54   55.96
   3  -2  17   14.83   61.42
   3  -3  18   -4.51   67.67
   2 -17  -1   59.40   45.00
   2 -21   0  319.30   57.98
   2   3  10 1470.75   56.30
   2   3  12   22.78   43.86
   2   2  15  200.11   56.79
   2   1  16   17.90   50.98
   1 -19  -2   47.22   47.59
   1  -7  -2  503.27   28.74
   1 -22  -1   75.45   58.81
   1   3   5 1178.85   41.69
   1   4  14  177.44   52.54
   1   3  16  107.10   59.76
   0 -20  -3    3.46   56.71
   0   4   4 3288.72   49.06
   0   6  10  731.86   50.11
   0   6  11   -6.80   47.84
   0   6  12   24.36   49.88
   0   5  15  304.37   61.78
  -1   7  14  252.29   56.50
  -1   6  16  -15.86   65.53
  -2  -7  -5    8.68   40.72
  -2   8   7   26.75   37.86
  -2   8  13  210.62   46.19
  -2   8  14   20.69   55.11
  -2   7  16   27.54   62.15
  -3  -8  -6  227.15   45.38
  -3  -4  -5 1272.91   37.70
  -3   7   3  209.17   25.80
  -3   9  13   33.17   53.03
  -3   9  14  116.60   61.16
  -4 -14  -7  253.72   66.55
  -4  -5  -6    6.73   25.86
  -4   8   3  867.99   35.02
  -4   9   5  335.24   39.28
  -4  10   8   93.38   43.26
  -4  10  13   14.12   61.46
  -5  -7  -7  555.57   51.10
  -5  11   9  101.61   48.00
  -5  11  10   92.14   53.89
  -5  11  11  222.94   58.48
  -5  11  12   41.63   54.99
  -6  -5  -7  721.51   47.75
  -6  11   6  275.34   46.65
  -6  11  14  -34.82   64.98
  -7  -7  -8  548.74   55.11
  -7   8   0   -0.15   18.85
  -7  12   9    8.39   49.39
  -8  -6  -8   58.06   42.73
  -8  -2  -7 1204.77   48.17
  -8  12   6    0.90   39.62
  -9   1  -6  110.76   31.20
  -9  12   5   19.14   35.28
  -9  13   9  -30.60   49.70
  -9  13  10   14.83   54.68
  -9  13  11  175.73   56.30
  -9  13  12   23.45   57.98
 -10  12   4   17.60   39.88
 -10  13   7  531.54   52.84
 -11  -3  -8  249.37   51.63
 -11   2  -6   -4.67   29.76
 -11  13   6   19.60   47.68
 -12   4  -5    2.49   25.27
 -12  10   0    6.65   22.45
 -12  12   3  292.09   42.40
   6 -11  10    1.42   25.72
   6 -11  12   20.35   32.60
   5  -6   7   31.04   22.75
   5  -5  13   20.32   36.81
   5  -6  15   -1.04   52.91
   4  -1  10   59.43   35.83
   4  -1  11   34.78   36.54
   4  -2  14   50.21   47.68
   4  -3  16   92.23   64.58
   4  -4  17    7.35   62.50
   4  -6  18   22.36   61.43
   3 -18   1  504.14   50.26
   3  -1   5  843.02   27.62
   3   1   8 1096.54   43.51
   3   1   9  393.10   38.88
   3   1  13    4.89   43.55
   3   0  15   64.72   48.74
   3  -1  17    8.99   55.12
   3  -2  18    9.71   64.70
   2 -16  -1   26.42   38.43
   2 -20   0   46.43   47.05
   2   3   8  446.27   41.04
   2   3  13   30.61   49.36
   2   3  14  156.71   54.48
   2   2  16   36.63   55.36
   2   1  17    7.25   61.89
   2   0  18  -20.40   59.06
   1 -18  -2   18.02   45.54
   1 -21  -1   56.33   61.86
   1   5  10  353.04   46.76
   1   5  11  284.86   48.08
   1   5  13   42.71   48.00
   1   4  15   27.05   56.51
   1   3  17   -4.38   70.29
   0 -19  -3  103.59   56.85
   0 -18  -3    5.56   49.66
   0  -7  -3  843.90   37.13
   0   6   8  196.62   40.61
   0   6  14   96.71   61.23
  -1   7   7  258.57   37.58
  -1   7  15    9.23   64.81
  -2  -4  -4  387.49   30.55
  -3 -15  -6   51.58   59.98
  -3  -9  -6   45.68   31.98
  -4  10   7  225.83   42.53
  -4  10  14   20.40   60.43
  -4  10  15   45.20   68.32
  -5  -1  -5 1028.94   36.63
  -5   9   3   82.57   28.30
  -5  11  13    5.63   61.93
  -5  11  14   26.94   67.32
  -6   9   2    4.39   24.01
  -6  12  10   26.40   50.71
  -6  12  11   13.63   54.08
  -7  -4  -7  215.91   43.43
  -7  -1  -6  583.27   35.99
  -7   3  -4  958.64   26.03
  -7  12   7  430.38   49.45
  -8  -7  -8  194.36   51.40
  -8   2  -5  -11.83   23.92
  -8  13   9   11.81   57.23
  -8  13  10   74.35   53.99
  -8  13  12  163.55   64.31
  -9  10   1   17.30   24.86
  -9  13   8   -3.55   47.89
 -10  -4  -8   85.74   45.45
 -10  -1  -7  749.76   44.84
 -10  11   2    2.01   29.27
 -11  14  11   20.61   75.47
 -12  -3  -8   82.20   46.95
 -12   0  -7  166.77   39.75
 -12   2  -6    6.94   30.37
 -12  13   5  -11.29   43.38
 -12  14   9   13.92   57.10
 -12  14  10    7.26   56.23
 -13   0  -7   42.00   50.15
 -13   4  -5  261.41   29.38
   6 -10  10   96.02   30.81
   5 -14   5  296.66   19.21
   5 -17   6   38.81   23.60
   5  -4  10   75.50   32.20
   5  -4  11  -28.26   33.28
   5  -4  12  300.97   40.41
   5  -4  13   44.18   46.41
   5  -5  14   69.33   41.85
   5  -7  16   38.73   47.29
   4 -17   3   90.79   30.64
   4  -1  13  273.81   49.64
   4  -1  14   27.32   53.84
   4  -2  15   14.26   49.94
   4  -5  18    0.63   61.62
   3 -17   1  199.34   42.88
   3  -8   1  721.03   23.81
   3 -20   2   28.58   47.71
   3   2  11  326.19   49.28
   3   1  15   12.46   53.17
   3   0  16   90.55   55.32
   2 -14  -1   29.04   34.78
   2 -13  -1   21.56   36.81
   2 -12  -1   40.86   34.33
   2 -11  -1   -1.73   32.55
   2 -10  -1   29.66   25.98
   2 -19   0  747.13   60.72
   2   3  15   10.40   55.41
   2   2  17   46.27   56.71
   2   1  18   -2.50   63.38
   1 -16  -2   29.91   50.23
   1 -20  -1  114.39   61.66
   1   4   6   94.04   34.04
   1   5   8   60.09   39.19
   1   5  14  387.98   59.39
   1   4  16   55.54   63.38
   0 -17  -3  128.36   49.55
   0  -4  -2  146.95   22.43
   0   5   5  450.13   36.76
   0   7  11   70.88   48.72
   0   6  15   -1.96   65.74
   0   5  17   26.97   63.85
  -1 -17  -4    8.11   60.88
  -1  -8  -4  427.09   45.05
  -1  -4  -3  110.10   27.85
  -1   7   6  179.19   40.20
  -1   8  10  394.57   54.39
  -1   8  11   90.57   52.18
  -1   8  13   -1.28   61.54
  -1   7  16  129.66   68.92
  -2 -10  -5  333.58   47.64
  -2   7   4 1668.13   46.85
  -2   8   6    2.21   37.09
  -2   9   9   -0.01   46.37
  -2   9  10  972.19   61.49
  -2   9  13    5.41   59.09
  -3 -13  -6   95.70   55.47
  -3  -2  -4  191.40   25.35
  -3  10   9  170.36   48.46
  -3  10  10  283.86   55.79
  -3  10  12   -8.11   56.00
  -4  -7  -6   16.62   42.23
  -4  10   6  451.61   46.13
  -5 -13  -7  183.01   61.92
  -5 -12  -7   97.29   55.27
  -5 -11  -7  179.21   57.47
  -5  -9  -7  197.17   36.13
  -5   1  -4   54.00   18.64
  -5  11   7  162.10   45.30
  -6  -6  -7   -6.88   31.20
  -6   2  -4    5.30   19.02
  -6  11   5   13.40   43.31
  -6  12   9  111.75   49.99
  -7 -10  -8   -2.65   44.97
  -7   1  -5  161.53   29.75
  -7  11   4  275.08   36.74
  -7  12   6  206.95   47.67
  -8  -8  -8  121.55   58.68
  -8  -3  -7   84.21   39.81
  -8  11   3  180.47   37.01
  -8  12   5   45.86   34.97
  -8  13   8  160.79   52.00
  -9  -2  -7   21.32   38.30
  -9  12   4  191.26   40.29
 -10  -5  -8   36.53   44.59
 -10   1  -6   10.00   32.39
 -10   3  -5    6.99   23.57
 -10  14  10   33.12   63.21
 -10  14  11  -10.99   63.11
 -11  -1  -7   54.80   45.97
 -11  13   5   88.88   43.06
 -11  14   8   32.15   61.76
 -12  14   8   -4.51   54.09
 -13   2  -6  185.27   38.56
 -14  -3  -8   44.49   59.81
   6 -11   9   52.41   22.70
   6  -9  10   28.65   29.76
   6  -9  11    3.67   33.05
   6  -9  13  -15.70   40.51
   5 -13   5  259.08   16.51
   5  -4   9  340.80   32.66
   5  -4  14   90.03   47.00
   5  -5  15   52.25   46.67
   5  -6  16   45.91   50.88
   4 -16   3  250.92   33.08
   4 -19   4   11.04   34.28
   4   0  11  290.43   44.07
   4   0  12  166.32   43.81
   4  -1  15  261.27   58.72
   4  -2  16   52.53   57.91
   4  -3  17   26.36   60.76
   4  -4  18   22.82   60.27
   3 -16   1  213.60   40.29
   3 -19   2  151.82   47.69
   3   2   9  493.22   44.68
   3   2  12   18.23   41.41
   3   2  14  152.39   54.51
   3   1  16   21.50   55.73
   3   0  17    7.40   58.26
   3  -1  18   71.05   70.66
   2 -18   0  -47.78   49.10
   2 -21   1   24.24   49.48
   2   1   4 1425.34   35.31
   2   4   9  821.76   48.12
   2   4  11  137.95   45.27
   2   4  12   46.25   46.69
   2   4  13  318.29   55.08
   2   4  14   24.90   51.80
   1 -15  -2   -2.67   41.97
   1 -10  -2   96.65   29.79
   1 -22   0    7.30   61.59
   1   2   3  897.29   31.55
   1   5  15   53.77   57.54
   1   4  17   53.51   69.39
   0 -16  -3   -7.53   46.11
   0  -9  -3 1092.79   53.69
   0 -20  -2   33.90   54.76
   0   7   9  933.75   53.96
   0   7  12   -5.03   35.64
   0   7  13  321.23   60.08
   0   6  16  -26.04   62.19
  -1 -15  -4  154.11   52.12
  -1 -10  -4  560.89   48.24
  -1  -9  -4  425.54   44.45
  -1   6   4   78.46   32.01
  -1   8   8  220.17   43.94
  -1   8  15   33.78   65.71
  -2 -13  -5   -8.78   53.89
  -2 -12  -5   34.53   51.68
  -2  -5  -4 2360.14   50.23
  -2   9  15  -11.75   66.15
  -3  -6  -5 2059.12   57.42
  -3  10  14  104.81   60.66
  -3  10  15  174.49   73.00
  -4  -8  -6  557.60   52.81
  -4  11   9  283.83   53.38
  -4  11  13   92.09   59.47
  -5  -5  -6  177.17   40.19
  -5  11   6  279.56   43.55
  -5  12  10  -28.34   54.46
  -5  12  11    2.06   56.95
  -6  -8  -7   12.84   46.62
  -6  -3  -6  146.51   35.10
  -6  10   3   31.58   30.81
  -6  12   7   37.65   42.75
  -7  10   2  110.22   33.20
  -7  13  12  103.41   63.58
  -7  13  13   30.48   69.32
  -8 -10  -8  -16.32   65.79
  -8  -4  -7 1091.34   55.15
  -8  13   7    8.37   47.07
  -9  -7  -8   27.12   55.53
  -9  11   2  155.12   31.46
  -9  14  10   29.89   56.50
  -9  14  11   14.71   61.75
 -10  -6  -8  165.84   54.56
 -10  12   3  138.29   36.74
 -10  13   5   19.16   44.66
 -10  14   8   13.11   60.74
 -10  14   9  -35.12   58.55
 -11  10   0    6.95   23.27
 -11  14   7  109.27   58.61
 -12  -4  -8   20.62   49.72
 -12  -1  -7  129.88   47.81
 -12  13   4  -20.76   44.81
 -13  -4  -8   71.81   58.47
 -14  -4  -8   21.64   61.36
   6 -10   9   91.45   25.11
   6  -8  11    0.62   34.93
   6  -8  13   76.50   40.70
   6  -9  14   11.25   40.90
   5  -3  10   97.80   34.02
   5  -3  11  538.32   42.35
   5  -3  14   31.91   52.10
   5  -4  15  -28.59   54.01
   5  -5  16   53.77   55.08
   4   0   9   -9.17   40.53
   4   0  10  524.62   44.83
   4   0  13  135.87   49.76
   4   0  14   29.61   49.31
   4  -1  16    4.07   55.62
   4  -2  17    6.81   61.73
   4  -3  18   73.05   66.23
   3 -15   1  246.07   36.21
   3  -9   1  367.63   23.19
   3   2   8   12.78   35.02
   3   2  15  118.07   57.08
   3   1  17   18.22   62.85
   3   0  18   18.31   65.76
   2 -17   0 1212.39   60.72
   2 -20   1    6.16   55.14
   2   2   5  639.57   34.84
   2   4   8  128.84   38.09
   2   4  15  340.70   61.69
   2   3  17  -10.92   63.70
   1 -12  -2   23.37   36.23
   1 -19  -1  186.68   50.10
   1 -21   0   26.16   66.23
   1   3   4  744.43   28.87
   1   5   7  200.46   30.29
   1   6  12   28.03   37.17
   1   6  14  295.47   59.16
   1   5  16   83.92   61.39
   1   5  17   20.41   68.03
   0 -12  -3  -21.44   39.66
   0 -11  -3  200.53   39.28
   0 -19  -2  -11.61   54.97
   0   6   6 2799.02   53.40
   0   7   8   -7.49   40.63
   0   7  15  269.81   74.02
  -1 -12  -4   20.45   43.97
  -1 -11  -4    6.98   43.60
  -1 -19  -3   66.02   61.10
  -1   8   7  -10.67   36.17
  -1   8  16   -1.03   76.91
  -2  -2  -3  364.46   25.15
  -2   8   5  468.77   41.11
  -3  -7  -5  757.60   51.77
  -3   9   5  483.09   41.69
  -3  10   7   57.77   42.66
  -4 -15  -6    4.86   67.25
  -4 -12  -6  418.68   58.20
  -4 -11  -6   39.65   53.45
  -4  -9  -6  -16.17   51.10
  -4  -4  -5   81.04   38.01
  -4  10   5   -5.94   38.00
  -4  11   8  221.02   44.54
  -5  -2  -5  251.90   31.76
  -5  12   9  196.05   51.91
  -6 -12  -7   38.71   59.44
  -6  -9  -7  663.09   60.59
  -6  13  12   43.82   62.50
  -7  -2  -6   33.82   34.18
  -7  12   5  228.23   47.03
  -8  12   4  -12.53   40.31
  -8  14  10   44.02   61.99
  -8  14  11   12.10   58.36
  -9   0  -6  104.71   32.92
  -9  14   8  184.83   62.40
  -9  14   9  -14.83   55.60
 -10   6  -3  346.39   15.28
 -10  14   7    1.04   56.33
 -11  -2  -7  194.98   50.00
 -11   1  -6   99.59   35.87
 -11   3  -5   67.10   26.71
 -11  13   4   57.21   42.88
 -12  -5  -8   71.33   54.10
 -14  -1  -7  121.94   44.01
   6  -9   9  231.05   27.01
   6  -8  10   38.57   29.54
   6  -7  11  153.38   36.15
   6  -7  12   57.41   40.87
   6  -7  13  114.38   43.25
   6  -8  14  -24.53   43.69
   5 -16   6   98.57   23.15
   5  -3   9  280.61   35.04
   5  -2  11   18.82   44.05
   5  -2  12  282.35   48.14
   5  -2  13   77.52   54.33
   5  -3  15  172.51   56.15
   5  -4  16  -42.07   56.96
   5  -5  17   29.43   61.92
   4 -15   3  112.77   28.03
   4 -18   4  246.41   38.42
   4  -2   6  884.43   29.78
   4  -1   7   33.29   27.94
   4   1  12  267.15   48.85
   4   0  15  -19.90   54.55
   4  -1  17  -41.78   61.07
   4  -2  18    2.45   70.99
   3 -14   1  654.20   34.60
   3 -18   2   24.76   44.55
   3 -20   3   57.23   46.56
   3   0   5 2686.02   43.87
   3   1   6   77.74   37.83
   3   3  11   -5.26   45.12
   3   3  12   64.01   45.87
   3   3  13   31.93   50.81
   3   3  14  150.62   58.34
   3   2  16   57.36   59.53
   3   1  18   86.82   70.08
   2   5  10  835.87   50.19
   2   5  12  151.34   52.41
   2   5  13    4.47   50.62
   2   5  14  110.08   53.78
   2   4  16   73.14   60.58
   1 -18  -1  361.66   52.15
   1   6   8  239.50   42.21
   1   6  15  -27.17   65.35
   1   6  16  -18.54   63.60
   0 -18  -2  308.82   54.79
   0  -5  -2    1.14   23.96
   0 -21  -1   18.63   60.60
   0   5   4   -4.23   30.60
   0   7   7  227.45   42.10
   0   8  10 1117.71   64.87
   0   8  13   27.48   57.37
   0   8  14  189.76   57.86
   0   7  16  -20.36   64.30
  -1 -18  -3   10.78   56.28
  -1  -2  -2 1126.45   26.21
  -1   7   5 2190.73   54.44
  -1   9  11  188.10   54.61
  -1   9  12   12.99   42.80
  -1   9  13   -3.00   55.68
  -1   9  14  103.42   59.79
  -2  -6  -4   71.35   35.23
  -2  10   9  677.08   58.53
  -2  10  14   18.75   65.86
  -2  10  15  212.17   66.62
  -3 -15  -5  185.84   62.49
  -3  -8  -5  614.18   53.51
  -3  -3  -4 1902.27   42.21
  -3  11  10   47.58   51.63
  -3  11  13   18.40   65.01
  -3  11  14  231.59   73.63
  -4  -1  -4  236.59   25.07
  -4  11   7   34.89   42.22
  -4  12  11   90.64   59.35
  -4  12  12   51.77   57.75
  -4  12  13   77.73   65.89
  -5  -7  -6  220.81   46.38
  -5  11   5  569.28   51.28
  -5  12   8  500.05   52.31
  -6  -4  -6   50.11   38.91
  -6  11   4   50.88   37.53
  -6  12   6  235.65   43.39
  -6  13   9   37.36   52.22
  -7  -8  -7  154.69   57.15
  -7  -7  -7   89.87   51.88
  -7  11   3   59.95   38.82
  -7  13   7   67.32   47.81
  -8  -5  -7   23.72   44.79
  -8   5  -3   82.98   12.84
  -8   9   0   19.93   20.47
  -8  10   1  739.92   35.07
  -8  13   6  215.17   45.14
  -8  14   9   27.23   56.47
  -9  -4  -7   46.18   44.90
  -9   2  -5   20.06   25.50
  -9  13   5   25.63   38.11
 -10  -8  -8  135.94   60.11
 -10  -3  -7  744.51   52.04
 -10   0  -6  633.37   44.60
 -10  15  11    9.17   79.85
 -11  15   9   53.61   60.57
 -11  15  10    2.64   59.12
 -12   1  -6  204.28   41.79
 -12   5  -4   34.10   21.89
 -13   1  -6   -0.39   40.91
   6  -6  12  302.52   44.65
   6  -6  13  129.82   45.07
   6  -7  14  -19.16   45.94
   5  -2  10   51.61   36.69
   5  -2  14  205.44   49.59
   5  -2  15  -28.39   61.49
   5  -3  16   59.15   56.21
   5  -4  17   -8.29   60.94
   4 -14   3  367.16   26.32
   4   0   8   43.08   33.07
   4   1  14   46.37   54.05
   4   1  15  291.21   54.07
   4  -1  18   26.52   75.04
   3 -11   1  804.93   33.64
   3 -17   2  186.17   41.21
   3   3   9  340.58   46.75
   3   3  15  -38.40   58.61
   3   3  16   26.26   62.97
   3   2  17   43.32   66.46
   2 -15   0  836.44   54.11
   2  -7   0 4813.00   43.00
   2 -19   1    2.02   48.29
   2   4   7  179.88   41.40
   2   5  15   11.83   58.52
   2   4  17    4.35   67.15
   1 -17  -1  274.51   48.58
   1 -20   0   21.82   54.00
   1 -22   1   33.06   64.14
   1   7  12   14.26   53.38
   1   7  13   22.42   53.53
   0 -17  -2   30.59   49.11
   0 -20  -1   -5.28   60.46
   0   3   2   -5.90   18.18
   0   8   9   -8.53   47.39
   0   8  15    9.58   68.37
  -1  -6  -3   17.72   27.96
  -1 -20  -2   46.11   56.98
  -1   2   0    1.13   10.43
  -1   9   8   43.50   42.21
  -1   9   9  465.00   40.01
  -2 -15  -4  807.34   68.71
  -2   0  -2    0.97   14.05
  -2   6   2  144.95   25.38
  -2   7   3   28.23   28.43
  -2  10   8   32.44   49.99
  -3 -14  -5  510.72   65.26
  -3  10   6  317.79   47.82
  -3  11   8  513.72   51.88
  -3  11   9  119.98   35.21
  -4  -5  -5   54.85   40.96
  -4   3  -2   16.06    7.43
  -4   9   3  289.64   32.12
  -4  11   6   24.34   41.73
  -4  12   9   27.24   53.02
  -5 -14  -6  107.29   62.45
  -5  -9  -6   59.43   47.43
  -5   9   2  492.45   31.46
  -5  12   7   67.45   47.54
  -5  13  10   88.79   55.14
  -5  13  13   31.08   69.06
  -6  -5  -6  161.64   44.37
  -6  -1  -5   53.84   28.71
  -7 -11  -7  133.53   66.81
  -7 -10  -7  215.85   67.61
  -7   0  -5  603.68   36.91
  -7  14  12   -0.20   60.81
  -8   1  -5   23.18   29.51
  -8  14   8   31.60   46.19
  -9  14   7   28.27   48.33
  -9  15  11   71.60   68.50
 -10  14   6  142.36   45.69
 -10  15   9   29.11   69.42
 -10  15  10  -18.11   65.51
 -11  15   8   91.00   65.87
 -12   3  -5   36.18   27.89
 -13   3  -5    8.20   33.45
 -13   5  -4   43.33   24.27
 -14  -2  -7   41.08   53.07
   6  -8   9  146.47   26.39
   6  -6  11   32.64   30.48
   6  -6  14   29.56   42.50
   6  -6  15  104.85   56.03
   5  -3   8   -5.82   27.33
   5  -2   9  311.29   42.53
   5  -1  11  366.05   49.82
   5  -1  12   85.81   44.90
   5  -1  13  145.73   50.02
   5  -2  16  -29.09   67.20
   5  -3  17   57.27   65.11
   4 -17   4   39.99   30.45
   4   1   9  638.74   46.28
   4   2  12   56.09   47.62
   4   2  13   90.24   51.56
   4   1  16    4.14   62.07
   4   0  17   40.49   61.41
   3 -19   3    3.41   50.48
   3   3   8  745.16   47.30
   3   4  11  729.86   56.58
   3   3  17  -10.94   59.81
   2 -14   0   14.26   40.77
   2 -18   1  -20.82   53.29
   2   5   8  167.34   40.48
   2   6  12   88.63   58.30
   2   6  13  468.55   60.29
   2   6  14   42.69   56.39
   2   5  16   43.38   59.17
   2   5  17   17.58   64.39
   1 -16  -1  254.92   46.88
   1 -15  -1  154.40   49.50
   1 -19   0   -1.72   49.08
   1   7  10  324.56   38.85
   1   7  15   29.04   65.15
   0  -6  -2  540.96   29.42
   0   7   6    0.95   40.68
   0   8  16  122.00   70.67
  -1 -16  -3   39.18   48.42
  -1  10  12   -0.94   57.03
  -1  10  14  296.18   67.30
  -2 -13  -4 1068.85   62.23
  -2   8   4   36.26   34.37
  -2  11  12   29.81   62.10
  -3   9   4  678.27   41.29
  -3  12  11   58.73   56.79
  -3  12  12    3.37   62.64
  -3  12  13   20.21   66.19
  -3  12  14  102.10   67.61
  -4 -16  -5   -5.20   68.23
  -4   1  -3  390.10   17.51
  -4  10   4  470.10   41.65
  -5 -10  -6  177.55   52.43
  -5  -3  -5  825.53   41.55
  -5   0  -4  913.43   30.90
  -5  10   3  132.24   33.57
  -5  12   6  147.97   50.10
  -5  13   9   49.43   53.25
  -6  12   5  142.34   41.92
  -6  14  11    0.88   60.74
  -6  14  13   41.87   73.78
  -7  -4  -6   27.35   37.71
  -7  12   4   89.65   37.47
  -7  13   6  204.57   47.52
  -7  14   9   23.66   53.20
  -8   3  -4   35.26   22.33
  -8  11   2   47.87   30.55
  -8  14   7  339.81   53.45
  -8  15  12  127.06   68.79
  -9  14   6   56.87   52.56
  -9  15   9   11.22   70.48
  -9  15  10  -21.01   61.51
 -10  -5  -7  782.71   64.84
 -10   2  -5  -14.12   26.72
 -10  10   0   52.05   22.16
 -10  15   8   36.96   64.13
 -11  -4  -7  179.18   54.97
 -11   0  -6   34.32   33.91
 -11  14   5    1.62   45.30
 -12  -3  -7  102.24   47.87
 -13  -3  -7  104.34   53.95
 -14  -3  -7   74.72   64.09
   6  -7   9   69.72   25.81
   6  -6  10    5.90   29.77
   6  -5  11  211.82   39.88
   6  -5  12   73.49   39.13
   6  -5  13  133.20   40.44
   6  -5  15  -10.63   56.98
   6  -6  16   38.98   53.85
   5 -15   6   50.39   22.12
   5  -1  10  282.81   41.73
   5  -1  15   79.64   53.13
   5  -2  17   54.85   61.04
   5  -3  18  -53.32   64.22
   4 -10   3  448.10   19.90
   4  -1   6  376.19   35.95
   4   2  11    5.01   42.87
   4   2  14   55.50   51.18
   4   2  15  -29.83   58.08
   4   0  18    0.01   71.34
   3 -16   2   81.91   38.03
   3   4  10  342.49   51.06
   3   4  15  110.32   55.80
   3   4  16   39.39   64.93
   2 -13   0 2413.39   54.10
   2 -12   0  192.84   34.69
   2  -9   0 1975.28   42.10
   2 -20   2  -17.23   46.67
   2   2   4  561.17   32.64
   2   3   5   -0.32   32.74
   2   6  15  300.03   69.33
   1 -14  -1  219.15   41.65
   1  -7  -1  569.93   28.54
   1 -18   0  -12.80   56.72
   1 -21   1   78.90   60.47
   0 -14  -2  214.86   44.55
   0  -7  -2    5.35   29.39
   0 -19  -1   21.23   53.29
   0 -21   0   56.84   69.40
   0   9  12  -15.09   44.02
   0   9  15  350.36   75.80
  -1 -14  -3  111.69   50.56
  -1  -8  -3  128.04   39.49
  -1  -7  -3  326.50   36.57
  -1 -19  -2   19.19   59.18
  -1   5   2  387.88   28.53
  -1   7   4   51.42   36.10
  -1  10  15   50.85   64.98
  -2 -11  -4 1217.32   61.21
  -2 -10  -4   11.59   44.67
  -2  -9  -4 1528.88   48.44
  -2 -18  -3   -5.44   68.05
  -2   9   5   70.70   41.11
  -2  10   7   53.05   45.21
  -2  11  10  424.37   61.98
  -3  10   5  613.32   48.49
  -3  11   7   -3.56   45.92
  -4 -15  -5  171.35   69.07
  -4  -2  -4 1090.59   37.41
  -4  12   7  251.05   49.56
  -4  13  12   40.48   62.82
  -4  13  13  121.74   73.68
  -5  11   4   34.20   44.03
  -5  13   8    3.02   49.25
  -6 -13  -6  345.01   68.63
  -6  -7  -6  145.79   49.96
  -6   1  -4  495.86   29.65
  -6  10   2  -20.72   28.48
  -6  14   9   92.14   56.72
  -7   2  -4    2.34   23.89
  -7  14   8   41.67   53.33
  -7  15  12   74.25   70.67
  -8 -11  -7   11.93   50.83
  -8 -10  -7  634.64   57.97
  -8  -3  -6   84.42   39.50
  -8  15   9   42.46   67.11
  -8  15  10  112.63   61.97
  -9  -8  -7   38.30   62.20
  -9  -7  -7  281.82   59.37
  -9  -2  -6  152.95   44.70
  -9  13   4    1.36   37.49
  -9  15   8   13.09   64.15
 -10  -6  -7   79.02   52.66
 -10   4  -4   20.52   20.73
 -10  12   2   41.97   37.35
 -10  14   5   33.25   47.39
 -10  15   7  216.01   62.11
 -11  13   3    1.63   38.14
 -11  15   7   18.71   49.10
 -12  -4  -7  300.87   55.42
 -12   0  -6   36.01   38.49
 -13  -4  -7   14.06   65.52
   6  -6   9  398.51   31.96
   6  -5  10  161.62   36.85
   6  -4  11  119.14   40.57
   6  -4  12  384.11   43.91
   6  -4  13   99.59   41.14
   6  -4  14   57.99   44.79
   6  -5  16   60.23   59.64
   5  -5   6  173.66   24.32
   5  -1   9  155.93   43.26
   5   0  11   14.62   41.84
   5   0  12  256.75   47.15
   5   0  13  126.94   52.88
   5   0  14  363.01   58.48
   5   0  15  -15.93   55.34
   5  -1  16   21.21   60.02
   5  -1  17   87.62   70.05
   5  -2  18   32.74   66.99
   4 -16   4  259.86   30.26
   4 -18   5    7.85   34.91
   4   3  12  191.73   51.50
   4   3  13  171.40   54.75
   4   3  14   16.98   58.00
   4   2  16   65.57   62.86
   4   2  17  -24.45   57.08
   4   1  18   20.98   71.09
   3 -18   3  -13.09   42.30
   3   2   6  856.65   42.06
   3   3   7   18.87   36.05
   3   5  14  214.74   63.92
   3   5  15  -21.31   54.11
   3   4  17   60.80   70.61
   2 -11   0 3514.83   54.13
   2 -10   0    4.68   26.62
   2 -17   1  -12.68   37.91
   2   7  13   -0.42   55.77
   1  -8  -1  266.20   29.03
   1 -20   1   97.35   60.02
   1 -22   2  -10.19   67.81
   1   5   5 1499.76   40.13
   1   8  11   67.45   53.31
   1   8  16   46.10   73.52
   0 -12  -2  741.58   51.63
   0 -18  -1   10.09   49.68
   0   8   7    5.02   41.41
   0   9   9 1052.36   67.97
  -1 -11  -3  204.70   45.98
  -1  -9  -3  193.59   43.60
  -1 -18  -2   42.42   58.75
  -2 -17  -3   43.14   65.75
  -3 -16  -4    4.09   62.31
  -3 -15  -4  274.26   65.50
  -3  -5  -4  970.93   44.77
  -3  -1  -3  351.36   23.57
  -3  12   9   58.53   53.00
  -4  11   5   83.02   43.61
  -4  13   9  179.74   58.51
  -5   2  -3   69.09   15.34
  -5  13   7  211.72   55.11
  -5  14  11    6.86   59.36
  -5  14  13   15.40   72.36
  -6 -11  -6  280.26   61.00
  -6 -10  -6   40.74   52.79
  -6  11   3  839.02   43.59
  -6  13   6  310.35   49.40
  -6  14   8   90.00   59.98
  -7  -6  -6  236.61   45.60
  -7  -1  -5  128.62   31.42
  -7   4  -3   57.38   15.39
  -7  13   5    5.53   40.66
  -7  14   7  169.43   51.43
  -7  15  10   42.48   57.48
  -8  14   6   54.11   41.35
  -9 -10  -7  -11.45   68.18
  -9   1  -5   44.81   30.50
  -9  16  11    3.49   77.31
 -10  -8  -7  143.57   67.12
 -10  16  10   24.23   63.79
 -10  16  11   52.01   66.83
 -11  -6  -7  124.47   57.33
 -11  -1  -6   95.12   45.37
 -11   2  -5  -28.37   32.10
 -11  15   6  113.67   53.06
 -12  -5  -7   67.37   59.68
 -13  -5  -7   16.54   60.18
 -14  -5  -7   75.26   65.52
   6  -8   8  104.73   22.16
   6  -3  12   19.40   45.48
   6  -3  13   31.18   41.45
   6  -3  14  -14.01   47.55
   6  -3  15    9.36   60.19
   5   0  10  -44.55   42.39
   5   1  13  136.63   47.51
   5   0  16  -45.73   59.24
   5  -1  18  -18.54   65.88
   4  -2   5   10.63   20.91
   4   3  15  180.45   62.49
   4   3  16  112.71   63.92
   4   2  18    7.32   64.08
   3   5  16   31.55   63.97
   2 -19   2   77.76   49.26
   2   7  12  100.11   41.50
   2   7  15   24.43   65.50
   1 -11  -1  892.45   40.41
   1 -17   0   25.55   42.91
   0 -11  -2   -7.33   38.55
   0  -9  -2  -14.71   36.80
   0 -17  -1   17.51   49.40
   0 -20   0  558.85   67.19
   0 -22   1   -4.03   65.38
   0   7   5  302.41   44.15
   0   9   8   -7.66   43.99
   0  10  11   16.38   58.67
   0  10  15   36.12   69.01
  -1 -20  -1   97.70   61.50
  -1  11  13  -11.45   44.72
  -1  11  14  136.64   63.94
  -2 -16  -3  240.49   61.09
  -2  10   6   10.20   44.53
  -2  11   8   43.27   39.92
  -2  12  12   23.65   58.25
  -2  12  14   85.16   65.13
  -3 -14  -4    3.73   57.70
  -3  11   6   31.77   43.17
  -3  12   8   38.02   49.07
  -3  13  11  -15.12   61.81
  -3  13  12   99.99   65.34
  -4  -3  -4  359.13   35.79
  -4  12   6  420.24   48.71
  -4  13   8  189.19   51.28
  -5 -15  -5  193.19   73.49
  -5 -14  -5  304.94   66.09
  -5  12   5  133.21   43.28
  -5  14   9  142.89   60.86
  -6  -3  -5   28.14   36.52
  -6  15  12   27.46   68.34
  -7 -13  -6  252.59   72.77
  -7 -12  -6  252.86   62.56
  -7  -7  -6  337.74   53.54
  -8  -4  -6   66.15   42.73
  -8  13   4   17.50   35.87
  -8  15   8   19.87   55.65
  -8  16  11  -19.30   76.52
  -9  -3  -6   58.08   40.24
  -9  15   7   36.91   52.68
  -9  16  10    1.17   65.99
 -10  -9  -7  502.45   73.12
 -10  -2  -6  148.10   40.50
 -10  13   3  434.38   44.34
 -10  15   6   11.74   54.29
 -10  16   9    8.11   58.63
 -11  -7  -7   94.55   60.52
 -11   4  -4  106.42   26.55
 -11   6  -3   93.10   18.66
 -11  14   4   59.13   46.66
 -12   2  -5   -7.98   34.58
 -13  -6  -7   77.44   63.52
 -13  -1  -6   16.97   52.13
 -14   2  -5   72.38   42.28
   6  -5   9   20.47   32.17
   6  -4  10  109.57   33.25
   6  -3  11   61.20   37.48
   6  -2  14   50.22   56.51
   6  -3  16   75.13   63.21
   6  -4  17   -7.42   60.09
   5   0   9  689.52   51.65
   5   1  11  393.80   48.94
   5   1  12   85.55   48.09
   5   1  15   48.28   57.49
   5   1  16    7.40   59.83
   5   0  17   15.07   63.02
   5   0  18   70.28   79.83
   4 -15   4   47.96   25.94
   4   2   8   23.42   40.44
   4   3  10   -1.19   32.35
   4   4  12   24.39   50.86
   4   4  13    0.40   54.80
   4   4  14   24.73   58.39
   4   3  17   19.16   67.01
   3 -14   2   75.47   27.49
   3 -17   3   29.20   39.39
   3 -19   4  128.26   46.23
   3   5   9  265.55   48.52
   3   6  12  -11.51   54.22
   3   6  13   16.18   55.95
   3   6  14  143.12   64.90
   3   6  15  -21.91   63.15
   3   5  17  -52.48   65.49
   2 -18   2    5.40   49.82
   1 -16   0   -6.20   43.07
   1 -19   1  196.18   50.86
   1 -21   2   12.78   67.09
   1   9  15  200.82   76.17
   0 -16  -1   22.01   47.07
   0  -3  -1  907.40   22.95
   0 -19   0   12.68   57.25
   0  10  10  954.41   71.80
  -1 -19  -1  129.26   62.90
  -1  11   9   95.30   51.77
  -2 -19  -2  139.27   69.85
  -2  11   7  110.22   46.48
  -2  12  10   20.66   41.65
  -3 -13  -4  226.43   40.15
  -3 -12  -4  -14.44   50.45
  -3 -11  -4  205.19   52.54
  -3 -10  -4   16.73   44.01
  -3  -9  -4  709.77   51.60
  -3  -8  -4  122.73   50.36
  -3 -18  -3   14.59   71.77
  -3   8   2  220.07   35.62
  -3  10   4   24.02   46.15
  -3  12   7  437.56   53.45
  -3  13  10   30.28   62.24
  -4 -16  -4  226.71   75.63
  -4  10   3  461.04   42.38
  -4  14  10  134.03   67.91
  -4  14  12   -9.56   61.09
  -5  -1  -4   27.45   27.05
  -5  15  12    6.63   71.77
  -6  14   7   26.73   51.20
  -7 -10  -6   41.63   61.94
  -7  -8  -6   24.32   39.23
  -7  12   3  -11.84   39.13
  -7  14   6   72.31   45.25
  -8  -6  -6   67.38   49.86
  -8  14   5  -60.97   48.77
  -8  15   7   47.99   51.97
  -8  16  10   -9.40   62.84
  -9   3  -4  229.00   25.72
  -9  16   9   -4.50   63.10
 -10   1  -5    1.44   33.83
 -11  -2  -6   31.51   40.45
 -12  -2  -6   10.67   50.14
   6  -4   9  513.88   40.14
   6  -3  10   69.88   41.50
   6  -2  12  357.49   46.96
   6  -2  15  156.96   58.49
   6  -2  16  173.26   62.34
   6  -3  17  -27.72   63.00
   5 -14   6   98.04   19.76
   5  -4   6  323.96   26.88
   5  -2   7   63.16   33.33
   5   1  10  290.93   44.17
   5   2  12  298.52   51.42
   5   2  13   56.25   52.65
   5   2  14  280.28   56.22
   5   2  15    5.20   57.35
   5   1  17   65.90   66.60
   4 -17   5   60.75   32.79
   4   4  11  -31.47   49.00
   4   4  16   56.03   63.03
   4   4  17   -0.34   66.28
   3   6  10  270.73   51.66
   3   6  16   69.52   67.33
   2 -20   3   88.40   48.01
   2   5   6 2374.52   60.11
   2   8  11  157.50   60.91
   2   8  15  157.71   68.57
   2   8  16   10.55   71.74
   1 -15   0    7.91   47.44
   0 -15  -1  -42.99   52.62
   0 -21   1   28.95   65.85
   0   9   7   22.06   43.36
   0  11  14  -16.49   66.74
   0  11  15  175.69   80.97
  -1 -21   0  -30.40   63.49
  -1   8   4  422.44   40.80
  -1  12  13   33.31   68.49
  -2 -14  -3  266.82   53.93
  -2   7   2  859.52   34.31
  -2   9   4 1491.72   50.17
  -2  10   5  337.89   48.45
  -2  13  14    4.10   84.03
  -3 -17  -3  -11.88   67.24
  -3  11   5  252.70   46.86
  -3  13   9  111.35   61.00
  -3  14  13   45.50   70.53
  -4 -15  -4   47.82   65.82
  -4  -4  -4 1274.73   45.49
  -4  13   7   42.14   48.80
  -4  14   9   41.25   54.62
  -5 -11  -5  533.91   57.89
  -5 -10  -5  266.93   57.02
  -5  15  10   14.59   67.62
  -5  15  11  196.30   68.08
  -6  15   9   98.48   57.09
  -7  13   4  205.71   41.50
  -7  16  11  148.68   70.40
  -8 -12  -6   13.82   72.77
  -8  -9  -6  119.80   61.86
  -8  -1  -5   33.53   33.03
  -8  16   9   27.89   65.24
  -9  15   6  -26.40   45.94
  -9  16   8  121.78   59.43
 -10  -4  -6  282.37   57.65
 -11  -3  -6  144.56   49.17
 -11   1  -5  201.24   36.91
 -12   4  -4   57.52   25.42
 -12   6  -3  433.17   25.70
 -13  -2  -6  177.07   48.95
 -13   4  -4   30.56   28.42
 -14  -2  -6  123.15   54.90
   6  -6   8  552.31   30.51
   6  -1  12    8.39   42.75
   6  -1  13  140.37   48.89
   6  -1  14   10.29   47.86
   6  -1  15   33.10   57.21
   6  -1  16   22.25   62.39
   6  -2  17   70.75   63.33
   6  -2  18   33.98   74.60
   5 -16   7   18.17   22.27
   5   2  17   13.04   65.01
   5   1  18   26.53   73.54
   4  -1   5  539.57   33.08
   4   2   7  490.75   46.62
   4   4  10  393.12   49.98
   4   5  13  223.28   61.43
   4   5  14   19.31   57.38
   4   5  15  185.02   63.20
   4   5  16   43.21   65.60
   3 -12   2  212.15   29.41
   3 -16   3    1.76   38.24
   3   2   5 2418.08   50.34
   3   7  12  190.69   60.60
   3   7  13   79.15   56.92
   3   7  14  200.22   65.48
   3   7  15   54.37   64.58
   3   7  16  -21.78   73.45
   2 -14   1   18.43   33.87
   2 -17   2  190.42   48.35
   2   9  14  119.93   61.37
   1 -18   1  330.51   51.30
   1 -20   2   60.52   51.42
   1   5   4   23.85   36.97
   1   7   6  194.94   33.96
   1   8   7   -4.49   44.85
   1  10  15   43.88   74.52
   0 -14  -1    5.43   47.09
   0 -18   0 1499.20   68.08
   0 -22   2   16.13   76.54
   0  10   8  119.87   51.00
  -1 -18  -1  302.47   62.01
  -1   7   3  305.95   34.04
  -1   9   5  820.49   50.92
  -1  10   6   46.53   42.28
  -1  11   8  107.03   52.91
  -1  12  11   16.45   46.72
  -2 -12  -3   25.84   45.73
  -2  -7  -3   46.68   36.55
  -2  12   8   20.09   51.17
  -2  13  10  304.11   64.65
  -2  13  11   27.34   60.98
  -3 -16  -3   55.34   60.21
  -3  14  12   31.22   60.23
  -4 -14  -4  289.40   62.14
  -4   0  -3  313.44   21.37
  -4   8   1  392.87   26.16
  -4  12   5  222.51   45.79
  -5  -2  -4 1255.84   41.13
  -5  12   4  220.11   45.02
  -5  14   7   21.54   49.88
  -5  15   9   87.36   64.74
  -6 -13  -5   12.82   60.91
  -6  -5  -5   93.37   41.83
  -6  16  11  -14.22   64.39
  -6  16  12  100.36   67.92
  -7  -3  -5  310.22   40.59
  -7   1  -4  300.52   32.05
  -7  14   5  212.20   54.71
  -7  15   7   19.78   51.09
  -7  16   9   16.69   66.84
  -8   2  -4   37.71   25.77
  -8  12   2   15.93   30.39
  -8  15   6   92.60   48.54
  -8  16   8   19.97   57.92
  -9 -11  -6   34.40   73.55
  -9  -9  -6    9.17   60.68
  -9  -8  -6  225.79   63.86
  -9   5  -3  122.24   16.83
  -9  14   4  167.56   44.37
  -9  17  10  -90.75   75.79
 -10  -5  -6   23.77   51.73
 -10  15   5  -21.44   47.30
 -10  16   7   62.31   54.51
 -11  -4  -6    8.83   47.39
 -12   1  -5   -4.82   39.16
 -13  -3  -6   10.37   47.97
 -13   6  -3   -0.07   22.97
 -14  -3  -6  -27.87   57.50
 -14   1  -5   32.85   47.69
 -15  -4  -6  -14.21   77.56
   7  -8  12   -3.82   36.89
   7  -7  12  288.36   45.19
   7  -6  13  133.01   46.19
   7  -6  14  -10.72   45.98
   7  -5  14  140.76   50.87
   7  -5  15  -21.02   53.56
   6  -5   8   22.15   27.22
   6  -2  10   62.10   37.70
   6  -1  11  176.92   44.12
   6   0  12  357.42   61.29
   6   0  13   48.78   50.04
   6   0  14   -0.64   51.30
   6   0  15  105.05   58.37
   6   0  16   97.44   72.26
   6  -1  17   32.18   67.89
   6  -1  18   65.33   75.04
   5  -1   7  455.68   38.78
   5   0   8 1334.14   48.17
   5   1   9  162.43   42.61
   5   3  13   56.07   53.92
   5   3  14   93.81   52.70
   5   3  15  195.27   60.72
   5   3  16   29.20   61.41
   5   3  17   30.85   70.66
   4   1   6  367.42   36.43
   4   4   9  -15.60   46.29
   4   5  17  -33.08   71.98
   3 -11   2  475.42   29.40
   3 -18   4  -26.68   41.21
   3   7  11   19.45   52.33
   2 -13   1   35.55   35.17
   2   9  11  -12.49   55.58
   2   9  12   22.60   55.98
   2   9  13   21.18   59.00
   2   9  15   30.40   63.04
   1 -14   0  -14.15   38.72
   1 -17   1  276.82   52.53
   1 -21   3   77.12   62.22
   0 -17   0   62.10   53.28
   0 -20   1    6.80   57.22
   0   7   4    6.44   38.72
   0   9   6   31.49   44.70
   0  11  10    3.57   39.24
   0  12  13  -49.81   59.81
   0  12  14   -3.86   71.16
  -1 -13  -2   66.50   43.08
  -1  -5  -2  398.22   31.93
  -1 -17  -1  285.55   55.50
  -1  12   9   39.57   62.97
  -1  13  13   33.65   70.28
  -1  13  14  166.25   75.37
  -2 -10  -3  422.51   36.18
  -2  -9  -3  662.51   49.00
  -2  -8  -3  329.49   46.77
  -2 -16  -2    0.94   52.53
  -2 -19  -1  -13.15   63.49
  -2  14  13   77.88   71.50
  -3 -15  -3  -27.03   59.75
  -3   1  -2  328.75   15.16
  -3  14  10  222.04   64.50
  -4  -6  -4 1056.69   52.51
  -4  14   8   34.00   53.97
  -4  15  10   45.01   56.13
  -5  13   5  287.52   46.93
  -5  16  12   58.37   71.17
  -6 -11  -5   15.14   55.02
  -6  12   3   98.47   35.61
  -6  16  10    8.80   60.49
  -8  -2  -5   -0.26   35.77
  -8  11   1   70.79   26.48
  -8  13   3   58.63   36.71
  -8  17  11   -8.26   76.59
  -9  15   5  -15.19   50.44
  -9  16   7   37.81   52.13
  -9  17   9   36.69   73.55
 -10 -10  -6  242.08   73.03
 -10  -9  -6   26.61   65.31
 -10  -7  -6  -12.14   55.57
 -10   3  -4   -3.76   22.09
 -11  -6  -6   20.89   61.80
 -11  12   1   -0.27   29.70
 -11  13   2  354.21   39.97
 -11  14   3   -1.84   43.95
 -12  -5  -6  259.42   68.10
 -12  -4  -6  -23.39   47.53
 -13  -4  -6  105.02   55.90
 -14  -5  -6   32.31   75.09
 -14  -4  -6   90.38   64.35
   7  -9  11   -2.58   31.26
   7  -8  11  366.69   40.98
   7  -7  11   43.39   40.84
   7  -6  12   54.47   41.65
   7  -5  12  203.67   45.20
   7  -5  13   93.67   42.15
   7  -4  13  104.20   48.66
   7  -4  14  -17.65   55.03
   7  -4  15   45.03   62.75
   6  -4   8  143.26   31.55
   6   1  13  130.12   60.75
   6   1  14   32.25   55.23
   6   1  15   35.48   55.76
   6   1  16  116.09   66.78
   6   0  17   11.09   68.79
   6   0  18   23.38   80.77
   5  -3   6  241.33   25.79
   5   3  11  562.10   55.19
   5   4  13   36.06   52.44
   5   4  14  154.19   58.77
   5   4  16  -49.42   59.15
   4   6  12   73.78   56.86
   4   6  13   35.50   61.01
   4   6  14   38.93   56.48
   4   6  15    6.39   56.46
   4   6  16   61.02   65.87
   3 -10   2  156.27   23.49
   3 -15   3  -21.71   32.82
   3 -19   5  167.56   46.24
   3   4   6  574.22   44.22
   3   5   7   15.20   42.00
   3   8  15  101.47   71.71
   3   8  16   67.31   75.45
   2 -12   1    7.48   34.18
   2 -16   2   19.58   43.46
   2 -20   4   25.49   52.26
   1 -13   0  -40.03   36.32
   1   0   1 1037.06   15.30
   1 -19   2   59.34   47.30
   1  11  12  -19.35   62.10
   1  11  15  -10.61   63.97
   0 -19   1   38.44   56.70
   0 -21   2  -14.97   73.68
   0   6   3    4.20   32.32
   0  10   7   14.77   44.80
   0  11   9  527.28   59.71
  -1  -6  -2   14.15   27.55
  -1 -16  -1  215.39   53.78
  -1 -21   1   74.35   63.15
  -1  13  12   34.93   47.43
  -2 -15  -2   75.33   53.34
  -2  14  11   67.80   63.01
  -2  14  12   30.64   70.13
  -3 -14  -3  114.93   51.38
  -3 -13  -3  131.21   48.57
  -3  13   7   -5.67   49.33
  -3  14   9   54.57   59.02
  -3  15  12  -28.35   70.51
  -4  -9  -4  193.30   53.00
  -4  -7  -4   55.56   43.95
  -4  14   7  270.11   53.11
  -4  15   9  153.69   69.20
  -5  -3  -4   44.83   34.74
  -5  15   8    7.59   56.08
  -5  16  10   94.20   66.06
  -5  16  11  -46.74   63.58
  -6  10   1   14.44   27.86
  -6  15   7  320.67   56.47
  -6  16   9   21.41   61.87
  -7 -11  -5   87.92   59.62
  -7  15   6   17.93   45.56
  -7  16   8  -15.55   56.48
  -7  17  10  -16.29   69.77
  -7  17  11    2.73   70.74
  -8  -3  -5    4.63   38.30
  -8  16   7  260.87   58.95
  -8  17   9  -15.10   70.07
 -10  -1  -5   48.23   42.84
 -10  13   2   22.35   37.28
 -10  16   6   78.84   47.36
 -10  17   8  -33.24   60.65
 -11  -9  -6  189.33   74.23
 -11  -8  -6   39.39   67.42
 -11   0  -5   26.72   33.79
 -12  -6  -6  -11.35   59.78
 -13   0  -5  418.84   55.99
 -14   0  -5   22.33   50.03
   7  -6  11  539.44   43.30
   7  -4  12   -5.17   47.38
   7  -3  13  112.16   48.73
   7  -3  14   76.41   54.21
   7  -3  15   -1.82   60.41
   7  -3  16  -13.71   65.01
   6  -2   9  191.33   37.33
   6   1  12    4.77   48.37
   6   2  15  154.77   68.47
   6   1  17  -47.27   66.25
   5 -13   6  220.29   18.11
   5   2   9  317.15   44.50
   5   3  10   98.44   44.40
   5   4  12  342.54   54.15
   5   4  17   86.34   64.04
   4   0   5   13.08   31.47
   4   3   7   17.27   37.79
   4   5   9  648.59   53.09
   4   7  14   50.71   60.25
   4   7  15  220.98   66.49
   3 -17   4   53.41   39.26
   2 -11   1  -15.80   31.97
   2 -18   3   22.20   49.05
   2   2   3  374.27   31.96
   2  10  12   38.87   60.69
   2  10  13   87.02   58.32
   1  -4   0   -8.18   13.83
   1   8   6  117.92   44.50
   1   9   7   29.40   43.88
   0 -16   0  791.66   58.09
   0  11   8   18.95   50.51
   0  13  14   39.89   67.84
  -1  -8  -2  580.77   42.17
  -1  -7  -2  547.15   35.61
  -1  10   5  404.33   48.88
  -1  12   8   56.33   52.24
  -1  13  10  205.40   61.86
  -2 -18  -1  -13.31   59.16
  -2   9   3  614.32   36.63
  -2  14  10   19.68   60.70
  -3  -4  -3  460.74   32.88
  -3 -17  -2  150.16   67.83
  -3  10   3  256.02   36.51
  -3  14   8    8.31   53.05
  -3  15  10  160.00   67.43
  -3  15  11  -20.17   63.69
  -4 -15  -3  137.87   66.21
  -4  -1  -3  419.56   30.36
  -4  16  11   31.62   66.80
  -4  16  12   47.53   69.85
  -5 -13  -4   22.93   43.28
  -5 -12  -4  252.76   56.54
  -5  -4  -4  940.44   45.16
  -5   1  -3    5.55   16.29
  -6  17  11   96.40   66.70
  -7  -9  -5  209.49   53.42
  -7  -8  -5  133.04   52.00
  -7  -6  -5  296.55   47.71
  -7  12   2   28.08   33.76
  -7  13   3   54.15   40.79
  -7  16   7   26.36   59.98
  -8 -12  -5   56.00   66.50
  -8  10   0   29.41   22.47
  -8  15   5   23.40   38.90
  -9   2  -4  823.27   34.97
  -9  16   6   63.03   50.49
  -9  17   8   12.86   60.85
  -9  18  10   14.93   74.56
 -10  12   1  100.71   30.03
 -10  14   3   65.24   43.87
 -10  15   4   25.86   44.89
 -11  -1  -5  201.94   46.65
 -12   3  -4  114.14   29.95
 -13   3  -4  159.06   37.66
 -14  -1  -5    3.46   54.71
 -15  -1  -5  255.97   54.72
   7  -5  11   19.58   38.19
   7  -3  12  109.01   47.61
   7  -2  13  102.93   53.10
   7  -2  14  -20.87   49.27
   7  -2  15  144.01   56.04
   7  -2  16   -8.36   69.29
   6  -3   8   49.07   34.47
   6  -1   9   70.18   42.71
   6   0  10   10.64   40.48
   6   1  11  153.97   45.83
   6   2  12  336.75   60.37
   6   2  13   15.94   51.15
   6   2  14    3.00   53.99
   6   2  16  127.48   66.43
   6   2  17   30.06   70.78
   6   1  18  -30.60   75.97
   5  -2   6  274.26   26.54
   5 -15   7   26.56   22.19
   5   4  11  -28.05   49.04
   5   5  13   34.32   57.51
   5   5  14   36.39   62.19
   5   5  15    0.33   60.87
   5   5  16  -18.94   67.16
   4   2   6  908.75   39.53
   4   7  12  330.01   57.89
   4   7  13  219.27   60.43
   3   8  10  366.91   55.86
   3   9  13   30.68   57.75
   3   9  14  146.46   59.49
   3   9  15    6.91   64.91
   2 -10   1   49.81   28.49
   2 -15   2   76.17   40.25
   2   4   4  385.50   27.80
   2  11  14   51.23   63.73
   2  11  15   -7.38   61.52
   1 -18   2   49.37   45.82
   1 -20   3   35.94   50.37
   1   6   4   79.77   32.29
   1  11  10  207.15   57.30
   1  12  13    8.36   63.98
   1  12  14  279.96   71.27
   0 -10  -1   -5.60   31.98
   0 -15   0   11.10   49.13
   0 -18   1   -2.71   49.02
   0 -20   2    1.19   56.15
   0  12   9   12.85   54.05
   0  13  12    4.08   65.04
   0  13  13  342.38   69.19
  -1 -15  -1  108.37   47.17
  -1 -18   0   40.03   50.18
  -1 -20   1   79.23   58.13
  -1  13   9   26.27   55.53
  -1  14  13    9.55   65.01
  -2 -13  -2  251.79   47.92
  -2  -2  -2  499.80   25.08
  -2 -17  -1   46.20   54.03
  -2  12   6   23.22   45.48
  -2  15  12  -24.68   70.70
  -2  15  13    3.56   70.95
  -3 -10  -3  210.75   49.20
  -3  -5  -3  152.36   33.96
  -3 -16  -2   99.25   60.98
  -3  13   6  122.19   48.27
  -4  13   5   37.16   44.03
  -4  15   8   63.29   55.38
  -4  16  10   97.07   64.21
  -5  12   3  228.61   48.89
  -5  13   4   22.45   50.17
  -5  16   9   45.36   59.83
  -6 -14  -4    5.95   60.47
  -6  17  10   32.64   62.48
  -7  14   4   15.92   37.55
  -7  17   9   32.42   64.83
  -8 -11  -5  103.20   67.05
  -8   1  -4  -10.68   24.11
  -8  16   6   60.34   53.34
  -8  17   8   38.42   60.65
  -8  18  10   12.62   71.39
  -9  -3  -5  -20.16   39.13
  -9  17   7   91.98   67.55
 -10  -2  -5  -14.06   38.37
 -10   5  -3  980.42   25.72
 -12  -1  -5    0.44   39.87
   7  -9  10   29.10   27.37
   7  -7  10    0.94   33.29
   7  -6  10  107.55   33.83
   7  -4  11  447.22   39.29
   7  -3  11    4.56   40.35
   7  -2  12   14.78   46.66
   7  -1  13  106.50   52.43
   7  -1  14  105.35   55.30
   7  -1  15   -1.20   57.12
   7  -1  16   13.07   61.09
   7  -2  17  122.75   65.30
   7  -1  17   20.99   70.64
   6  -6   7   -5.53   21.74
   6  -2   8   95.00   36.82
   6   3  13   -0.88   53.60
   6   3  14   -1.17   53.38
   6   3  15   36.20   59.95
   6   3  16   76.64   60.40
   6   3  17  -10.93   70.83
   5   2   8 1089.40   52.72
   5   3   9  304.55   44.36
   5   5  11  413.33   50.36
   5   5  12   61.00   46.80
   5   6  14  180.52   63.58
   5   6  15  -24.59   58.32
   5   6  16   17.25   60.23
   4   5   8  175.91   45.10
   4   7  11   69.14   53.25
   4   8  15    1.90   67.34
   3   6   7  250.31   33.40
   3   7   8  674.55   50.77
   3   9  11   -8.64   54.04
   3  10  15  132.54   63.62
   2  -9   1  182.07   26.46
   2 -17   3   28.41   47.68
   2 -19   4  371.45   56.30
   2   9   8  413.94   50.13
   2  11  13    5.96   58.83
   1 -10   0    3.89   28.43
   1  -9   0   13.73   32.14
   1 -15   1  151.06   40.21
   1 -21   4   37.65   51.76
   1  12  11   55.44   60.91
   0  -7  -1   37.47   25.69
   0   8   4 3526.59   65.47
   0  11   7  159.76   49.46
  -1 -17   0   36.00   50.64
  -1  12   7  134.01   49.11
  -1  14  11   62.51   58.64
  -2 -12  -2   23.84   44.31
  -2  13   7  -27.83   46.10
  -3  -9  -3  192.72   47.16
  -3 -15  -2  482.31   61.26
  -3 -18  -1  522.88   73.17
  -3  14   7  110.31   54.31
  -3  15   9  155.85   58.80
  -3  16  11   95.20   63.21
  -4 -13  -3   39.03   53.12
  -4 -17  -2  -14.93   67.92
  -4  14   6  155.70   49.14
  -4  16   9  119.02   64.95
  -5  -9  -4  174.74   37.69
  -5  -8  -4  728.17   54.61
  -5  -6  -4  310.10   34.01
  -5 -15  -3   -0.67   64.88
  -5  11   2   38.05   37.23
  -5  16   8  361.62   61.33
  -5  17  10   52.87   65.87
  -5  17  11  127.36   65.39
  -6   2  -3   82.18   18.31
  -6  16   7    8.46   53.46
  -6  17   9   33.99   60.02
  -7   3  -3  162.78   20.65
  -7  17   8  153.95   62.40
  -8  -8  -5   19.26   37.92
  -8  -7  -5   12.56   35.11
  -9  12   1   10.06   29.51
  -9  15   4   22.06   46.53
  -9  18   9   10.19   62.60
 -10   2  -4    8.37   28.11
 -10  16   5  -13.53   40.05
 -12  -2  -5  -14.67   43.11
 -14  -2  -5   65.76   51.22
 -15  -3  -5  296.77   70.57
   7 -10  10    6.92   21.82
   7  -5  10   54.73   32.94
   7  -1  12  131.98   52.00
   7   0  14   27.41   53.98
   7   0  15   65.12   57.86
   7   0  16  -37.64   64.91
   7   0  17  149.06   71.66
   6   3  12   29.60   49.62
   6   4  14   37.51   51.73
   6   4  15  139.14   60.94
   6   4  16   99.89   64.55
   5  -1   6  343.20   30.41
   5   1   7  492.07   39.39
   5   6  12  389.41   61.21
   5   6  13  105.18   59.14
   4   1   5  576.71   33.64
   4   3   6    9.28   34.81
   3 -13   3  133.33   27.49
   3 -16   4    6.34   34.00
   3   2   4  190.60   29.80
   3   4   5 1324.75   49.59
   3  10  12   34.80   56.85
   2  -8   1   48.14   22.53
   2  -6   1   71.31   14.65
   2 -14   2  -15.90   31.73
   2  12  14  109.64   63.74
   1  -8   0  -18.15   23.94
   1  -7   0   -6.67   20.90
   1  -6   0    0.65   17.75
   1 -14   1  243.11   45.20
   1 -17   2   47.28   39.92
   1 -19   3   12.76   49.17
   1   9   6  570.61   50.01
   1  12  10   58.66   61.32
   1  13  13   36.69   67.23
   0 -14   0 2057.95   62.60
   0 -17   1   27.47   45.93
   0 -21   3  129.21   67.94
   0  14  12    2.41   63.78
   0  14  13   74.99   69.58
  -1 -19   1  181.35   56.68
  -1   5   1 1186.61   30.66
  -1 -21   2  -34.64   64.89
  -1  14  10   69.64   43.85
  -2 -11  -2  126.69   43.86
  -2  14   8   92.79   53.97
  -2  15  10  376.05   65.51
  -3  15   8  367.23   57.67
  -4 -12  -3   91.02   53.31
  -4  -2  -3  437.65   28.66
  -4 -16  -2   84.98   63.71
  -4   9   1  127.27   29.57
  -4  17  11   27.12   68.33
  -5 -14  -3   70.27   58.82
  -6  -4  -4   -5.29   38.40
  -6   9   0  157.49   21.14
  -6  13   3  416.28   41.28
  -6  14   4   -6.24   39.16
  -6  18  11    1.14   75.86
  -7 -13  -4  209.56   64.53
  -7  -1  -4  263.57   29.77
  -7  18  10   38.58   70.29
  -8  15   4   -3.74   45.33
  -8  17   7   31.39   53.20
  -8  18   9   -4.70   65.55
  -9  -8  -5    3.74   49.89
  -9   1  -4   -4.24   29.66
  -9  16   5    4.25   42.11
  -9  18   8   32.24   71.39
 -10 -10  -5   43.42   65.00
 -10  -9  -5    0.65   65.89
 -10  -7  -5   36.22   57.69
 -10  -5  -5   83.81   48.91
 -11  -4  -5   29.81   54.32
 -11  -3  -5   81.89   43.99
 -11   2  -4  153.40   31.27
 -11   5  -3  -21.06   20.75
 -12  -3  -5   82.69   47.53
 -12   2  -4   43.28   33.20
 -13  -4  -5  261.48   63.38
 -13   2  -4    4.89   38.15
 -13   5  -3   26.26   28.07
 -14  -5  -5   19.88   70.78
 -14  -4  -5   68.55   59.42
 -14  -3  -5   25.73   53.86
 -14   2  -4   20.63   40.94
 -15  -4  -5   23.62   66.63
   7  -4  10   15.16   28.98
   7  -3  10  117.44   37.30
   7   0  12  149.15   53.82
   7   0  13  242.31   51.94
   7   1  14  155.50   54.02
   7   1  15   27.77   57.80
   7   1  16   51.45   64.38
   7   1  17   -7.92   67.26
   7   0  18  -23.38   69.10
   6  -4   7   -6.85   24.70
   6  -1   8   -1.69   32.56
   6   4  13   93.37   55.55
   6   4  17  -31.03   60.91
   5   3   8   -2.59   42.14
   5   6  11   17.08   49.86
   5   7  14   79.39   59.88
   5   7  15  137.37   64.22
   5   7  16   38.91   68.67
   4   6   8   28.06   43.05
   4   7   9  343.60   49.33
   4   9  13  128.12   60.76
   4   9  14   -7.64   67.72
   4   9  15  105.25   73.38
   3  10  11  250.44   60.51
   3  11  14  215.64   67.91
   2 -16   3  227.14   41.47
   2   3   3   10.34   29.46
   2   9   7    8.43   40.49
   1 -20   4  163.37   60.40
   1  11   8  129.59   48.43
   1  12   9   48.75   49.95
   1  13  12   -6.28   62.44
   0  13   9  317.02   60.86
   0  14  11   30.37   61.74
  -1 -12  -1  517.31   47.65
  -1 -16   0   10.38   48.49
  -1  10   4  615.50   46.56
  -1  11   5  764.86   56.36
  -1  12   6  -31.91   48.02
  -1  14   9   66.47   61.21
  -1  15  11   57.34   64.37
  -2 -15  -1  -11.50   50.47
  -2 -18   0  -28.91   56.17
  -2 -20   1   19.51   60.50
  -2  10   3  397.86   44.63
  -2  11   4 1274.38   55.27
  -2  16  11    0.69   60.31
  -3 -13  -2  396.21   52.18
  -3 -17  -1  184.66   66.50
  -3  12   4   23.00   39.68
  -3  16   9   42.74   67.51
  -4 -11  -3   69.69   47.43
  -4 -10  -3  444.62   54.40
  -4  14   5   -9.10   50.00
  -4  16   8   46.64   55.00
  -5   0  -3   44.58   19.59
  -5  16   7   39.41   51.73
  -5  18  11    5.70   65.02
  -6  -8  -4    5.51   48.02
  -6  -7  -4  253.25   47.40
  -6  -5  -4  296.70   43.07
  -6 -15  -3  691.57   77.37
  -6  12   2  177.90   33.46
  -6  15   5    2.18   41.72
  -6  18  10  -14.89   67.04
  -7  -2  -4   10.81   29.19
  -7  17   7   10.61   56.58
  -7  18   9   50.60   60.64
  -8  13   2   -6.63   30.83
  -8  16   5  -34.97   47.56
  -8  18   8  -11.86   68.79
  -9  17   6    9.87   50.89
 -10   1  -4  -18.01   32.41
 -11  -7  -5  111.67   58.95
 -11  -6  -5   27.11   48.91
 -11  -5  -5  218.32   50.97
 -12  -8  -5  -22.86   70.30
 -12  -5  -5   29.74   48.75
 -12   5  -3  112.84   25.65
 -13  -5  -5  -19.89   57.16
   8  -6  14    0.22   43.48
   7  -2  10    6.71   40.88
   7  -1  11   28.01   38.10
   7   2  14  -17.87   59.56
   7   2  15  118.58   60.30
   7   2  16   24.83   61.82
   7   2  17  115.22   74.61
   7   1  18   -4.97   71.86
   6  -3   7  750.50   34.46
   6   0   8  627.86   47.24
   6   3  10  102.65   48.12
   6   5  14  -28.78   56.92
   6   5  15   48.62   55.98
   6   5  16   40.30   59.36
   5 -12   6  158.87   15.24
   5   0   6  306.74   33.33
   5   7  12  -11.28   57.43
   5   8  15   -1.21   62.63
   4   5   7   15.57   39.54
   4  10  15   21.28   64.69
   3 -15   4  301.03   34.57
   3 -17   5  151.33   39.78
   3   9   9  207.37   39.95
   3  10  10  287.90   59.08
   3  11  13  -12.65   64.36
   2   7   5   24.80   42.58
   2   8   6   -3.92   30.13
   2  10   8   38.23   50.39
   2  12  11   19.84   60.07
   1 -16   2   59.67   41.58
   1 -18   3   31.36   51.57
   1  14  13   -0.41   68.64
   0 -20   3  -16.46   56.37
   0  11   6   -0.65   32.47
   0  12   7   -1.09   51.02
   0  14  10  507.22   67.48
   0  15  13  100.15   74.82
  -1 -15   0  -28.35   43.98
  -1 -18   1  327.62   58.30
  -1 -20   2  -10.18   56.97
  -1   9   3  170.66   36.86
  -1  13   7  117.91   47.11
  -1  14   8   92.62   55.83
  -1  15  10  223.07   64.33
  -2 -14  -1   60.00   47.41
  -2   7   1   55.82   27.08
  -2  14   7   65.55   53.09
  -3   0  -2  207.91   16.41
  -3  17  11   -3.16   65.18
  -4  -4  -3 1077.84   41.10
  -4 -15  -2    7.65   54.16
  -4   2  -2  309.42   12.94
  -4 -18  -1   51.25   66.91
  -4  12   3  126.50   37.37
  -4  17   9  174.53   68.18
  -5 -12  -3  248.21   54.00
  -5  17   8   53.57   53.17
  -5  18  10   18.25   62.60
  -6 -14  -3   28.68   64.92
  -6  17   7  219.19   66.66
  -6  18   9   23.91   62.95
  -7  18   8   13.57   65.75
  -8 -12  -4   14.22   64.52
  -8  -1  -4   -1.53   28.92
  -8  17   6   91.13   57.40
  -9   0  -4  150.49   34.80
  -9   4  -3    8.12   20.07
  -9  18   7   84.37   66.97
 -10   7  -2    1.75   11.37
 -10  16   4   22.05   47.00
 -12   1  -4   74.01   38.82
 -13   1  -4  133.79   46.33
 -15   0  -4   15.15   56.58
   8  -7  13   17.94   40.44
   8  -5  13   41.06   43.85
   8  -5  14    1.17   36.82
   8  -4  14   -9.06   49.32
   8  -3  14    0.77   52.15
   8  -4  15   20.37   43.62
   8  -3  15    9.81   56.19
   8  -2  16   23.23   65.44
   7  -7   9  103.01   27.70
   7  -6   9    3.11   23.79
   7  -5   9  155.98   29.31
   7   0  11  277.97   43.00
   7   1  12  165.19   50.23
   7   2  13   96.71   52.08
   7   3  14   91.57   61.67
   7   3  15  -26.27   59.70
   7   3  16   -2.01   61.83
   7   3  17   45.89   70.71
   6   2   9  186.33   43.58
   6   5  12   70.74   52.52
   6   6  15  131.58   59.13
   6   6  16   60.90   64.35
   5   4   8  909.20   52.88
   5   8  13   31.07   61.57
   5   8  14   99.25   55.86
   4   4   6  646.14   41.94
   4   7   8  122.17   44.35
   4   9  11  250.57   58.24
   4  10  13   14.78   63.10
   4  10  14   52.34   62.17
   3 -12   3   40.43   23.97
   3   8   7   90.00   40.64
   3  11  11   -2.97   60.58
   2 -19   5   18.88   48.78
   2  12  10   17.94   60.50
   2  13  12   10.11   53.68
   2  13  13   47.43   61.75
   1   6   3   25.25   35.01
   1  10   6   41.11   40.82
   1  11   7  339.34   50.10
   1  12   8  153.50   51.13
   1  13  10  217.54   46.92
   1  14  12    9.62   68.16
   0 -12   0 3945.81   68.18
   0 -21   4   10.23   60.58
   0  13   8   24.20   48.07
   0  14   9  -61.67   55.05
   0  15  11   92.76   61.36
   0  15  12   -8.01   62.55
  -1 -10  -1  458.00   44.04
  -1 -21   3   89.66   64.54
  -1  16  12   -0.16   70.24
  -2  -6  -2  148.19   25.29
  -2 -19   1  -17.36   57.25
  -2   9   2  199.14   36.31
  -2  15   8  149.88   53.47
  -3 -12  -2  225.35   36.72
  -3 -18   0   26.28   61.68
  -3  10   2  141.54   32.67
  -3  17  10   31.84   62.16
  -4  -7  -3  190.59   40.59
  -4  -6  -3  617.41   45.09
  -4 -14  -2  113.23   53.14
  -4  16   7   62.77   50.33
  -5  -1  -3  -12.77   24.18
  -5  13   3   -7.31   36.44
  -5  15   5  175.81   46.25
  -6 -13  -3  467.18   64.20
  -6   1  -3 1247.76   32.00
  -7  -8  -4   72.26   47.55
  -7  -7  -4  495.64   51.49
  -7  -5  -4  424.11   45.11
  -7  -4  -4  180.35   38.96
  -7 -14  -3   -1.84   64.04
  -7  10   0    8.75   20.96
  -7  17   6   81.44   58.32
  -7  19  10   16.75   69.66
  -8 -10  -4   39.86   54.94
  -8  -2  -4   22.75   33.55
  -8  18   7  233.53   70.47
  -8  19   9   54.31   59.50
  -9 -12  -4  193.58   67.65
  -9  11   0    2.80   21.40
 -10   0  -4   22.22   38.73
 -10  14   2   16.39   36.29
 -14   0  -4  -16.22   50.16
 -15  -1  -4    7.67   60.02
   8  -3  13   29.27   48.58
   8  -2  14   11.76   56.04
   8  -2  15   27.36   53.37
   8  -1  15    6.09   62.37
   7  -8   9   16.30   23.08
   7  -4   9   20.12   30.22
   7   0  10  272.71   48.09
   7   1  11   57.48   42.14
   7   2  12   -2.33   50.50
   7   3  13   96.24   51.54
   7   4  15   97.57   63.32
   7   4  16  -16.98   61.32
   7   4  17   23.01   80.74
   6  -2   7    7.43   26.43
   6   1   8   17.03   37.12
   6   3   9  116.45   41.88
   6   4  10  103.08   47.02
   6   6  13  120.40   56.86
   6   7  15   -2.98   57.51
   6   7  16   54.12   66.92
   5 -14   7    9.00   20.46
   5   7  10  110.62   50.21
   4   8   9   15.99   34.74
   4   9  10   66.77   51.60
   4  10  12   73.93   56.62
   4  11  14   23.92   62.37
   3 -18   6   63.11   39.30
   3   7   6  145.45   43.57
   3  10   9  158.98   61.35
   3  12  12   22.28   56.10
   2 -12   2   20.17   25.53
   2 -15   3  136.70   32.28
   2 -17   4  520.71   50.33
   2   6   4   53.12   37.09
   2  10   7   27.12   43.81
   2  11   8  102.76   52.60
   2  13  11   36.34   57.36
   1 -15   2   14.87   36.14
   1 -19   4  -16.43   48.55
   1   8   4  435.54   43.97
   1  13   9   30.95   62.10
   1  14  11   53.36   58.42
   0 -11   0  -15.14   32.57
   0 -17   2    5.54   48.38
   0   6   2  462.90   33.75
   0 -19   3  134.18   49.95
   0  12   6 1696.36   63.72
  -1  -9  -1  510.49   38.99
  -1 -17   1  231.16   51.93
  -1 -19   2   35.05   51.20
  -1  12   5  585.29   53.08
  -1  14   7   15.48   47.37
  -1  16  11   -1.10   58.23
  -2 -13  -1   15.27   44.94
  -2 -16   0   30.77   48.24
  -2 -20   2    6.19   65.60
  -2  14   6    2.55   47.49
  -2  16   9  394.05   63.71
  -2  17  11   78.71   65.68
  -3 -10  -2  132.92   42.24
  -3 -15  -1  200.04   55.78
  -3  13   4  201.69   48.11
  -3  17   9   31.16   60.66
  -4  17   8   37.27   56.37
  -5 -10  -3  130.31   52.40
  -5 -15  -2   81.99   49.04
  -5  12   2  642.15   44.56
  -5  17   7  135.33   55.65
  -5  18   9   23.69   62.11
  -6 -16  -2   31.26   69.84
  -6  16   5  137.29   50.05
  -6  18   8  124.21   64.30
  -6  19  10   -1.79   70.34
  -7   2  -3   -4.21   21.09
  -7  18   7   25.46   65.67
  -7  19   9  -44.42   67.72
  -8  -8  -4   32.77   49.82
  -8  -7  -4   -0.98   44.90
  -8  -3  -4   26.90   36.62
  -8   3  -3  168.81   20.56
  -9  15   3  -10.85   39.89
  -9  17   5   33.53   48.95
 -10   4  -3  166.07   22.46
 -11   0  -4   -7.33   31.96
 -11  13   1  114.60   28.24
 -12   0  -4   66.23   36.06
 -13   0  -4  131.71   42.63
 -13   4  -3   11.33   30.63
 -13   7  -2   59.26   21.15
 -14  -1  -4  140.85   56.45
 -15  -3  -4  -20.84   73.69
   8  -5  12  387.00   44.35
   8  -4  12   37.27   43.73
   8  -2  13   65.77   46.49
   8  -1  13  -17.81   52.00
   8   0  14   75.98   60.20
   8   0  15  -27.56   56.14
   8   0  16    9.09   60.38
   8   0  17   34.10   62.23
   7  -2   9   20.58   36.01
   7   2  11  334.27   47.45
   7   5  16   33.68   66.30
   6  -1   7  981.63   38.59
   6   2   8   65.54   44.60
   6   7  14   21.47   59.41
   5   5   8   -9.15   40.93
   5   9  12   14.64   50.99
   4 -10   4  461.44   17.89
   4   0   4 1124.39   31.86
   4   3   5  716.49   40.95
   4   5   6    9.26   39.09
   4  10  11   20.01   53.24
   4  11  13   67.74   69.86
   3 -11   3   43.16   22.14
   3   1   3  377.34   26.63
   3 -14   4   -0.04   25.99
   3   6   5 1990.43   61.88
   2  12   9  464.83   59.38
   2  14  13  164.77   67.17
   1 -11   1  883.42   42.82
   1 -17   3   42.21   39.15
   1 -20   5   69.40   56.27
   1  11   6  132.03   47.04
   1  14  10   93.70   59.90
   0 -14   1   12.86   43.36
   0 -20   4  595.33   73.12
   0  11   5  104.58   44.50
   0  13   7   15.74   45.94
   0  14   8  100.94   55.49
   0  15  10  -10.41   58.27
   0  16  12   42.91   67.61
  -1  -2  -1  674.26   16.58
  -1 -16   1  220.56   53.71
  -1   8   2  597.00   34.91
  -1 -20   3   56.82   57.19
  -1  11   4  -10.76   42.88
  -1  15   8  -33.76   58.51
  -1  16  10  191.40   57.48
  -2 -12  -1    9.05   42.66
  -2 -18   1   54.60   53.03
  -2  15   7   47.95   44.84
  -2  17  10  118.97   63.60
  -3  -9  -2  940.84   53.32
  -3  -1  -2  385.78   21.24
  -3 -17   0  -27.62   58.68
  -3 -19   1  166.39   66.96
  -3  16   7   11.96   52.50
  -4 -12  -2  144.73   50.62
  -4 -16  -1  130.68   46.45
  -4 -18   0  502.89   75.69
  -4  14   4  303.82   46.04
  -4  15   5  164.81   47.00
  -4  16   6  150.09   58.68
  -5 -17  -1  345.49   73.51
  -5  19  10   76.61   68.48
  -6  14   3   37.32   35.73
  -7 -12  -3   -1.81   55.90
  -8 -13  -3   83.31   64.07
  -8   6  -2   28.78    9.32
  -8  15   3   39.74   41.79
  -8  19   8    2.44   60.28
  -9  -7  -4   24.69   49.45
  -9  -3  -4  255.44   39.31
  -9  -2  -4  836.87   45.94
 -10  -9  -4   24.62   59.83
 -10  -2  -4   21.35   42.15
 -10  -1  -4    4.07   35.27
 -11 -10  -4   44.16   71.95
 -11   4  -3   79.49   25.63
 -12  -1  -4   63.59   38.76
 -12   4  -3  642.87   34.18
 -12   7  -2   96.78   20.73
 -13  -2  -4    5.82   50.31
 -13  -1  -4  120.55   47.12
 -14  -3  -4  120.98   64.01
 -14  -2  -4   66.29   50.55
 -15  -4  -4   46.59   69.64
   8  -8  12    0.32   32.74
   8   0  13  184.60   57.02
   8   1  14  -26.01   60.58
   8   1  15   12.65   62.03
   8   1  16  198.95   65.77
   8   1  17   21.53   63.11
   7  -1   9  270.09   37.76
   7   1  10    7.94   39.59
   7   3  11   17.94   48.08
   7   4  12  -12.04   48.16
   7   5  14  162.77   58.23
   7   5  15    8.14   57.65
   6   4   9  503.55   47.71
   6   5  10  148.25   44.09
   6   6  11   24.16   50.36
   6   7  12   74.77   57.74
   6   8  14   -0.75   59.48
   6   8  15  101.69   65.09
   5   2   6  298.51   35.14
   5   6   8  563.23   50.35
   5   7   9  -23.31   48.15
   5   9  11  369.74   57.00
   4   7   7   36.85   42.10
   4   8   8   27.74   30.82
   4   9   9  502.77   42.52
   4  10  10  225.54   57.18
   4  11  12  148.18   58.57
   3   4   4   15.31   22.95
   3  11   9   85.12   56.29
   3  13  13   -1.39   61.18
   2 -11   2  141.33   28.52
   2 -14   3  244.75   37.90
   2  11   7   88.75   46.20
   2  14  12   20.35   45.75
   1 -14   2   17.04   40.84
   1  13   8   51.80   49.86
   1  14   9   82.78   59.49
   1  15  11   76.72   65.65
   0 -16   2   74.27   48.07
   0  10   4 1865.02   60.94
   0 -21   5  149.17   61.34
   0  15   9  489.14   62.14
   0  16  11   10.06   64.47
  -1 -13   0  -30.71   40.07
  -1 -18   2   17.63   49.29
  -1 -21   4   68.17   72.97
  -1  16   9  102.80   62.00
  -1  17  11   57.05   69.74
  -2  17   9   33.32   53.30
  -3  -8  -2  237.86   41.98
  -4 -11  -2   97.49   48.17
  -4  10   1   86.64   31.02
  -4  13   3    7.60   37.06
  -4  17   7   13.94   51.51
  -5  -7  -3   12.06   30.55
  -5  -5  -3   77.03   37.78
  -5  -4  -3   54.83   29.12
  -5  -3  -3  223.15   31.51
  -5   9   0   -7.27   24.08
  -5  16   5   74.57   52.62
  -6 -10  -3   23.86   47.19
  -6  -9  -3 1537.83   62.89
  -6   0  -3  171.88   23.99
  -6 -14  -2   45.50   59.48
  -6  13   2  -10.97   35.02
  -6  18   7   -7.78   58.20
  -7 -11  -3   37.26   51.26
  -7  17   5   80.15   51.02
  -8 -12  -3  613.67   70.62
  -8  14   2    8.80   35.50
  -8  18   6   54.69   52.22
  -9  -5  -4    8.01   43.04
  -9  -4  -4  277.44   44.07
  -9   3  -3   68.44   22.70
 -10  -8  -4   82.23   55.81
 -10  -3  -4   -3.80   38.45
 -11  -7  -4  112.57   55.77
 -11  -4  -4  113.40   55.09
 -11  -3  -4  184.06   43.02
 -11  -2  -4  130.68   40.45
 -12  -5  -4   22.91   56.19
 -12  -3  -4   70.17   45.63
 -12  -2  -4   81.23   40.33
 -13  -7  -4   35.48   64.44
 -13  -5  -4   26.91   56.41
 -14  -5  -4   59.00   60.55
 -14   3  -3  137.72   39.21
   8  -6  11  381.57   41.36
   8  -5  11  -28.17   35.69
   8  -4  11  110.73   40.45
   8  -3  11   12.84   41.93
   8  -1  12  282.80   43.98
   8   1  13   32.18   47.52
   8   2  14   30.34   53.22
   8   2  15   20.33   60.63
   8   2  16   26.81   63.38
   8   2  17   -7.52   65.65
   8   3  17   17.59   75.60
   7   2  10   25.69   39.28
   7   5  13   91.59   57.11
   7   6  14   39.44   55.04
   7   6  15    4.13   58.82
   7   6  16   15.75   61.21
   6   6  10   31.33   46.67
   6   9  15   14.75   68.31
   5  -1   5 1046.77   32.24
   5   5   7  445.96   45.56
   5  10  12   62.80   60.32
   5  11  14    9.67   61.02
   4  11  11   68.38   41.30
   4  12  12   18.96   52.75
   4  12  13   67.78   61.97
   3 -17   6   22.72   39.39
   3  13  11   -3.25   56.71
   3  14  13   21.19   62.75
   2 -16   4   -1.12   32.27
   2   7   4 1681.26   55.03
   2  10   6   -7.38   43.25
   2  12   8   48.11   37.24
   2  13   9   15.84   56.48
   1 -16   3   11.38   38.44
   1   7   3  330.57   35.91
   1 -18   4   59.34   41.93
   1   9   4  409.60   43.26
   1  15  10  238.34   61.42
   1  16  12   40.22   67.28
   0  -9   0    4.17   29.16
   0 -13   1   79.54   36.12
   0  14   7   13.97   49.71
   0  16  10  411.37   69.00
  -1  -6  -1 1190.10   31.36
  -1 -12   0   21.90   36.43
  -1 -15   1  128.09   49.70
  -1 -19   3   24.73   57.63
  -1  13   5  740.38   53.03
  -1  14   6    9.42   47.12
  -1  15   7   35.12   49.16
  -1  17  10   48.56   62.34
  -2 -14   0   15.06   42.43
  -2 -17   1   49.43   49.67
  -2  14   5  311.76   48.19
  -2  15   6  270.77   53.37
  -2  16   7   14.71   47.00
  -3  -6  -2  368.17   33.13
  -3  -2  -2  700.72   26.87
  -3 -16   0    2.05   49.70
  -3 -18   1  525.64   65.18
  -4 -10  -2  179.62   45.96
  -4 -17   0   12.24   63.10
  -4  18   8    4.61   54.88
  -4  19  10   -5.13   62.91
  -5 -12  -2  617.59   59.18
  -5  17   6   72.98   50.83
  -5  18   7   49.44   58.94
  -5  19   9  -23.90   62.63
  -6  -8  -3    8.71   44.88
  -6  -1  -3 1253.87   35.87
  -6  19   8  -50.92   63.87
  -7  15   3   -8.64   40.97
  -7  18   6   48.49   56.49
  -7  20   9   16.38   60.90
  -8   2  -3 2291.38   39.11
  -8  19   7   18.02   54.54
  -9 -12  -3   27.15   67.40
  -9  13   1   16.91   28.63
 -13   3  -3   54.39   32.12
   8  -7  11   -8.72   32.42
   8  -2  11  105.83   37.65
   8   1  12  268.25   55.87
   8   2  13   61.53   51.83
   8   3  14   11.53   52.66
   8   3  15    3.33   58.13
   8   4  16  -51.35   72.48
   7  -5   8  882.75   34.61
   7  -4   8   16.64   27.98
   7  -3   8  896.28   40.11
   7   1   9  283.55   41.89
   7   3  10   93.47   42.65
   7   5  12  263.51   50.77
   7   7  15    5.24   60.67
   6   4   8  149.96   40.44
   6   8  12  200.59   57.97
   6   9  13   -0.73   58.20
   6   9  14   21.54   59.67
   5 -15   8   17.41   21.18
   5   7   8   14.14   44.65
   5  11  13   26.57   62.73
   4   8   7  197.34   43.18
   4  12  11   43.95   57.03
   3 -10   3  226.85   20.75
   3 -13   4  225.81   24.25
   3  10   7   48.09   44.48
   3  11   8  501.07   61.94
   3  12   9   77.67   54.13
   2 -10   2   20.30   26.57
   2  14  10    2.45   53.29
   2  15  12   26.67   63.51
   1   5   2  394.15   33.02
   1 -19   5  339.28   58.04
   1  13   7  129.98   51.31
   1  14   8  157.36   54.28
   1  16  11   51.31   65.86
   0  -8   0 1403.63   39.53
   0   7   2   -8.37   20.25
   0   9   3 1297.92   38.27
   0 -19   4  -12.08   46.63
   0  12   5  -39.18   41.54
   0  16   9   39.16   54.44
   0  17  11   53.66   66.49
  -1 -17   2   56.41   45.96
  -1  12   4   23.06   42.41
  -1  16   8   52.12   58.15
  -2   8   1   61.66   23.12
  -2  10   2    4.46   30.76
  -2  17   8   50.09   57.40
  -2  18  10  -31.39   55.83
  -3  -5  -2 2063.63   48.35
  -3 -15   0    9.56   48.17
  -3  14   4  -28.87   41.40
  -3  15   5  137.80   45.33
  -3  16   6  123.67   50.30
  -3  17   7   10.39   50.37
  -4   1  -2   49.19   13.93
  -4 -14  -1   72.52   36.54
  -4  12   2  137.21   34.55
  -4  16   5   16.28   55.39
  -4  19   9  128.92   58.56
  -5 -15  -1  180.91   63.78
  -5  20  10  -26.43   71.95
  -6  -6  -3  315.23   42.99
  -6 -13  -2  -12.60   39.04
  -6 -16  -1   -0.42   69.02
  -6  10   0   12.38   21.41
  -6  17   5   29.85   53.10
  -6  18   6   88.71   62.96
  -6  20   9  -43.76   75.92
  -7  -9  -3   31.68   46.61
  -7  14   2  141.47   32.98
  -7  19   7   14.24   55.90
  -8 -10  -3 1226.42   68.52
  -9 -11  -3   52.33   64.30
  -9  17   4   -6.22   45.01
 -10   3  -3 1649.76   38.35
 -11   3  -3   19.75   24.48
 -12   3  -3   -3.08   28.84
 -14   2  -3    5.57   42.53
 -15   1  -3   21.02   49.38
   9  -2  15   28.35   52.88
   8   0  11  313.46   44.37
   8   3  13   65.19   50.68
   8   4  14   60.63   54.63
   8   4  15  -18.43   58.82
   8   5  16   58.35   73.37
   7  -6   8   31.81   22.05
   7  -2   8    8.31   29.14
   7  -1   8  962.77   46.28
   7   2   9  -16.06   38.28
   7   4  10   51.14   44.51
   7   5  11    9.59   48.51
   7   7  13  131.58   57.32
   7   7  14  111.66   53.02
   7   8  15   18.30   59.63
   6  -4   6   49.23   20.71
   6   7  10   90.77   49.59
   6   8  11  -13.26   52.85
   6   9  12   39.92   57.60
   6  10  14  -71.31   68.29
   5  11  12   21.38   60.71
   4  -9   4  206.38   14.03
   4   5   5   41.45   35.62
   3 -15   5  198.10   29.74
   3   9   6   37.61   39.99
   3 -18   7   81.69   37.59
   3  13  10   20.01   42.74
   3  14  11  146.85   60.00
   2 -13   3   32.91   29.50
   2 -17   5   12.06   40.42
   2  11   6 1064.93   56.38
   2  12   7  -20.72   50.32
   2  13   8   28.38   51.97
   2  14   9  361.24   61.78
   2  15  11   22.20   57.74
   1 -17   4  -17.18   46.78
   1  11   5  863.17   50.87
   1 -20   6   10.86   43.24
   1  15   9  116.61   58.60
   1  16  10  143.46   60.83
   0 -12   1    7.45   32.07
   0 -15   2   21.60   36.62
   0 -17   3  129.28   41.20
   0  11   4   -1.48   40.27
   0  17  10  -12.38   61.55
  -1 -14   1  233.88   45.28
  -1   9   2    3.30   31.34
  -1  11   3  170.81   43.77
  -1 -20   4  124.04   60.68
  -1 -21   5   90.60   72.59
  -1  17   9   75.36   51.34
  -2  -9  -1  175.49   38.71
  -2 -16   1   22.19   42.46
  -2 -18   2   63.34   51.06
  -2  18   9   73.22   58.72
  -3 -17   1  137.29   57.21
  -3 -19   2   95.62   63.06
  -4 -13  -1   10.54   46.24
  -4  17   6   19.99   51.50
  -5 -14  -1  138.24   56.09
  -5 -17   0   16.06   63.53
  -5  13   2    7.01   31.39
  -5  20   9   22.34   71.72
  -6  -5  -3 1160.32   39.50
  -6  -4  -3  124.68   37.57
  -6  -3  -3 2292.58   50.23
  -6  15   3  685.62   47.29
  -6  19   7  136.52   58.16
  -7   0  -3    7.74   22.31
  -7  20   8  -28.84   57.56
  -8   1  -3  424.13   30.18
  -8  13   1   25.37   28.15
  -8  17   4  -25.54   44.23
  -8  18   5   44.84   53.70
  -9 -10  -3    8.86   62.05
  -9   2  -3   28.67   24.85
  -9  16   3  -32.36   41.19
 -10 -10  -3   22.87   61.46
 -13   2  -3   41.78   39.65
 -14   1  -3  176.51   51.00
 -15  -1  -3   -2.77   56.45
 -15   0  -3  -40.19   47.09
 -16  -3  -3   39.12   67.80
   9  -2  14   13.52   56.48
   9  -1  15   23.01   52.42
   9   0  15  -27.26   59.89
   9   0  16   42.37   57.49
   8  -3  10  326.44   38.11
   8  -2  10   56.35   37.45
   8   1  11   40.16   41.81
   8   3  12  311.25   54.48
   8   4  13   84.57   51.92
   8   5  14   -8.88   56.58
   8   5  15   -0.90   54.82
   8   6  16    3.98   66.18
   7  -7   8  633.30   24.92
   7   0   8   17.58   38.79
   7   3   9   70.85   40.85
   7   5  10   32.40   50.80
   7   6  11  524.61   56.12
   7   7  12  311.27   57.09
   7   8  14   35.44   58.22
   6  -2   6  105.23   24.32
   6   3   7  775.33   46.46
   6   8  10   37.65   50.05
   6   9  11    1.33   50.94
   6  10  13  104.05   60.83
   5   1   5 1047.87   35.23
   5 -13   7  190.26   19.50
   5  10  10   73.51   52.72
   5  11  11  212.52   61.43
   4   9   7   45.97   42.30
   4  10   8   80.87   34.55
   4  13  11   75.83   54.37
   3   8   5  642.10   48.48
   3  11   7   20.21   46.68
   3  12   8   39.24   51.62
   3  13   9  139.02   55.41
   3  15  12    3.13   63.15
   2 -15   4  878.61   38.07
   2   8   4    3.85   28.89
   2  15  10  404.10   63.62
   2  16  12   18.87   60.76
   1  10   4  542.59   46.17
   1  13   6   96.15   45.56
   1  14   7  -10.17   49.28
   1  15   8   18.41   49.78
   1  17  11   87.16   63.58
   0  -7   0   34.82   22.16
   0   5   1  164.89   26.07
   0  14   6  265.21   50.34
   0  15   7   58.43   52.20
   0  16   8  118.47   60.80
   0  18  11   28.90   63.40
  -1 -18   3   28.73   42.00
  -1  16   7  -18.98   50.31
  -1  17   8   29.83   55.01
  -1  18  10   -7.29   57.77
  -2 -19   3   -5.61   52.04
  -2  17   7   28.61   52.88
  -2  19  10  133.61   67.47
  -3 -14   0    9.31   45.39
  -3  19   9   88.75   60.05
  -4  -7  -2   -9.92   36.34
  -4 -15   0   43.40   52.12
  -4  19   8   40.77   58.17
  -5 -16   0   -7.97   57.66
  -5  16   4  269.75   48.43
  -6   4  -2   -4.12   10.55
  -6  20   8    6.76   60.89
  -7  -5  -3  120.54   38.16
  -7  -1  -3   85.01   26.93
  -7  17   4  125.35   45.69
  -7  18   5   78.52   53.82
  -8  -7  -3   94.30   40.98
  -8 -13  -2    8.95   57.22
  -8  19   6  103.07   48.57
  -9  15   2  164.57   38.22
 -10   2  -3  116.24   27.44
 -11  -9  -3   11.88   62.60
 -11   2  -3    9.59   28.48
 -12   2  -3  737.77   41.16
 -13   1  -3   14.69   45.28
 -13   6  -2  403.01   29.03
 -14  -6  -3   50.25   69.05
 -14   0  -3    3.67   50.33
 -15  -3  -3   -4.89   59.77
 -15  -2  -3   30.23   55.94
   9  -4  13   27.61   39.25
   9  -3  13  150.13   47.10
   9  -2  13   37.98   46.45
   9  -1  14  -11.39   49.89
   9   0  14    8.80   52.17
   9   1  16    0.79   57.12
   9   2  16   28.00   59.23
   9   2  17   14.90   62.62
   8  -6  10  -15.02   28.74
   8  -1  10   77.93   34.66
   8  -9  11   10.21   21.52
   8   4  12   46.67   49.58
   8   5  13   42.00   51.28
   8   6  14   11.36   56.26
   7   1   8  955.78   46.20
   7   4   9   11.05   37.72
   7   7  11  -14.98   46.71
   7   8  12   20.79   58.55
   7   9  14   28.04   61.19
   6   0   6  384.02   36.21
   6   6   8  598.93   49.29
   6   7   9   80.43   45.70
   6  10  12  242.94   56.52
   6  11  13   50.16   63.41
   6  11  14  -19.12   62.14
   5   5   6  167.43   39.39
   5   7   7  562.12   50.41
   5  10   9  200.32   52.70
   5  11  10   58.16   52.18
   5  12  12   96.73   45.97
   5  13  13   31.29   62.10
   4   3   4  378.09   32.74
   4   8   6  605.85   47.58
   4  14  12   -2.68   65.75
   3 -16   6  113.79   32.35
   3  10   6  321.02   46.99
   3  14  10  219.81   45.56
   3  15  11  -40.58   60.92
   2  -9   2  200.22   22.96
   2  12   6   -2.44   41.27
   2  13   7   42.74   48.41
   2  14   8   92.55   53.28
   2  15   9   38.41   56.36
   2  16  11   34.97   58.22
   1  -8   1  270.26   25.96
   1 -12   2   47.95   25.63
   1   6   2    1.75   28.51
   1 -18   5  233.75   45.12
   0  -6   0 7578.99   56.26
   0 -11   1   19.30   32.46
   0 -14   2  211.83   37.90
   0   8   2  437.61   34.42
   0  10   3   10.68   33.14
   0 -18   4  623.04   55.06
   0  12   4 1270.96   54.45
   0  17   9  233.54   61.07
  -1 -10   0  -26.69   30.88
  -1 -13   1  754.77   48.85
  -1 -19   4   14.06   56.44
  -1  13   4   35.29   42.20
  -1  18   9   18.51   55.43
  -2 -15   1   24.48   44.37
  -2 -17   2  175.65   49.06
  -2  11   2  143.10   37.76
  -2 -20   4   -2.22   65.67
  -2  14   4   23.48   40.63
  -2  18   8   50.68   57.00
  -3 -10  -1  372.57   44.36
  -3 -16   1  214.03   49.19
  -3 -18   2   80.37   56.94
  -3  12   2  186.85   39.18
  -3  15   4  290.68   43.44
  -3  16   5  445.66   52.82
  -3  17   6   32.91   47.72
  -3  18   7   77.24   53.41
  -4  -6  -2   99.02   34.45
  -4   0  -2    8.27   15.00
  -4 -17   1   38.69   59.73
  -4  20   9   22.61   64.22
  -5 -13  -1  507.03   56.20
  -5  15   3   17.11   40.21
  -5  20   8   94.07   65.01
  -6 -14  -1   41.08   57.67
  -6  14   2   22.14   28.68
  -6  21   9   18.57   70.68
  -7 -11  -2  706.24   60.38
  -7  11   0   -0.06   20.45
  -7  13   1    3.71   26.99
  -7  16   3   28.76   39.29
  -7  19   6   84.60   56.98
  -7  20   7   18.09   64.38
  -8   0  -3  897.09   33.96
  -8 -12  -2   27.68   56.94
  -9  -7  -3   37.09   46.79
  -9   1  -3   47.05   23.54
  -9 -12  -2  490.02   65.84
 -10  -7  -3 1089.74   61.91
 -10   1  -3 1508.82   43.70
 -11  -7  -3   -8.90   49.85
 -11   1  -3  -12.64   32.07
 -12  -8  -3  308.48   70.89
 -12  -7  -3  140.28   61.49
 -12   1  -3  183.36   37.87
 -12   6  -2   26.84   23.03
 -13  -6  -3   25.95   57.65
 -13   0  -3   14.04   47.51
 -14  -4  -3   22.35   50.90
 -14  -3  -3   88.27   53.65
 -14  -2  -3  -27.96   46.55
 -14  -1  -3  189.56   46.90
 -14   5  -2   -5.20   27.65
   9  -1  13  270.29   47.37
   9   0  13   34.76   46.48
   9   1  14  -32.17   52.33
   9   2  14   50.39   54.16
   9   2  15    5.19   59.00
   9   3  15   45.87   61.82
   9   3  16   19.16   59.51
   9   3  17   96.30   70.50
   8  -7  10   63.77   26.77
   8   5  12  317.42   53.95
   8   6  13  215.50   55.00
   8   7  14   -5.02   49.16
   7   2   8   41.90   35.85
   7   9  13    6.10   56.86
   7  10  14   12.11   71.21
   6   1   6  350.38   32.14
   6   4   7   -0.73   39.12
   6   9  10   36.34   52.37
   5   3   5  906.09   39.58
   5   9   8   22.97   43.79
   5  12  11  -13.52   52.92
   5  13  12   38.03   63.75
   4  14  11    0.55   60.46
   3 -12   4  -31.57   21.75
   3 -14   5  507.95   31.57
   3  12   7  423.93   53.62
   3  13   8  343.19   54.69
   3  14   9   52.91   54.44
   3  15  10  144.56   55.75
   2 -12   3   50.16   26.24
   2 -16   5   37.87   39.57
   2  16  10  -22.31   63.47
   1 -14   3  116.74   39.78
   1   9   3  182.28   36.61
   1 -16   4  212.03   41.30
   1 -19   6   43.72   44.02
   1  17  10   75.58   57.53
   0  -5   0  -17.25   18.03
   0 -19   5   92.37   46.91
   0  15   6   19.53   45.37
   0  16   7  -14.29   52.75
   0  18  10  124.75   62.26
  -1 -15   2  -30.14   47.22
  -1  10   2   72.66   29.34
  -1 -17   3   53.28   52.10
  -1 -20   5   58.49   60.15
  -1  16   6  -14.40   44.97
  -1  19  10   62.63   66.15
  -2   1  -1   32.50    5.76
  -2   9   1  160.64   24.36
  -2  13   3   18.60   36.62
  -2  19   9  -19.38   54.59
  -3 -13   0   35.91   41.45
  -3 -19   3   26.08   54.39
  -3  19   8   60.94   58.53
  -3  20   9  103.80   64.60
  -4  -5  -2   22.91   29.31
  -4 -11  -1   21.39   43.79
  -4  16   4  236.83   48.92
  -4  19   7   16.88   51.31
  -5  -8  -2 1523.83   56.90
  -5 -12  -1  147.97   49.74
  -5 -15   0   12.06   56.42
  -5  21   9   27.66   71.44
  -6  17   4   73.18   44.99
  -6  18   5    8.97   44.85
  -6  19   6   52.74   53.49
  -6  20   7    2.20   57.66
  -7 -10  -2  129.33   47.82
  -8  -3  -3  181.00   35.79
  -8  -2  -3 2227.75   51.39
  -8  -1  -3  389.56   32.52
  -8  15   2   16.37   33.57
  -9  -5  -3  122.56   44.38
  -9   0  -3  172.11   27.30
 -10   0  -3  268.12   37.97
 -11  -6  -3   97.13   49.94
 -11  -5  -3   -9.00   50.64
 -11   0  -3   16.30   39.00
 -11   6  -2  164.85   18.76
 -12  -5  -3  125.41   50.64
 -12  -1  -3  193.01   46.12
 -12   0  -3  762.27   44.37
 -13  -4  -3   11.55   49.10
 -13  -2  -3   51.58   42.39
 -13  -1  -3   43.98   39.53
   9  -4  12  105.62   40.64
   9  -3  12   27.60   39.97
   9  -2  12   48.53   41.51
   9  -1  12   10.05   44.43
   9   0  12  144.28   50.11
   9   1  13  275.96   54.08
   9   2  13   21.42   51.14
   9   4  15   40.81   54.65
   9   4  16  -22.15   65.00
   8  -2   9  261.99   36.28
   8   2  10   65.77   38.94
   8   3  10  339.46   48.48
   8   4  11   95.51   46.64
   8   6  12   25.45   51.92
   8   7  13   55.22   55.17
   8   8  15   17.09   60.27
   7   3   8  871.03   48.54
   7   7  10    7.60   44.63
   7   9  12   94.52   55.26
   7  10  13   62.34   61.59
   6   2   6  151.86   31.48
   6   5   7  715.58   48.63
   6   7   8   -7.21   44.72
   6  10  10  104.13   50.66
   6  11  11  103.95   51.76
   5   8   7   -3.15   38.49
   5  11   9  126.43   51.34
   5  13  11  183.36   56.79
   4   7   5  122.51   40.00
   4   9   6    4.75   39.83
   4  12   8   38.89   53.08
   4  13   9  139.33   60.09
   4  14  10  187.47   52.89
   4  15  12   26.57   62.33
   3   4   3  508.04   28.23
   2   7   3   25.83   35.66
   2 -14   4    9.55   28.74
   2  14   7   84.97   50.40
   2  15   8  114.96   55.32
   2  16   9  396.76   58.25
   2  17  11   44.85   60.36
   1  11   4   -9.03   35.97
   1  15   7   25.83   49.21
   1  16   8   78.51   56.44
   1  17   9   55.83   58.05
   0  11   3  198.91   36.81
   0  14   5   47.89   43.59
   0  17   8   -7.24   50.17
   0  18   9   15.22   55.17
  -1  18   8   30.98   55.44
  -1  19   9   54.44   62.19
  -2  -6  -1   90.56   19.29
  -2 -14   1   16.26   42.97
  -2 -16   2  -12.50   43.76
  -2 -18   3    8.79   50.46
  -2  17   6  408.49   55.21
  -2  18   7   28.90   52.53
  -3 -15   1  260.97   48.36
  -3 -17   2  173.07   53.13
  -3  14   3  126.56   39.17
  -4  -2  -2  318.67   24.06
  -4 -16   1  130.71   53.20
  -4 -18   2   25.87   62.74
  -4  15   3  137.61   43.43
  -5  -7  -2  204.68   44.03
  -5   2  -2 2896.59   26.66
  -5 -17   1  381.62   64.17
  -5  14   2  533.09   42.43
  -5  18   5   72.77   52.95
  -5  19   6   41.12   62.33
  -6  21   8    9.58   55.25
  -8  18   4   16.29   41.04
  -9  -4  -3   15.63   38.68
  -9  -3  -3   63.32   35.60
  -9  -2  -3   34.49   31.70
  -9 -11  -2  146.13   58.66
 -10  -5  -3 1101.73   56.29
 -10  -4  -3  205.29   43.66
 -10  -3  -3 1771.77   56.76
 -10  -2  -3  117.04   35.12
 -10 -11  -2   -2.60   62.19
 -10  14   1   58.74   25.82
 -11  -4  -3   62.42   43.22
 -11  -3  -3   63.01   39.73
 -11  -2  -3   18.27   37.32
 -11  -1  -3  -16.58   33.86
 -12  -3  -3  -13.47   41.96
 -12  -2  -3  657.99   49.75
 -13   5  -2   59.33   27.78
 -14   4  -2    6.59   35.59
   9  -5  12    4.63   34.17
   9   1  12  -11.27   42.14
   9   3  13  108.46   49.17
   9   4  14   31.30   55.66
   9   5  15  -14.71   59.66
   8  -4   9  332.94   29.93
   8  -3   9   35.35   25.12
   8  -1   9  193.86   34.07
   8  -8  10  -19.10   21.08
   8   7  12  243.56   56.16
   8   8  13   45.18   48.52
   8   8  14  -11.88   52.29
   7  -4   7  235.68   26.33
   7  -3   7   -8.26   26.19
   7  -2   7  270.04   28.03
   7   0   7  660.25   41.83
   7   4   8   47.79   38.98
   7   6   9   20.68   40.86
   7   8  10   12.50   49.86
   7  10  12  -15.96   52.41
   6   3   6  132.98   37.11
   6   8   8  110.60   45.68
   6  12  12  149.27   64.53
   5   4   5  746.43   37.83
   5   7   6  197.96   40.85
   5   9   7  178.33   44.56
   5 -14   8  388.77   24.88
   5  14  12   28.60   61.55
   4  15  11  101.44   58.82
   3  13   7   -7.27   46.54
   3  14   8   -2.45   52.21
   3  16  10   87.46   57.19
   2  -8   2  -16.10   17.81
   2  10   4  -21.48   37.14
   2 -17   6  412.69   42.28
   2  13   6  795.69   56.84
   2  17  10  157.67   65.44
   1 -11   2   69.51   25.62
   1  18  10   21.40   64.94
   0  -4   0 4661.71   35.50
   0 -10   1   16.25   26.34
   0 -13   2   -2.45   31.04
   0   9   2   -0.10   28.01
   0  13   4   11.92   39.67
   0  19  10   17.00   64.30
  -1  -8   0    3.36   26.81
  -1 -12   1  586.72   40.57
  -1   8   1  254.60   26.51
  -1 -18   4   72.08   44.65
  -2 -19   4  351.79   55.80
  -2  20   9  176.29   62.08
  -3  -8  -1  726.41   44.38
  -3  16   4   36.36   46.48
  -3  17   5  162.78   48.24
  -3  18   6   51.16   51.45
  -3  20   8  -30.04   56.28
  -4  21   9   55.42   69.60
  -5  -6  -2 1094.24   47.62
  -5 -16   1  148.76   58.15
  -5  17   4   -2.73   36.78
  -5  20   7   49.85   55.94
  -5  21   8  -18.06   67.85
  -6  -8  -2   63.88   30.63
  -6 -12  -1   13.58   47.09
  -6  13   1  279.36   30.05
  -7  -9  -2 1323.02   61.30
  -7 -15   0  -12.69   63.58
  -7  18   4   18.37   41.54
  -7  19   5    6.77   51.31
  -7  20   6   25.57   55.45
  -8 -13  -1   13.51   58.51
  -9 -13  -1   15.25   67.45
  -9  17   3  -19.69   36.87
 -10 -10  -2   21.01   56.73
 -11 -10  -2  146.99   68.05
 -16  -3  -2   20.78   61.94
 -16  -2  -2  -23.51   59.51
 -16  -1  -2    1.17   54.35
   9  -3  11  230.31   39.10
   9  -1  11  382.88   45.83
   9   0  11   57.49   41.13
   9   2  12   74.78   46.12
   9   4  13    7.79   51.04
   9   5  13  102.01   58.16
   9   5  14   14.26   47.57
   9   6  14   32.33   57.38
   9   6  15  -12.20   61.49
   8  -5   9  116.60   25.02
   8   1   9  194.62   38.08
   8   2   9  274.17   40.72
   8   5  10  126.94   44.78
   8   6  11  331.35   52.47
   8   8  12   34.45   49.28
   8   9  14  -15.02   58.09
   7   1   7  190.14   33.28
   7   5   8  858.65   47.88
   7  10  11  165.43   54.97
   7  11  13    8.76   60.48
   6  10   9   75.81   52.24
   6  11  10    5.61   52.25
   5  14  11   19.94   57.02
   4   5   4  153.76   27.55
   4  14   9   29.17   57.56
   4  15  10   50.49   56.40
   3   8   4  114.42   30.01
   3 -15   6   45.04   25.34
   3  17  11  -11.91   64.91
   2 -11   3  188.83   26.38
   2   8   3  359.42   37.74
   2 -18   7   42.88   39.99
   2  15   7   22.83   47.51
   2  16   8   49.50   52.95
   1 -15   4  137.13   40.31
   1  16   7   26.84   50.04
   1  18   9  -11.76   58.70
   0  -3   0   -3.55   12.22
   0 -18   5  -44.19   41.10
   0  16   6  407.82   53.13
   0  17   7   -0.08   52.54
   0  18   8   -8.11   53.29
   0  19   9  172.30   55.40
  -1 -14   2   33.74   35.51
  -1 -16   3   18.67   40.47
  -1 -19   5  374.91   57.03
  -1  16   5  431.18   54.11
  -1 -20   6   -9.90   64.03
  -1  18   7   22.24   53.30
  -2  -4  -1   84.99   22.96
  -2 -13   1   -7.31   39.30
  -2 -15   2   86.65   46.12
  -2 -17   3   45.71   44.03
  -2  14   3  276.30   44.38
  -2 -20   5   91.79   58.45
  -3  -7  -1  582.01   35.02
  -3 -16   2   70.71   46.65
  -3  13   2  437.24   37.72
  -3 -18   3   12.28   52.17
  -3  21   9   30.03   64.28
  -4 -15   1   41.93   46.36
  -4 -17   2   -9.70   58.44
  -4  17   4   15.33   45.04
  -4  18   5   -1.43   40.85
  -4  19   6    0.84   49.15
  -5  -5  -2  360.58   35.00
  -5  -4  -2 2519.82   47.67
  -5   1  -2  277.61   17.51
  -5 -10  -1  251.91   42.84
  -5  16   3   59.67   34.74
  -6 -14   0    3.15   54.53
  -6  11   0  274.91   23.61
  -6  15   2   27.96   33.28
  -6  19   5  -15.72   49.32
  -6  20   6  -30.16   59.12
  -6  21   7   -1.40   62.14
  -7  -8  -2  341.98   48.05
  -7  17   3   48.74   39.10
  -8  14   1  476.11   33.37
 -13   4  -2  221.56   33.23
 -15  -4  -2   83.02   59.04
 -15   0  -2   37.99   51.53
  10  -2  14   27.71   42.44
  10  -1  14   32.45   48.44
  10   0  15    7.15   48.19
  10   1  15   -6.21   51.73
  10   2  15    1.74   55.14
  10   2  16  143.47   57.85
  10   3  16    2.68   56.87
   9  -4  11   55.89   33.51
   9   1  11  350.25   42.28
   9   2  11   79.18   48.73
   9   4  12  124.09   49.37
   9   6  13   88.76   49.08
   9   7  14  -22.07   49.17
   9   7  15   28.61   56.39
   8  -6   9   41.94   24.87
   8   3   9    7.80   37.90
   8   6  10    3.30   43.42
   8   7  11  -12.04   49.23
   8   9  13   11.44   49.93
   8  10  14   13.80   53.91
   7  -5   7  189.59   19.18
   7   2   7  270.64   37.20
   7   6   8   54.78   40.76
   7   8   9   43.02   45.25
   7   9  10   35.17   49.91
   7  11  12  197.35   54.01
   6   7   7  739.70   50.68
   6  12  10    3.10   48.84
   6  13  11  113.06   55.57
   5  -1   4   50.06   21.66
   4   6   4  953.45   43.60
   4  16  11   48.48   58.01
   3 -11   4  216.61   19.98
   3  11   5  276.74   40.51
   3  14   7  117.21   51.65
   3  15   8  413.54   59.31
   3  16   9  123.30   56.67
   3  17  10    5.59   54.02
   2 -13   4 1059.69   36.61
   2 -15   5    6.44   30.63
   2  14   6   -2.76   45.05
   2  17   9  -11.77   50.48
   2  18  10  -39.65   60.51
   1 -10   2   73.43   26.17
   1  14   5  333.50   46.88
   1 -19   7   27.89   38.84
   1  19  10   57.48   68.14
   0  -2   0 8566.11   28.77
   0 -16   4  851.93   51.08
   0  15   5  278.95   44.30
  -2  -3  -1  214.18   16.47
  -2  -2  -1  749.09   21.60
  -2   0  -1   -0.57    9.04
  -2  17   5  -14.04   44.10
  -3 -11   0   -6.44   37.91
  -3  15   3   -5.76   34.92
  -3 -19   4   59.54   54.84
  -3  20   7    9.28   55.00
  -4 -18   3  102.49   56.20
  -4  21   8   -3.20   59.43
  -5  -3  -2  472.31   28.30
  -5 -15   1  198.75   54.34
  -5 -17   2   47.55   61.43
  -5  19   5  232.00   56.06
  -5  20   6   18.27   55.39
  -6 -16   1   -9.97   57.10
  -6  18   4   21.61   36.95
  -7 -14   0   -0.60   57.07
  -8  -8  -2   32.72   30.79
  -9  16   2  345.74   34.88
 -10  -8  -2   35.04   52.74
 -11   5  -2  471.39   25.59
 -12  -7  -2  108.99   58.05
 -13  -7  -2   81.78   65.84
 -13  -6  -2  408.15   61.08
 -14  -4  -2   16.22   55.66
 -14   2  -2   27.64   41.54
 -15  -2  -2   26.48   50.13
 -15  -1  -2  136.41   51.93
  10   0  14   29.33   46.51
  10   1  14   32.07   47.58
  10   2  14   28.22   56.86
  10   3  15   -6.96   53.68
  10   4  15   -9.13   58.16
  10   4  16   94.73   62.77
   9  -5  11  138.21   31.43
   9   5  12    3.48   47.05
   9   8  14   64.45   51.13
   8   7  10   28.27   44.52
   8   8  11   46.17   51.15
   8   9  12  223.46   51.55
   7  11  11  -24.68   51.32
   7  12  12   75.15   58.26
   6   5   6  172.17   41.24
   6  10   8   46.32   43.83
   6  11   9   75.06   49.41
   6  14  12   80.45   64.82
   5   1   4   34.95   21.98
   5   6   5  238.78   38.43
   5   9   6   34.51   38.70
   5  12   8  502.71   54.95
   4   1   3  368.45   23.39
   4  11   6   78.02   41.86
   4  16  10   78.75   57.55
   3   9   4  669.31   36.04
   3 -13   5  201.51   23.06
   2   9   3  646.68   40.59
   2  13   5    9.08   45.05
   2  17   8   15.59   51.64
   1  11   3  204.43   36.16
   1  13   4   -1.28   36.91
   1  17   7   70.35   52.29
   1  18   8   47.65   51.23
   0   7   1   17.93   23.20
   0  10   2    4.88   29.79
   0  14   4 1090.83   53.80
   0  17   6    2.64   46.11
   0  19   8   11.32   51.84
  -1 -13   2   94.77   36.80
  -1 -17   4    2.82   41.45
  -1  19   7   38.32   56.89
  -2  -9   0 2044.84   47.69
  -2 -19   5   28.57   55.92
  -3 -17   3   22.56   47.29
  -3  17   4   97.20   48.94
  -3  18   5  258.10   50.21
  -4  16   3  259.47   37.34
  -5  -1  -2  269.79   21.20
  -5  15   2  127.83   34.12
  -5  18   4   71.98   39.78
  -5  21   7   18.36   57.07
  -5  22   8   50.10   58.80
  -6  -5  -2   35.14   32.62
  -6 -10  -1    3.13   45.46
  -6  17   3  273.73   35.94
  -7  -6  -2   82.38   38.09
  -7  14   1   16.04   25.03
  -8 -11  -1   91.69   49.85
  -8  16   2   18.80   29.76
 -10 -11  -1  382.09   65.54
 -11  -7  -2  390.88   58.21
 -12  -6  -2  -13.55   47.53
 -12   4  -2  -15.47   23.55
 -13  -5  -2   78.54   50.28
 -13   3  -2  229.08   33.38
 -14  -3  -2   -6.61   45.17
 -14  -2  -2   48.71   43.73
 -14  -1  -2   54.59   46.73
  10  -1  13  170.06   41.98
  10   0  13   -5.31   40.45
  10   1  13  130.81   46.54
  10   3  14    4.11   52.36
  10   4  14   -1.68   52.22
  10   5  15  -12.17   59.55
   9  -1  10   -9.51   29.89
   9   1  10  -10.73   33.99
   9   5  11  154.47   45.21
   9   6  12  236.60   47.33
   9   8  13   13.09   51.33
   9   9  14  -15.08   51.35
   8  -1   8  354.69   31.79
   8   0   8    9.52   29.16
   8   5   9  126.74   42.33
   8   9  11   -3.18   48.73
   8  11  13   61.96   55.80
   7   5   7  172.21   38.65
   7  11  10    2.50   44.85
   7  13  12  129.41   55.21
   6  -1   5   80.87   21.68
   6   0   5    2.28   22.96
   6   1   5   79.49   26.39
   6   9   7  667.64   48.04
   6  13  10   33.62   53.84
   6  14  11   53.56   55.66
   5   2   4 1223.97   34.56
   5   7   5  867.63   45.43
   5  11   7  203.74   35.28
   5  14   9  133.68   53.30
   5  15  10   52.56   52.05
   5  16  11    9.51   52.15
   4   2   3  435.77   26.03
   4   7   4   86.47   36.28
   4  10   5    5.68   34.92
   4  13   7   16.45   34.66
   3   7   3  211.79   35.31
   3  10   4   -5.58   33.92
   3  12   5 1191.21   54.77
   3  15   7   34.54   52.33
   3  17   9   24.50   57.94
   3  18  10  143.29   55.83
   2 -16   6    1.53   30.17
   2  15   6  301.79   50.09
   2  18   9  102.65   53.02
   1  15   5  279.32   47.53
   0 -17   5   60.97   36.55
   0  20   9   32.23   57.34
  -1  12   2   23.80   33.49
  -1  14   3  127.55   36.53
  -1 -18   5  203.15   43.62
  -1  17   5  483.82   49.47
  -1  18   6    8.01   43.82
  -2 -16   3  217.72   44.07
  -2 -20   6   23.37   53.43
  -2  19   6  136.93   50.02
  -2  20   7    0.74   49.94
  -3  -5  -1  223.50   25.64
  -3 -10   0  -18.48   34.35
  -3 -15   2  444.45   48.54
  -3 -18   4   36.39   45.83
  -4  19   5  -12.46   42.58
  -4  20   6  152.65   52.70
  -4  21   7  -20.74   52.72
  -5 -14   1  140.61   46.35
  -5 -16   2  684.02   60.39
  -6  -3  -2  435.77   30.70
  -6  -9  -1  706.09   48.92
  -6 -15   1  260.36   45.67
  -7  -5  -2 1877.15   51.79
  -7 -13   0   -5.55   51.06
  -7 -15   1   82.02   62.03
  -9  -6  -2  605.43   46.23
 -11  -6  -2  160.54   45.95
 -11  -5  -2  447.61   45.64
 -11 -10  -1   31.77   61.42
 -12  -5  -2   65.99   46.12
 -13  -3  -2  226.34   47.59
  -5  -8  -1  902.47   38.83
  15 -14   2   33.96   16.50
  14 -18   1   -3.26   19.73
  14 -15   2   -0.07   15.18
  14 -10   3   16.73   10.33
  14  -9   3   63.76   12.06
  13 -19   1   10.12   17.61
  13 -16   2   60.08   16.87
  13 -11   3   12.43   10.40
  12   9   0  127.05   10.71
  12 -19   1   17.20   16.27
  12 -16   2    5.87   14.55
  12 -12   3  265.54   14.55
  11  11  -1  138.59   13.79
  11 -19   1   34.16   16.88
  11   7   1  275.48    9.15
  11 -12   3    3.20   11.67
  10 -19   1   93.77   17.28
  10   7   1  381.34    9.17
  10 -12   3  136.05   13.43
   9 -21   0  -13.18   19.81
   9   9   0  -10.77    9.14
   9 -19   1   15.89   16.06
   9   7   1   77.01    7.69
   9 -16   2  308.87   18.14
   9 -12   3   -4.85   11.43
   8 -21   0    7.21   18.60
   8 -19   1    5.52   15.92
   8 -16   2    3.81   13.95
   8 -11   3  159.92   13.87
   7  12  -2   52.86   13.46
   7 -21   0    7.79   16.98
   7 -11   3   49.75   11.24
   7 -10   3   12.92   11.14
   6  14  -4   33.80   16.09
   6 -22  -1    4.86   19.18
   6 -20   0    6.97   15.68
   6   8   0   28.28    8.91
   6 -18   1   10.24   15.21
   6 -15   2    5.94   12.82
   6  -8   3   27.25    9.52
   6  -7   3  858.57   15.76
   6  -5   3 1132.28   14.85
   6  -4   3   97.97    6.71
   5  11  -2   51.47   11.84
   5 -17   1  305.37   19.67
   5 -14   2  492.70   17.85
   4  14  -5    9.66   14.80
   4  13  -4   33.66   15.02
   4 -21  -1   20.57   16.73
   4 -19   0    4.76   16.46
   4 -16   1  128.95   15.79
   4 -12   2  157.89   13.00
   3  11  -3   47.93   12.16
   3 -22  -2   33.71   20.52
   3 -20  -1  102.30   20.34
   3 -18   0   -9.19   16.95
   3 -15   1  231.01   16.22
   3  -9   2  955.91   17.29
   2 -21  -2   -0.46   17.18
   1  13  -6  122.34   15.96
   1 -23  -4   -4.92   19.69
   1 -20  -2   47.67   16.31
   1 -15   0   -0.17   12.62
   1 -10   1  514.29   15.54
   0  13  -7   13.13   15.99
   0 -23  -5  -10.07   17.02
   0  11  -5   98.09   14.09
   0 -22  -4  163.96   20.38
   0   8  -3    9.68   11.28
   0 -16  -1   -6.37   13.62
  -1  13  -8   65.22   16.13
  -1  12  -7  150.18   17.02
  -1 -23  -6   34.47   16.12
  -1  11  -6  143.68   14.90
  -1 -22  -5   70.14   17.28
  -1 -19  -3   59.62   16.55
  -1 -17  -2   47.48   13.68
  -2 -23  -7   -6.48   17.29
  -2 -22  -6   -3.81   16.46
  -2 -19  -4  317.35   19.32
  -2 -17  -3   50.16   13.81
  -2 -10  -1   57.35   10.08
  -3 -19  -5  157.51   16.55
  -3 -17  -4   52.48   15.16
  -3 -11  -2  473.04   14.22
  -4 -22  -9    4.38   15.59
  -4 -21  -8   15.61   15.77
  -4 -20  -7   99.28   15.50
  -4 -14  -4  306.76   15.90
  -4 -11  -3   56.83   10.48
  -5   9 -10   72.55   16.92
  -5 -20  -9   13.09   17.29
  -5   8  -9  106.38   12.81
  -5 -19  -8    1.73   13.28
  -5 -16  -6   92.30   12.70
  -5 -10  -4  923.58   15.04
  -6 -18  -9   53.73   14.04
  -6 -15  -7  316.64   14.39
  -6 -12  -6  212.35   12.05
  -7   6 -12   44.51   14.69
  -7   4 -10   33.44    9.19
  -7   3  -9   91.31    8.69
  -7 -13  -8  489.85   15.49
  -8   3 -12  305.32   15.01
  -8 -12 -10   29.26   10.40
  -8  -9  -9   50.88    8.19
  15 -17   1   30.52   16.57
  15 -13   2   56.45   16.00
  14 -14   2   33.14   15.07
  14  -8   3   24.18   10.30
  14  -4   3    2.42    5.73
  13   9   0   14.20   10.20
  13 -18   1  104.61   18.49
  13 -15   2   55.86   16.35
  13 -10   3   25.38   10.40
  13  -9   3   19.49   10.76
  12  11  -1   45.51   12.70
  12 -18   1   36.06   16.51
  12 -15   2   10.88   15.30
  12 -11   3   58.33   11.44
  11 -16   2   50.66   14.46
  11 -11   3   -5.07   10.89
  10  14  -3   73.05   15.25
  10 -16   2    7.37   14.37
  10 -11   3  526.43   16.60
   9  14  -3   11.07   13.44
   9  11  -1   59.88   10.52
   9 -11   3   53.52   11.82
   8  11  -1   96.46   12.53
   8   9   0   17.38    8.13
   8 -18   1   82.81   17.47
   8 -15   2   -5.83   13.92
   8   4   2    7.90    3.94
   8 -10   3 1194.59   20.72
   7 -22  -1   57.63   19.94
   7 -20   0   -6.76   18.20
   7 -18   1   69.50   16.08
   7 -15   2  823.55   20.97
   7  -9   3   27.51   10.65
   6  13  -3  433.32   18.48
   6  10  -1   10.35    9.27
   6 -17   1  110.52   16.59
   6 -14   2   30.37   13.66
   5  14  -4  315.38   19.09
   5 -21  -1   40.31   17.21
   5 -19   0   -6.00   16.19
   5   5   1  603.79    8.82
   5 -13   2   34.97   12.43
   4  12  -3  131.94   13.45
   4 -22  -2    2.04   18.68
   4 -20  -1   51.24   18.14
   4 -15   1   29.07   12.96
   4 -11   2   99.60   12.37
   3 -23  -3   39.11   19.42
   3 -21  -2  187.90   18.94
   3   8  -1  765.66   14.59
   3 -14   1  632.81   19.09
   3  -8   2  218.37   11.39
   3  -7   2  854.39   14.57
   3  -6   2  360.84   10.24
   3  -5   2 2005.31   17.30
   2  14  -6   16.21   11.71
   2  13  -5   13.11   13.66
   2  12  -4   16.71   12.42
   2 -22  -3   61.18   19.28
   2   9  -2  174.78   11.69
   2 -16   0   17.27   13.85
   1 -21  -3   88.36   18.51
   1 -19  -2   58.90   16.83
   1 -17  -1  271.81   17.25
   1 -14   0    3.33   12.55
   1  -9   1  498.89   12.21
   0 -20  -3  -14.88   16.08
   0 -18  -2  249.76   18.10
   0 -15  -1   -7.81   13.01
  -1 -18  -3   17.09   13.79
  -1 -16  -2   53.04   14.27
  -1 -13  -1  778.67   18.73
  -2  12  -8   17.35   17.04
  -2  11  -7   98.35   14.91
  -2  10  -6    2.80   12.44
  -2 -20  -5  107.93   16.46
  -2   7  -4 1770.63   21.34
  -2   5  -3   81.07    7.39
  -2 -14  -2    0.45   11.73
  -2  -8  -1   71.02   10.23
  -3 -23  -9    2.60   17.11
  -3 -22  -8   -2.23   15.91
  -3 -21  -7    1.44   14.70
  -3 -20  -6   46.43   15.66
  -3 -18  -5  223.93   17.68
  -3   7  -5  836.34   16.33
  -3   5  -4 1008.59   13.90
  -3 -14  -3  127.32   13.04
  -3 -10  -2  135.71    9.98
  -4 -22 -10   25.02   17.51
  -4  11 -10    1.05   16.51
  -4  10  -9   57.54   14.96
  -4   9  -8   72.96   12.75
  -4 -19  -7    3.99   15.54
  -4   8  -7  190.34   13.57
  -4 -18  -6  227.29   15.95
  -4 -16  -5  -16.46   12.20
  -4 -10  -3  447.86   12.30
  -5  10 -11    2.11   15.19
  -5   7  -8   12.50   10.74
  -5 -17  -7   99.75   14.71
  -5   4  -6  311.82    9.52
  -5 -13  -5  274.96   12.72
  -5  -3  -4   72.96    3.67
  -6   8 -11   15.12   13.05
  -6   7 -10  102.85   13.10
  -6 -16  -8   48.16   11.10
  -6 -14  -7    3.41   11.84
  -6   3  -7  729.90   12.19
  -7   7 -13  137.96   18.08
  -7 -14  -9   18.61   10.76
  -7 -12  -8   12.68   10.91
  -7  -9  -7    2.32    6.74
  15 -16   1    1.59   14.51
  15 -12   2   22.76   13.93
  14 -17   1   38.76   15.89
  14 -13   2   10.90   14.04
  13 -17   1    5.60   15.92
  13 -14   2   68.95   15.56
  13  -8   3   18.55    9.89
  13  -3   3   31.63    6.91
  12  13  -2   18.95   16.14
  12  -9   3   48.29   11.47
  11  13  -2  343.37   19.39
  11 -20   0    7.66   16.52
  11 -18   1  -11.95   15.94
  11 -15   2  178.16   16.91
  11 -10   3    9.85   10.29
  10  13  -2    0.30   12.60
  10 -20   0   12.67   17.12
  10 -18   1   15.07   15.85
  10 -15   2   -3.37   13.35
  10 -10   3   31.75   10.86
   9 -20   0  -10.98   16.70
   9 -18   1   18.52   15.12
   9 -15   2  140.77   15.25
   9 -10   3    4.89   10.29
   8 -20   0   13.61   16.95
   8   7   1    7.33    6.21
   8  -9   3   30.22   10.28
   7  14  -3  -11.30   16.39
   7   9   0   -4.93    9.64
   7 -14   2  102.18   14.13
   7  -8   3    8.32    9.28
   7  -7   3   43.12    8.51
   7  -6   3   49.55    8.77
   7  -5   3  131.43    8.62
   7  -4   3   37.54    7.39
   6 -21  -1   77.75   20.04
   6 -19   0  112.06   17.92
   6   6   1    5.72    6.60
   6 -13   2   11.70   12.25
   5  13  -3    6.95   12.78
   5 -18   0   10.47   14.78
   5 -16   1  150.35   12.66
   5 -12   2  582.16   17.50
   4 -23  -3   10.26   19.70
   4  11  -2  107.53   11.53
   4   9  -1  125.95   10.55
   4   7   0    5.22    8.18
   3 -22  -3    4.42   17.31
   3  10  -2  147.92   12.21
   3 -19  -1  126.56   17.36
   3 -13   1  416.16   16.34
   2 -23  -4  165.46   22.15
   2 -20  -2    2.17   15.61
   2 -18  -1   19.54   11.61
   2   7  -1   34.89    8.45
   1 -23  -5   96.39   20.66
   1 -22  -4   23.04   18.64
   1   8  -2  581.62   14.50
   1 -13   0   -7.51   12.38
   0 -22  -5  -11.75   16.81
   0 -21  -4    5.59   15.48
   0 -19  -3  122.41   16.79
   0 -17  -2  -11.35   14.03
   0   4  -1    1.73    5.88
   0 -11   0   -3.45    8.13
  -1 -23  -7   -6.65   17.69
  -1 -22  -6    2.00   16.76
  -1 -21  -5  106.28   18.08
  -1   9  -4  458.96   15.35
  -1   7  -3  318.60   11.63
  -1 -12  -1  532.06   15.74
  -2 -23  -8   31.12   17.19
  -2 -22  -7    5.60   14.39
  -2 -21  -6   66.48   17.22
  -2   9  -5  120.38   12.29
  -2 -18  -4   17.91   13.98
  -2 -16  -3  229.53   14.74
  -2 -13  -2  243.04   13.71
  -2  -7  -1   40.43    7.45
  -3  12  -9   50.13   17.66
  -3  10  -7   52.02   13.33
  -3 -19  -6   31.04   15.84
  -3 -16  -4   16.99   12.04
  -3 -13  -3   98.05   12.18
  -3  -9  -2  956.64   14.41
  -4 -21  -9   51.87   16.46
  -4 -20  -8    8.86   14.96
  -4   7  -6   13.45   10.95
  -4   5  -5   23.08    7.47
  -4 -13  -4   38.36   10.89
  -4  -9  -3  279.96   10.43
  -5 -20 -10    7.77   14.02
  -5 -19  -9   -6.02   15.05
  -5 -18  -8  204.22   16.16
  -5   6  -7   31.78    9.43
  -5 -15  -6   56.82   11.27
  -5  -8  -4  699.64   11.64
  -5  -7  -4   14.84    7.75
  -6   9 -12   36.41   15.59
  -6 -18 -10   -7.20   12.07
  -6 -17  -9   35.02   11.85
  -6   5  -8    1.24    9.08
  -6 -11  -6  269.25   12.49
  -7   7 -12  313.43   20.92
  -7 -15 -10   23.10   11.30
  -7   5 -10   52.99   11.77
  -7  -8  -7  160.67    8.05
  -8   4 -12   29.40   11.94
  -8 -11 -10   24.03    9.28
  -8   1 -10   53.81    6.73
  15 -15   1   64.34   16.40
  15 -11   2  107.77   14.48
  14 -16   1   11.97   14.99
  13 -19   0    4.84   17.56
  13 -13   2   11.24   15.38
  13  -7   3   35.11    8.38
  13  -6   3   15.14    8.99
  13  -5   3   17.25    8.60
  13  -4   3   19.43    7.39
  12 -19   0   10.68   15.28
  12 -17   1    9.79   14.87
  12  -8   3  317.46   12.61
  12  -7   3  162.93   10.46
  11  10   0   11.76    9.88
  11 -17   1   27.11   15.24
  11 -14   2  103.05   14.67
  11  -9   3   -4.77    9.32
  11  -8   3   76.20   10.76
  10  10   0   76.57   10.49
  10 -17   1   88.78   15.86
  10 -14   2   16.05   13.58
  10  -9   3  932.22   18.47
   9 -21  -1   -3.26   17.27
   9 -17   1   15.23   14.92
   9 -14   2  512.68   18.70
   9  -9   3   14.68   10.44
   9  -8   3   -0.39   10.82
   8  13  -2   10.19   11.81
   8 -21  -1   18.98   18.15
   8 -19   0   31.62   16.50
   8 -17   1    9.31   15.12
   8 -14   2   -7.26   11.92
   8  -8   3 1370.14   19.17
   8  -7   3   75.17    8.92
   7 -21  -1   44.29   18.29
   7  11  -1   18.93    9.89
   7 -19   0   12.39   15.57
   6 -22  -2   20.24   19.15
   6 -16   1    3.88   14.43
   5  12  -2  605.96   18.40
   5 -20  -1  116.47   17.55
   5  10  -1  262.12   12.01
   5 -15   1  207.85   15.65
   5 -11   2   44.16   11.70
   4  14  -4  304.35   18.41
   4 -21  -2   -0.02   16.98
   4 -17   0   17.86   14.61
   4 -14   1   73.79   13.06
   4  -9   2   56.08   10.07
   4  -1   2   41.56    3.41
   3 -23  -4   46.38   19.66
   3  12  -3   20.34   12.41
   3 -20  -2   19.90   16.33
   3 -18  -1  474.99   20.72
   3   6   0   -7.39    6.13
   3 -12   1  873.78   18.56
   2  14  -5  291.65   18.27
   2 -22  -4   33.98   17.13
   2 -21  -3   54.12   17.15
   2  11  -3  186.69   10.41
   2 -19  -2  127.70   17.90
   2 -17  -1    9.13   15.36
   2 -10   1   58.09   11.67
   1  14  -6   21.13   15.69
   1 -20  -3   38.70   15.23
   1  10  -3  169.45   13.16
   1 -18  -2   16.05   15.44
   1 -16  -1  221.99   12.21
   1   6  -1 1209.34   13.98
   0 -23  -6    3.32   15.58
   0  12  -5   -7.15   12.05
   0   7  -2   -3.26    7.86
   0 -14  -1  -19.06   11.89
   0 -10   0 3507.97   28.54
  -1  13  -7  132.46   17.75
  -1  12  -6   23.53   13.27
  -1 -19  -4   -0.16   14.58
  -1 -17  -3   40.99   13.63
  -1 -15  -2    8.74   11.53
  -1   5  -2  405.00    9.11
  -2  13  -8    1.94   15.46
  -2  12  -7    7.40   15.57
  -2 -19  -5   39.01   15.03
  -2 -17  -4  475.98   19.84
  -2 -15  -3  100.45   13.90
  -2 -12  -2   26.24   10.91
  -2  -6  -1   94.18    7.00
  -3 -22  -9   64.51   16.86
  -3 -21  -8  104.96   17.01
  -3 -20  -7    2.63   14.98
  -3   9  -6   31.89   10.79
  -3 -17  -5  161.87   14.58
  -3   3  -3  154.35    5.94
  -3  -8  -2  209.80    8.81
  -4  10  -8  103.38   13.67
  -4 -18  -7   72.10   15.65
  -4 -17  -6   -2.25   12.25
  -4 -15  -5  154.69   13.58
  -4   3  -4  376.72    8.29
  -4  -8  -3  874.74   12.66
  -5  10 -10   73.91   14.49
  -5   9  -9  259.81   15.34
  -5   8  -8  802.54   19.58
  -5 -16  -7   -5.30   10.76
  -5 -14  -6   80.34   12.68
  -5 -12  -5  149.21   10.84
  -6   9 -11   19.80   13.30
  -6   8 -10   53.42   12.54
  -6   7  -9   88.64   13.04
  -6 -15  -8   -1.70   10.07
  -6 -13  -7  362.98   14.04
  -7   8 -13  111.39   17.70
  -7 -13  -9   97.73   11.51
  -7   4  -9   14.33    9.18
  -7 -11  -8  413.05   12.26
  -7   2  -8   19.59    6.68
  -8   3 -11    8.66    8.73
  15 -17   0   -0.93   15.65
  15 -10   2   32.46   12.05
  14 -18   0   -2.97   17.19
  14 -15   1   15.50   15.43
  14 -12   2   -3.74   12.17
  13 -16   1   28.55   16.76
  12  12  -1  110.45   13.97
  12  10   0   -4.51   10.30
  12 -13   2    9.39   11.92
  12  -6   3  422.82   12.45
  12  -5   3   91.78    8.92
  12  -3   3    3.36    6.26
  11  12  -1    3.39   11.51
  11 -19   0   -5.26   15.85
  11  -7   3    4.23    8.76
  10  12  -1   82.70   11.40
  10 -19   0   -0.28   14.43
  10 -13   2    6.54   11.30
  10  -8   3   63.35    9.46
  10  -7   3 1005.08   17.93
   9  12  -1   15.48   11.25
   9 -19   0   -1.42   13.96
   9  10   0    7.51    9.16
   9 -13   2   56.83   12.73
   9  -7   3   57.44    8.97
   9  -6   3  149.60    9.93
   8 -16   1  223.91   17.01
   8 -13   2   10.31   11.92
   8  -6   3 1086.52   15.24
   8  -5   3   79.75    7.33
   8  -4   3 2122.60   17.54
   7 -22  -2   43.21   20.08
   7  13  -2  654.12   19.05
   7 -20  -1   57.19   19.02
   7 -18   0   -6.31   14.57
   7   7   1  189.91    8.32
   7 -12   2   53.58   11.84
   6  14  -3   39.05   15.24
   6 -20  -1    6.62   15.18
   6  11  -1  244.03   12.62
   6 -18   0   39.66   12.42
   6   9   0  151.06   10.85
   6 -15   1  253.62   16.42
   6 -11   2    7.86   11.31
   5  15  -4    4.90   14.88
   5 -19  -1  198.41   19.00
   5 -17   0    8.60   13.98
   5 -14   1  122.02   13.26
   4 -23  -4    9.81   17.15
   4 -22  -3  104.65   20.19
   4  13  -3   -3.75   13.14
   4 -16   0  500.54   20.13
   4 -13   1   10.90   11.83
   4  -8   2   92.76   10.06
   4  -7   2  -12.47    8.02
   3 -21  -3   13.34   17.78
   2 -23  -5    2.81   18.70
   2  13  -4 1059.90   22.60
   2 -20  -3   55.18   16.10
   2 -14   0   16.51    8.73
   2   5   0 6198.08   25.14
   2  -9   1  167.08   11.56
   1 -23  -6   21.59   17.22
   1 -22  -5   70.72   18.45
   1 -21  -4   31.03   17.02
   1 -19  -3   48.22   14.82
   1 -15  -1  118.40   14.35
   1 -12   0    0.39   11.81
   1   3   0    1.66    3.86
   0 -22  -6  123.21   19.32
   0 -21  -5  118.70   18.06
   0  11  -4    1.57   12.15
   0 -18  -3    5.96   13.51
   0 -16  -2   61.13   14.28
   0 -13  -1   66.72   12.00
   0  -9   0   12.75    9.94
  -1 -23  -8   16.28   16.19
  -1 -22  -7   -4.18   14.54
  -1 -21  -6   73.62   17.05
  -1 -20  -5   61.52   16.79
  -1 -11  -1  855.08   15.07
  -2 -23  -9  -10.07   18.56
  -2 -22  -8    1.47   15.49
  -2 -21  -7    7.75   14.82
  -2 -20  -6  -15.92   14.23
  -2   8  -4   15.76   10.88
  -3 -22 -10   19.58   17.85
  -3  12  -8   10.69   15.74
  -3  11  -7    5.39   12.21
  -3 -18  -6   49.29   15.17
  -3   8  -5  668.69   16.69
  -3   6  -4   38.58    8.70
  -3 -12  -3    8.75   11.13
  -3  -7  -2  865.54   11.98
  -4 -21 -10    4.41   14.55
  -4 -20  -9   26.70   14.95
  -4 -19  -8   39.45   15.45
  -4   9  -7   41.06   11.87
  -4 -16  -6  152.14   15.15
  -4 -12  -4  254.88   12.00
  -4  -7  -3  161.08    8.23
  -5 -19 -10   40.91   15.87
  -5 -18  -9   50.37   14.93
  -5 -17  -8    5.22   11.72
  -5   5  -6  148.57    9.05
  -5 -11  -5  557.51   15.38
  -6 -17 -10   23.27   11.70
  -6 -16  -9   25.05   10.84
  -6   6  -8  600.19   16.00
  -6   4  -7   -7.56    6.40
  -6 -10  -6   23.41    7.50
  -7   8 -12   -1.05   16.84
  -7   7 -11   27.88   13.96
  -7 -14 -10    8.96   10.97
  -7   6 -10  141.72   13.78
  -8   5 -12  351.39   17.11
  -8 -10 -10    1.01    8.66
  -8   2 -10   44.34    7.18
  16 -16   0   24.36   16.42
  16 -13   1    0.95   13.51
  15 -14   1    0.30   13.78
  14 -17   0   84.36   19.06
  14 -11   2   18.16   10.28
  13 -18   0  -12.10   14.58
  13  10   0    4.10    9.57
  13 -15   1    2.99   14.29
  13 -12   2  196.13   14.49
  12 -18   0   26.63   15.01
  12 -12   2    9.11   11.07
  11 -20  -1   -5.32   16.69
  11 -18   0   11.02   15.11
  11 -16   1    2.82   12.46
  11   8   1   16.72    6.80
  11  -6   3   98.47    8.31
  11  -5   3    1.41    7.61
  11  -4   3   59.25    7.22
  11  -3   3   40.83    5.75
  10  14  -2   19.19   12.86
  10 -20  -1   -0.25   16.76
  10 -18   0   46.70   15.38
  10 -16   1   -4.56   14.14
  10   8   1   45.13    6.93
  10  -6   3  338.50   11.03
  10  -5   3  982.34   15.15
  10  -4   3  191.68    8.48
  10  -3   3 1618.17   15.36
   9  14  -2  543.11   20.47
   9 -20  -1   -0.17   17.70
   9 -18   0    6.27   14.60
   9 -16   1   -9.03   12.86
   9   8   1   -0.64    6.35
   9 -12   2  437.74   17.10
   9  -5   3  112.66    7.49
   9  -4   3   12.90    6.66
   9  -3   3   54.38    6.13
   8  15  -3   14.65   14.43
   8 -20  -1  141.90   19.06
   8  12  -1  343.48   14.54
   8 -18   0   16.31   16.13
   8 -12   2   18.84   11.12
   7  15  -3   12.50   14.45
   7 -21  -2  232.04   20.32
   7 -15   1   65.03   14.38
   6 -21  -2    9.52   18.99
   6  13  -2    5.17   11.16
   6 -19  -1  119.61   17.44
   6 -17   0   89.71   16.04
   5 -22  -3   29.95   18.42
   5  14  -3   53.34   14.90
   4 -20  -2   35.42   12.89
   4  12  -2  138.11   12.82
   4  10  -1   70.70   10.20
   4  -6   2   86.57    7.96
   3 -23  -5   34.81   18.01
   3 -22  -4   -2.81   18.81
   3  14  -4   -8.70   14.50
   3 -19  -2  116.32   17.88
   3  11  -2  448.74   15.13
   3 -17  -1  156.07   17.14
   3   9  -1  373.34   12.16
   3 -11   1  765.28   17.37
   3   3   1  645.78    6.01
   2 -21  -4  188.97   21.11
   2  12  -3   35.77   12.65
   2 -18  -2   11.23   14.60
   2  10  -2   -2.51   10.88
   2 -16  -1   16.48   13.45
   2   8  -1   65.12    9.19
   2 -13   0 2189.75   27.60
   2  -8   1   62.25   10.31
   1 -20  -4  100.24   16.98
   1  11  -3  204.83   14.18
   1 -17  -2   30.78   14.19
   1   9  -2   10.03   10.77
   1 -11   0    6.88   11.67
   0 -23  -7    9.17   15.57
   0 -19  -4   -2.46   15.08
   0  -8   0 1378.14   17.84
  -1 -16  -3   19.00   13.59
  -1   8  -3  175.94   11.82
  -1   2  -1  668.94    6.11
  -2 -18  -5   30.07   14.27
  -2 -16  -4   -4.55   12.88
  -2 -14  -3  245.61   14.81
  -2   6  -3  231.23    8.10
  -2 -11  -2  138.82   11.08
  -2   3  -2  116.03    5.59
  -3 -21  -9   37.72   16.11
  -3 -20  -8    6.20   14.72
  -3 -19  -7    1.89   12.98
  -3 -16  -5  394.32   16.55
  -3 -14  -4   -5.47   11.35
  -3 -11  -3   48.31   11.38
  -3  -3  -2  768.45    7.02
  -4 -17  -7   12.53   13.77
  -4   8  -6  565.61   15.99
  -4 -14  -5   -0.79   11.03
  -4   6  -5   58.74    8.84
  -4 -11  -4   86.66   11.92
  -5  11 -10   88.38   16.10
  -5   9  -8    0.38   12.68
  -5 -15  -7   24.20   10.39
  -5 -13  -6  214.61   13.97
  -5   3  -5  845.84   11.16
  -6  10 -11   41.20   16.17
  -6   9 -10   32.97   13.09
  -6 -14  -8   51.57   12.46
  -6 -12  -7   52.64   10.56
  -6  -9  -6  187.21    9.28
  -6   2  -6  108.17    6.30
  -7 -12  -9    5.56   10.69
  -7   5  -9  143.29   11.15
  -7 -10  -8   16.40    8.51
  -7   3  -8  831.82   12.92
  -8   4 -11  114.28   11.40
  -8   0  -9  220.41    6.64
  16 -15   0   32.98   16.70
  16 -12   1    8.83   12.09
  15 -16   0    6.78   15.29
  15 -13   1  114.84   15.84
  14 -14   1   -4.79   14.20
  14 -10   2   27.97   10.46
  13 -17   0   -9.02   15.00
  13 -11   2   64.94   11.58
  12 -17   0   44.62   16.00
  12 -15   1   -9.74   13.29
  12   8   1  194.72    8.62
  12 -11   2   -4.25   13.10
  11 -15   1   16.52   12.92
  11 -12   2   37.75   12.22
  10 -15   1  285.62   16.84
  10   5   2   -3.62    3.41
   9 -21  -2   19.30   20.18
   9 -15   1    7.98   13.11
   8  14  -2  -12.64   12.88
   8 -19  -1   17.16   17.51
   8 -17   0   51.26   15.33
   8 -15   1   11.71   13.99
   8   8   1  668.01   11.72
   8 -11   2   18.45   11.51
   7 -19  -1    9.80   16.72
   7  12  -1  285.57   13.59
   7 -17   0   -5.78   14.46
   7  10   0   15.98    7.76
   6 -22  -3   11.47   17.18
   6  15  -3  654.75   21.92
   6 -14   1   29.95   13.05
   6 -10   2   12.18    9.80
   5  13  -2   35.51   10.63
   5 -18  -1   37.81   15.96
   5  11  -1  632.18   16.12
   5 -16   0   -7.84   12.96
   5 -13   1  454.18   16.80
   5   6   1  840.93   10.84
   4 -22  -4   74.44   19.39
   4  15  -4   21.59   15.45
   4 -21  -3   37.60   15.69
   4 -19  -2   15.39   16.94
   4 -15   0   44.56   14.11
   4   8   0 1274.29   15.30
   4 -12   1   59.30    8.82
   4  -5   2   29.94    6.70
   3 -20  -3   41.76   17.15
   3  13  -3  100.00   13.56
   3 -10   1  347.59   13.79
   2 -23  -6  158.44   21.43
   2 -22  -5   82.10   19.10
   2  15  -5    7.25   16.25
   2 -19  -3  -13.54   16.11
   2 -15  -1   28.07   12.05
   2  -7   1   25.60    9.17
   1 -23  -7   -4.48   16.03
   1 -22  -6   27.61   15.71
   1 -21  -5   97.06   17.81
   1 -18  -3    9.72   15.26
   1 -16  -2   42.01   13.81
   1 -14  -1  189.07   14.11
   0 -21  -6    9.91   16.53
   0 -20  -5   22.97   16.26
   0  13  -5  130.28   15.08
   0 -17  -3  113.49   14.41
   0  10  -3    7.66   11.11
   0 -15  -2  -12.35   11.53
   0 -12  -1   -4.99   10.98
   0   5  -1  170.04    7.69
   0  -7   0  -12.55    8.83
  -1 -22  -8   29.19   15.30
  -1 -21  -7   -0.57   16.38
  -1 -20  -6    0.18   14.96
  -1  13  -6  117.37   12.21
  -1 -19  -5  344.73   19.01
  -1  12  -5  614.94   18.69
  -1 -17  -4   13.21   12.41
  -1 -13  -2   79.22   12.10
  -1   6  -2    1.43    7.17
  -1  -9  -1  475.74   13.12
  -2 -22  -9   68.93   18.97
  -2 -21  -8   80.90   16.11
  -2 -20  -7    9.41   14.25
  -2  13  -7   -3.36   15.33
  -2 -19  -6  165.32   16.02
  -2  12  -6   16.62   13.88
  -2 -10  -2   -2.19    9.13
  -3 -22 -11   13.76   16.63
  -3 -17  -6   15.54   15.60
  -3   4  -3  466.66    9.75
  -4 -20 -10   34.40   15.42
  -4 -19  -9   78.59   15.70
  -4  12  -9   50.84   15.13
  -4 -18  -8    5.03   12.53
  -4  11  -8  207.59   16.38
  -4  10  -7  235.32   14.59
  -4 -15  -6   14.32   12.43
  -4   4  -4 1227.36   14.04
  -5 -19 -11   24.79   14.15
  -5 -18 -10    2.99   14.36
  -5 -17  -9   -1.08   13.70
  -5   8  -7    7.61   12.52
  -5   6  -6  292.85   11.21
  -5 -10  -5  306.16   12.07
  -6 -16 -10   13.16   12.23
  -6 -15  -9   89.49   10.90
  -6   8  -9  141.37   14.01
  -6   7  -8   -8.25   11.53
  -6   5  -7  662.68   14.34
  -7   9 -12  103.04   19.03
  -7   8 -11  408.15   20.07
  -7   7 -10  -13.85   12.71
  -7  -5  -7  206.17    5.65
  -8   6 -12   13.43   13.51
  -8  -9 -10  152.09    9.11
  -8   3 -10  322.13   11.15
  -9  -2 -11   72.27    4.28
  16 -11   1   -3.37   11.39
  15 -15   0  -13.15   15.72
  15 -12   1    9.27   14.58
  14 -18  -1   -5.30   15.65
  14 -16   0   16.18   14.95
  14 -13   1   16.81   14.99
  14  -9   2   -1.66   10.49
  13 -14   1   68.27   14.26
  12 -19  -1   12.67   14.70
  12  13  -1   47.24   13.91
  12   5   2   58.86    4.24
  11 -19  -1   27.25   17.01
  11  13  -1  105.28   14.80
  11 -17   0   -3.88   14.35
  11  11   0   -1.41   10.54
  10 -19  -1   89.29   17.26
  10  13  -1  267.71   14.41
  10 -17   0   -3.37   15.08
  10  11   0   -0.24   10.37
  10 -11   2   15.68   10.36
   9 -19  -1   30.55   15.29
   9  13  -1   16.94   12.27
   9 -17   0   -1.11   14.38
   9  11   0    0.88    9.94
   9 -11   2  128.48   12.69
   9   5   2   68.55    4.11
   7 -20  -2   46.31   18.69
   7  14  -2  120.43   14.02
   7 -10   2  117.27   11.69
   6 -21  -3  270.02   20.99
   6 -20  -2   24.42   15.45
   6 -18  -1   15.66   15.23
   6  12  -1    7.95   10.25
   6 -16   0   10.09   13.35
   6   7   1  412.51    8.90
   5 -22  -4  105.39   19.80
   5 -21  -3   22.11   15.14
   5 -19  -2   16.77   16.74
   5 -15   0   24.21   13.10
   5   9   0    4.18    7.82
   5  -7   2  234.51    9.59
   4 -20  -3  132.51   17.00
   4  14  -3  335.30   14.95
   4 -14   0  602.60   17.51
   4 -11   1   30.19   10.97
   3 -22  -5  122.52   19.24
   3 -21  -4  185.95   19.94
   3  15  -4  278.43   18.47
   3 -18  -2   69.73   15.36
   3 -16  -1  165.51   14.96
   3   7   0    1.21    6.90
   2 -20  -4    2.58   15.83
   2  14  -4   -0.92   14.42
   2 -17  -2  165.23   16.80
   2 -12   0  160.76   10.38
   1 -19  -4   15.41   15.16
   1  13  -4    8.39    8.95
   1 -13  -1  737.03   18.29
   1   7  -1  572.84   10.01
   1 -10   0   12.57    6.64
   0 -22  -7    1.49   14.72
   0 -18  -4  628.25   22.34
   0 -14  -2  188.20   14.26
   0   8  -2  462.57   11.07
   0  -6   0 7722.05   31.29
  -2 -22 -10   -2.36   16.77
  -2  11  -5    5.22   12.55
  -2 -13  -3   25.69   11.38
  -2   7  -3   37.31    9.05
  -3 -21 -10   30.79   15.93
  -3 -20  -9   69.47   15.92
  -3 -19  -8   64.42   14.21
  -3  13  -8  358.70   16.39
  -3 -18  -7   98.40   14.38
  -3  12  -7  448.55   19.34
  -3 -15  -5  172.27   12.91
  -3   9  -5  452.56   14.85
  -3   7  -4  622.72   14.03
  -3 -10  -3  218.50   10.43
  -4 -20 -11   -2.01   15.17
  -4   9  -6   -1.28   11.21
  -4 -13  -5   40.16   10.78
  -4   7  -5  137.30   10.41
  -4 -10  -4  446.17   11.52
  -4  -4  -3 1044.75    9.06
  -5 -14  -7   23.90   11.24
  -5 -12  -6  150.36   12.41
  -6  10 -10  111.61   16.42
  -6 -13  -8    6.83   10.17
  -6 -11  -7  574.79   14.27
  -6  -8  -6   62.89    7.18
  -7 -13 -10    3.33   10.16
  -7   6  -9   -0.92   10.48
  -7   4  -8   40.39    7.89
  -8   5 -11   -3.79   10.14
  -8  -5  -9  111.34    4.55
  -8   1  -9  183.21    7.40
  -9  -1 -11  356.01    7.57
  16 -16  -1    2.49   16.24
  16 -14   0   34.08   14.65
  16 -10   1   -2.77   10.93
  15 -17  -1   27.46   18.28
  15  -6   2    1.23    8.38
  14 -15   0   27.87   16.14
  14  -8   2   46.84   11.10
  13 -18  -1   93.10   17.17
  13 -16   0    1.99   14.16
  13 -13   1   -4.37   12.89
  13  -9   2  102.45   12.28
  12 -18  -1   54.96   15.84
  12 -16   0   15.85   14.01
  12  11   0   91.62    9.87
  12 -10   2    3.25    9.93
  11 -14   1   -8.40   12.80
  11 -10   2  144.47   11.54
  10 -20  -2   38.24   17.35
  10  15  -2    5.88   14.07
  10 -14   1   50.69   12.80
  10 -10   2   21.51   12.42
   9 -20  -2  187.88   20.16
   9  15  -2  147.13   15.31
   9 -14   1   19.89   13.10
   8 -20  -2    3.99   18.18
   8 -18  -1  122.95   16.62
   8  13  -1   24.21   11.00
   8 -16   0   70.37   14.65
   8  11   0  215.47   10.86
   8 -10   2   -0.13   10.46
   7 -21  -3   14.09   18.12
   7 -18  -1   73.84   15.26
   7 -16   0   -2.06   13.55
   7   8   1  156.56    8.09
   6 -19  -2   32.90   14.93
   6  14  -2   40.89   13.06
   6 -15   0  117.02   14.41
   6  10   0   10.65    8.12
   5  15  -3   10.35   13.78
   4 -21  -4   24.80   18.00
   4 -18  -2   53.81   16.12
   4  13  -2  168.18   13.31
   4 -16  -1  124.52   15.76
   4  11  -1   19.90   10.48
   3 -19  -3   34.67   15.86
   3  14  -3  113.01   15.28
   3  12  -2  207.43   12.60
   3 -15  -1  207.45   15.02
   3  10  -1  371.28   13.25
   2 -22  -6   12.45   17.77
   2 -21  -5    5.25   16.83
   2 -18  -3   24.72   15.59
   2  13  -3   19.19   11.91
   2  11  -2  127.19    9.54
   2 -14  -1   36.24   12.30
   2   9  -1  173.32   10.90
   2 -11   0 3213.75   29.10
   2   6   0  161.27    7.60
   2  -6   1   82.93    6.24
   1 -22  -7    5.99   15.11
   1 -21  -6   59.33   15.70
   1 -20  -5   61.65   17.74
   1  15  -5  336.73   19.05
   1 -17  -3   35.73   14.13
   1  12  -3   74.18   12.32
   1 -15  -2    6.06   12.25
   1  10  -2   96.14   11.01
   1  -9   0   11.42    9.20
   0 -22  -8   69.55   18.83
   0 -20  -6  189.70   19.40
   0 -19  -5   92.82   18.04
   0  14  -5    0.00   13.68
   0 -11  -1   -1.12    7.77
  -1 -22  -9   29.17   16.51
  -1 -21  -8    2.57   16.15
  -1 -19  -6   23.52   14.42
  -1  14  -6   10.65   15.66
  -1 -18  -5  208.17   15.77
  -1 -16  -4  248.61   14.67
  -1  11  -4   16.13   12.38
  -1   9  -3  194.48   10.00
  -1 -12  -2   39.42   10.15
  -1  -8  -1  254.73   10.80
  -2 -21  -9    8.08   15.42
  -2 -20  -8   25.25   14.62
  -2 -19  -7   22.31   13.52
  -2 -18  -6  -10.09   13.65
  -2  -9  -2  173.63    9.21
  -2   4  -2  223.51    7.16
  -3 -21 -11    1.34   14.43
  -3 -16  -6  113.74   13.99
  -3  11  -6   42.44   12.21
  -4 -19 -10   -0.68   13.61
  -4 -18  -9   11.86   15.22
  -4 -17  -8   64.99   12.63
  -4  12  -8   19.10   16.35
  -4 -16  -7   39.26   11.61
  -5 -18 -11   -3.58   14.08
  -5 -15  -8   20.06   11.41
  -5   7  -6  211.41   12.07
  -5  -9  -5  803.64   13.70
  -5   4  -5  698.95   10.86
  -6 -16 -11   15.85   11.94
  -6 -15 -10   27.30   11.50
  -6 -14  -9   87.13   12.19
  -6   9  -9  241.07   14.36
  -6   6  -7   18.65   10.83
  -6   3  -6  146.09    7.28
  -7   9 -11   13.69   15.70
  -7   8 -10   25.57   13.59
  -7 -11  -9  194.93   11.55
  -7  -9  -8  482.17   11.08
  -7   1  -7  187.64    6.09
  -8   7 -12  281.59   18.67
  -8   6 -11  389.63   16.36
  -8   4 -10    9.13    9.08
  16 -13   0    8.85   16.43
  15 -14   0    7.89   13.91
  15 -11   1  149.88   13.60
  14 -17  -1   12.41   16.41
  14 -12   1   24.21   11.91
  14  -7   2   27.50   10.39
  13 -15   0    4.29   13.77
  13  -8   2  222.82   13.17
  12   9   1   21.90    8.68
  11 -18  -1   -3.99   13.36
  11 -16   0  -11.93   13.00
  11 -13   1  100.32   14.39
  11   9   1   20.95    7.38
  10 -18  -1   26.63   14.92
  10 -16   0   34.30   14.07
  10 -13   1  269.69   15.63
   9 -18  -1   12.66   14.01
   9 -16   0    4.97   12.94
   9 -13   1   41.01   12.41
   9   9   1   15.83    7.71
   8 -21  -3    8.88   16.85
   8  15  -2    5.68   13.42
   8 -13   1   12.17   11.61
   8  -9   2   -0.62    9.87
   7 -19  -2  196.88   18.50
   7  15  -2  837.08   22.77
   7  13  -1   13.09   10.64
   7 -15   0  -17.63   12.99
   7  11   0   12.69    8.55
   7  -8   2  321.30   12.95
   6 -20  -3   -3.37   14.84
   6 -12   1   -1.31   12.04
   6  -7   2   93.96    8.68
   5 -21  -4   13.26   16.99
   5 -20  -3    5.64   11.30
   5 -18  -2  219.61   18.89
   5  14  -2  488.80   18.55
   5  12  -1  122.40   12.02
   5 -14   0   -0.56   12.28
   5 -11   1  623.85   16.24
   5  -5   2  314.51    8.75
   4 -22  -5   13.08   16.36
   4 -19  -3   10.44   16.69
   4  15  -3  120.99   16.15
   4 -13   0   21.77   12.07
   4   9   0  185.35    9.45
   4 -10   1   56.91    8.20
   3 -22  -6   43.18   17.03
   3 -21  -5   81.31   18.44
   3 -20  -4   12.86   15.81
   3 -17  -2  143.33   12.20
   3 -12   0   -6.60   11.76
   3  -8   1  721.62   14.49
   2  15  -4  863.64   24.57
   2 -16  -2   -0.16   12.85
   2  -5   1    4.57    5.02
   1 -18  -4   43.16   15.71
   1  14  -4  284.47   17.00
   1 -12  -1  525.60   15.60
   1   8  -1  244.98   10.33
   1   4   0   -0.17    3.60
   0 -21  -7    7.60   14.97
   0 -17  -4   -9.31   13.18
   0  13  -4    4.36   11.83
   0 -13  -2   -3.01   10.96
   0 -10  -1    6.61    9.68
  -1 -20  -7   -6.95   13.47
  -1  13  -5  765.72   21.30
  -1 -14  -3  119.41   12.02
  -1 -11  -2   65.96   10.64
  -1   7  -2  542.80   11.85
  -1  -7  -1  538.15   11.75
  -1   3  -1  126.12    5.33
  -2 -21 -10  150.25   19.07
  -2  13  -6  797.36   23.29
  -2 -16  -5   83.87   13.36
  -2 -14  -4   18.38   12.22
  -2  10  -4   -8.94   11.01
  -2 -12  -3   57.51   10.46
  -3 -20 -10   36.96   16.40
  -3 -18  -8    2.95   15.21
  -3 -17  -7    5.70   12.81
  -3  13  -7   13.45   15.24
  -3  10  -5  643.88   16.82
  -3 -12  -4   -2.22   10.13
  -3   8  -4  125.09   11.12
  -3  -9  -3  189.27    9.03
  -3   5  -3  139.39    7.66
  -4 -14  -6  145.71   12.43
  -4 -12  -5  201.71   12.00
  -4  -9  -4  212.36    9.15
  -4   5  -4  145.03    8.15
  -5 -17 -10   46.84   12.83
  -5 -16  -9   51.05   11.49
  -5  12  -9  198.75   18.17
  -5 -13  -7  170.44   13.21
  -5   9  -7  175.85   13.52
  -5 -11  -6  298.92   12.44
  -6 -12  -8  176.52   11.60
  -6   8  -8   92.97   11.84
  -6 -10  -7    6.07    8.10
  -7 -12 -10   27.09   10.63
  -7   7  -9  104.63   12.57
  -7   5  -8  876.04   15.95
  -8 -10 -11   78.91    8.06
  -8  -8 -10   -6.48    6.80
  -8   2  -9  272.36    8.88
  -9   0 -11   49.02    6.44
  16 -15  -1   -4.71   14.55
  16  -9   1   -1.49    8.10
  15 -16  -1    2.63   13.74
  15 -13   0    5.24   15.49
  15 -10   1    1.59   12.33
  14 -16  -1    9.70   14.91
  14 -14   0   34.02   14.70
  14 -11   1   36.88   11.45
  14  -6   2   19.39   10.11
  13 -17  -1    5.56   12.55
  13  -7   2   87.33   10.83
  12 -19  -2   14.08   15.82
  12 -17  -1   -8.58   15.32
  12 -15   0   19.57   13.93
  12 -12   1  115.63   14.83
  12  -8   2   17.24   10.34
  11 -19  -2   74.84   17.80
  11 -17  -1   19.28   13.45
  11  14  -1   -8.51   13.65
  11 -15   0   -0.75   13.24
  11  12   0   -0.60   11.95
  10 -19  -2  -15.94   15.99
  10 -17  -1   92.21   17.83
  10 -15   0   26.59   13.01
  10  12   0  399.63   15.11
  10  -9   2   11.86   10.02
   9 -19  -2   31.83   16.17
   9 -17  -1    0.72   15.22
   9  14  -1   27.24   11.61
   9 -15   0    6.90   12.58
   9  12   0   -2.65   10.89
   9  -9   2  347.08   13.17
   8 -19  -2   33.47   15.95
   8 -17  -1   12.31   14.67
   8 -15   0   15.25   13.46
   8   9   1   12.01    7.05
   7 -20  -3   19.22   17.26
   7 -17  -1   19.60   13.71
   6 -18  -2   45.88   15.95
   6  15  -2   -4.67   14.35
   6  13  -1  257.51   13.28
   6 -14   0   -4.21   13.19
   6  11   0  261.89   12.72
   6 -11   1  235.99   13.69
   6   8   1    4.92    7.15
   6  -6   2  189.77   10.01
   5 -22  -5   19.45   18.41
   5 -16  -1  151.96   12.82
   5  10   0    7.79    8.17
   5 -10   1  248.19   12.03
   5  -4   2 2296.98   16.07
   4 -20  -4  163.20   18.63
   4 -17  -2   23.92   14.66
   4 -15  -1   22.43   13.04
   4  -9   1  146.39   10.56
   3 -16  -2   90.31   14.43
   3  13  -2  374.79   17.22
   3  11  -1  764.93   16.31
   3   8   0   -0.76    7.77
   3  -7   1  561.69   12.17
   2 -22  -7    3.90   18.09
   2 -21  -6   71.97   17.72
   2 -20  -5  105.25   17.93
   2 -17  -3   42.57   15.83
   2  14  -3  243.12   16.02
   2  12  -2   36.00   11.20
   2 -13  -1   16.30   12.05
   2   0   1    0.33    2.12
   1 -22  -8   19.14   15.95
   1 -19  -5  327.37   20.31
   1 -14  -2   44.83   11.80
   1  -8   0   -2.84    7.17
   0 -22  -9   -9.14   15.70
   0 -18  -5   43.04   14.91
   0  15  -5  264.47   18.20
   0 -15  -3  354.04   16.34
  -1 -22 -10   32.51   17.90
  -1 -21  -9   71.48   16.32
  -1 -18  -6    4.06   14.90
  -1 -17  -5  445.24   18.57
  -1 -15  -4  145.35   13.49
  -1  12  -4   20.87   12.16
  -1  10  -3  173.68   13.61
  -2 -19  -8   19.78   14.17
  -2 -18  -7   24.23   13.31
  -2 -17  -6  354.18   17.51
  -2  12  -5   10.66   12.27
  -2   8  -3  323.87   13.39
  -2  -8  -2    0.56    7.57
  -3 -20 -11    8.56   19.06
  -4 -19 -11   12.08   14.49
  -4 -18 -10   93.71   15.92
  -4 -16  -8   24.35   12.66
  -4  13  -8  240.71   18.93
  -4 -15  -7    4.52   10.03
  -4   8  -5   12.83    9.80
  -5 -14  -8  346.22   15.50
  -5  11  -8   57.67   13.54
  -5  -8  -5  351.05   10.09
  -5   5  -5 1192.06   14.78
  -6 -13  -9   46.10   10.84
  -6  10  -9  113.03   13.94
  -6   7  -7  793.05   17.20
  -6   4  -6   55.35    7.53
  -7 -13 -11    5.94   10.23
  -7   9 -10   28.10   14.35
  -7 -10  -9   16.35    8.77
  -7  -8  -8   14.66    6.69
  -7   2  -7  262.42    7.77
  -8   8 -12   33.04   16.12
  -8   7 -11    6.93   13.86
  -8   5 -10  106.40   11.50
  -9   1 -11  386.79    9.59
  16 -12   0   83.80   15.67
  16  -8   1   -0.56    9.11
  15 -15  -1   53.32   16.13
  14  -5   2    8.16    8.53
  13 -18  -2   90.61   17.56
  13 -16  -1   71.57   15.32
  13 -14   0    4.99   13.25
  13 -11   1    4.95   11.53
  13   5   2   63.87    3.50
  12 -18  -2   -2.24   14.17
  12  12   0   65.33   11.43
  11 -12   1    6.78   11.39
  11  -8   2  134.37   10.31
  11   6   2  130.35    5.30
  10 -20  -3    3.86   18.55
  10 -12   1   64.89   12.20
  10  -8   2   13.69    9.49
   9 -20  -3    1.61   18.24
   9 -12   1   20.66   11.20
   9  -8   2  712.66   15.29
   8 -21  -4   -8.30   18.71
   8 -20  -3  296.25   20.83
   8 -18  -2   -6.35   14.99
   8  12   0   17.06    9.45
   7 -21  -4  129.55   19.14
   7 -18  -2    0.34   16.61
   7 -16  -1   46.31   13.29
   7  14  -1   39.95   13.27
   7 -14   0  -12.89   12.60
   7 -11   1   17.15   11.24
   7   9   1  423.72   11.84
   7  -7   2 1320.18   17.11
   6 -19  -3  153.93   19.44
   6 -16  -1   -5.17   12.90
   5 -20  -4  120.69   18.31
   5 -17  -2   58.13   16.04
   5  13  -1  471.97   16.18
   5 -13   0   24.05   11.63
   4 -22  -6   80.50   19.21
   4 -21  -5   66.01   17.84
   4 -18  -3  119.95   16.70
   4  14  -2   73.80   14.16
   4  12  -1   72.90   11.03
   4 -12   0 1770.39   24.16
   4   6   1  551.13    8.69
   3 -22  -7   15.10   17.23
   3 -20  -5  146.98   17.49
   3 -19  -4   76.68   16.90
   3  15  -3    2.44   14.70
   3 -11   0   -1.76   11.25
   2 -18  -4    0.60   15.80
   2 -15  -2   67.72   10.35
   2  10  -1   42.12   10.62
   2   7   0 4860.51   25.48
   1 -21  -7   10.11   13.87
   1 -20  -6    7.86   14.48
   1 -17  -4   16.49   14.30
   1  15  -4  142.72   16.87
   1  13  -3   21.67    8.24
   1  11  -2   75.14    8.57
   1  -7   0   -9.13    8.18
   0 -21  -8  -18.05   15.32
   0 -20  -7   -2.67   14.90
   0 -19  -6   -0.31   13.78
   0 -16  -4  761.29   20.71
   0  -9  -1  217.44   11.94
   0  -2   0 9999.00   20.03
  -1 -20  -8   66.98   16.04
  -1 -19  -7   63.77   15.14
  -1  14  -5  290.42   18.93
  -1 -13  -3   12.75   11.05
  -1 -10  -2   83.70   10.02
  -1   8  -2  597.62   15.23
  -1  -6  -1 1218.44   13.82
  -2 -21 -11    3.62   15.71
  -2  14  -6    5.46   15.76
  -2 -15  -5   24.68   11.83
  -2  11  -4 1194.17   22.59
  -2 -11  -3  186.09   11.04
  -2   5  -2 1504.83   15.15
  -3 -19 -10    4.59   17.17
  -3 -16  -7    9.37   13.51
  -3 -15  -6   20.23   12.19
  -3 -13  -5  196.57   13.97
  -3  11  -5  252.56   14.43
  -3 -11  -4  179.74   10.92
  -3  -8  -3   78.84    7.48
  -3   6  -3   48.74    8.15
  -4 -19 -12   32.73   14.80
  -4 -13  -6   61.24   11.19
  -4 -11  -5   72.78    9.92
  -4  -8  -4 1061.25   14.31
  -4   6  -4  938.84   14.23
  -5 -15  -9   95.52   11.23
  -5  10  -7   17.02   11.65
  -6 -15 -11    5.48    9.77
  -6 -14 -10   29.99   11.49
  -6   9  -8  -16.41   11.23
  -7   8  -9   25.82   13.50
  -7   6  -8   24.07   10.85
  -8  -9 -11    6.02    7.89
  -8   6 -10   13.32   11.24
  -8   3  -9   36.33    6.91
  -9   2 -11   87.73    8.63
  16 -14  -1    9.51   13.94
  16 -11   0    0.81   13.62
  16  -7   1   -2.35    9.43
  15 -12   0    0.38   12.67
  14 -17  -2    9.49   15.92
  14 -15  -1   13.63   14.65
  14 -13   0  113.11   15.25
  14 -10   1   10.68   10.36
  14  -4   2   26.60    8.41
  13  -6   2  389.99   12.32
  12 -16  -1   19.33   15.28
  12 -14   0   -1.32   13.51
  12 -11   1   47.90   11.18
  11 -18  -2   23.57   15.78
  11 -16  -1    1.02   13.94
  11 -14   0   -0.74   12.39
  11  10   1   16.91    7.99
  11  -7   2  358.97   13.75
  10 -18  -2    6.60   16.11
  10 -16  -1    0.95   14.13
  10 -14   0   23.16   12.98
  10  10   1   45.51    8.65
   9 -18  -2  169.83   17.81
   9 -16  -1    8.32   14.15
   9 -14   0    3.63   12.50
   9 -11   1   45.16   13.05
   9  10   1    9.67    8.43
   9  -7   2   57.66   10.13
   8 -19  -3   26.83   15.56
   8 -16  -1  230.87   17.51
   8 -14   0   12.58   12.04
   8 -11   1   57.99   11.87
   8  -7   2  218.39   10.19
   7 -19  -3   32.20   16.65
   7  16  -2   93.79   15.52
   7  12   0    1.75    9.20
   7  -6   2   63.48    9.15
   6 -21  -5    5.03   15.54
   6 -17  -2    5.90   14.60
   6  14  -1   63.71   12.62
   6 -13   0  170.46   13.43
   6 -10   1    9.26   10.17
   6  -5   2   60.56    6.50
   5 -21  -5   77.62   17.39
   5  15  -2  101.15   15.01
   5  11   0   -0.56    9.00
   5  -1   2  263.12    5.17
   4 -19  -4   11.12   16.01
   4 -14  -1   74.26   12.56
   4  10   0 1921.05   21.45
   4  -8   1  352.11   11.87
   3 -21  -6    0.73   16.68
   3 -17  -3   20.20   14.48
   3 -15  -2  423.72   17.28
   3   9   0  -12.36    8.57
   3  -6   1 1836.04   17.47
   2 -22  -8    2.71   17.55
   2 -21  -7   18.31   16.76
   2 -20  -6    6.51   16.11
   2 -19  -5  -13.50   16.49
   2 -16  -3  198.97   16.23
   2  13  -2  233.09   13.97
   2 -12  -1   40.68   11.57
   2  -1   1   41.15    3.47
   1 -22  -9   14.97   19.22
   1 -15  -3  156.92   14.28
   1 -13  -2   85.39   11.87
   1   5   0    9.69    5.39
   0 -21  -9  162.82   16.99
   0 -17  -5   78.03   15.52
   0  14  -4 1084.00   22.44
  -1 -21 -10   43.03   18.01
  -1 -16  -5  372.24   16.88
  -1  13  -4   16.92   11.95
  -1  11  -3  181.76   14.06
  -1   4  -1 2629.75   15.53
  -2 -21 -12   -9.86   16.44
  -2 -20 -10   -5.62   14.78
  -2 -19  -9  -10.13   14.27
  -2 -17  -7   14.61   14.21
  -2 -16  -6   10.23   11.72
  -2  13  -5   16.68   14.41
  -2   9  -3  643.09   15.69
  -2  -7  -2  767.51   12.11
  -3 -20 -12    5.43   13.68
  -3 -18  -9    6.52   12.96
  -3 -17  -8  126.88   14.71
  -3  13  -6   76.39   16.21
  -3   9  -4  678.24   14.07
  -4 -18 -11   11.28   14.05
  -4 -14  -7  258.52   12.89
  -4  11  -6   53.33   12.70
  -4   9  -5  325.59   14.07
  -5 -12  -7   57.95    9.69
  -5 -10  -6  131.07    9.70
  -5  -7  -5  901.01   11.78
  -5   6  -5  198.85   10.26
  -6  11  -9   58.75   14.77
  -6 -11  -8    7.09    6.97
  -6  10  -8   56.22   14.49
  -6  -9  -7  670.14   12.69
  -6   8  -7   15.31   12.08
  -6   5  -6  181.67    8.66
  -7 -12 -11  163.54   11.39
  -7 -11 -10   -6.25    9.25
  -7  10 -10   21.38   15.05
  -7   3  -7    9.56    6.08
  -8   9 -12  250.22   18.70
  -8   8 -11   77.05   15.70
  -8  -4  -9  344.16    5.15
  -8   4  -9  331.96   11.08
  -9   3 -11  237.23   11.15
  16 -15  -2   21.77   15.74
  16 -13  -1  -12.01   16.16
  15 -16  -2   17.81   17.14
  15 -14  -1    3.43   14.44
  15  -8   1   -7.65   10.64
  14 -12   0   39.08   14.74
  14  -9   1   26.94   11.77
  14  -3   2   13.74    6.43
  13 -17  -2   33.05   15.08
  13 -15  -1   -0.13   13.84
  13 -13   0  -15.15   12.59
  13 -10   1  115.99   11.85
  13  -5   2   63.65    9.39
  12 -17  -2   18.24   15.69
  12 -13   0   31.03   13.69
  12  10   1  205.76   10.32
  12  -6   2   14.09    8.55
  12   6   2   10.98    4.33
  11 -19  -3  -16.02   16.94
  11  15  -1    2.70   13.46
  11  13   0    1.44   11.54
  10 -19  -3  176.62   20.52
  10  15  -1  311.98   17.61
  10 -11   1  368.76   14.62
  10  -7   2    7.69    8.73
   9 -20  -4   50.51   17.43
   9 -19  -3   -4.11   17.40
   9  15  -1   -1.77   12.04
   9  13   0    9.85    9.47
   8 -20  -4   10.96   17.92
   8 -17  -2   18.05   14.12
   8  15  -1   20.49   12.07
   8  13   0   68.05   12.61
   8  10   1  664.86   13.42
   8  -6   2   25.88    8.83
   7 -21  -5   45.71   16.69
   7 -20  -4   21.01   18.62
   7 -17  -2  293.91   20.13
   7 -15  -1   81.59   14.23
   7 -13   0    4.01   11.99
   7 -10   1   79.29   11.52
   6 -18  -3    9.29   14.64
   6  16  -2    4.17   15.15
   6 -15  -1  210.02   13.02
   6  12   0   88.18   10.95
   6   9   1  704.82   12.35
   6  -4   2    5.28    7.05
   5 -19  -4   20.11   16.04
   5 -16  -2  568.09   20.80
   5 -14  -1  101.53   13.72
   5 -12   0    4.91   10.14
   4 -21  -6    3.65   18.06
   4 -20  -5   -4.04   16.13
   4 -17  -3   79.03   15.76
   4  15  -2    1.80   14.43
   4  13  -1   -0.33   10.94
   4 -11   0    5.86   10.98
   4   7   1    4.51    7.27
   3 -18  -4   15.12   15.54
   3  16  -3   30.90   15.17
   3  14  -2   78.96   10.16
   3  12  -1  878.94   18.29
   3   5   1  214.34    6.70
   2 -17  -4  469.82   19.20
   2  15  -3  138.92   15.97
   2 -14  -2   -3.35    8.22
   2  11  -1  -11.89   10.40
   1 -21  -8    2.64   14.43
   1 -20  -7   -2.47   15.13
   1 -19  -6    1.72   16.18
   1  14  -3  110.07   14.27
   1 -10  -1  454.17   14.15
   0 -20  -8   71.31   16.32
   0 -19  -7   19.71   15.46
   0 -18  -6  570.17   21.19
   0 -15  -4   12.86   12.91
   0 -11  -2  -13.17   10.72
   0  -8  -1   -2.56    9.25
  -1 -21 -11   15.93   16.17
  -1 -20  -9   56.27   14.38
  -1 -19  -8    1.84   13.72
  -1 -18  -7   23.76   13.70
  -1 -17  -6   35.06   13.05
  -1  15  -5  284.19   20.34
  -1 -12  -3   55.97   10.89
  -2 -20 -11   31.25   16.18
  -2 -18  -8   25.84   13.94
  -2 -14  -5  275.97   14.17
  -2 -10  -3  388.61   11.77
  -2   6  -2  142.57    7.84
  -3 -19 -11    3.27   14.35
  -3 -14  -6  110.79   11.92
  -3  12  -5 1199.47   23.35
  -3 -10  -4    1.82   10.22
  -3  -7  -3  198.06    8.91
  -3   7  -3  183.52   10.64
  -4 -17 -10    2.46   12.07
  -4 -16  -9   78.06   12.06
  -4 -15  -8   50.58   11.32
  -4  13  -7   74.57   15.07
  -4 -12  -6  382.92   13.43
  -4 -10  -5   10.47    7.87
  -4   7  -4   71.89    9.17
  -5 -16 -11   -8.71   11.45
  -5 -15 -10   44.15   11.96
  -5 -14  -9  112.32   12.37
  -5 -13  -8   -4.66    9.14
  -5   9  -6   48.76   11.17
  -5   1  -4   36.66    3.81
  -6 -14 -11   12.26   11.13
  -6 -13 -10   34.46   11.12
  -6 -12  -9   93.36   10.76
  -6  12  -9  117.96   17.59
  -7  -9  -9   30.87    8.56
  -7   9  -9   43.96   11.72
  -7   7  -8  623.27   15.35
  -7   4  -7  228.10    9.12
  -8   7 -10   53.10   12.99
  16 -10   0   55.33   12.58
  16  -6   1    0.71    8.62
  15 -11   0   -4.37   12.37
  14 -16  -2    9.43   14.88
  14 -14  -1   -3.45   13.95
  14  -2   2    5.17    6.00
  13 -18  -3   -1.33   14.87
  13 -12   0   15.49   12.95
  13  -9   1    5.07   11.20
  13  -4   2  214.51   10.73
  12 -18  -3   84.81   17.61
  12 -15  -1    7.85   13.47
  12  13   0   33.42    9.66
  12  -5   2  116.30    9.52
  11 -17  -2  136.26   16.83
  11 -15  -1   -0.40   13.76
  11 -13   0    4.21   11.96
  11  -6   2  133.78    9.21
  10 -17  -2   -0.40   14.51
  10 -15  -1  293.06   17.55
  10 -13   0   12.80   12.29
  10 -10   1   15.16   12.46
  10  -6   2  103.03   10.34
   9 -17  -2   37.56   15.88
   9 -13   0    8.07   12.33
   9 -10   1    2.94   10.76
   9  -6   2  530.69   12.24
   8 -15  -1   21.90   13.37
   8 -13   0   68.49   11.94
   8 -10   1  642.28   16.71
   7 -18  -3   25.54   16.21
   7  15  -1   67.04   13.99
   7  13   0    4.63   11.37
   7  10   1   83.45    8.52
   7  -5   2 1701.80   16.43
   6 -20  -5   11.23   15.17
   6 -19  -4   39.96   16.35
   6 -16  -2   27.97   14.28
   6 -12   0   74.68   12.43
   5 -20  -5   49.94   15.75
   5  16  -2  620.98   22.77
   5  14  -1  126.01   12.82
   5  -8   1  833.85   15.25
   4 -18  -4  279.78   19.83
   4 -13  -1   -5.70   12.26
   4  11   0   14.67    9.10
   4  -7   1   -2.41    5.72
   3 -21  -7    2.29   15.89
   3 -20  -6   54.82   17.70
   3 -19  -5  146.89   14.45
   3 -16  -3   26.41   15.16
   3  -5   1  226.02    8.21
   2 -21  -8   83.61   18.85
   2 -20  -7    1.35   14.19
   2 -19  -6  169.86   17.46
   2 -18  -5   21.01   15.99
   2 -15  -3  131.32   14.23
   2 -11  -1    6.45   11.05
   2   8   0  367.73   10.89
   1 -21  -9   74.46   17.99
   1 -16  -4  153.66   15.02
   1 -14  -3  106.59   13.67
   1 -12  -2   38.59   11.49
   1  10  -1  465.88   14.00
   1   6   0    0.00    5.99
   0 -21 -10    3.70   15.69
   0 -16  -5   27.78   12.90
   0  11  -2  -19.65   12.39
   0   8  -1   -2.41    8.05
  -1 -20 -10   94.45   16.55
  -1 -15  -5  318.30   15.58
  -1  14  -4  280.32   17.00
  -1  12  -3   61.20   12.57
  -1  -9  -2   -1.52    9.15
  -1   9  -2    6.91    7.65
  -1   5  -1 1065.29   12.43
  -2 -19 -10  160.58   17.10
  -2 -15  -6  299.61   15.12
  -2  14  -5  282.23   18.90
  -2 -12  -4    0.40   10.14
  -2  12  -4   16.93    8.42
  -2  10  -3  371.86   15.68
  -2  -6  -2  123.72    7.17
  -3 -19 -12   36.74   17.05
  -3 -18 -10  120.10   15.11
  -3 -17  -9   48.68   13.29
  -3 -16  -8    9.08   11.64
  -3 -15  -7   15.89   11.01
  -3  14  -6  119.53   16.42
  -3  10  -4   18.16   10.26
  -4 -18 -12   22.41   13.73
  -4 -17 -11   29.79   14.67
  -4  12  -6  401.25   17.88
  -4  10  -5    6.17   11.35
  -4  -7  -4   54.81    6.38
  -5  13  -8   13.46   15.91
  -5 -11  -7  177.41   12.42
  -5  -9  -6   37.66    8.72
  -5  10  -6  168.71   13.00
  -5   7  -5  902.15   15.84
  -6 -10  -8   40.31    8.55
  -6  11  -8  -15.53   13.85
  -6   6  -6  363.22   11.31
  -7  11 -10    5.18   14.00
  -7  -3  -7    6.95    3.19
  -8   9 -11    1.03   14.58
  -8   5  -9   89.10    9.62
  -9   4 -11   68.70    9.91
  16 -14  -2    3.84   14.09
  16 -12  -1  -15.28   14.41
  16  -9   0   25.78   12.17
  16  -5   1    3.11    8.28
  15 -15  -2   17.10   15.18
  15 -10   0   -9.87   12.96
  14 -17  -3   55.07   18.26
  14 -11   0  142.51   13.71
  14  -8   1    4.82    8.84
  13 -16  -2   31.36   14.26
  13 -14  -1   92.91   13.87
  12 -14  -1  136.58   15.99
  12 -12   0   67.70   13.47
  12  -9   1   31.25   11.36
  11 -19  -4   46.80   17.63
  11 -18  -3   29.64   15.89
  11  11   1  119.47   10.66
  11  -5   2  463.91   12.66
  10 -19  -4    7.31   16.34
  10 -18  -3   44.43   17.22
  10  16  -1   13.27   13.47
  10  14   0   21.75   13.08
  10  11   1  377.09   12.60
   9 -19  -4    1.20   15.64
   9 -18  -3    0.08   16.90
   9  16  -1   -0.88   13.32
   9  14   0    1.33   11.92
   9  11   1   79.45    8.79
   8 -20  -5    2.54   17.00
   8 -19  -4   -9.68   17.28
   8 -18  -3  184.80   15.94
   8 -16  -2   10.74   14.21
   8  16  -1  263.64   18.54
   8 -12   0   22.70   11.04
   8  11   1   73.96   10.01
   8  -5   2  203.36    8.43
   7 -20  -5   47.31   17.72
   7 -19  -4   67.05   17.94
   7 -16  -2   71.52   15.95
   7 -14  -1   37.55   13.23
   7 -12   0   -3.94   11.93
   7  -9   1  413.75   13.83
   7  -4   2  196.50    8.31
   7   6   2   66.10    5.61
   6 -21  -6   38.19   16.96
   6 -17  -3  234.73   18.37
   6 -14  -1   64.27   10.04
   6  15  -1  233.31   15.54
   6  13   0  183.12   13.32
   5 -18  -4  109.21   16.28
   5 -15  -2   98.66   15.13
   5 -13  -1  440.53   16.09
   5 -11   0    4.17   10.16
   5  12   0   -2.86   10.04
   5   9   1  342.04   11.07
   4 -21  -7    1.40   18.44
   4 -20  -6  125.17   19.43
   4 -19  -5    7.94   16.50
   4  16  -2   55.60   15.30
   4  14  -1   49.15   12.77
   4 -10   0 1864.74   22.71
   4  -6   1  558.41   11.37
   3 -17  -4   84.20   15.62
   3 -14  -2   76.08    9.53
   3  15  -2  438.94   18.84
   3  13  -1  443.14   16.27
   3  -9   0  -16.69   10.38
   3  10   0   10.28    8.88
   2  16  -3  226.98   17.54
   2 -13  -2  238.40   13.31
   2  14  -2    5.52   11.61
   2  12  -1   20.27   11.37
   1 -20  -8   60.27   16.91
   1 -19  -7   58.43   16.57
   1 -18  -6  -10.32   15.59
   1  15  -3  130.51   16.77
   1  13  -2   65.05   12.81
   1  -9  -1  496.60   13.15
   0 -21 -11    7.23   19.72
   0 -20  -9   10.84   15.56
   0 -19  -8    7.14   14.22
   0 -18  -7  -15.55   14.45
   0 -17  -6    8.32   13.89
   0  -7  -1   23.27    8.60
  -1 -19  -9   29.43   15.22
  -1 -18  -8   67.04   14.01
  -1 -17  -7   54.68   14.21
  -1 -16  -6   50.99   13.73
  -1 -13  -4   19.94   11.62
  -1 -11  -3  180.31   11.74
  -2 -20 -12   20.52   15.42
  -2 -18  -9   86.18   14.80
  -2 -17  -8   41.85   13.14
  -2 -16  -7   20.91   12.07
  -2 -13  -5   28.39   13.86
  -2  -9  -3  582.03   12.93
  -2   7  -2  725.61   14.76
  -3 -18 -11   81.36   16.36
  -3  13  -5  216.55   16.55
  -3  11  -4  209.52   12.83
  -3   8  -3   92.41   10.63
  -4 -16 -10  106.24   13.10
  -4 -15  -9  129.94   14.38
  -4 -14  -8   51.07   12.12
  -4 -13  -7   56.18   10.72
  -4  11  -5   76.38   13.22
  -4   8  -4 1048.43   17.40
  -4   3  -3  255.13    7.17
  -5 -16 -12   70.09   11.94
  -5  12  -7   84.80   15.10
  -5   8  -5  358.37   13.69
  -5   3  -4   61.05    5.95
  -6 -14 -12  130.62   12.53
  -6  -8  -7   22.46    7.21
  -6   7  -6  136.66   10.34
  -7 -11 -11    5.58    9.87
  -7 -10 -10   27.03    8.81
  -7  10  -9   14.42   12.38
  -7   8  -8   -0.06    9.98
  -7   5  -7  177.31    9.19
  -8  -8 -11   85.85    7.66
  -8  10 -11   78.50   18.83
  -8   8 -10   -6.20   10.97
  -8   6  -9   63.31   11.45
  -9   5 -11  157.47   12.86
  16 -15  -3    9.58   16.63
  15 -16  -3    4.16   17.14
  15 -14  -2   10.82   16.50
  15 -12  -1   -3.63   15.61
  15  -6   1  -13.54    9.23
  14 -15  -2    0.40   14.59
  14 -13  -1   22.97   13.86
  14  -7   1   41.47   11.56
  13 -17  -3   -0.05   15.59
  13 -15  -2   51.66   16.35
  13 -11   0    5.52   10.93
  13  -8   1  250.84   12.50
  12 -17  -3   42.26   16.22
  12  11   1   37.09   10.06
  12  -4   2    8.58    6.60
  11 -16  -2   34.87   15.04
  11 -14  -1    2.69   13.25
  11 -12   0    0.81   12.00
  11  14   0   -5.57   11.02
  11  -9   1   27.26   10.28
  10 -16  -2    8.63   14.81
  10 -14  -1   58.05   14.09
  10 -12   0  382.35   16.20
  10  -5   2    0.31    6.95
   9 -20  -5   16.09   18.40
   9 -16  -2  330.02   19.84
   9 -14  -1   35.73   13.55
   9 -12   0    8.63   11.10
   9  -9   1   30.71   10.32
   9  -5   2   78.91    7.37
   8 -14  -1  475.32   18.69
   8  14   0    1.30   10.25
   8  -9   1   11.11   10.07
   8   7   2  211.01    6.83
   7 -17  -3   46.10   17.08
   7  16  -1   37.76   13.61
   6 -18  -4    0.31   16.09
   6 -15  -2    1.98   13.66
   6 -11   0  246.56   13.60
   6  -8   1    4.50    8.59
   6  10   1    5.37    7.96
   5 -21  -7   28.92   18.69
   5 -20  -6   17.88   18.91
   5 -19  -5  224.27   18.57
   5  15  -1  231.15   15.76
   4 -17  -4   40.89   15.74
   4 -16  -3  247.97   14.35
   4 -12  -1   68.07   12.05
   4   8   1  355.87    9.03
   3 -21  -8  106.58   19.60
   3 -20  -7    2.72   17.59
   3 -19  -6   -8.70   16.86
   3 -18  -5  245.13   18.91
   3 -15  -3   24.84   13.24
   2 -21  -9   13.42   16.70
   2 -20  -8   17.20   15.01
   2 -17  -5    7.56   15.26
   2 -16  -4   -3.86   13.14
   2 -10  -1   50.29   11.72
   2   9   0 1955.97   20.26
   1 -21 -10   74.95   18.17
   1 -15  -4  139.67   17.09
   1  11  -1  876.18   17.72
   1   7   0   -2.72    6.65
   0 -20 -10  244.13   18.25
   0 -12  -3  -20.50   11.12
   0 -10  -2   17.14    9.60
   0  12  -2  691.96   17.95
   0   9  -1  204.86   12.45
  -1 -20 -11    9.99   15.66
  -1  13  -3   16.83   11.83
  -1  10  -2   67.67    9.27
  -1   6  -1 1325.58   14.14
  -2 -20 -13   21.33   16.43
  -2 -19 -11   19.37   15.20
  -2  15  -5    4.98   15.34
  -2  11  -3  181.48   13.38
  -3 -17 -10   38.98   13.30
  -3 -14  -7  120.57   12.77
  -3 -11  -5  253.08   11.75
  -3  -9  -4  664.74   12.77
  -3   1  -2  327.26    4.00
  -3   2  -2  697.80    7.06
  -4 -17 -12   68.06   14.44
  -4 -11  -6   49.14    9.85
  -4  13  -6   75.71   14.73
  -4  -9  -5  348.17   10.40
  -5 -14 -10   32.73   11.86
  -5 -13  -9   35.90   11.37
  -5 -12  -8  510.18   13.79
  -5  13  -7  179.87   18.22
  -5  11  -6  315.91   15.23
  -5   4  -4  921.28   12.26
  -6 -13 -11   84.25   11.89
  -6 -12 -10   16.29   10.42
  -6 -11  -9   33.08    9.76
  -6  12  -8  213.82   17.26
  -6  10  -7  -15.75   11.63
  -6   1  -5   69.68    4.98
  -6   2  -5  192.25    6.66
  -7  -8  -9   24.19    7.87
  -7   9  -8  539.47   16.74
  -7   6  -7  302.86   12.71
  -8   9 -10  166.73   16.72
  -8   7  -9   75.55   12.94
  -8   0  -8   15.41    3.75
  -8   1  -8  325.07    6.92
  -8   2  -8   36.94    6.15
  -9   6 -11   29.64   11.77
  17 -12  -2   17.30   15.38
  16 -13  -2    5.34   14.54
  16 -11  -1   -6.73   13.37
  15  -9   0   -2.23   11.92
  14 -16  -3   29.80   14.50
  13 -13  -1    6.74   12.39
  12 -18  -4   10.09   17.26
  12 -15  -2    5.10   14.33
  12 -13  -1   54.74   14.92
  12 -11   0   83.28   13.10
  12  -8   1  187.54   11.92
  12  -3   2   89.17    8.18
  12   7   2   79.24    5.31
  11 -18  -4  -20.76   17.77
  11 -17  -3   11.30   14.45
  11 -11   0    4.46   11.86
  11  -4   2  262.03    9.66
  10 -17  -3  301.68   19.75
  10  12   1   79.85   11.46
  10  -4   2   73.29    8.69
   9 -18  -4   38.74   15.79
   9 -17  -3   27.12   15.76
   9  12   1   18.30   10.56
   9  -4   2  836.85   12.88
   9   8   2  711.73   11.23
   8 -18  -4   17.90   16.33
   8 -17  -3   55.24   15.17
   8 -11   0  199.05   15.25
   8  -4   2    8.64    5.96
   7 -19  -5   12.26   16.59
   7 -18  -4    4.04   15.81
   7 -15  -2  836.22   23.52
   7 -13  -1   -6.15   12.53
   7 -11   0   14.04   11.32
   7  14   0    1.08   10.31
   7  -8   1  160.77   10.71
   6 -20  -6   14.98   18.25
   6 -19  -5   -5.13   15.85
   6 -13  -1  243.64   14.17
   6  16  -1   -8.42   13.81
   5 -16  -3   61.25   16.81
   5 -10   0    7.66   10.29
   5  13   0  -12.96   10.43
   5  10   1  250.03   11.41
   4 -21  -8  -22.83   17.60
   4 -20  -7   89.73   18.30
   4 -19  -6    6.05   15.83
   4 -18  -5    4.57   16.21
   4  15  -1   14.23   13.48
   4  -9   0  169.13   11.99
   4  12   0 1745.61   22.92
   3 -21  -9   21.84   19.01
   3 -16  -4   28.30   14.65
   3 -13  -2  384.81   16.01
   3  16  -2  105.64   16.17
   3  14  -1  642.79   19.07
   3  -8   0   -7.27    9.80
   3  11   0    7.75    9.64
   2 -19  -7   36.52   15.92
   2 -18  -6  -17.60   15.41
   2 -14  -3  227.90   14.30
   2 -12  -2   21.10   11.67
   2  15  -2   87.73   15.05
   2  13  -1   14.59   11.31
   1 -20  -9   54.73   15.56
   1 -19  -8   20.91   15.28
   1 -18  -7   37.93   14.07
   1 -17  -6    2.44   16.51
   1 -16  -5  375.23   18.37
   1 -13  -3   16.58   10.78
   1 -11  -2   61.83   10.96
   1  14  -2   29.95   12.77
   0 -19  -9  130.57   17.71
   0 -16  -6  382.49   19.41
   0 -15  -5  269.19   15.91
   0  15  -3  388.98   18.68
  -1 -20 -12  -10.48   16.77
  -1 -19 -10   67.72   16.40
  -1 -18  -9   16.13   14.01
  -1 -15  -6  149.47   13.77
  -1 -12  -4   33.29   10.84
  -1  11  -2   81.54   12.19
  -1   7  -1  540.29   12.52
  -2 -19 -12    1.48   14.66
  -2 -18 -10   -2.96   13.70
  -2 -17  -9    8.77   13.41
  -2 -16  -8   33.57   14.18
  -2 -15  -7    8.49   11.80
  -2 -14  -6   31.22   11.07
  -2  14  -4    1.55   14.90
  -2   8  -2   -0.17    7.08
  -3 -18 -12   11.88   13.98
  -3 -16  -9   83.54   13.76
  -3 -15  -8  332.61   15.62
  -3  14  -5  504.23   22.26
  -3  12  -4   12.66   11.67
  -3   9  -3  185.56   12.32
  -4 -17 -13   65.06   15.29
  -4 -16 -11    8.04   11.89
  -4 -12  -7  251.64   14.16
  -4  14  -6  174.99   17.91
  -4  12  -5  215.05   15.57
  -4   9  -4  194.97   12.51
  -5 -15 -12    3.30   12.35
  -5 -10  -7    8.89    9.57
  -5  -8  -6  209.64    8.83
  -5   9  -5  818.50   17.68
  -6   8  -6   47.63   10.64
  -6   0  -5    2.52    2.97
  -6   3  -5   29.36    6.24
  -7   7  -7   83.53   12.20
  -8  10 -10   30.72   16.30
  -8   3  -8   25.81    6.05
  -8   4  -8   21.22    7.59
  -9   7 -11  189.08   14.26
  -9   0 -10    7.91    4.55
  -9   1 -10   -4.81    5.51
  -9   2 -10   -1.72    6.14
  -9   3 -10    1.59    7.79
  16 -14  -3   18.48   16.26
  16 -10  -1    8.80   13.59
  15 -15  -3    2.34   16.14
  15 -13  -2   56.67   17.95
  15 -11  -1  136.75   16.44
  14 -14  -2    9.16   15.20
  14 -12  -1   20.32   13.69
  14  -6   1   35.29   10.09
  13 -17  -4   13.33   14.79
  13 -16  -3   17.56   14.84
  13 -14  -2   99.16   16.50
  13 -10   0    8.86   10.23
  13  -1   2  172.42    8.12
  12 -16  -3  215.70   19.68
  12  12   1  116.64   11.03
  11 -15  -2  177.57   16.36
  11 -13  -1  110.68   14.04
  11  15   0    1.10   13.23
  11  -8   1   -1.23   10.34
  11  12   1   -0.51    8.67
  11  -3   2  647.97   12.36
  10 -19  -5   12.08   17.86
  10 -18  -4   13.11   12.43
  10 -15  -2    6.96   14.17
  10 -13  -1  271.01   16.91
  10 -11   0    3.14   10.75
  10  15   0    3.67   12.82
  10  -8   1   50.18   10.14
   9 -19  -5   21.66   18.24
   9 -15  -2  133.34   16.31
   9 -13  -1   19.78   12.57
   9 -11   0    2.48   11.02
   9  15   0   11.45   12.14
   9  -8   1   10.33    9.39
   8 -20  -6   39.25   17.35
   8 -19  -5   13.16   16.36
   8 -15  -2   -0.53   14.06
   8  15   0   -3.36   11.40
   8  -8   1  662.74   15.26
   8  12   1  323.60   12.36
   8   8   2   25.54    5.49
   7 -16  -3    1.70   15.91
   7   7   2 1344.47   12.84
   6 -17  -4   47.84   15.25
   6 -16  -3   65.87   14.96
   6 -10   0    4.48   10.34
   6  14   0   -0.08   10.23
   6  -7   1  415.20   11.54
   6  11   1  254.22   11.04
   6  -1   2    9.17    4.67
   6   6   2  198.92    6.50
   5 -20  -7   -2.64   17.99
   5 -19  -6   72.99   17.95
   5 -18  -5   70.06   18.65
   5 -17  -4   -2.76   15.39
   5 -14  -2  486.84   15.16
   5 -12  -1  145.70   11.93
   5  16  -1  171.75   17.43
   5  -6   1  855.02   13.21
   4 -15  -3  120.15   15.00
   4 -13  -2  158.56   13.44
   4 -11  -1   12.46   10.89
   4  -5   1   45.68    6.88
   4   9   1  136.49    8.61
   3 -20  -8   17.50   17.19
   3 -19  -7    1.72   17.52
   3 -18  -6   27.70   16.24
   3 -17  -5  166.30   16.82
   3   7   1  563.58    9.98
   2 -20  -9  152.08   18.72
   2  -6   0  168.83    8.84
   2  10   0   12.09    9.89
   2   3   1  199.24    4.12
   1 -20 -10   97.75   18.11
   1 -14  -4  258.33   15.44
   1  12  -1  543.60   15.77
   1   8   0   -0.63    8.31
   0 -20 -11   -5.72   14.77
   0 -18  -8   13.84   13.66
   0 -17  -7   15.21   14.03
   0 -13  -4   -0.04   11.80
   0  -9  -2    8.07    9.83
   0  13  -2   -7.80   11.66
   0  -6  -1   -4.43    7.38
   0  10  -1   20.08   10.23
  -1 -19 -11   44.11   16.22
  -1 -17  -8   12.00   13.41
  -1 -16  -7   -2.01   12.84
  -1  14  -3  121.87   14.14
  -2 -19 -13   -7.17   15.06
  -2 -18 -11   -2.67   14.53
  -2  -8  -3  340.20   10.06
  -2  12  -3   38.81   12.27
  -2   9  -2  184.71   12.49
  -3 -18 -13   -7.74   14.87
  -3 -17 -11    7.85   14.53
  -3 -12  -6  111.59   11.50
  -3   4  -2  778.39   10.22
  -4 -15 -10   18.05   11.10
  -4 -14  -9   23.42   10.20
  -4 -13  -8  205.56   12.62
  -4  10  -4  483.11   15.12
  -4   5  -3   95.45    7.32
  -5 -14 -11   -2.21   11.31
  -5 -11  -8   37.61   10.30
  -5  12  -6  189.36   15.14
  -5  10  -5  304.50   15.80
  -5   5  -4   11.78    6.33
  -6 -13 -12   60.74   11.45
  -6  -9  -8    1.89    7.44
  -6  13  -8    3.57   16.42
  -6  -7  -7  751.30   11.52
  -6   9  -6  198.94   12.63
  -6   4  -5   39.61    7.15
  -7 -11 -12  148.50   12.16
  -7 -10 -11  170.79   11.48
  -7  -9 -10   31.19    8.20
  -7  12  -9    0.46   14.97
  -7  10  -8    9.35   12.04
  -8   8  -9  153.65   12.32
  -8   5  -8  175.11    9.98
  -9   8 -11   51.38   13.82
  -9   4 -10    3.07    8.42
  17 -13  -3   -4.11   15.43
  17 -11  -2    2.16   13.53
  16 -12  -2    1.78   13.96
  15  -8   0    2.97    9.44
  15  -4   1    3.03    7.78
  14 -15  -3   63.21   15.86
  14 -13  -2   -4.01   16.76
  14  -9   0   40.49   10.46
  13  -6   1  416.34   14.27
  12 -17  -4   11.87   15.30
  12 -14  -2   -7.62   13.58
  12 -12  -1  113.19   15.72
  12 -10   0    2.01   11.23
  12  -7   1   75.94    9.47
  12  -2   2   -6.60    5.87
  11 -17  -4   47.99   15.60
  11 -16  -3   24.67   15.82
  11 -10   0    3.23   12.08
  10 -16  -3   19.50   16.00
  10  13   1  279.59   14.41
  10  -3   2    8.25    6.37
   9 -16  -3  -21.94   15.86
   9  -3   2  346.43    9.23
   8 -17  -4   -3.64   14.87
   8 -16  -3  633.69   22.51
   8  -3   2   21.99    6.34
   7 -20  -7   35.08   17.99
   7 -18  -5   68.63   16.47
   7 -17  -4  143.21   18.15
   7 -14  -2  114.58   15.17
   7 -10   0   -6.95   11.19
   7  15   0    0.50   11.66
   7  -7   1  192.74   10.30
   7  12   1  270.44   11.64
   6 -20  -7   19.36   17.78
   6 -19  -6   34.75   16.73
   6 -14  -2   32.84   10.31
   6 -12  -1   10.59   12.17
   5 -15  -3   -5.22   15.07
   5  -9   0   14.81    9.89
   5  14   0   -6.47   10.80
   5  11   1  634.76   15.55
   4 -20  -8   -4.77   17.96
   4 -19  -7   10.46   16.65
   4 -18  -6  229.81   18.56
   4 -16  -4  203.81   18.54
   4  16  -1  125.94   15.90
   4  -8   0 1285.74   17.98
   4  13   0   24.16   10.96
   3 -14  -3  100.67   10.37
   3 -12  -2  215.28   13.91
   3 -10  -1  355.98   14.54
   3  15  -1  260.70   15.95
   3  -7   0    3.70    8.45
   3  12   0  -18.98   10.34
   3   8   1  732.93   11.92
   2 -19  -8   14.44   16.04
   2 -18  -7   33.11   15.92
   2 -17  -6  373.95   19.69
   2 -16  -5   29.40   15.67
   2 -11  -2  129.45   12.32
   2  16  -2  -10.38   15.09
   2  -9  -1  165.45    8.52
   2  14  -1   44.32   12.53
   2  11   0 3260.66   28.47
   2   4   1   78.80    4.65
   1 -19  -9   20.41   15.93
   1 -12  -3   71.15   11.68
   1 -10  -2   84.98   11.80
   1  15  -2    6.98   13.51
   1   9   0    1.04    8.99
   0 -20 -12    3.78   16.66
   0 -19 -10   -2.15   16.38
   0 -14  -5   30.54   12.92
   0 -11  -3  202.55   12.67
   0  16  -3   14.08   14.32
   0  11  -1    3.18   10.83
   0   5   0   -8.33    5.84
  -1 -19 -12   -1.10   15.96
  -1 -18 -10   12.83   14.46
  -1 -13  -5  710.31   18.73
  -1  -7  -2  493.83   11.17
  -2 -19 -14   10.81   15.64
  -2 -17 -10  147.33   15.49
  -2 -13  -6  776.31   18.38
  -2 -10  -4    0.54    8.87
  -2  15  -4  863.04   24.64
  -2  13  -3   12.09   11.94
  -3 -17 -12   37.18   15.60
  -3 -16 -10  118.03   13.82
  -3 -15  -9  122.66   13.26
  -3 -14  -8    7.39   12.46
  -3 -13  -7   11.99   10.36
  -3 -10  -5  581.33   13.57
  -3  -8  -4  125.70    7.72
  -3  13  -4  204.07   15.61
  -3  10  -3  229.39   10.42
  -3   5  -2 2002.01   16.91
  -4 -16 -12   32.48   12.97
  -4 -10  -6  463.82   12.79
  -4  -8  -5    5.09    6.94
  -4  13  -5   42.97   14.73
  -4   6  -3  608.45   11.52
  -5 -15 -13   -6.15   12.89
  -5 -13 -10   94.58   11.13
  -5  13  -6  237.03   18.29
  -5   6  -4  305.25    9.94
  -6 -12 -11   18.03   10.62
  -6 -11 -10   17.94    9.59
  -6 -10  -9   94.20    9.47
  -6  12  -7   53.95   14.58
  -6  10  -6   17.35   13.41
  -6   5  -5   81.14    7.05
  -7   8  -7  151.43   11.22
  -8  -7 -11    1.32    6.27
  -8  11 -10   18.72   15.40
  -8   9  -9   51.62   12.15
  -8   6  -8   78.64   10.54
  -9   5 -10   10.36    9.22
  -9   6 -10   -4.09   10.68
  16 -13  -3   -2.81   15.97
  16  -9  -1    4.12   13.42
  15 -14  -3   -8.12   14.72
  15 -12  -2   15.75   16.84
  15 -10  -1   -4.86   13.70
  14 -16  -4    6.22   14.81
  14 -11  -1   48.23   12.96
  14  -5   1   41.97    9.58
  13 -16  -4    4.45   17.31
  13 -15  -3   22.28   14.90
  13 -13  -2   39.06   15.67
  13  -9   0   -6.03   10.19
  13   7   2   85.54    5.09
  12 -15  -3    6.17   15.09
  12  -1   2   -8.24    7.16
  12   8   2    9.38    4.95
  11 -18  -5   -0.21   17.68
  11 -14  -2  106.94   15.12
  11 -12  -1    0.30   12.60
  11  -7   1  263.71   12.15
  11  13   1  101.29   12.28
  11  -2   2  178.18    8.04
  10 -18  -5  -12.48   18.02
  10 -17  -4   -3.37   14.02
  10 -14  -2    9.21   14.23
  10 -12  -1   85.23   13.54
  10 -10   0   68.18   11.37
  10  -7   1  363.97   13.85
  10   9   2   16.13    6.06
   9 -19  -6    8.36   17.90
   9 -18  -5   10.58   17.12
   9 -17  -4   -8.44   15.88
   9 -14  -2  525.18   20.14
   9 -12  -1   -9.70   12.13
   9 -10   0    0.85   11.09
   9  16   0    2.93   12.59
   9  -7   1   62.09   10.92
   9  13   1   13.15    9.94
   9   9   2  370.96    9.30
   8 -18  -5    1.03   17.83
   8 -14  -2    3.82   13.42
   8  -7   1   10.97    8.69
   8  13   1    9.75    9.82
   8   9   2    6.94    6.26
   7 -12  -1  248.74   14.52
   7   8   2  317.02    8.62
   6 -15  -3  623.49   21.86
   6  -9   0  134.99   11.63
   6  15   0  156.36   14.16
   6  -6   1    2.20    6.98
   6  12   1   13.06    8.78
   6   7   2   88.25    7.00
   5 -20  -8  116.37   20.45
   5 -19  -7  108.28   20.11
   5 -18  -6  135.86   18.18
   5 -17  -5  283.39   20.11
   5 -16  -4  257.28   18.80
   5 -13  -2   16.92   12.29
   5 -11  -1  629.47   16.91
   4 -14  -3  327.12   16.40
   4  14   0  598.78   18.70
   4  10   1   71.71    9.04
   3 -20  -9   62.87   18.35
   3 -16  -5  412.03   20.24
   3 -15  -4  267.95   17.25
   2 -20 -10   11.02   16.61
   2 -14  -4   22.04   12.09
   2   5   1    9.77    4.86
   1 -20 -11   19.34   15.11
   1 -18  -8   51.80   14.91
   1 -17  -7   44.10   16.27
   1 -16  -6    1.07   13.79
   1  -7  -1  559.57   12.41
   1  13  -1  765.74   19.20
   0 -19 -11   -7.30   15.66
   0 -18  -9    2.10   13.38
   0 -17  -8   -4.77   13.99
   0 -16  -7   -2.23   14.22
   0 -15  -6    4.43   13.44
   0  14  -2  193.08   11.81
  -1 -19 -13  -10.80   18.27
  -1 -17  -9   27.46   14.59
  -1 -16  -8   44.86   14.14
  -1 -15  -7   22.53   12.96
  -1 -14  -6   49.11   12.49
  -1 -11  -4   -6.58   10.50
  -1  -9  -3  191.63   11.10
  -1  15  -3  133.10   16.46
  -1   9  -1  513.48   14.28
  -2 -18 -12   38.18   15.61
  -2 -16  -9  377.55   18.16
  -2 -15  -8  128.44   12.89
  -2 -14  -7   71.44   11.89
  -2  10  -2   17.47   10.89
  -3  11  -3   41.81   11.34
  -3   6  -2  337.66    9.80
  -4 -16 -13    1.87   14.68
  -4 -15 -11   77.30   12.70
  -4  14  -5   -3.47   14.88
  -4  11  -4   94.73   12.66
  -4   7  -3  153.89    9.66
  -5 -14 -12   62.97   13.44
  -5  -9  -7  176.64   10.43
  -5  11  -5  559.89   17.67
  -5   7  -4    5.82    8.67
  -6   6  -5   28.34    7.78
  -7  -7  -9   80.28    7.74
  -7  12  -8   21.82   17.13
  -7   9  -7    2.17   10.73
  -7   2  -6   36.84    5.29
  -7   3  -6  219.46    7.31
  -7   4  -6   42.64    6.70
  -8   7  -8  224.43   13.32
  -9   7 -10   17.32   12.42
  17 -12  -3    3.51   14.36
  17 -10  -2   12.81   13.99
  16 -14  -4   62.28   19.03
  16 -11  -2   17.35   13.65
  15 -15  -4   17.31   15.36
  15  -7   0    2.44    9.53
  14 -14  -3    5.38   14.32
  14  -8   0   88.89   11.10
  13 -11  -1   19.74   11.48
  12 -17  -5   17.11   17.42
  12 -16  -4    8.96   15.69
  12  -6   1  117.76    9.26
  11 -15  -3    7.53   14.60
  10 -15  -3  519.37   22.72
  10  -2   2   55.10    6.84
   9 -15  -3   14.75   15.00
   7 -16  -4  -13.92   15.56
   7 -15  -3   23.81   10.31
   7  -9   0    1.11   10.41
   7  16   0    8.13   12.38
   7  13   1   13.34    9.49
   7   9   2 1224.24   15.16
   6 -20  -8    1.79   18.52
   6 -19  -7  144.92   19.77
   6 -18  -6  107.40   17.83
   6 -16  -4   17.32   15.26
   6 -13  -2   10.27   12.54
   6 -11  -1  255.73   14.32
   5 -14  -3   59.48   13.80
   5  -8   0   21.90    9.04
   5  15   0    4.94   11.87
   5  -5   1  631.45   11.23
   5  12   1  139.29   11.01
   5   5   2  312.70    6.17
   4 -20  -9   18.87   17.26
   4 -19  -8   75.81   17.89
   4 -15  -4    6.29   15.42
   4 -10  -1   63.13   11.85
   4  11   1   16.69   10.27
   3 -20 -10   39.96   19.60
   3 -18  -7   97.89   15.63
   3 -17  -6   11.40   15.41
   3 -13  -3  120.67   13.61
   3  -9  -1  380.65   13.54
   3  16  -1  196.83   16.98
   3  13   0    4.55   11.07
   3   9   1  367.68   10.80
   2 -20 -11   40.11   17.92
   2 -18  -8   39.95   16.14
   2  -8  -1   50.94   11.04
   2  15  -1    9.57   13.84
   2  -5   0 6326.56   30.02
   2  12   0  152.49   12.12
   2   6   1   82.41    6.62
   1 -19 -10   85.53   15.60
   1 -18  -9   30.69   14.94
   1  16  -2   73.02   16.02
   1  10   0    0.18   10.00
   0 -19 -12   -9.69   17.01
   0 -18 -10  141.00   17.76
   0 -12  -4 1209.76   20.79
   0 -10  -3  -15.71    9.97
   0  -8  -2  419.01   12.18
   0  15  -2   24.35   13.50
   0  12  -1   18.48   11.79
   0   7   0   12.03    6.69
  -1 -18 -11   21.59   14.64
  -1  13  -2   95.17   12.61
  -2 -18 -13   92.37   17.21
  -2 -17 -11   26.83   13.67
  -2  -7  -3   39.64    7.16
  -2  14  -3  261.66   16.30
  -2  11  -2  118.84   13.47
  -2   4  -1   81.11    6.12
  -3 -17 -13   22.91   14.06
  -3 -16 -11   94.07   14.57
  -3 -15 -10  149.59   15.10
  -3 -11  -6   15.43   12.45
  -3  14  -4   10.80   10.84
  -3   7  -2  852.59   14.07
  -4 -15 -12   52.84   14.40
  -4 -14 -10  165.60   12.17
  -4 -13  -9  168.94   12.02
  -4 -12  -8   22.07   10.07
  -4  12  -4  262.76   16.00
  -4   8  -3  886.18   15.90
  -5 -13 -11  156.45   13.07
  -5  -7  -6  193.46    8.46
  -5  14  -6   98.10   17.35
  -5  12  -5  149.44   14.44
  -5   8  -4  731.98   15.38
  -6 -12 -12  181.45   13.05
  -6  -8  -8   97.77    8.06
  -6  -4  -6   70.02    4.46
  -6  11  -6  271.35   15.03
  -6   7  -5   58.59    9.31
  -6   8  -5   87.24   12.03
  -7 -10 -12   -3.07    9.98
  -7   5  -6  555.16   11.37
  -7   6  -6  268.23   12.03
  -8  11  -9   55.84   15.55
  -8   8  -8  111.47   13.16
  -9   8 -10    2.74   13.64
  17 -13  -4   -3.60   16.06
  16 -12  -3   37.03   17.37
  16  -8  -1    8.51   13.05
  15 -13  -3   19.89   14.97
  15 -11  -2   94.15   16.50
  15  -9  -1  174.90   15.31
  14 -15  -4   13.10   15.43
  14 -12  -2   -0.04   13.36
  14 -10  -1   -5.60   12.37
  14  -4   1   25.68    8.91
  13 -14  -3    3.44   14.64
  13  -8   0    7.00    9.68
  13  -5   1   33.14    7.97
  13   8   2  221.19    7.14
  12 -14  -3  182.83   18.74
  12 -11  -1   28.50   13.73
  11 -18  -6   11.16   17.18
  11 -17  -5   42.39   16.94
  11 -16  -4   49.84   15.29
  11 -11  -1  112.50   13.06
  11  -9   0    3.80   10.23
  11  14   1   -7.24   11.89
  11  10   2  127.77    9.33
  10 -18  -6  121.60   21.13
  10 -17  -5   -1.98   16.94
  10 -16  -4   17.50   15.29
  10  -9   0   12.87   10.83
  10  -6   1   78.44   10.77
  10  14   1   64.09   11.11
  10  10   2   19.71    7.41
   9 -18  -6  110.46   20.18
   9 -17  -5   27.07   17.44
   9 -16  -4  160.97   17.70
   9 -13  -2   40.53   14.48
   9  -9   0    3.44   10.47
   9  14   1   32.96   10.61
   9  10   2  968.22   15.19
   8 -19  -7    5.44   18.46
   8 -18  -6   11.96   18.43
   8 -17  -5   14.54   16.20
   8 -16  -4    6.16   15.56
   8 -13  -2   25.47   12.89
   8 -11  -1   64.22   12.74
   8  -9   0   20.62   11.01
   8  14   1  489.24   16.14
   8  10   2   14.04    7.70
   7 -19  -7   19.06   15.94
   7 -18  -6   46.51   17.37
   7 -17  -5   37.83   16.23
   7 -13  -2  643.58   19.57
   7 -11  -1   19.98   12.61
   7  -6   1  715.84   13.22
   7  14   1   47.14   12.17
   6 -14  -3   29.93   14.68
   6  16   0   -4.20   12.87
   6  13   1  274.37   12.68
   6   0   2  116.60    3.85
   6   8   2   55.75    6.30
   5 -20  -9   24.51   17.57
   5 -19  -8   -9.85   18.32
   4 -20 -10   49.26   18.56
   4 -18  -7   75.53   17.25
   4 -17  -6   14.74   15.37
   4 -16  -5   -1.97   15.61
   4  -7   0   -0.51    8.87
   4  15   0   73.34   13.49
   3 -19  -9   76.97   16.86
   3 -14  -4   11.36   13.61
   3 -11  -2  448.55   15.14
   3  -6   0    2.04    7.84
   3  14   0  -14.25   11.66
   3  10   1  361.18   12.19
   2 -19 -10  142.91   18.98
   2 -17  -7    6.95   14.38
   2 -16  -6   -1.50   13.42
   2 -12  -3   32.03   11.58
   2 -10  -2    5.73   11.59
   2   7   1   48.56    6.55
   1 -19 -11   39.44   16.98
   1 -17  -8   22.94   15.14
   1 -16  -7    2.40   14.66
   1 -15  -6  170.22   16.19
   1 -14  -5  298.79   17.51
   1  -9  -2   17.24   10.27
   1  14  -1  206.32   11.95
   1  11   0    3.03   11.24
   0 -17  -9  242.71   18.62
   0 -13  -5  177.42   15.20
   0   8   0 1451.91   17.29
  -1 -18 -12   20.11   15.59
  -1 -17 -10   50.61   14.49
  -1 -16  -9   87.88   16.31
  -1 -12  -5  546.68   16.50
  -1  -6  -2    3.40    6.83
  -1  14  -2   35.76   13.23
  -1  10  -1  494.59   14.62
  -2 -18 -14    4.91   14.43
  -2 -17 -12   19.80   14.67
  -2 -16 -10    4.06   14.56
  -2 -15  -9    0.91   14.45
  -2 -12  -6   23.45   11.08
  -2  -9  -4 1424.26   17.31
  -2   2  -1  756.66    7.10
  -2   6  -1   82.99    7.45
  -3 -17 -14   30.80   16.22
  -3 -16 -12   28.87   13.66
  -3 -14  -9   75.74   12.14
  -3 -13  -8  331.08   14.49
  -3 -12  -7  436.16   15.03
  -3  -9  -5  453.94   13.16
  -3  -7  -4  614.28   12.11
  -3  15  -4  287.27   19.89
  -3  12  -3   23.02    9.87
  -3   8  -2  201.25   11.88
  -4  -9  -6    2.83    7.95
  -4  -7  -5  132.93    8.22
  -5 -14 -13   -0.63   11.15
  -5 -12 -10  -11.60   10.98
  -5 -11  -9  113.79   11.01
  -5 -10  -8  894.45   15.52
  -5   9  -4  158.61   12.26
  -6 -11 -11  123.50   11.19
  -6  12  -6  234.80   16.09
  -6   9  -5    3.87   12.33
  -7  -9 -11    2.49    8.78
  -7  -8 -10   16.67    7.25
  -7  13  -8  526.77   22.49
  -7  11  -7  104.15   14.19
  -7   7  -6  355.37   13.31
  -8   9  -8   14.32   12.84
  -9   9 -10   30.58   15.74
  17 -11  -3    0.54   14.62
  17  -9  -2   -6.23   12.41
  16 -13  -4   21.87   17.27
  16 -10  -2    0.29   14.21
  15 -14  -4   36.60   16.08
  15  -6   0    7.48    8.83
  15  -2   1   -0.95    6.54
  14 -13  -3   46.45   15.44
  13 -16  -5   77.15   17.73
  13 -15  -4   30.57   16.14
  13 -12  -2  254.68   16.55
  13 -10  -1  134.89   13.67
  12 -15  -4    3.24   15.12
  12 -12  -2    7.87   14.44
  12  -8   0   33.78    9.98
  12  -5   1   33.92    9.15
  11 -14  -3   28.31   14.89
  10 -14  -3   75.21   16.01
  10 -11  -1  357.80   15.39
   9 -14  -3   20.77   13.70
   9 -11  -1   60.24   12.48
   9  -6   1   47.08    8.60
   8 -14  -3  696.71   21.84
   7 -19  -8  165.22   19.04
   7 -14  -3   11.07   13.85
   7  17   0    1.84   13.42
   7  10   2  116.58    9.92
   6 -19  -8    0.14   18.30
   6 -18  -7   -0.72   15.11
   6 -15  -4  121.41   16.20
   6 -12  -2  189.63   14.64
   6  -8   0   10.89    9.93
   6  -5   1  459.34   10.20
   6  14   1   65.96   12.62
   6   9   2   23.80    7.54
   5 -18  -7   17.16   16.99
   5 -17  -6   55.59   17.12
   5 -16  -5  108.75   16.78
   5  16   0    0.76   13.48
   5  13   1  483.85   15.59
   5   7   2  239.63    8.20
   4 -19  -9  107.59   20.06
   4 -13  -3   14.28   11.57
   4  12   1   76.38   10.39
   3 -19 -10   10.27   19.42
   3 -18  -8   11.52   15.86
   3 -16  -6  125.56   16.57
   3 -15  -5  161.94   16.66
   2 -18  -9  106.51   17.15
   2 -13  -4 1038.23   21.81
   2  16  -1   16.65   14.81
   2  13   0 2294.90   27.72
   2   8   1   68.00    8.24
   1 -19 -12    3.27   15.77
   1 -18 -10   17.73   16.51
   1  15  -1  114.84   16.20
   0 -19 -13   83.82   16.50
   0 -18 -11  -14.10   15.99
   0 -16  -8  139.75   15.81
   0 -15  -7   66.93   13.33
   0 -14  -6  235.46   15.48
   0  16  -2   62.75   15.75
   0  13  -1   60.82    9.21
   0   9   0   21.08    9.99
  -1 -18 -13  -10.18   15.85
  -1 -17 -11   51.86   14.69
  -1 -15  -8   32.57   12.89
  -1 -14  -7   14.31   12.48
  -1 -13  -6   91.41   13.07
  -1 -10  -4  571.70   14.53
  -1  11  -1  854.00   19.35
  -2 -17 -13    7.13   15.74
  -2 -14  -8  108.71   12.48
  -2 -13  -7   17.47   11.48
  -2  15  -3  133.69   15.55
  -2  12  -2   25.09    9.04
  -2   7  -1   37.77    7.95
  -3 -16 -13    4.21   15.19
  -3 -15 -11    8.68   13.46
  -3  13  -3  117.56   13.10
  -3   9  -2  999.52   17.54
  -4 -15 -13   55.18   12.95
  -4 -14 -11   23.41   11.11
  -4 -10  -7  215.02   12.58
  -4  13  -4   25.79   11.41
  -4  10  -3  482.90   14.90
  -5  13  -5  299.04   18.59
  -6 -12 -13   50.02   11.41
  -6 -10 -10   90.43   10.09
  -6  13  -6  376.69   20.26
  -7  12  -7  471.52   21.08
  -7   8  -6   27.73    9.35
  -8  12  -9   18.04   15.04
  -8  10  -8   -0.75   11.49
  -9  10 -10    5.29   17.58
  -9   3  -9   -1.03    6.80
  -9   4  -9    3.22    7.10
  -9   5  -9   92.17    9.20
  -9   6  -9   92.65   11.20
  17 -12  -4   -0.14   14.27
  16 -11  -3    7.34   15.11
  16  -7  -1   15.58   13.14
  15 -12  -3    1.38   14.93
  15 -10  -2   69.70   15.51
  15  -8  -1   -2.61   12.59
  14 -15  -5   10.06   15.09
  14 -14  -4   17.80   14.43
  14 -11  -2    3.72   12.73
  14  -9  -1   16.50   11.85
  14  -3   1   73.17    9.10
  13 -13  -3   15.22   14.37
  13  -7   0   29.98   12.05
  13  -4   1  239.78   10.83
  13   3   2  213.50    4.99
  12 -16  -5   -2.95   16.68
  12 -10  -1  196.17   14.38
  11 -17  -6   62.88   19.16
  11 -16  -5   -1.75   15.61
  11 -15  -4   58.85   15.81
  11 -12  -2   40.06   13.49
  11 -10  -1   15.81   12.16
  11  -8   0   -4.83   10.18
  11  -5   1  134.78   11.17
  11  11   2  400.26   13.46
  10 -18  -7    4.02   19.37
  10 -17  -6   -9.24   16.56
  10 -16  -5   10.83   14.81
  10 -15  -4   -4.85   15.99
  10 -12  -2   34.94   12.23
  10  -8   0   70.41   12.78
  10  15   1  295.84   16.63
  10  11   2   -1.88    8.28
   9 -18  -7   36.53   20.48
   9 -15  -4   57.37   16.08
   9  15   1    9.86   11.42
   9  11   2  156.49   10.26
   8 -18  -7  269.83   22.20
   8 -17  -6  129.72   18.35
   8 -16  -5   -4.42   14.96
   8 -15  -4  -12.31   16.35
   8 -12  -2    7.22   12.78
   8  -8   0  154.26   13.05
   8  11   2   19.33    8.65
   7 -17  -6   63.99   17.81
   7 -16  -5   46.91   16.39
   7 -15  -4  479.38   20.05
   7 -12  -2   50.09   13.47
   7  -5   1   91.01    9.50
   7  15   1   93.26   14.43
   6 -17  -6   50.92   16.88
   6 -10  -1   -0.94   11.19
   6  17   0   99.98   14.91
   5 -19  -9  -17.66   18.72
   5 -13  -3   22.32   12.47
   5  -7   0   13.07    8.95
   5  17   0   -3.72   16.68
   5  -4   1  477.46    9.24
   5   8   2 1447.57   15.29
   4 -18  -8   -2.04   16.82
   4 -17  -7    7.58   16.49
   4 -16  -6  155.52   17.50
   4 -15  -5  179.69   16.77
   4 -11  -2   84.70    9.90
   4  -9  -1  142.25    9.44
   3 -18  -9    3.18   15.40
   3 -12  -3   30.91   11.54
   3  -8  -1  777.35   15.27
   3  15   0   -4.27   13.29
   3  11   1  782.66   16.03
   2 -19 -11   10.38   15.46
   2 -17  -8   30.96   16.73
   2 -16  -7   31.04   15.48
   2 -15  -6  308.90   18.06
   2 -11  -3  164.93   12.97
   2  14   0    5.17   12.62
   2   9   1  172.06    9.50
   1 -17  -9   39.30   15.82
   1  -6  -1 1307.72   14.91
   1  12   0   -3.60   11.86
   0 -18 -12    8.36   15.50
   0 -17 -10    9.89   14.98
   0 -11  -4  -10.55   11.08
   0  -7  -2   -3.97    8.16
   0  14  -1   -7.88   12.22
   0  10   0 3574.30   28.95
  -1 -18 -14   91.37   18.44
  -1 -16 -10  178.70   18.48
  -1  -8  -3  145.10   10.03
  -2 -17 -14   23.11   15.87
  -2 -16 -11   35.79   14.02
  -2 -10  -5  333.22   13.27
  -2  13  -2  254.29   14.66
  -2   8  -1   66.35    9.72
  -3 -16 -14   21.21   17.17
  -3 -14 -10  183.45   14.83
  -3 -10  -6  336.73   12.28
  -3  14  -3  116.22   15.76
  -3  10  -2  154.84   12.33
  -4 -15 -14    6.03   12.23
  -4 -14 -12   24.37   13.24
  -4 -13 -10   -3.75   10.13
  -4 -12  -9   38.24   10.24
  -4 -11  -8  196.55   12.46
  -4  14  -4  326.18   18.73
  -4  11  -3   68.76   12.24
  -5  -8  -7    8.43    8.65
  -5  11  -4   39.43   12.07
  -7   9  -6  129.71   12.09
  -8  -7 -12  281.50    9.39
  -8  -6 -11  350.82    9.23
  -8  -3  -9   35.52    3.83
  -8   3  -7   74.50    6.95
  -8   4  -7 1075.45   13.88
  -8   5  -7   11.97    8.04
  -8   6  -7  929.38   16.77
  -8   7  -7   33.88   10.84
  -9  11 -10   11.91   17.95
  -9   2  -9   -1.04    5.43
  -9   7  -9   57.97   11.70
  -9   8  -9    5.79   12.25
  17 -10  -3   10.59   14.71
  17  -8  -2   -1.02   11.49
  16 -12  -4   70.95   17.73
  16  -9  -2    2.50   13.66
  15 -14  -5   -0.92   15.63
  15 -13  -4   15.54   15.95
  15  -5   0    9.63    9.68
  14 -12  -3   38.52   13.68
  14  -6   0   41.08    9.90
  13 -16  -6   18.98   17.43
  13 -15  -5  -10.20   15.92
  13 -14  -4   10.89   15.91
  13 -11  -2   48.52   14.47
  13  -9  -1   -1.93   11.39
  12 -14  -4   10.69   16.49
  12  -7   0  131.79   12.37
  12  -4   1  261.08   10.85
  11 -13  -3   -7.12   14.18
  10 -10  -1   38.38   11.71
  10  -5   1  338.73   11.37
   9 -17  -6   49.64   16.72
   9 -16  -5    9.94   11.72
   9 -12  -2  436.28   17.04
   9 -10  -1   17.20   11.54
   9  -8   0   -8.67   10.30
   9  -5   1   42.26    9.38
   9  16   1    5.80   14.66
   9  12   2  472.52   14.53
   8 -10  -1  701.54   18.33
   8  -5   1   28.26    7.37
   7 -13  -3   57.04   13.71
   7 -10  -1   76.12    9.96
   7  11   2  703.62   14.24
   6 -19  -9    5.29   17.89
   6 -18  -8  167.65   19.96
   6 -13  -3  404.56   18.41
   6  15   1  242.75   15.48
   6  10   2    5.82    7.57
   5 -19 -10   42.24   17.60
   5 -18  -8  202.00   20.39
   5 -17  -7  117.32   17.74
   5 -16  -6   99.16   16.65
   5 -15  -5  144.21   18.09
   5 -11  -2   52.77   12.33
   5  -9  -1  343.53   13.92
   5  14   1  115.75   12.00
   5   9   2  450.23   11.52
   4 -19 -10    1.77   17.04
   4  -6   0 1209.59   15.36
   4  13   1    9.42   10.66
   3 -19 -11   14.62   17.29
   3 -17  -8  151.71   17.89
   3 -13  -4  209.46   14.85
   3 -10  -2  138.74    9.98
   3  12   1  938.66   18.65
   2 -19 -12   10.62   17.07
   2 -18 -10   14.30   15.54
   2  -9  -2  189.87   12.73
   2  10   1   24.76    9.79
   1 -18 -11   23.34   15.99
   1 -16  -8   48.58   15.39
   1 -15  -7   17.15   13.53
   1 -14  -6   30.39   14.12
   1 -13  -5  694.62   18.83
   1 -10  -3  181.23   13.04
   1  -8  -2  593.14   14.71
   1  16  -1  237.49   17.74
   1  13   0   21.44   11.77
   0 -18 -13    0.49   16.33
   0 -17 -11   -0.10   16.71
   0 -16  -9   19.75   14.25
   0 -15  -8    0.94   13.21
   0 -12  -5   49.53   12.83
   0  -9  -3 1185.16   18.41
  -1 -17 -12   -9.13   15.02
  -1 -15  -9  132.54   15.93
  -1 -11  -5  842.51   17.91
  -2 -17 -15  -17.91   15.12
  -2 -16 -12   18.23   14.13
  -2 -15 -10  366.69   17.68
  -2 -14  -9  340.99   18.31
  -2 -11  -6 1013.70   18.77
  -2  -8  -4   27.43    8.27
  -2  -6  -3  250.46    8.23
  -2   9  -1  168.39   12.35
  -3 -15 -12   11.10   13.75
  -3 -13  -9  154.47   12.68
  -3 -12  -8    9.13   13.08
  -3 -11  -7    3.16   10.04
  -3  11  -2  449.58   15.62
  -4  15  -4   47.20   15.97
  -4  12  -3  109.68   13.99
  -5 -13 -13   43.30   13.06
  -5 -12 -11    3.38    9.70
  -5 -11 -10   83.64   10.96
  -5  -9  -8   12.31    9.02
  -5  12  -4  244.04   15.23
  -6 -11 -12   11.48   11.10
  -6  -7  -8   -1.46    7.66
  -6  14  -6   18.27   16.41
  -6  11  -5   26.38   11.79
  -7  -9 -12   82.72   10.88
  -7  -6  -9    4.11    6.71
  -7  13  -7   47.74   17.04
  -7  10  -6   59.60   12.01
  -8  12  -8   23.28   13.48
  -9   9  -9    3.72   12.88
  17 -11  -4    7.79   14.78
  16 -13  -5    0.66   17.80
  16 -10  -3   17.46   15.35
  16  -6  -1   14.45   11.28
  15 -11  -3    7.55   15.41
  15  -7  -1  177.17   14.05
  14 -14  -5    1.86   14.24
  14 -13  -4   22.24   15.63
  14 -10  -2    8.63   12.86
  14  -8  -1   -1.47   10.47
  14  -2   1   39.94    8.60
  13 -12  -3    3.71   13.58
  13  -6   0   10.39   10.31
  13  -3   1   30.48    8.25
  12 -16  -6    6.91   17.06
  12 -15  -5    9.09   16.40
  12 -11  -2   -9.51   13.52
  12  -9  -1   29.36   11.42
  12  11   2   10.04    8.07
  11 -17  -7   21.76   19.25
  11 -16  -6   10.90   15.60
  11 -15  -5   22.24   15.36
  11 -14  -4   37.81   16.02
  11 -11  -2  403.73   17.62
  11  -7   0   -2.05   11.17
  11  12   2   39.77    9.82
  10 -14  -4    3.92   14.76
  10 -13  -3  450.36   19.37
  10  16   1   -5.69   13.61
  10  12   2   17.80    8.91
   9 -18  -8   65.14   21.85
   9 -13  -3    3.19   14.45
   8 -18  -8  -13.06   18.50
   8 -13  -3   55.54   14.90
   8  16   1  252.66   15.56
   8  12   2    8.70    8.78
   7 -18  -8   11.11   17.68
   7 -14  -4   57.07   15.19
   7  16   1   32.46   12.54
   7   0   2   14.26    4.74
   7  12   2   46.63   11.12
   6 -17  -7  244.42   21.05
   6 -16  -6   41.87   18.12
   6 -15  -5    7.00   15.30
   6 -14  -4   20.60   14.04
   6 -11  -2   -7.54   11.88
   6  -9  -1  729.22   16.48
   6  -4   1    8.60    6.38
   6  11   2    7.72    8.03
   5 -18  -9   53.81   18.17
   5  15   1  215.72   14.09
   5  10   2 1545.75   19.27
   4 -19 -11   32.26   19.88
   4 -18  -9    3.45   12.60
   4 -17  -8   72.64   17.76
   4 -13  -4   25.23   13.38
   4 -10  -2  174.73   13.50
   4  17   0   15.69   15.37
   4  14   1   57.84   11.75
   4   5   2   27.77    4.53
   4   6   2   81.21    5.72
   4   7   2    4.38    6.83
   3 -18 -10  125.95   18.91
   3 -16  -7   11.24   15.61
   3 -15  -6   39.85   14.90
   3 -14  -5  472.16   16.32
   3  -5   0   -5.38    7.57
   3  16   0   11.15   13.62
   3  13   1  453.01   15.57
   2 -18 -11   11.37   16.50
   2 -17  -9  -10.92   16.91
   2 -16  -8   37.85   14.83
   2 -12  -4    0.13   12.47
   2  15   0  878.00   22.02
   2  11   1   -9.20   10.41
   1 -18 -12   23.40   16.45
   1 -17 -10   50.35   16.84
   0 -18 -14   28.39   17.83
   0 -14  -7    3.01   12.62
   0 -13  -6   16.27   12.52
   0  15  -1   -4.43   10.17
  -1 -17 -13   11.11   15.51
  -1 -16 -11   38.05   14.64
  -1 -14  -8  134.66   13.28
  -1 -13  -7  109.03   13.56
  -1   5   0    1.78    6.24
  -1   6   0   -6.99    6.50
  -2 -16 -13   70.71   16.82
  -2 -15 -11   -5.35   14.76
  -2 -13  -8   14.54   11.59
  -2 -12  -7   40.83   11.59
  -2   1  -1   28.75    2.09
  -2  10  -1   44.29   11.52
  -3 -15 -13   12.18   15.08
  -3 -14 -11  134.48   14.53
  -3  -8  -5  634.96   12.54
  -3  15  -3   15.94   15.26
  -3  12  -2  230.02   14.75
  -4 -14 -13   10.41   12.53
  -4 -13 -11   65.52   11.40
  -4  -8  -6  556.23   11.81
  -4  13  -3   -0.04   12.40
  -5 -10  -9  213.60   10.40
  -5  13  -4   19.30   14.69
  -5   5  -3  107.30    7.58
  -5   6  -3   48.64    7.52
  -5   7  -3   43.23    8.87
  -6 -10 -11   43.15    9.90
  -6  -9 -10   27.86    9.78
  -6  -8  -9  166.24    9.63
  -6  12  -5  185.68   14.82
  -6   5  -4  303.84   10.20
  -6   6  -4   40.74    9.21
  -7  -8 -11  364.54   12.23
  -7  -7 -10   -0.18    7.86
  -7  11  -6  182.75   14.28
  -8   9  -7  124.41   12.83
  -9   1  -9    0.22    4.36
  -9  10  -9    0.90   13.10
  17 -12  -5   76.48   18.11
  17  -9  -3    9.30   13.38
  17  -7  -2   -8.41   10.30
  16  -8  -2   14.85   11.90
  15 -13  -5  127.29   19.04
  15 -12  -4    0.65   15.01
  15  -9  -2   36.77   13.21
  15  -4   0  -10.60   10.66
  15   0   1    1.99    5.73
  14 -15  -6   -1.19   14.87
  14 -11  -3  138.24   15.78
  14  -5   0  136.68   12.08
  13 -15  -6   11.70   14.37
  13 -14  -5  121.62   16.74
  13 -13  -4   25.47   15.59
  13 -10  -2  163.61   14.92
  13  -8  -1  246.14   15.84
  12 -12  -3  248.77   17.53
  11  -9  -1   23.19   10.93
  10 -17  -7  192.45   17.90
  10 -16  -6   65.05   18.15
  10 -15  -5    9.07   16.28
  10 -11  -2   13.62   12.79
  10  -9  -1  546.37   16.39
  10  -7   0  -12.54   10.32
  10  13   2   -3.48   11.20
   9 -17  -7   76.02   18.58
   9 -16  -6   42.23   17.43
   9 -15  -5   21.59   15.12
   9 -14  -4  131.08   15.77
   9 -11  -2  148.66   13.92
   9  -7   0   -0.85    9.39
   9  17   1   17.27   15.56
   9  13   2   60.56   11.80
   8 -17  -7   22.15   12.73
   8 -16  -6   29.06   17.02
   8 -15  -5    1.28   15.78
   8 -14  -4   19.15   11.27
   8 -11  -2   21.57   13.03
   8  -7   0  270.48   12.57
   8  17   1   10.31   14.52
   8  13   2    6.24   10.87
   7 -18  -9   -3.18   17.27
   7 -16  -6   18.06   16.20
   7 -15  -5   98.18   13.89
   7  -9  -1  431.68   15.58
   7  -4   1  362.93   10.55
   6 -18  -9   91.37   19.60
   6 -12  -3   83.97   13.29
   6  16   1   -4.08   12.85
   6  12   2  189.78   12.41
   5 -17  -8   -3.44   17.55
   5 -12  -3  255.61   12.36
   5  -6   0    3.68    8.93
   5  11   2   47.70   10.47
   4 -18 -10   93.53   18.58
   4 -16  -7   50.45   16.70
   4 -15  -6   -5.24   15.18
   4 -14  -5   -3.07   14.77
   4  -8  -1  376.87   11.34
   4   8   2  110.34    7.69
   3 -18 -11   99.25   17.73
   3 -17  -9   36.13   18.68
   3 -11  -3   44.30    8.80
   3  17   0   -1.83   16.40
   2 -18 -12   33.74   17.16
   2 -17 -10  161.77   18.40
   2 -15  -7   14.28   14.38
   2 -14  -6   -0.89   14.98
   2 -13  -5   26.08   12.75
   2 -10  -3  407.04   14.81
   2  16   0   15.32   14.68
   2  12   1   16.63   10.10
   1 -18 -13   -6.29   16.22
   1 -17 -11   51.01   16.72
   1 -16  -9   89.19   17.04
   1 -15  -8   19.90   13.95
   1 -11  -4    4.09    8.40
   1  14   0   -2.62    8.73
   1   4   1 2452.17   13.55
   1   7   1  571.99   11.22
   1   8   1  278.67   10.30
   0 -17 -12   -9.60   15.23
   0 -16 -10  416.10   20.33
   0 -10  -4 1910.70   24.20
   0  16  -1  -24.81   15.96
   0  12   0 3813.53   33.57
  -1 -17 -15    1.76   17.41
  -1 -17 -14   53.04   17.89
  -1 -16 -12    1.68   15.88
  -1 -15 -10  225.91   17.09
  -1  -9  -4  417.96   12.87
  -1  14  -1  217.31   14.92
  -1   4   0   -5.74    5.97
  -1   7   0   -8.65    5.14
  -2 -16 -14   14.68   15.36
  -2  -3  -2  117.42    5.40
  -2  15  -2   89.26   11.75
  -2  11  -1    9.47   11.96
  -3 -15 -14   83.57   17.83
  -3  -6  -4   38.33    6.33
  -4 -14 -14    5.45   13.99
  -4 -12 -10  138.03   11.95
  -4 -11  -9  314.11   14.56
  -4  -9  -7   34.80    9.97
  -4  -6  -5   77.74    7.13
  -4   5  -2   37.31    6.81
  -4   6  -2   83.68    8.04
  -4   7  -2   -3.47    8.84
  -4   8  -2  120.56   10.93
  -5 -12 -12  111.45   11.90
  -5  14  -4  342.08   18.72
  -5   4  -3   56.27    5.90
  -5   8  -3   43.92    9.86
  -5   9  -3   86.81   11.56
  -6 -11 -13   68.88   11.42
  -6  13  -5   37.79   15.71
  -6   4  -4   11.05    6.05
  -6   8  -4   33.92    9.60
  -7  12  -6  205.97   16.06
  -7   6  -5  286.40   11.27
  -7   7  -5   51.72   10.42
  -8  11  -7   11.19   15.28
  -9  11  -9   -3.51   15.28
  17 -10  -4   -0.07   14.34
  16 -12  -5    1.74   17.49
  16 -11  -4   29.87   15.69
  16  -5  -1   -8.19    9.94
  15 -10  -3    1.09   14.04
  15  -6  -1   13.84   11.53
  14 -12  -4   12.18   14.40
  14  -9  -2  -13.08   11.97
  14  -7  -1   62.09   12.44
  14  -1   1   79.97    8.94
  13 -11  -3   -5.62   15.36
  13  -2   1  229.57   10.69
  13   4   2  241.10    4.74
  12 -16  -7   83.98   20.84
  12 -15  -6  110.86   18.14
  12 -14  -5    8.13   15.33
  12 -13  -4   -4.29   15.13
  12 -10  -2   -2.88   12.45
  12  -8  -1  224.61   14.85
  12  -6   0  141.17   10.74
  12  -3   1   40.10    8.00
  11 -16  -7   36.23   18.78
  11 -13  -4   77.05   15.18
  11 -12  -3    7.94   13.34
  11  13   2  335.73   14.65
  10 -17  -8    3.43   20.06
  10 -12  -3  137.59   15.59
  10  -4   1   73.10    8.01
   9 -17  -8   26.83   17.40
   9 -12  -3   22.21   13.42
   9  -9  -1   29.09   11.77
   9  -4   1   21.10    8.61
   9  14   2  526.29   17.40
   8 -18  -9   27.07   17.10
   8 -17  -8   50.00   17.82
   8 -12  -3  561.05   20.42
   8  -9  -1   13.79   11.84
   8  -4   1  823.14   13.39
   7 -17  -8  147.79   19.95
   7 -12  -3  -13.44   13.49
   7  17   1   24.11   13.42
   7  13   2  626.92   15.69
   6 -18 -10   -1.00   17.85
   6 -17  -8   -1.08   17.98
   6 -16  -7  -15.72   18.01
   6 -13  -4  238.07   17.63
   6  17   1  104.09   15.11
   6   1   2   -1.44    2.96
   6  13   2    1.27   11.02
   5 -18 -10   -1.85   19.18
   5 -16  -7    4.68   15.89
   5 -15  -6   54.03   16.68
   5 -14  -5  302.41   19.32
   5 -10  -2 1543.48   23.00
   5  -8  -1  865.68   16.65
   5  16   1  172.37   15.38
   4 -18 -11   16.59   18.11
   4 -17  -9  186.75   19.88
   4  15   1   28.78   11.25
   4   9   2   48.35    7.71
   4  10   2  188.38   11.10
   3 -18 -12  -13.72   19.44
   3 -16  -8  -14.29   16.15
   3 -15  -7   27.83   15.90
   3 -13  -5  189.96   16.06
   3 -12  -4   -4.47   13.12
   3  14   1  657.70   17.94
   2 -18 -13  106.68   19.55
   2 -16  -9  369.50   20.61
   2  -8  -2   12.59   10.75
   1 -17 -12   -6.03   17.44
   1 -14  -7    7.92   14.25
   1  -9  -3  167.16   13.15
   1  -5  -1 1119.48   13.49
   1  15   0   16.77   14.17
   1   9   1  494.35   12.94
   1  10   1  476.81   14.20
   0 -17 -13  149.64   18.45
   0 -16 -11   -2.18   14.01
   0 -15  -9  403.01   19.47
   0 -14  -8  142.80   14.65
   0  -8  -3   10.84   10.11
   0  -6  -2  528.72   11.12
   0  13   0   -8.68   12.39
  -1 -14  -9  109.07   14.41
  -1 -10  -5  420.46   14.88
  -1  15  -1  143.39   15.48
  -2 -16 -15   59.87   16.95
  -2 -15 -12    8.12   13.62
  -2 -14 -10    0.97   12.89
  -2 -13  -9   -9.57   12.71
  -2  16  -2  -10.84   15.96
  -2  12  -1   20.48    9.47
  -3 -15 -15   -2.93   14.57
  -3 -14 -12    1.99   13.47
  -3  -9  -6    7.69    9.12
  -3  14  -2   90.58   15.03
  -4 -13 -12   56.09   11.77
  -4 -10  -8   83.63   10.36
  -4  14  -3  354.24   18.31
  -4   9  -2   56.57   11.13
  -4  10  -2  172.39   12.40
  -5 -12 -13   37.75   12.20
  -5 -11 -11  247.46   14.17
  -5   3  -3  235.78    6.50
  -5  10  -3  122.02   12.22
  -6 -10 -12  183.45   12.44
  -6  14  -5   92.22   17.07
  -6   3  -4  395.02    8.39
  -6  10  -4   22.39   11.64
  -7  13  -6  233.67   17.96
  -7   4  -5  200.34    8.31
  -7   5  -5   71.58    6.68
  -7   8  -5  151.11   11.37
  -7   9  -5  193.82   12.59
  -8   1  -7   41.79    4.21
  -8  12  -7  544.07   20.77
  -9  12  -9   49.01   16.27
  -9   5  -8   29.19    8.69
  -9   6  -8  467.28   14.46
  -9   7  -8   38.73   10.15
  -9   8  -8  399.59   16.19
  -9   9  -8   42.69   13.43
 -10   5 -10   11.40    9.31
 -10   6 -10   50.06   10.85
  17 -11  -5  -14.88   15.88
  17  -8  -3   17.71   12.97
  17  -6  -2   -1.65    9.70
  16  -9  -3    2.03   13.26
  16  -7  -2   15.44   14.25
  15 -11  -4   27.01   15.30
  15  -8  -2   43.42   12.32
  15  -3   0   -1.48    8.95
  14 -14  -6   20.66   17.32
  14 -13  -5  -15.95   15.28
  14  -4   0   96.45   10.87
  13 -15  -7   40.12   19.58
  13 -12  -4   70.19   14.78
  13  -9  -2  103.18   15.08
  12 -11  -3   50.76   15.70
  11 -15  -6  107.28   17.34
  11 -14  -5    5.20   15.38
  11 -10  -2  126.29   13.95
  11  -8  -1   10.15   12.36
  11  -6   0   -0.34    9.64
  11  14   2  110.87   12.32
  10 -16  -7   29.49   19.14
  10 -15  -6   -7.91   18.16
  10 -14  -5    5.95   16.02
  10 -13  -4   10.15   14.99
  10 -10  -2   18.87   12.87
  10  14   2   13.97   10.10
   9 -16  -7   21.38   17.73
   9 -15  -6  -13.43   16.03
   9 -14  -5  -19.93   15.95
   9 -13  -4   -1.04   14.44
   8 -16  -7  276.59   21.93
   8 -15  -6   78.95   16.99
   8 -14  -5   -6.37   16.24
   8 -13  -4   19.45   14.48
   8  14   2   -4.00   10.23
   7 -18 -10   11.65   19.58
   7 -15  -6   45.67   16.51
   7 -14  -5  219.20   18.35
   7 -13  -4  203.49   16.82
   7 -10  -2  127.53   13.57
   7  14   2   94.91   12.10
   6 -17  -9   31.71   17.83
   6 -14  -5   77.44   15.24
   6 -10  -2    0.71   12.21
   6  -8  -1   -2.56   10.11
   6  -6   0  320.03   10.63
   5 -18 -11    0.66   19.51
   5 -17  -9   31.58   19.26
   5 -11  -3   16.10   12.34
   5  17   1  349.06   19.04
   5  12   2  591.36   15.05
   4 -18 -12   12.79   17.70
   4 -16  -8   38.57   16.74
   4 -15  -7   -0.73   15.03
   4 -12  -4  243.09   15.86
   4  -9  -2   62.07   11.38
   4  -5   0   28.02    7.51
   4  16   1  154.79   15.72
   4  11   2  105.17    9.41
   3 -14  -6  105.60   12.21
   2 -17 -11   40.79   15.83
   2 -15  -8  124.62   16.68
   2 -11  -4 1239.86   21.64
   2  13   1    8.50   11.53
   1 -17 -13   18.67   16.66
   1 -16 -10  176.15   17.16
   1  16   0   -6.54   15.74
   1  11   1  885.11   17.87
   0 -17 -15   41.79   22.18
   0 -17 -14  -12.84   16.93
   0 -15 -10   10.50   16.28
   0 -13  -7   27.95   13.16
   0 -12  -6 1590.46   24.80
   0  14   0 2039.97   28.06
  -1 -16 -14  116.25   18.86
  -1 -16 -13  -20.81   16.38
  -1 -13  -8   54.13   12.81
  -1 -12  -7  134.32   13.45
  -1 -11  -6  161.84   12.85
  -1  16  -1  219.33   18.71
  -1   3   0    0.85    4.76
  -1  11   0   -0.15   12.11
  -2 -15 -13   -1.55   14.21
  -2 -14 -11  103.30   15.26
  -2 -12  -8   21.27   12.50
  -2 -10  -6   25.31   10.37
  -2  -7  -4 1699.30   18.62
  -2  13  -1   11.42    8.64
  -3 -14 -13    2.33   14.89
  -3 -13 -11   24.98   13.47
  -3 -10  -7   52.62   10.20
  -3  15  -2  489.04   19.86
  -3   6  -1 1980.81   17.88
  -3   9  -1  380.34   14.15
  -4 -13 -13   98.39   12.82
  -4 -12 -11   67.51   10.83
  -4  15  -3  129.64   17.25
  -4   3  -2   25.09    5.59
  -4  11  -2  107.73   12.97
  -5 -10 -10   65.28   10.29
  -5  11  -3    3.60   12.16
  -5  12  -3  253.44   15.76
  -6  11  -4   54.58   12.72
  -6  12  -4   37.68   12.97
  -7  -8 -12    2.14    9.45
  -7  10  -5  152.55   12.87
  -7  11  -5   76.65   13.19
  -8  -6 -12   19.65    6.80
  -8  13  -7   37.38   15.22
  -8   7  -6  272.97   13.17
  -8   8  -6  141.53   13.05
  -9   4  -8  381.69    9.76
  -9  10  -8  330.63   16.86
 -10   4 -10  117.24    8.77
  17  -9  -4   17.38   15.60
  16 -11  -5    6.84   16.93
  15 -13  -6   11.71   16.80
  15 -12  -5    6.56   15.53
  15  -9  -3    9.11   15.87
  14 -11  -4   46.19   15.84
  14 -10  -3    4.53   13.30
  14  -8  -2   44.09   13.72
  13 -14  -6    3.01   16.97
  13 -13  -5  -10.89   15.50
  13  -7  -1    7.34   10.26
  12 -15  -7   45.66   18.99
  12 -12  -4   31.85   14.81
  11 -16  -8   47.37   19.45
  11 -11  -3    0.04   13.74
  11  -3   1   41.71    8.44
  10  -8  -1   51.27   12.16
  10  -6   0  174.94   11.54
  10  15   2    0.09   12.77
   9 -17  -9    7.70   20.39
   9 -10  -2  959.58   21.69
   9  -8  -1    5.90   12.47
   9  -6   0  -12.18   10.70
   9  15   2  131.23   13.45
   8 -10  -2   25.78   13.13
   8  -6   0   44.56   10.13
   8  15   2   -9.62   11.03
   7 -17  -9   58.57   19.72
   7  -8  -1  169.81   12.21
   7  -6   0   -9.10    9.17
   7  15   2  858.88   20.98
   6 -16  -8   14.96   18.90
   6 -11  -3  815.51   19.89
   6  14   2   35.54   10.71
   5 -17 -10   37.13   17.95
   5 -16  -8  383.90   21.47
   5 -15  -7   44.51   17.02
   5 -12  -4  248.45   15.97
   5  13   2   21.64   10.39
   4 -17 -10   13.84   15.67
   4 -13  -5   21.12   14.29
   4  -7  -1   -6.35   10.62
   4  17   1   10.58   15.20
   4  12   2  151.91   11.35
   3 -17 -11   11.06   17.47
   3 -16  -9  100.71   17.66
   3 -10  -3  227.38   13.54
   3  16   1  179.95   17.78
   3   6   2  337.76    7.71
   3   7   2  850.76   11.35
   3   8   2  194.58    8.74
   3   9   2  969.44   14.57
   2 -17 -12   15.73   16.32
   2 -16 -10    0.30   16.11
   2 -14  -7   67.47   15.05
   2 -13  -6  781.06   21.31
   2  14   1   12.69   12.91
   1 -17 -14   82.93   18.30
   1 -16 -11   29.93   15.92
   1 -15  -9  162.72   15.69
   1 -14  -8  100.65   15.25
   1 -10  -4  553.89   17.15
   1   3   1  119.15    4.46
   1  12   1  552.30   15.92
   0 -16 -12    3.06   13.37
   0  -9  -4   -6.40   10.31
   0  15   0  -12.88   14.30
  -1 -16 -16    0.26   17.72
  -1 -16 -15   -3.86   16.97
  -1 -15 -12    9.50   13.31
  -1 -14 -10   68.08   14.53
  -1  -8  -4  416.08   12.32
  -1  12   0  -17.56   13.02
  -2 -15 -14   61.30   16.44
  -2  14  -1   27.04    9.58
  -3 -14 -14   36.20   15.87
  -3   5  -1  225.23    8.23
  -3  10  -1  372.08   14.44
  -3  11  -1  775.23   18.63
  -4 -13 -14   27.72   14.64
  -4 -11 -10   -8.59   11.47
  -4  -7  -6   26.57    8.52
  -4  12  -2  147.68   14.02
  -5 -12 -14  117.55   12.44
  -5 -11 -12   31.93   11.69
  -5  -9  -9  243.15   10.62
  -5  -8  -8  740.49   13.31
  -5   2  -3   60.06    5.15
  -5  13  -3   16.25   14.35
  -6 -10 -13   78.36   11.91
  -6  -9 -11   10.90    9.38
  -6   2  -4    1.37    5.24
  -6  13  -4  276.46   18.67
  -7   3  -5  287.36    7.55
  -7  12  -5  256.29   16.19
  -8   5  -6  442.48   11.54
  -8   6  -6   36.03    8.43
  -8   9  -6   85.42   11.89
  -8  10  -6  222.17   14.49
  -9   3  -8   80.11    6.78
  17 -11  -6   11.20   15.72
  17  -7  -3   -3.22   12.65
  16 -12  -6    9.05   18.47
  16  -8  -3    0.10   14.32
  16  -6  -2   12.40   13.55
  16  -4  -1   -1.97    9.35
  15 -10  -4   47.15   17.07
  15  -7  -2  133.84   13.32
  15  -5  -1  292.83   14.94
  14 -14  -7  -10.94   17.94
  14 -13  -6   24.25   16.13
  14 -12  -5    6.75   14.71
  14   0   1   53.38    7.93
  13 -10  -3   19.54   13.65
  12 -14  -6  -19.34   15.34
  12 -13  -5    6.80   14.68
  12  -9  -2   49.49   12.44
  12  -7  -1   65.45   11.51
  12  -5   0  215.96   11.55
  12  -2   1  317.75   10.06
  11 -15  -7  -12.95   17.65
  11 -14  -6    8.04   16.27
  11 -13  -5   76.27   16.61
  11 -12  -4   28.03   14.82
  11  -9  -2  303.19   16.75
  10 -16  -8   20.98   16.76
  10 -15  -7  179.74   20.34
  10 -12  -4    9.95   13.70
  10 -11  -3  522.40   19.40
  10  -3   1  514.12   11.72
   9 -16  -8   87.90   20.98
   9 -11  -3   82.03   13.81
   9  16   2  345.43   19.72
   8 -17 -10   16.06   16.18
   8 -16  -8   23.95   16.74
   8 -11  -3  174.90   15.35
   8  -8  -1  655.65   16.68
   8  16   2   15.69   14.44
   7 -17 -10   -8.71   19.65
   7 -16  -8   10.06   16.81
   7 -15  -7   -4.29   17.66
   7 -11  -3   54.15   13.70
   7  -3   1  650.54   11.49
   6 -17 -10   13.16   20.05
   6 -15  -7  332.84   21.84
   6 -13  -5   28.68   14.36
   6 -12  -4   57.88   14.52
   6  15   2    1.12   12.03
   5 -14  -6   81.74   17.29
   5 -13  -5  243.71   17.39
   5  -9  -2  453.97   15.99
   5  -5   0    2.43    7.81
   5  14   2  508.11   16.45
   4 -17 -11   30.09   18.60
   4 -16  -9   99.96   17.78
   4  13   2  134.00   11.99
   3 -17 -12   51.12   18.68
   3 -16 -10  122.29   18.72
   3 -15  -8  373.72   20.50
   3 -14  -7  115.43   17.41
   3 -13  -6   78.52   14.96
   3 -12  -5 1194.21   22.78
   3 -11  -4  176.38   14.91
   3   5   2 1987.19   13.31
   3  10   2  144.11   10.19
   3  11   2  454.47   13.43
   2 -17 -13    4.29   17.48
   2 -16 -11   24.44   18.63
   2 -15  -9   -1.87   15.88
   2  -9  -3  580.80   16.15
   2  15   1    5.89   13.68
   1 -16 -12  -14.39   16.01
   1 -15 -10  205.42   17.57
   1 -13  -7  107.27   15.07
   1 -12  -6    3.01   13.44
   1 -11  -5  805.64   19.19
   1  13   1  776.87   19.10
   0 -16 -14   26.61   18.06
   0 -16 -13    7.00   15.75
   0 -14  -9    0.88   13.58
   0 -13  -8    4.89   11.97
   0   7   1   35.27    7.36
   0   8   1  -18.66    9.00
   0   9   1  231.34   12.30
  -1 -15 -13    0.69   16.52
  -1 -13  -9   69.50   14.55
  -1  13   0   -8.83    9.25
  -1  14   0    6.60   11.76
  -2 -15 -16   25.40   16.39
  -2 -15 -15   15.68   15.42
  -2 -14 -12   33.97   12.88
  -2 -13 -10  319.58   16.13
  -2  15  -1   13.91   13.63
  -3 -14 -15  100.52   15.94
  -3 -13 -12  116.44   13.18
  -3 -12 -10  137.38   12.76
  -3   4  -1  768.86   10.26
  -4 -13 -15  124.11   13.87
  -4 -12 -12   26.48   11.17
  -4 -10  -9   51.64   11.58
  -4  -8  -7  182.87   11.25
  -4  13  -2  154.58   14.46
  -5  14  -3   59.98   16.39
  -6  -8 -10   53.91    8.92
  -6  -7  -9   82.96    7.79
  -6  -6  -8  534.56   10.05
  -6  -3  -6  157.39    4.70
  -6  14  -4   37.26   16.38
  -7  -7 -11   11.68    7.90
  -7  13  -5   25.47   15.32
  -8   4  -6   65.72    7.07
  -8  11  -6  352.58   16.07
  -8  12  -6   12.44   14.15
 -10   3 -10   -2.51    6.48
 -10   8  -9    6.04   11.91
  17  -8  -4   -7.22   16.60
  16  -9  -4   25.91   15.03
  15 -12  -6   -4.15   15.57
  15 -11  -5  195.46   18.34
  15  -2   0   -8.04    8.61
  15   2   1   -0.91    5.23
  14  -9  -3   70.89   14.64
  14  -3   0   -2.38   10.04
  13 -14  -7   -4.86   17.01
  13 -13  -6   -7.37   16.66
  13 -12  -5  172.69   17.24
  13 -11  -4   27.58   15.14
  13  -6  -1  431.52   16.48
  13  -4   0    6.36    7.47
  12 -15  -8   16.96   19.07
  12 -10  -3  431.99   18.43
  11  -7  -1  300.37   13.71
  11  -5   0   -7.36    9.26
  10 -16  -9   -5.76   19.55
  10 -14  -6  104.88   17.89
  10 -13  -5    5.88   15.50
  10  -9  -2   -7.00   12.42
  10  16   2    9.04   12.08
   9 -15  -7   53.65   12.34
   9 -14  -6   64.61   16.48
   9 -13  -5    3.11   15.46
   9  -3   1   36.96    7.02
   8 -15  -7   29.09   11.59
   8 -14  -6   32.44   16.65
   8 -13  -5   79.02   16.81
   8 -12  -4   20.69   13.93
   8  -3   1   23.82    6.77
   7 -16  -9   -3.52   15.49
   7 -14  -6   66.56   16.22
   7 -13  -5   -0.33   15.44
   7 -12  -4  113.45   11.31
   7  -9  -2 1253.42   21.60
   7  16   2   81.25   12.61
   6 -17 -11   80.29   20.92
   6 -16  -9   35.30   18.23
   6  -9  -2    7.96   11.50
   6  16   2   13.55   12.79
   5 -17 -11  161.67   20.35
   5 -16  -9   51.79   13.66
   5 -15  -8   -2.60   16.11
   5  -7  -1  908.91   15.95
   5  15   2  107.44   12.81
   4 -17 -12   77.81   20.38
   4 -16 -10  122.82   19.29
   4 -15  -8   41.36   16.90
   4 -14  -7  270.22   19.73
   4 -11  -4  105.40   13.60
   4  14   2   77.84   11.89
   3 -17 -13   -9.47   18.32
   3 -15  -9  145.97   16.79
   3  -6  -1 1923.90   17.66
   3  17   1  144.37   16.59
   3  12   2  201.04   12.57
   2 -17 -14   25.69   17.26
   2 -14  -8  117.01   15.43
   2 -10  -4    0.44   12.18
   2  -7  -2  828.69   15.04
   2  16   1   -7.16   15.67
   1 -16 -13   18.97   16.21
   1  -8  -3  174.18   12.24
   1  14   1  222.34   15.14
   0 -16 -15   -3.62   17.26
   0 -15 -12   -4.35   15.67
   0 -14 -10  620.86   22.72
   0 -12  -7   22.79   12.97
   0 -11  -6   14.08   12.45
   0 -10  -5  -23.93   10.90
   0  -7  -3  828.50   14.42
   0   6   1   -8.99    6.35
   0  10   1   -5.06    7.42
   0  11   1    0.71   11.47
  -1 -15 -14   71.40   18.10
  -1 -14 -11   40.11   14.12
  -1 -12  -8  120.04   13.00
  -1  -9  -5  814.10   16.45
  -1  -6  -3    1.61    7.10
  -1  15   0    8.55   13.84
  -2 -14 -13  119.10   16.10
  -2 -12  -9  453.49   16.57
  -2 -11  -8   76.15   13.90
  -2  -8  -5  408.22   12.99
  -2  16  -1    6.10   14.62
  -2   6   0  154.67    8.13
  -2   7   0 5033.36   28.94
  -2   8   0  374.23   13.24
  -2   9   0 1910.03   22.45
  -2  10   0    0.10   12.00
  -2  11   0 3401.93   31.86
  -3 -13 -13   17.40   15.04
  -3 -11  -9   83.18   12.16
  -3  -8  -6  203.05   10.17
  -3  13  -1  481.99   17.34
  -4 -12 -13   46.88   13.78
  -4  -9  -8   49.43   10.26
  -4  14  -2  104.10   15.00
  -4  15  -2   -6.40   15.70
  -5 -11 -13   37.49   10.53
  -5 -10 -11   -2.48    8.96
  -5  15  -3    7.49   17.48
  -6  -9 -12   26.60   10.52
  -7  -8 -13  103.32   10.74
  -7  -6 -10  116.20    8.31
  -9   7  -7  331.37   14.22
  -9   8  -7   26.12   12.32
  -9   9  -7  190.50   13.81
  -9  10  -7   11.07   13.94
 -10   6  -9   18.15   10.30
 -10   7  -9   56.12   11.50
 -10   9  -9  112.59   13.23
 -10  10  -9    5.46   15.52
 -10  11  -9   77.15   18.78
  17 -10  -6   15.44   17.58
  17  -9  -5   12.97   14.82
  17  -6  -3   12.76   13.60
  16 -11  -6   25.86   17.15
  16 -10  -5    1.44   15.87
  16  -7  -3   -5.27   14.35
  16  -3  -1    2.41    9.04
  15  -8  -3    6.06   13.59
  15  -4  -1   15.96   11.30
  14 -13  -7   26.82   17.42
  14 -12  -6   52.47   18.19
  14 -11  -5   29.24   14.61
  14 -10  -4   -4.77   14.71
  14  -7  -2   16.10   11.05
  14  -5  -1   46.24   12.76
  13  -9  -3   27.59   14.83
  12 -14  -7  150.67   17.96
  12 -13  -6   96.21   18.42
  12 -12  -5    4.28   15.42
  12 -11  -4   -1.23   13.48
  12  -8  -2   12.41   10.96
  12  -4   0   -0.94    9.42
  11 -15  -8  104.93   20.08
  11 -14  -7   63.03   18.32
  11 -10  -3   14.59   13.08
  10 -15  -8   -2.36   18.65
  10 -10  -3   32.51   12.09
  10  -7  -1  371.44   14.60
  10  -5   0    5.50    8.86
   9 -16  -9    7.29   14.00
   9 -15  -8   12.15   16.24
   9  17   2   36.29   13.69
   9   9   3   23.28    6.53
   9  10   3   -4.96    7.04
   8 -15  -8   22.85   15.79
   8  -9  -2    7.58   12.64
   8  17   2   20.98   14.43
   8   8   3 1368.45   12.86
   8   9   3   37.99    6.23
   7 -17 -11  -12.45   13.65
   7 -15  -8  187.01   19.84
   7   8   3    3.14    6.23
   7   9   3   30.81    6.92
   7  10   3   18.06    8.18
   6 -15  -8   12.69   17.43
   6 -10  -3   14.40   12.73
   6  -7  -1  419.11   13.29
   6  -5   0  776.53   13.05
   6  17   2    0.00   14.37
   5 -17 -12   20.88   19.05
   5 -16 -10   85.55   18.94
   5 -14  -7   -3.53   16.29
   5 -11  -4   24.99   13.20
   5 -10  -3  116.21   10.14
   5  16   2  614.66   19.31
   4 -15  -9  172.80   18.22
   4 -13  -6   72.20   14.64
   4 -12  -5  200.38   15.97
   4  -8  -2  101.48   12.16
   4  -4   0  971.95   12.55
   4  15   2   20.76   11.75
   3 -16 -11  104.67   18.70
   3 -14  -8  -14.05   13.91
   3  -9  -3  186.18   14.25
   3  13   2  400.77   14.97
   2 -16 -12   31.82   16.62
   2 -15 -10  349.66   21.65
   2 -13  -7  -16.20   14.79
   2 -12  -6   14.16   13.13
   2 -11  -5   -6.47   12.54
   2  17   1   48.17   15.82
   2   8   2   -0.71    7.71
   2   9   2  191.73   10.10
   2  10   2    5.21    9.32
   1 -16 -14  109.00   17.79
   1 -15 -11   91.44   17.53
   1 -14  -9   87.64   15.15
   1 -13  -8   52.86   13.71
   1  -6  -2    4.96    8.79
   1  15   1  127.45   15.22
   0 -15 -13   76.71   17.83
   0   5   1  170.90    7.15
   0  12   1    8.06   10.59
   0  13   1   51.60   13.12
  -1 -15 -16   39.05   17.47
  -1 -15 -15    2.05   16.54
  -1 -14 -12    4.34   16.23
  -1 -13 -10  225.08   16.95
  -1 -11  -7  291.57   14.55
  -1   2   0   -0.42    3.29
  -1  16   0   17.81   14.58
  -2 -14 -14    4.73   15.48
  -2 -13 -11   24.42   12.74
  -2 -10  -7    9.59   11.31
  -2  -9  -6  311.77   14.02
  -3 -13 -14  189.50   17.39
  -3 -12 -11   91.92   11.70
  -3  -9  -7   -7.08    9.20
  -3   3  -1  693.04    8.53
  -3  14  -1  635.02   20.24
  -3  15  -1  230.12   17.13
  -4 -12 -14   15.23   14.13
  -4 -11 -11   51.84   10.93
  -4   2  -2  311.23    5.89
  -5 -11 -14   43.02   12.54
  -5  -9 -10   55.80   10.00
  -5   8  -2 1490.66   19.50
  -5   9  -2  470.28   14.67
  -5  10  -2 1565.26   22.46
  -5  11  -2   48.95   12.39
  -6   7  -3  878.29   15.42
  -6   8  -3   36.25    9.65
  -6   9  -3 1465.21   21.34
  -6  10  -3   19.37   11.88
  -6  11  -3  825.25   19.54
  -7   2  -5  130.58    5.18
  -7   8  -4   76.54   10.03
  -7   9  -4  625.86   16.62
  -7  10  -4   48.88   12.38
  -8   3  -6   72.12    6.17
  -9   2  -8  409.74    7.65
  -9   6  -7  206.07    9.76
  -9  11  -7  117.77   14.42
  -9  12  -7  104.83   15.28
 -10   5  -9  187.83   10.44
  17  -7  -4    3.94   15.98
  16  -8  -4   79.54   17.02
  16  -5  -2   12.09   10.83
  15 -12  -7   19.68   15.20
  15 -11  -6    6.16   16.52
  15 -10  -5    2.23   15.10
  15  -9  -4   11.68   14.55
  15  -6  -2   23.10   11.05
  14  -8  -3   10.87   14.05
  13 -14  -8   -1.45   18.99
  13 -13  -7   42.14   16.90
  13 -12  -6   18.03   16.71
  13 -10  -4   21.62   14.07
  12 -14  -8   19.54   20.08
  12  -6  -1   86.99   12.09
  12  -1   1  131.65    8.29
  12   3   2   75.40    4.40
  11 -15  -9   30.81   19.86
  11 -13  -6   46.79   16.39
  11 -12  -5   11.09   14.92
  11  -8  -2  132.40   12.94
  10 -14  -7   48.39   17.31
  10 -13  -6   -6.20   15.23
  10 -12  -5    5.60   13.90
  10 -11  -4  -10.62   13.32
  10   8   3   66.38    5.58
  10  11   3  519.44   12.65
   9 -16 -10    2.79   18.44
   9 -14  -7   15.51   17.28
   9 -11  -4    1.00   13.27
   9 -10  -3    3.43   12.99
   9  -7  -1   74.45   10.95
   9  -5   0   -3.25    8.22
   9   1   2  126.48    4.97
   9   7   3   48.33    4.45
   9  11   3   48.92    8.77
   9  12   3   -3.25    9.24
   8 -16 -10    6.06   18.25
   8 -14  -7  345.00   21.03
   8 -10  -3 1207.36   23.35
   8  -7  -1    8.03   10.47
   8  -5   0  171.80    9.51
   8  11   3  147.96    8.52
   8  12   3  566.34   14.99
   7 -16 -10    1.22   18.54
   7 -14  -7  165.76   19.45
   7 -11  -4  250.63   15.60
   7  -7  -1  180.86   11.30
   7  -5   0   -1.59    7.99
   7  11   3   53.51    9.03
   7  12   3   -6.14    9.62
   6 -16 -10   18.62   17.06
   6 -14  -7   21.63   17.13
   6 -12  -5  167.39   16.87
   6 -11  -4   57.17   13.34
   6   9   3 1459.30   15.94
   6  10   3   17.28    8.89
   5 -16 -11   -2.79   18.45
   5 -15  -9   95.51   18.14
   5 -13  -6  226.28   16.84
   5  -8  -2 1520.77   20.97
   5  17   2   60.31   14.89
   4 -16 -11    1.48   15.55
   4 -14  -8   26.84   16.84
   4  -6  -1  586.84   13.22
   4  16   2   45.43   13.53
   3 -16 -12   34.56   16.44
   3 -15 -10  157.49   18.90
   3 -10  -4   -2.81   12.49
   3   4   2  768.19    7.47
   3  14   2   92.13   11.27
   3  15   2  449.43   16.67
   2 -16 -14   16.60   15.63
   2 -16 -13   99.50   17.98
   2 -15 -11   -2.78   16.04
   2 -14  -9  346.34   19.93
   2   7   2  758.32   11.78
   2  11   2  139.92   10.66
   2  12   2   29.53   10.32
   1 -16 -15   -7.77   16.86
   1 -15 -12   18.72   15.13
   1 -14 -10   54.45   15.54
   1 -12  -7  117.70   15.14
   1 -11  -6  198.94   14.39
   1 -10  -5  447.22   15.79
   1  -9  -4  397.24   12.68
   1  16   1  233.76   17.19
   0 -15 -14   16.79   15.93
   0 -14 -11    1.27   13.78
   0 -13  -9  332.69   17.90
   0  -8  -4 3083.61   26.74
   0  14   1    2.39   11.98
  -1 -14 -13    4.05   14.94
  -2 -14 -15  170.45   17.79
  -2 -13 -12    1.43   12.03
  -2 -12 -10    1.47   11.75
  -2  -6  -4   69.86    8.76
  -2   5   0 5983.31   27.83
  -2  13   0 2211.54   26.63
  -3 -13 -15   -4.62   14.18
  -3 -11 -10   36.85   12.95
  -3  16  -1  204.10   18.15
  -4 -12 -15   -3.17   13.55
  -4 -11 -12  171.13   13.56
  -4 -10 -10  247.75   12.35
  -4   8  -1  387.55   13.18
  -4  10  -1   76.98   12.21
  -4  11  -1    8.10   12.39
  -5 -10 -12  112.08   10.33
  -5  -8  -9   82.38   10.34
  -5  -7  -8   15.21    8.43
  -5  -6  -7   34.47    7.17
  -5   6  -2 1070.48   14.67
  -5  12  -2  617.84   19.62
  -5  13  -2   16.01   14.52
  -6  -9 -13   19.09   10.90
  -6  -8 -11    9.41    9.55
  -6   6  -3  305.00   10.18
  -6  12  -3   91.74   12.68
  -6  13  -3  433.38   20.11
  -7  -7 -12  290.56   12.14
  -7   6  -4    1.47    7.29
  -7  12  -4   94.31   13.94
  -7  13  -4  242.78   17.76
  -8   8  -5   -7.00   10.85
  -8   9  -5   12.09   10.40
  -8  10  -5    7.53   11.26
  -8  11  -5  122.24   14.02
  -9   5  -7  259.77    9.79
  -9  13  -7   94.36   16.72
  17  -8  -5   90.18   18.13
  16 -11  -7   -4.58   17.08
  16 -10  -6   25.47   16.55
  16  -9  -5    7.11   16.73
  15  -7  -3   21.48   14.64
  15  -1   0   -4.54    7.34
  14  -9  -4   79.81   15.91
  14  -2   0  162.26   11.09
  13 -11  -5   -0.21   13.06
  13  -7  -2   76.85   12.38
  13  -5  -1   10.20   10.84
  13  -3   0   19.46    7.13
  13   0   1  206.46    9.81
  12 -13  -7    0.89   16.53
  12 -10  -4   31.59   13.72
  12  -9  -3   48.59   13.02
  11 -14  -8   17.06   19.16
  11  -6  -1   -0.39   10.50
  11  -4   0   -2.05    9.59
  10 -15  -9   39.21   18.88
  10  -8  -2   12.06   12.06
  10   7   3  987.19    8.72
   9 -15  -9   23.97   18.18
   9 -13  -6   22.88   15.14
   9 -12  -5    5.28   13.73
   9  13   3   11.50   10.56
   8 -13  -6  230.20   17.95
   8 -12  -5   19.51   14.77
   8 -11  -4   11.26   12.89
   8   1   2  186.94    4.65
   8   6   3 1067.47    8.50
   7 -16 -11  138.30   22.60
   7 -15  -9   30.80   17.23
   7 -13  -6  227.80   14.10
   7  13   3   59.13   11.20
   6 -16 -11   24.24   18.81
   6 -15  -9  119.75   17.77
   6   7   3  828.47   10.80
   6   8   3   24.24    6.44
   6  11   3  814.68   14.88
   6  12   3   73.88   10.68
   5 -16 -12   65.38   19.12
   4 -16 -12   41.56   17.99
   4 -13  -7   54.13   15.95
   4  17   2   15.25   14.81
   3 -16 -14   30.31   17.00
   3 -16 -13    6.87   17.36
   3 -15 -11    2.12   15.23
   3 -14  -9   59.51   15.60
   3 -12  -6  122.58   13.94
   3 -11  -5  236.16   14.32
   3  16   2   90.46   15.86
   2 -15 -12   -1.45   17.86
   2 -13  -8   -6.80   14.53
   2  -8  -3  333.16   14.47
   2   6   2  122.73    6.69
   2  13   2  242.89   14.22
   2  14   2  -24.71   11.82
   1 -15 -13  -11.50   16.39
   1   2   1  655.70    5.02
   0 -15 -16  -14.66   17.92
   0 -15 -15  174.16   19.16
   0 -14 -12    2.10   15.65
   0 -12  -8   18.87   13.11
   0 -11  -7   90.90   13.22
   0  -9  -5  998.36   18.85
   0   4   1   10.94    5.49
   0  15   1   13.67   13.99
  -1 -14 -14  131.47   17.59
  -1 -13 -11   55.82   14.12
  -1 -12  -9   79.09   13.19
  -1  -7  -4   48.90    9.04
  -1   8   1  261.28   10.82
  -1   9   1  498.01   14.54
  -1  10   1  463.06   14.73
  -1  11   1  878.99   18.82
  -1  12   1  567.46   16.94
  -2 -13 -13   12.47   13.60
  -2 -11  -9   21.39   11.40
  -3 -13 -16   -2.42   13.86
  -4  -9  -9  489.10   16.17
  -4  -6  -6  847.95   12.82
  -4   7  -1    4.15    9.18
  -4  12  -1   65.43   12.94
  -4  13  -1   -5.36   12.66
  -5 -10 -13   31.09   11.49
  -5   5  -2  334.29   10.37
  -6   5  -3 1138.55   13.65
  -6  14  -3   20.94   16.34
  -7   5  -4  403.63   10.69
  -7  14  -4   25.71   16.67
  -8  -5 -12  315.04    9.55
  -8   6  -5   84.27    9.82
  -8   7  -5   -5.83    8.66
  -8  12  -5   32.74   13.40
  -8  13  -5   97.75   15.90
  -9   4  -7   30.06    6.75
 -10   4  -9    9.17    6.59
 -10   8  -8  101.70   13.26
 -10   9  -8   38.69   13.33
 -10  10  -8   25.77   13.95
 -10  11  -8    2.10   17.69
 -10  12  -8  100.83   18.66
  18  -8  -6   10.19   17.13
  17  -9  -6   -0.22   15.47
  17  -5  -3    6.56   10.74
  17  -3  -2   -3.70    9.69
  16  -6  -3   71.30   13.85
  16  -4  -2   14.73   10.81
  16  -2  -1   -1.07    8.57
  15  -8  -4   52.35   15.02
  15  -5  -2  164.99   14.00
  15  -3  -1  300.11   14.23
  14 -12  -7    3.99   15.00
  14 -11  -6   10.07   15.81
  14 -10  -5   12.09   14.39
  14  -6  -2    8.55   10.37
  14  -4  -1   19.20   10.80
  13 -13  -8   91.89   18.15
  13  -8  -3   15.56   11.97
  12 -14  -9   35.10   20.94
  12 -12  -6   33.33   14.24
  12 -11  -5   22.15   13.09
  12  -7  -2   94.59   12.17
  11 -13  -7   39.51   17.91
  11 -12  -6   32.82   16.00
  11 -11  -5   67.52   14.71
  11 -10  -4   30.79   13.68
  11  -9  -3   16.95   10.95
  11   9   3    5.99    5.48
  11  12   3    5.30    8.31
  10 -15 -10    4.46   18.60
  10 -14  -8    9.99   16.55
  10  -9  -3  943.33   21.33
  10  -6  -1   82.45   10.71
  10  -4   0    6.04    9.59
  10  13   3  441.10   14.18
   9 -15 -10   12.04   16.36
   9 -14  -8  148.18   19.55
   9  -8  -2  758.73   18.61
   9  -2   1   -6.74    6.65
   9   6   3  124.70    3.80
   9  14   3   -4.36   11.21
   8 -14  -8    7.91   16.79
   8  -8  -2    7.58   12.04
   8  -2   1  867.51   12.04
   8  14   3  734.11   17.67
   7 -15 -10   26.61   15.86
   7  -8  -2  336.15   14.08
   7  14   3    6.40    9.76
   6 -16 -12   66.54   20.57
   6 -15 -10   42.20   18.48
   6 -14  -8   73.46   17.11
   6  13   3  421.47   13.38
   6  14   3   39.60   12.35
   5 -16 -13   13.94   20.46
   5 -15 -10   30.83   17.15
   5 -13  -7  204.41   17.38
   5  -9  -3  100.33   13.02
   5  -6  -1  902.45   15.00
   5  -4   0   -7.23    6.79
   5   8   3   50.00    7.52
   5   9   3   94.95    7.16
   5  10   3  126.41    8.72
   5  12   3  267.62   11.86
   4 -16 -13    3.32   16.64
   4 -15 -11   67.79   17.23
   4 -14  -9   -6.22   16.45
   4 -12  -6  387.91   17.23
   4 -11  -5   92.22   13.67
   4 -10  -4  470.84   16.34
   4  -1   1   -0.24    3.93
   3 -13  -8  321.07   17.75
   3  -5  -1  230.80    9.57
   3  17   2  149.48   17.41
   2 -15 -13   -2.81   14.71
   2 -14 -10    5.79   15.27
   2 -12  -7   17.49   14.13
   2 -11  -6  998.70   20.78
   2 -10  -5  310.14   15.48
   2  -9  -4 1566.32   22.28
   2  15   2   91.45   14.25
   1 -15 -15   24.80   16.33
   1 -15 -14  104.83   16.77
   1 -14 -11   32.74   15.28
   1 -13  -9  107.31   14.34
   1  -7  -3  290.74   11.74
   1   9   2   -5.35    9.98
   1  10   2   72.81   11.17
   1  11   2   71.74   10.48
   1  12   2   21.61   11.14
   0 -14 -13  -15.24   15.81
   0 -13 -10   -0.08   13.63
   0 -10  -6  638.72   17.72
   0  16   1   -3.31   14.54
  -1 -14 -17    0.11   16.42
  -1 -14 -16    8.81   17.24
  -1 -14 -15   30.80   16.62
  -1 -13 -12    9.37   15.06
  -1 -11  -8  101.47   12.87
  -1 -10  -7    4.11   11.37
  -1  -8  -5  496.51   13.42
  -1  13   1  778.56   19.26
  -1  14   1  241.39   13.63
  -2  -7  -5   12.54    8.97
  -2   4   0  850.30   10.98
  -2  16   0   10.13   15.97
  -3 -11 -11   -0.62   12.19
  -3 -10  -9  159.45   14.02
  -3   8   0   -1.84   10.37
  -3   9   0  -10.32   11.35
  -3  10   0  -13.23   11.79
  -3  11   0    2.41   12.66
  -3  12   0   -0.14   12.56
  -4 -11 -13   91.09   12.21
  -4 -10 -11   22.47   11.10
  -4  -8  -8   20.26    9.95
  -4   6  -1  577.05   11.89
  -4  15  -1   24.38   15.66
  -5  -9 -11  359.45   12.38
  -5   1  -3   -4.34    3.05
  -5  15  -2  120.20   16.34
  -6  -9 -14    4.69   10.51
  -6  -7 -10   82.41    8.15
  -7  -6 -11  503.81   12.00
  -9   8  -6  257.62   13.90
  -9   9  -6   28.14   10.51
  -9  10  -6   70.33   12.08
  -9  11  -6   13.05   12.92
  -9  12  -6  164.20   15.40
  -9  13  -6   31.83   16.51
 -10   7  -8    7.64   10.41
  17  -6  -4   16.95   13.06
  16 -10  -7    3.11   16.11
  16  -9  -6   31.25   17.82
  16  -8  -5    8.20   14.76
  16  -7  -4   10.86   13.73
  15 -11  -7    2.15   14.40
  15 -10  -6  -10.33   14.70
  15  -9  -5  185.39   18.04
  14 -12  -8   -0.45   15.37
  14  -7  -3  134.63   13.67
  13 -12  -7   36.43   13.99
  13 -11  -6   12.65   15.18
  13 -10  -5  167.56   16.73
  13  -9  -4   95.78   14.66
  13  -6  -2  392.80   17.22
  12 -13  -8   40.38   17.20
  12  -8  -3  324.46   15.77
  12  -5  -1   30.37    9.75
  12  -3   0  126.88    9.27
  11 -14  -9   35.71   18.95
  11  -7  -2  387.93   15.33
  11  -1   1  267.60    9.16
  11   8   3   77.10    4.98
  11  13   3   -4.64    9.00
  10 -14  -9    2.06   18.54
  10 -12  -6  202.63   18.13
  10 -11  -5   19.04   13.77
  10 -10  -4   10.10   13.62
  10  14   3   61.42    9.93
  10  15   3  555.11   17.36
   9 -13  -7   77.62   17.77
   9 -12  -6  142.40   17.32
   9 -10  -4  196.81   15.32
   9  -9  -3   32.99   12.87
   9  -6  -1   51.81   10.14
   9  -4   0   -3.04    8.76
   9  15   3   17.03   10.32
   8 -15 -10   76.65   12.77
   8 -13  -7   17.28   16.19
   8 -12  -6    8.92   13.70
   8  -9  -3   21.99   13.71
   8  -6  -1  325.96   12.81
   8  15   3   17.28   10.53
   7 -12  -6  167.20   16.67
   7  -9  -3   40.12   12.78
   7  -6  -1  762.04   14.73
   7  15   3   17.62   10.88
   6 -15 -11   13.30   15.87
   6 -13  -7  355.52   20.84
   6 -11  -5    5.81   12.26
   6 -10  -4   33.85   12.43
   6  -9  -3 1403.62   22.80
   6  -6  -1   12.21    9.01
   6  15   3  637.18   17.33
   5 -15 -11  197.80   20.71
   5 -14  -9  113.53   18.44
   5 -12  -6  155.97   15.28
   5 -10  -4  862.48   19.88
   5  13   3    7.89    9.85
   5  14   3   42.15   11.23
   4 -15 -12   45.19   16.00
   4 -13  -8  201.84   17.90
   4  -7  -2   -0.80   10.10
   4  10   3  441.17   12.78
   4  11   3   71.85    9.24
   4  12   3  124.17   11.73
   3 -15 -13    1.55   14.53
   3 -15 -12   15.63   15.06
   3 -14 -10  215.50   19.08
   3  -8  -3  104.57   11.42
   2 -15 -14   76.38   18.59
   2 -14 -11   66.66   17.23
   2 -13  -9   31.91   13.36
   2  -6  -2  142.41    9.70
   2   5   2 1545.71   12.00
   2  16   2    5.64   14.44
   1 -14 -12   10.85   15.03
   1 -13 -10  230.85   18.68
   1 -12  -8   99.31   14.83
   1   7   2  473.81   10.97
   1   8   2  589.24   12.75
   1  13   2   77.10   12.13
   1  14   2   27.09   12.72
   0 -14 -14   73.24   16.71
   0 -13 -11   11.03   14.09
   0 -12  -9   -8.12   12.55
   0  -6  -3  -11.49    8.00
  -1 -12 -10   38.96   14.19
  -1  15   1  125.56   15.26
  -2 -13 -16   27.29   15.79
  -2 -13 -15    3.11   15.43
  -2 -12 -12   42.26   13.95
  -2  -8  -6   20.84    8.32
  -3 -12 -15   20.27   15.25
  -3 -12 -14   90.29   14.06
  -3  -8  -7   68.64    9.12
  -3  -7  -6  115.97    8.46
  -3   7   0    5.72    8.82
  -3  13   0   21.47   10.78
  -3  14   0   -4.07   12.69
  -4 -11 -14   51.59   12.13
  -4   5  -1   46.23    7.05
  -5 -10 -14  108.57   11.70
  -5   4  -2 2305.85   16.95
  -6  -8 -12  177.94   11.43
  -6   4  -3   98.95    6.84
  -7  -7 -13  112.12   10.50
  -7   4  -4  188.39    8.16
  -8   2  -6    3.11    4.18
  -8   5  -5   -0.84    7.39
  -9   7  -6   72.88   10.73
 -10   3  -9  157.75    7.02
 -10   6  -8  166.14    9.92
  18  -7  -6   25.23   16.76
  17  -9  -7   10.67   17.49
  17  -8  -6    5.85   15.69
  17  -7  -5   -4.40   14.71
  17  -4  -3    3.44    9.60
  16  -5  -3    5.28   12.98
  15  -6  -3   24.60   11.20
  15   0   0   -1.95    7.01
  14 -11  -7   51.21   16.12
  14 -10  -6  105.52   17.23
  14  -9  -5   14.45   13.44
  14  -8  -4   12.46   13.36
  14  -5  -2    2.47   10.91
  14  -1   0  173.42   10.97
  13 -12  -8   47.17   16.38
  13  -4  -1  208.19   12.15
  13  -2   0   -4.88    7.78
  13   5   2   76.17    3.80
  12 -13  -9   12.27   16.22
  12 -12  -7  198.31   17.52
  12 -11  -6  134.02   17.60
  12 -10  -5    1.12   13.62
  12  -9  -4   12.51   12.82
  12   0   1  278.60    8.83
  11 -14 -10   12.77   18.78
  11 -13  -8  140.96   17.82
  11  -8  -3   67.24   13.96
  11  -5  -1  120.09   12.44
  10  -7  -2    8.15   11.03
  10   2   2   71.48    4.39
   9 -14  -9    7.18   16.27
   9 -11  -5   12.53   10.01
   9  16   3    3.65   11.59
   8 -15 -11   -1.45   17.00
   8 -14  -9   52.67   17.10
   8 -11  -5  126.14   15.32
   8 -10  -4   21.28   12.88
   8  -4   0    0.77    7.22
   8  16   3  667.31   19.92
   8  17   3   46.74   16.57
   7 -15 -11   14.17   17.09
   7 -14  -9   17.52   17.01
   7 -11  -5   77.61   14.31
   7 -10  -4   40.01   12.69
   7  -4   0    0.57    7.45
   7  16   3    6.71   11.99
   6 -15 -12   38.14   17.51
   6 -14  -9   88.72   14.06
   6  16   3   81.36   12.56
   5 -15 -12  -10.93   18.76
   5 -13  -8   17.38   15.87
   5  -7  -2  247.47   12.36
   5   7   3   31.78    5.66
   5  15   3    2.35   10.79
   4 -15 -13   59.25   18.46
   4 -14 -10  142.73   18.28
   4   8   3  838.64   12.59
   4   9   3  287.80    9.56
   4  13   3    7.36    9.94
   4  14   3  334.41   14.22
   3 -15 -14   89.40   18.29
   3 -14 -11  121.98   17.08
   3 -13  -9  134.45   16.28
   3 -11  -6   47.28   13.16
   3 -10  -5  592.20   18.49
   2 -15 -15   -8.71   15.32
   2 -14 -12    6.85   16.04
   2 -12  -8   30.19   13.88
   2  17   2  188.73   18.00
   1 -14 -13    6.10   15.36
   1 -11  -7  313.82   15.91
   1 -10  -6   47.05   11.75
   1  -9  -5  823.78   18.31
   1  15   2   23.83   13.06
   1  16   2   60.21   14.50
   0 -14 -16    1.78   18.07
   0 -14 -15   -2.63   15.93
   0 -11  -8   10.06   12.24
  -1 -13 -14  138.69   18.04
  -1 -13 -13   14.80   14.10
  -1 -12 -11   14.80   14.72
  -1 -11  -9  132.67   13.85
  -1  16   1  221.24   18.01
  -2 -11 -10  375.19   16.97
  -3 -12 -16   13.25   14.33
  -3 -11 -12   51.59   11.24
  -3   2  -1  409.01    5.97
  -3  15   0   -0.54   13.62
  -3  16   0   -3.41   15.46
  -4 -11 -15  184.18   14.55
  -4 -10 -12   48.82   11.94
  -4  -9 -10   34.22   10.80
  -5  -9 -12    0.41   10.54
  -5  -8 -10   99.18    8.62
  -5  11  -1  669.67   17.74
  -5  12  -1  135.20   13.01
  -6   9  -2   21.03   10.42
  -6  10  -2    0.92   11.46
  -6  11  -2   -9.62   11.78
  -6  12  -2  209.62   14.40
  -6  13  -2  -10.93   14.34
  -6  14  -2   43.32   13.98
  -7  -5 -10   61.68    6.98
  -7   9  -3   45.25   10.66
  -7  10  -3   29.16   11.41
  -7  11  -3   56.76   11.94
  -7  12  -3    3.90   12.72
  -7  13  -3   53.71   16.12
  -7  14  -3    2.54   14.79
  -8  10  -4   34.32   13.31
  -8  11  -4    7.66   11.17
  -8  12  -4   11.55   12.28
  -9   3  -7  222.51    7.35
  -9   6  -6  364.80   11.54
 -10   5  -8   16.42    7.79
 -10   9  -7  495.82   17.56
 -10  11  -7  362.10   18.78
 -10  12  -7   58.13   15.48
  17  -5  -4   24.85   14.80
  16  -6  -4   78.11   14.99
  16  -3  -2   18.22   11.18
  16  -1  -1    0.56    8.21
  15 -10  -7   26.57   15.11
  15  -9  -6   12.09   15.71
  15  -8  -5  -11.21   13.70
  15  -7  -4   34.52   13.56
  15  -4  -2   72.25   10.67
  15  -2  -1   -5.38   10.25
  14  -3  -1   83.59   10.91
  13 -11  -7   53.64   15.73
  13  -8  -4   22.78   15.44
  13  -7  -3   15.35   11.92
  13   1   1    8.50    7.22
  12 -12  -8   -9.19   14.21
  12  -6  -2   23.45   10.62
  12  10   3  403.78    8.65
  11 -13  -9   18.06   17.59
  11 -11  -6   86.32   15.74
  11 -10  -5   -7.57   13.23
  11  -9  -4   41.77   13.74
  11  -3   0   -1.55    7.29
  10 -14 -10   91.11   18.14
  10 -12  -7   54.03   16.45
  10  -8  -3   57.31   12.73
   9 -14 -10    9.33   17.82
   9 -13  -8    8.72   15.14
   9  17   3    6.86   12.74
   8 -14 -10    0.25   17.23
   8 -13  -8  161.78   17.84
   8  -7  -2  227.08   12.75
   7 -15 -12   91.69   18.62
   7 -14 -10   26.01   16.48
   7  -7  -2 1368.91   20.24
   7  17   3   60.08   13.12
   6 -15 -13   18.58   19.14
   6 -14 -10   51.09   17.46
   6  -7  -2  106.41   11.43
   6  17   3  260.22   15.99
   5 -15 -13   13.23   18.92
   5 -14 -10   32.11   15.81
   5 -12  -7   75.57   15.08
   5  16   3   67.96   13.35
   5  17   3    3.95   14.71
   4 -15 -14   -4.96   17.37
   4 -14 -11   20.08   16.62
   4 -13  -9  187.47   17.85
   4 -11  -6   41.61   12.96
   4 -10  -5   25.84   11.97
   4  -5  -1   52.10    8.29
   4  15   3  116.49   12.60
   4  16   3  226.22   16.93
   3 -14 -12   14.22   15.11
   3  10   3  217.02   10.47
   3  11   3   23.88    9.49
   3  12   3   29.15    9.89
   3  13   3  111.41   11.19
   2 -14 -13  128.37   17.94
   2 -13 -10  303.22   19.03
   2 -11  -7   69.84   13.91
   2  -7  -3   43.35    9.89
   1 -14 -16   26.08   19.32
   1 -14 -15    7.33   16.14
   1 -14 -14  147.02   18.55
   1 -13 -11   55.37   14.34
   1 -12  -9   44.96   15.27
   1  -5  -2  405.39   10.19
   1   6   2    0.43    6.25
   1  17   2   31.25   15.68
   0 -13 -13  324.71   19.72
   0 -13 -12    4.19   12.90
   0 -12 -10  385.27   18.02
   0  -7  -4    7.89    8.91
   0   9   2    0.60   10.00
   0  10   2    0.43   10.33
   0  12   2  720.47   17.03
   0  13   2    9.55   11.06
   0  14   2  191.28   14.33
  -1 -13 -17    5.61   15.03
  -1 -13 -16   46.25   15.99
  -1 -13 -15    7.65   16.03
  -1 -10  -8  203.54   15.35
  -2 -12 -14   38.46   16.59
  -2 -12 -13  261.91   16.15
  -2 -11 -11    9.95   12.85
  -2 -10  -9  640.51   18.33
  -2  -2  -2  551.35    5.52
  -2   9   1  148.10   12.63
  -2  10   1   42.87    8.34
  -2  13   1   35.02   11.05
  -2  14   1   16.83   13.30
  -2  15   1   17.27   13.08
  -3 -11 -13    9.63   13.45
  -3   6   0   -1.42    4.96
  -5  -9 -13   23.77   11.00
  -5  -7  -9    0.84    8.65
  -5   8  -1  867.30   15.68
  -5   9  -1  331.06   13.37
  -5  13  -1  483.88   18.15
  -5  14  -1  115.08   16.13
  -5  15  -1  207.17   17.52
  -6  -8 -13   83.96   11.50
  -6  -7 -11  174.64    9.98
  -6   8  -2   61.05    9.96
  -7   1  -5  124.69    4.10
  -7   7  -3   38.27   10.19
  -7   8  -3   -4.83    9.34
  -8   4  -5    4.39    5.91
  -8   8  -4   51.26   11.17
  -8   9  -4   13.22   10.47
  -8  13  -4   21.97   13.42
  -8  14  -4   -8.48   15.87
  -9  11  -5   18.80   13.11
  -9  12  -5   26.75   13.86
 -10   8  -7  113.08   12.29
  18  -6  -6   21.60   15.48
  17  -8  -7   16.59   16.19
  17  -7  -6   -2.98   15.21
  17  -6  -5  118.35   17.28
  16  -9  -7   -5.38   15.12
  16  -8  -6   13.82   15.96
  16  -7  -5   -6.37   14.86
  15  -5  -3    8.71   12.90
  14 -11  -8   22.49   15.87
  14 -10  -7    8.06   14.85
  14  -6  -3   50.46   11.27
  13 -12  -9   34.17   18.06
  13 -10  -6   68.34   14.61
  13  -9  -5    4.74   13.56
  13  -5  -2   70.92   12.04
  12 -11  -7   39.88   15.91
  12  -7  -3  152.97   12.91
  12  -4  -1  283.77   12.87
  12  -2   0   26.02    8.36
  12   9   3   48.22    4.84
  11 -12  -8   48.71   16.79
  11  -6  -2  150.43   13.34
  11   7   3    2.07    2.65
  10 -14 -11   -1.84   16.18
  10 -13  -9   40.72   17.46
  10 -11  -6    0.27   13.91
  10 -10  -5   48.66   13.02
  10  -9  -4    1.75   11.96
  10  -5  -1  329.02   12.12
   9 -14 -11   28.88   18.51
   9 -13  -9    5.83   16.47
   9 -11  -6   24.68   14.27
   9 -10  -5    4.57   12.13
   9  -8  -3   15.08   12.03
   8 -14 -11   50.40   16.79
   8 -12  -7  497.95   21.00
   8 -11  -6  308.91   17.35
   8  -8  -3 1363.80   23.44
   8   5   3   66.92    2.70
   7 -14 -11  168.23   17.84
   7 -12  -7  443.81   21.10
   7 -11  -6  164.19   15.59
   7  -8  -3    4.77   10.42
   7   5   3  117.39    3.81
   6 -14 -11   27.09   17.92
   6 -13  -9   48.70   15.05
   6 -11  -6  239.56   16.61
   6  -8  -3   11.23   11.66
   5 -14 -11  -13.17   16.81
   5 -13  -9   49.05   15.78
   5  -9  -4  175.32   13.16
   5  -8  -3   44.86    8.67
   5  -5  -1  666.50   12.83
   5   6   3   31.76    5.69
   4 -14 -12    8.99   16.77
   4   7   3  137.76    7.11
   4  17   3  100.57   14.13
   3 -14 -13   -3.09   15.71
   3 -13 -10   14.91   15.30
   3  -6  -2  345.98    9.42
   3   9   3  164.12    9.15
   3  14   3  120.94   11.97
   3  15   3   19.73   11.81
   2 -14 -15  180.70   17.94
   2 -14 -14   11.74   15.58
   2 -13 -11   10.19   15.59
   2 -10  -6    4.91   12.09
   2  -9  -5   87.59   12.37
   2  -8  -4   39.20   10.51
   2   4   2  225.86    5.99
   1 -13 -12   12.22   14.15
   1 -11  -8   78.64   13.74
   0 -13 -14   -1.76   15.26
   0   8   2  436.31   12.00
   0  15   2   -4.68   13.28
   0  16   2   80.77   15.29
  -1 -12 -12   81.69   14.51
  -1 -11 -10  213.92   14.30
  -1  -9  -7   39.44   11.65
  -1  -6  -4  103.35    8.19
  -2 -12 -17   13.01   17.22
  -2 -12 -16   24.10   14.68
  -2 -12 -15  168.61   18.01
  -2  -9  -8  411.61   15.68
  -2   3   0 3046.22   14.28
  -2   8   1   58.80    8.16
  -2  16   1   16.28   14.13
  -3 -11 -14  184.04   14.87
  -3  -9  -9  184.19   11.71
  -4 -10 -13    0.98    9.85
  -4  -8  -9   31.74    9.02
  -4   1  -2   36.56    2.59
  -4   4  -1  552.18    9.17
  -4   9   0  178.51   12.03
  -4  11   0    0.36   10.64
  -4  12   0 1797.03   25.27
  -4  13   0   44.72   12.20
  -4  14   0  618.97   20.32
  -4  15   0   50.08   14.26
  -5  -8 -11   -3.04    9.17
  -5  -6  -8  562.66   11.30
  -5   7  -1  874.65   15.77
  -6  -8 -14    8.10   10.13
  -6   7  -2   99.77    9.51
  -7  -6 -12   43.24    8.46
  -7   3  -4  917.08   10.93
  -8   7  -4   10.76    9.39
  -9   5  -6   81.09    7.30
  -9   9  -5   19.20    9.62
  -9  10  -5    5.13   10.26
  -9  13  -5   10.41   13.96
 -10   7  -7  689.54   16.36
  16  -9  -8    7.15   15.09
  16  -4  -3   23.39   11.50
  15 -10  -8   20.11   16.02
  15  -9  -7   14.72   14.69
  15  -6  -4    5.11   13.98
  15   1   0   -3.17    6.39
  14 -11  -9   25.62   17.50
  14  -9  -6   21.73   13.85
  14  -8  -5    3.02   14.16
  14  -7  -4   80.57   12.90
  14  -4  -2   20.08   11.13
  13 -11  -8   64.19   16.43
  13  -3  -1    6.35    8.85
  13  -1   0   24.81    7.60
  12 -12  -9   69.14   18.17
  12 -10  -6   -3.08   13.89
  12  -9  -5   35.83   12.73
  12  -8  -4   35.23   12.26
  11 -13 -10   25.62   16.86
  11 -11  -7   32.46   15.55
  11  -7  -3    8.58   11.80
  11   3   2  649.53    7.09
  10 -13 -10    8.79   17.44
  10 -12  -8  107.02   16.81
   9 -12  -8  247.13   18.45
   9  -5  -1   57.30    8.93
   9  -3   0   12.26    7.75
   9  -1   1   64.17    6.05
   8 -14 -12   -0.89   18.89
   8 -13  -9    2.82   12.11
   8 -10  -5    6.65   12.79
   8  -5  -1   29.66    8.58
   7 -14 -12    1.41   18.27
   7 -13  -9   87.15   14.77
   7 -10  -5  143.27   14.34
   7  -9  -4  612.11   17.57
   7  -5  -1   89.60    9.02
   6 -14 -12  138.39   19.75
   6 -10  -5  111.46   13.02
   6  -9  -4  148.19   12.97
   5 -14 -12   74.14   17.87
   5 -13 -10   81.66   16.70
   5 -12  -8  484.96   20.49
   4 -14 -13    9.11   16.48
   4 -13 -10   15.42   14.83
   4 -12  -8   12.15   14.02
   4  -6  -2   91.18   10.36
   3 -14 -15   98.53   19.20
   3 -14 -14   34.36   16.62
   3 -13 -11   14.39   14.90
   3 -11  -7    8.64   12.55
   3  -7  -3  202.69   11.67
   3   8   3   91.83    7.21
   3  16   3   30.79   13.67
   3  17   3   27.22   14.29
   2 -14 -16  -17.29   15.08
   2 -13 -12   -3.45   14.35
   2  10   3  362.33   11.87
   2  11   3  178.93   11.13
   2  12   3   44.52   10.67
   2  13   3   28.44   11.05
   2  14   3  249.54   13.65
   2  15   3  112.94   14.53
   1 -13 -13   11.60   14.28
   1 -12 -10   47.08   14.13
   1 -10  -7    1.91   11.83
   1  -6  -3    3.88    8.30
   0 -13 -17    5.40   17.81
   0 -13 -16   -2.21   15.81
   0 -13 -15  129.96   18.84
   0 -12 -11    5.23   11.93
   0 -11  -9  508.02   18.00
   0   7   2    3.29    7.46
  -1 -12 -13   15.83   13.33
  -1  -8  -6  132.30   10.86
  -1  -7  -5 2111.79   19.91
  -1  11   2   74.00   10.44
  -1  12   2   40.49   11.70
  -1  13   2   97.20   12.06
  -2 -10 -10  -16.90   13.00
  -2   7   1   43.90    7.61
  -3 -11 -16    4.45   13.14
  -3 -11 -15   10.20   12.33
  -3  -8  -8    7.60    8.59
  -3   5   0    2.08    5.02
  -4 -10 -16   32.77   14.08
  -4 -10 -15   -1.21   13.47
  -4 -10 -14    5.46   11.06
  -4  -7  -8  125.01   10.95
  -4   8   0 1296.91   18.23
  -5  -9 -15  175.36   13.75
  -5  -9 -14   45.74   10.12
  -5  -5  -7  399.45    8.89
  -6  -6 -10   -0.77    7.10
  -6   6  -2  191.02    9.04
  -7   6  -3   40.51    7.75
  -9   8  -5    7.35    8.57
 -10   4  -8   82.17    6.61
 -10   6  -7   81.90   10.06
 -10  11  -6   -3.17   14.67
 -10  12  -6  229.03   16.20
 -10  13  -6    3.09   14.40
  18  -6  -7    2.87   14.37
  18  -5  -6   21.07   16.40
  17  -7  -7  -11.40   15.60
  17  -6  -6    6.81   15.14
  17  -5  -5    5.72   15.66
  17  -4  -4    0.70   11.59
  16  -8  -7    3.14   14.71
  16  -7  -6   33.91   15.46
  16  -6  -5   -0.58   14.29
  16  -5  -4    9.43   11.84
  16  -2  -2   -3.25    8.42
  16   0  -1   -2.69    7.58
  15  -8  -6    1.54   13.70
  15  -3  -2   71.30   10.09
  15  -1  -1  247.40   12.63
  14 -10  -8   29.62   15.31
  14  -2  -1   41.28    9.69
  14   0   0  185.37    9.87
  13 -11  -9    7.17   14.46
  13 -10  -7    6.79   14.67
  13  -9  -6    1.74   13.25
  13  -7  -4   22.60   12.68
  13  -6  -3   16.79   10.54
  12 -12 -10    4.41   17.33
  12 -11  -8   12.70   15.93
  12  -5  -2   61.50   10.79
  12   4   2    4.77    3.46
  11 -12  -9   14.30   16.23
  11 -10  -6   20.45   13.60
  11  -8  -4   78.88   12.72
  11  -4  -1   16.40    8.56
  10 -13 -11   31.07   19.96
  10 -12  -9   29.09   14.60
  10 -10  -6  233.98   15.76
  10  -6  -2  112.52   11.37
   9 -13 -10    0.76   14.75
   9 -11  -7  119.45   17.12
   9  -6  -2  530.35   14.51
   9   2   2 1037.54    7.77
   8 -12  -8   -1.21   15.07
   8  -3   0   18.98    7.51
   7 -14 -13   59.66   20.10
   6 -14 -13   88.82   20.23
   6 -13 -10   52.65   15.48
   6  -3   0  651.61   11.23
   5 -14 -14   32.65   19.60
   5 -14 -13   11.95   15.91
   5 -11  -7  166.60   15.56
   5  -6  -2 1035.20   16.33
   4 -14 -15    7.57   16.83
   4 -14 -14    6.42   16.02
   4 -13 -11   41.45   16.23
   4 -12  -9   37.53   14.59
   4 -11  -7   28.01   13.06
   3 -13 -12  106.45   16.68
   3 -10  -6  319.67   12.76
   3  -9  -5  477.80   15.91
   3  -8  -4  111.88   12.71
   3  -4  -1  808.79   11.50
   3   7   3  199.97    8.47
   2 -13 -13   23.46   15.11
   2 -12 -10   17.60   12.97
   2 -11  -8   50.92   13.99
   2  -5  -2 1556.52   16.11
   2  16   3  207.41   16.44
   2  17   3   48.56   16.52
   1 -13 -16   60.79   16.79
   1 -13 -15   11.94   15.03
   1 -13 -14  150.38   18.51
   1 -12 -11   37.95   12.86
   1 -11  -9   87.59   12.79
   1  -9  -6  580.04   16.58
   1  -7  -4   38.87   10.82
   0 -12 -12   12.10   13.47
   0 -11 -10   -8.26   13.58
   0 -10  -8  135.92   13.60
  -1 -12 -18   15.35   17.75
  -1 -12 -17    7.26   14.77
  -1 -12 -16   20.71   15.25
  -1 -12 -15  -14.65   15.29
  -1 -12 -14  301.73   17.55
  -1 -11 -11  153.69   13.50
  -1  14   2   44.55    8.92
  -1  15   2   25.25   13.14
  -1  16   2   50.68   15.62
  -2 -11 -13    2.12   11.60
  -2  -8  -7   29.21    8.47
  -2  -7  -6 1150.54   15.33
  -2  -6  -5   25.30    6.95
  -3 -10 -12   22.21   10.35
  -3  -7  -7   -4.23    8.78
  -3  10   1  346.78   14.30
  -3  11   1  760.31   17.76
  -3  12   1  904.65   17.11
  -3  13   1  405.33   13.81
  -3  14   1  644.03   18.45
  -4  -9 -12  112.01   12.73
  -4  -6  -7  254.85    9.64
  -4  -5  -6    6.54    6.88
  -4   7   0    1.94    8.58
  -5  -8 -12  169.82   12.15
  -5   6  -1  866.49   13.36
  -6  -7 -12   41.14    9.43
  -6  11  -1  260.46   13.54
  -6  12  -1    9.57   12.08
  -6  13  -1  280.88   16.43
  -6  14  -1   35.91   15.16
  -7  -6 -13  102.41    9.51
  -7  10  -2  118.67   13.08
  -7  11  -2  714.86   18.30
  -7  12  -2   48.69   13.39
  -7  13  -2  647.03   21.33
  -7  14  -2  131.03   16.96
  -8  -4 -12   30.71    6.91
  -8  -2  -9  268.20    4.91
  -8   6  -4   20.66    7.49
  -8  11  -3  174.76   12.72
  -8  12  -3  576.55   19.21
  -8  13  -3   77.02   15.00
  -8  14  -3  770.99   23.74
  -9   4  -6  205.49    7.57
  -9   7  -5   37.19   10.01
 -10   9  -6    6.28   11.70
 -10  10  -6  221.90   13.32
 -11   9  -8  156.44   13.28
  16  -3  -3   13.46   11.47
  15  -9  -8    3.44   14.50
  15  -4  -3   13.04   11.40
  14  -9  -7   33.09   16.15
  14  -8  -6  115.43   14.43
  14  -7  -5   12.00   14.22
  14  -6  -4   11.55   13.71
  14  -5  -3  220.40   12.74
  13 -10  -8   54.08   14.51
  13  -4  -2  202.99   12.71
  12 -11  -9    3.78   13.81
  12 -10  -7  197.43   17.49
  12  -9  -6  119.85   14.16
  12  -6  -3  418.55   15.20
  12   1   1  126.69    6.97
  11 -12 -10   18.73   16.97
  11 -11  -8  119.91   17.99
  10  -9  -5   -5.56   12.16
  10  -8  -4   83.22   11.81
  10  -7  -3  957.36   19.19
  10  -4  -1   55.73   10.98
   9 -13 -11  140.63   18.62
   9 -12  -9   32.08   17.04
   9 -10  -6   72.18   13.62
   9  -7  -3   46.46   11.54
   8 -13 -11   13.94   16.26
   8 -11  -7   17.18   14.84
   8 -10  -6  186.20   14.98
   8  -6  -2   17.16    9.89
   8  13   4   13.18    9.66
   8  14   4    5.41   10.08
   7 -13 -11   11.43   16.07
   7 -12  -9    9.80   15.67
   7 -11  -7   77.46   15.64
   7  -6  -2   66.68   10.05
   7  -3   0    1.16    6.39
   7  12   4   74.52    9.76
   7  13   4  180.44   11.95
   7  14   4   13.20   11.28
   6 -13 -11   80.80   18.89
   6 -12  -9   72.88   16.44
   6  -6  -2  200.99   10.23
   6  13   4  245.04   12.34
   6  14   4   11.06   11.40
   5 -13 -11  126.97   18.20
   5 -12  -9  172.49   16.55
   5 -10  -6  129.34   13.98
   4 -13 -12   62.16   16.64
   4 -10  -6  444.77   13.85
   4  -9  -5  332.03   14.89
   4  -7  -3  172.59   10.97
   3 -13 -13   10.22   16.09
   3 -12 -10  145.20   16.13
   3 -11  -8  487.25   19.29
   2 -13 -16   35.28   15.06
   2 -13 -15   17.36   15.74
   2 -13 -14    8.24   15.79
   2 -10  -7   32.51   12.07
   2   8   3  343.29    9.27
   1 -12 -12   92.45   14.98
   1  -8  -5  482.75   12.69
   1  12   3   74.57   10.31
   1  13   3   12.59   11.54
   1  14   3  122.49   12.19
   1  15   3  143.67   15.13
   1  16   3   12.99   13.20
   0 -12 -14  -20.35   13.31
   0 -12 -13    1.08   13.24
   0  -9  -7   30.77   11.03
   0  -5  -3 1314.23   14.06
   0  -2  -1    0.23    3.86
   0   6   2  449.24    9.69
  -1 -11 -12   -5.56   12.72
  -1   4   1 2465.01   14.87
  -1   9   2   -2.76    7.59
  -2 -11 -17   -2.45   15.35
  -2 -11 -16   22.44   15.45
  -2 -11 -15    7.34   13.20
  -2 -11 -14   41.26   13.08
  -2 -10 -11   69.56   11.45
  -2   6   1   79.15    5.54
  -3 -10 -13    3.19   10.44
  -3  -6  -6  268.46    8.80
  -3   9   1  354.65   13.32
  -4  -8 -10  312.08   11.81
  -5  -7 -10  129.20    8.50
  -5  11   0   14.72    9.94
  -5  12   0    0.83   11.35
  -5  13   0    8.33   12.58
  -5  14   0  -17.50   14.92
  -6  -7 -13   84.43   11.17
  -6  -5  -9   48.20    7.06
  -6   5  -2   46.70    6.44
  -6  10  -1   12.00   10.05
  -7  -5 -11   23.53    6.48
  -7   5  -3  119.87    7.06
  -7   9  -2 1225.51   19.73
  -8   3  -5   -3.36    4.49
  -8   9  -3   27.86   11.67
  -9   2  -7   33.81    4.26
  -9  11  -4   10.65   11.86
  -9  12  -4  187.08   14.53
  -9  13  -4   12.21   13.65
 -10   2  -9    4.56    3.82
 -10   8  -6  242.74   13.49
 -11   8  -8   94.59   11.12
 -11  12  -7   87.73   17.35
  18  -5  -7   -7.99   16.52
  17  -7  -8    9.29   17.82
  17  -3  -4   31.79   13.00
  16  -8  -8   26.75   16.19
  16  -7  -7   -2.93   16.29
  16  -4  -4  121.43   15.36
  16  -1  -2   -1.73    8.70
  16   1  -1    1.41    8.13
  15  -8  -7   19.24   15.06
  15  -7  -6   24.70   13.35
  15  -6  -5    3.04   14.30
  15  -5  -4   42.73   12.20
  14 -10  -9   -6.53   15.04
  14  -3  -2    5.40   10.93
  13 -11 -10   13.80   17.47
  13  -9  -7  114.57   16.68
  12  -8  -5  -11.56   12.11
  12  -7  -4   17.09   11.23
  12  -3  -1   35.19    8.43
  12  -1   0   60.70    7.84
  11 -12 -11   54.56   19.19
  11 -11  -9   28.44   13.46
  11 -10  -7  127.31   16.53
  11  -5  -2  488.19   14.72
  10 -12 -10   53.66   17.47
  10 -11  -8   -0.76   13.83
  10   0   1   81.09    6.83
   9 -12 -10  -17.48   16.56
   9 -11  -8  -19.22   15.52
   9  -9  -5    3.81   12.30
   9  13   4   12.36    8.55
   9  14   4  126.77   11.62
   9  15   4   52.51   10.73
   8 -13 -13   15.27   15.92
   8 -13 -12  166.66   20.19
   8  -9  -5   14.26   11.73
   8  -8  -4   40.41   12.52
   8  -7  -3   72.13   11.51
   8  11   4   -3.40    7.30
   8  12   4   -2.18    6.97
   8  15   4    8.64    9.37
   8  16   4   15.57   12.39
   7 -13 -12  159.12   20.18
   7 -10  -6   35.85   12.42
   7  -9  -5  167.30   13.62
   7  -8  -4   58.71   10.87
   7  -7  -3   52.72   10.27
   7  11   4  248.59    8.78
   7  16   4   -3.93   10.67
   7  17   4  135.72   15.89
   6 -13 -12   32.46   17.59
   6 -10  -6   26.52   11.51
   6  -9  -5    8.63   11.16
   6  -8  -4   24.63   11.08
   6  -7  -3  834.56   16.75
   6  11   4   37.84    7.98
   6  12   4   43.54    8.28
   6  15   4   80.88   11.21
   6  16   4    9.91   10.37
   5 -13 -13   53.65   15.80
   5 -13 -12   30.97   16.17
   5 -11  -8   32.22   13.90
   5  -7  -3   21.93   11.32
   5  12   4  227.21   10.29
   5  13   4   31.53    8.83
   5  14   4  283.54   12.80
   5  15   4    5.95    9.84
   5  16   4  247.18   15.52
   4 -13 -14   17.04   15.40
   4 -13 -13  109.19   16.95
   4 -12 -10  147.06   16.52
   4 -11  -8  225.52   16.09
   4  -4  -1  568.17   10.42
   3 -13 -16    5.73   13.77
   3 -13 -15    6.76   16.40
   3 -13 -14  187.67   19.14
   2 -12 -11   28.90   12.46
   2 -11  -9    4.99   13.78
   2  -6  -3  240.62   11.02
   1 -12 -13    9.65   13.65
   1 -11 -10  183.61   15.58
   1 -10  -8  205.43   15.22
   1  10   3  191.41   10.63
   0 -12 -17   -1.26   16.46
   0 -12 -16   15.00   14.47
   0 -12 -15   -9.05   13.92
   0 -11 -11  -12.54   12.30
   0 -10  -9   39.89   11.53
   0  -8  -6 1093.05   17.70
  -1 -11 -13   15.93   12.92
  -1 -10 -10  196.77   14.65
  -1  -9  -8    9.19   10.41
  -2   0  -1    2.38    0.72
  -2  11   2  113.11   12.47
  -2  12   2   28.28   11.13
  -2  14   2   -8.74   11.88
  -2  15   2   76.60   13.78
  -2  16   2    9.76   13.99
  -3 -10 -16   39.19   14.02
  -3 -10 -15  103.63   14.82
  -3 -10 -14   96.46   12.82
  -3  -9 -11    5.82   11.27
  -3  -8  -9  317.98   14.72
  -3   4   0   -3.80    5.35
  -3   8   1  720.35   15.34
  -4  -9 -14    0.60   11.13
  -4   3  -1   12.94    4.63
  -4  14   1   52.49   12.85
  -5  -8 -13   51.81    9.35
  -5   5  -1  620.50   11.42
  -5  10   0    1.57   10.19
  -6  -7 -14    5.46    9.38
  -6  -6 -11   33.86    8.05
  -7   8  -2  325.40   12.02
  -8   5  -4   12.69    6.59
  -8   8  -3 1436.99   20.29
  -9   6  -5   13.05    6.41
  -9   9  -4   96.15   11.88
  -9  10  -4  209.20   13.21
 -10  12  -5    5.22   13.35
 -10  13  -5    3.17   13.21
 -11   7  -8  163.07   11.11
 -11  10  -7  133.57   14.27
 -11  11  -7   36.50   13.91
  18  -4  -6   23.04   15.32
  17  -6  -7   11.03   14.71
  17  -5  -6   12.49   13.06
  17  -4  -5  104.81   15.28
  16  -6  -6   70.98   16.00
  16  -5  -5  -14.03   12.42
  15  -9  -9   44.56   15.01
  15  -2  -2   47.20    9.61
  15   0  -1   22.14    9.79
  15   2   0   -2.45    6.35
  14  -8  -7   -4.22   15.28
  14  -1  -1   80.81    9.49
  13 -10  -9   99.56   16.71
  13  -8  -6  109.03   14.64
  13  -7  -5    6.55   12.27
  13  -6  -4  149.99   13.73
  13  -5  -3    8.36    9.99
  13   0   0    1.40    7.21
  12 -11 -10   57.56   18.21
  12 -10  -8   60.09   14.35
  11  -9  -6  158.90   13.58
  11  -8  -5   -1.65   11.52
  11  -6  -3   87.00   11.57
  10 -12 -11   12.77   17.14
  10 -11  -9   85.76   15.64
  10 -10  -7  115.01   15.46
  10  -9  -6   17.90   11.49
  10  -5  -2  -13.12    9.35
  10  -2   0  139.48    7.61
  10  13   4    1.29    8.51
  10  14   4    0.06    9.01
   9 -12 -11   32.60   16.77
   9 -10  -7   22.81   13.42
   9  -4  -1   29.89    7.54
   9  11   4   11.49    6.45
   9  16   4  171.09   11.90
   8 -11  -8  139.44   15.75
   8  10   4   30.25    6.01
   8  17   4    2.33   11.99
   7 -13 -13   53.58   17.25
   7 -12 -10   34.83   16.04
   7  10   4   37.15    5.57
   7  18   4    4.62   12.50
   6 -13 -14    8.67   17.26
   6 -13 -13   45.57   16.83
   6 -12 -10   14.05   14.86
   6 -11  -8  -12.09   15.67
   6  10   4   21.76    6.31
   6  17   4   43.54   12.19
   5 -13 -14   24.95   18.61
   5 -12 -10    0.95   10.96
   5  11   4   13.16    7.70
   5  17   4    3.37   11.76
   4 -13 -15  111.94   18.77
   4 -10  -7  223.81   13.93
   4  13   4   39.18    9.55
   4  14   4  281.48   12.58
   4  15   4   11.85   10.73
   4  16   4  246.60   14.23
   3 -12 -11   66.34   14.67
   3 -11  -9  102.68   14.12
   3  -9  -6   17.15   11.06
   3  -5  -2 2098.67   18.25
   3   6   3   34.18    5.02
   2 -12 -13  247.29   17.57
   2 -12 -12   28.36   13.88
   2  -8  -5  458.67   13.96
   2  -7  -4 1725.82   19.93
   2   7   3   40.70    5.90
   1 -12 -17    7.78   15.91
   1 -12 -16    4.40   15.07
   1 -12 -15   -4.66   14.74
   1 -12 -14  271.30   18.23
   1  -9  -7   30.46   10.86
   1   9   3  184.29    9.76
   0 -11 -12   11.18   11.89
   0  -7  -5  303.29   11.51
   0  -6  -4 3508.67   23.06
   0  12   3    3.97    9.89
   0  13   3   83.84   11.30
   0  14   3    0.48   11.55
   0  15   3  374.89   16.80
   0  16   3   -3.33   14.57
  -1 -11 -18    0.96   15.19
  -1 -11 -17   -0.35   14.73
  -1 -11 -16   27.31   15.59
  -1 -11 -15   11.90   13.26
  -1 -11 -14  146.68   15.27
  -1  -8  -7   -8.18    9.36
  -1  -1  -1 4170.44    8.80
  -2 -10 -12   39.40   11.21
  -2  -8  -8   62.98    9.28
  -2   5   1    2.68    5.93
  -2  10   2    5.69   10.22
  -3   7   1  548.94   11.82
  -4  -9 -16  114.11   12.41
  -4  -9 -15  130.07   12.41
  -4  -8 -11    0.55    8.50
  -4  -7  -9  336.95   10.64
  -4  11   1   13.64   11.54
  -4  12   1   61.94   11.50
  -4  13   1    5.46    8.35
  -4  15   1   24.03   13.27
  -5  -8 -15    7.67   11.14
  -5  -8 -14  107.55   10.67
  -5  -7 -11  330.18   11.74
  -5  -6  -9  206.02    9.03
  -5   9   0   -7.17    9.78
  -6   2  -3   79.50    4.87
  -6   8  -1    3.58    8.69
 -10   3  -8   49.51    5.03
 -10   7  -6    6.97    8.17
 -10  10  -5   20.38   12.49
 -10  11  -5   11.57   10.76
 -11   9  -7    8.08   11.69
  17  -6  -8   -6.98   16.45
  17  -1  -3    1.58    8.80
  16  -7  -8    8.24   14.74
  16  -2  -3   -0.84   10.70
  15  -8  -8   17.75   13.64
  15  -7  -7   20.97   14.57
  15  -3  -3    1.18   11.18
  14  -9  -9   23.17   15.43
  14  -7  -6   28.91   13.61
  14  -6  -5    3.54   13.66
  14  -5  -4   70.48   13.71
  14  -4  -3   12.89    9.59
  13 -10 -10   -6.84   16.45
  13  -9  -8   95.90   15.69
  12 -11 -11   13.66   17.62
  12 -10  -9   67.93   16.40
  12  -9  -7   58.52   13.69
  12  -8  -6   -9.81   12.11
  12  -4  -2    7.76    8.57
  11 -11 -10   -4.30   15.83
  11  -3  -1   46.07    8.30
  10 -11 -10  -24.58   14.94
  10  -8  -5    3.06   11.47
  10  -7  -4   15.97   10.64
  10  -6  -3  341.06   13.83
  10  12   4    5.60    6.84
   9 -11  -9   -1.26   14.79
   9  -9  -6   27.88   12.50
   9  -5  -2   71.52    9.87
   9  -2   0    0.18    6.94
   9  10   4  186.67    7.20
   8 -12 -11  199.58   18.64
   8 -11  -9   29.61   15.45
   7 -12 -11  181.77   17.91
   7 -11  -9  171.43   17.01
   7 -10  -7  200.79   15.97
   7  -4  -1  328.79    9.79
   6 -12 -11  -13.78   15.56
   6 -11  -9   46.47   14.11
   6  -4  -1    0.98    7.16
   6   9   4  132.76    6.96
   5 -12 -11   19.23   14.96
   5 -11  -9   99.15   15.19
   5 -10  -7  -10.57   11.93
   5  -4  -1  437.87    9.94
   4 -12 -12   35.66   15.27
   4 -11  -9  303.75   17.32
   4  -9  -6    6.36   11.34
   4   5   3  103.38    4.62
   4  11   4   82.60    8.19
   4  17   4   45.83   11.94
   3 -12 -13   27.40   14.28
   3 -12 -12   -2.81   14.44
   3  -8  -5  654.86   15.94
   3  12   4    0.45    8.57
   3  13   4  183.31   11.89
   3  14   4   -6.12    9.83
   3  15   4  240.76   14.27
   3  16   4   10.39   11.98
   3  17   4   50.44   14.78
   2 -12 -16    3.46   14.51
   2 -12 -15  182.48   17.99
   2 -12 -14   55.96   15.87
   2 -11 -10  384.33   17.15
   2 -10  -8   46.15    8.97
   1 -11 -11  148.03   14.71
   1 -10  -9  257.36   15.65
   1   4   2   58.87    4.66
   1   8   3  144.61    9.12
   0 -11 -18    9.76   16.95
   0 -11 -13  298.95   17.50
   0 -10 -10  928.17   19.95
   0  -9  -8    6.77   10.73
  -1 -10 -11   67.28   11.33
  -1  -7  -6  174.83    9.54
  -2 -10 -17   17.04   15.38
  -2 -10 -14    5.77   12.04
  -2 -10 -13   89.47   12.45
  -2  -9 -10  933.91   18.72
  -3  -9 -12   18.43   10.12
  -4  10   1   53.90   11.11
  -6   4  -2    3.12    6.45
  -6   7  -1  401.42   11.34
  -6  13   0  179.79   14.20
  -6  14   0   -2.21   13.99
  -7  -5 -12  198.58    9.32
  -7  -4 -10   22.22    5.83
  -7   2  -4   16.81    4.28
  -7   4  -3   45.08    6.72
  -7   7  -2 1284.74   16.78
  -7  12  -1  263.26   15.39
  -7  13  -1   27.49   13.20
  -7  14  -1   32.40   14.77
  -8   7  -3   63.36    8.62
  -8  12  -2   21.05   12.05
  -8  13  -2   15.61   13.94
  -8  14  -2   -2.10   14.34
  -9   5  -5   80.61    6.69
  -9  13  -3   15.68   13.17
 -10   9  -5    5.11   11.03
 -11   6  -8   64.21    8.59
 -11  12  -6   39.72   15.29
  18  -4  -7   -6.58   13.88
  17  -5  -7   -3.69   14.12
  17  -4  -6   16.40   14.29
  17  -3  -5   -0.84   12.77
  17  -2  -4   -2.19   10.25
  16  -6  -7    2.78   13.78
  16  -5  -6   24.82   15.75
  16  -4  -5   -0.70   13.15
  16  -3  -4   27.03   12.24
  15  -8  -9    5.20   14.37
  15  -6  -6   -2.43   12.47
  15  -4  -4   58.79   11.59
  14  -9 -10   17.35   14.88
  14  -8  -8   14.84   15.41
  13  -8  -7   34.30   13.84
  13  -3  -2  187.28   10.98
  12 -10 -10    9.57   14.12
  12  -9  -8   54.88   12.89
  12  -7  -5   15.23   11.16
  12  -6  -4   31.60   10.37
  12  -5  -3   78.38   10.90
  11 -11 -11   69.16   17.21
  11 -10  -9   16.42   14.89
  11  -9  -7    4.80   13.49
  11  -1   0   -1.51    6.85
  11   1   1  265.97    7.37
  10 -10  -8   33.72   10.32
   9 -11 -10   21.04   14.73
   9  -8  -5   21.72   11.13
   9  -7  -4   -0.93   11.48
   9  -6  -3  133.23   11.50
   8 -12 -13  121.50   19.15
   8 -12 -12   23.14   15.61
   8  -9  -6   83.74   13.15
   8  -8  -5    3.79   10.17
   8   9   4    8.43    4.84
   7 -12 -13   60.35   16.89
   7 -12 -12   63.03   17.25
   6 -12 -13   45.93   15.44
   6 -12 -12  166.54   17.55
   5 -12 -13   60.95   15.58
   5 -12 -12  113.23   15.98
   5  -9  -6   31.31   11.83
   4 -12 -14    4.23   16.06
   4 -11 -10    5.21   12.56
   4 -10  -8   80.00   12.52
   4  -8  -5   17.37   10.22
   4  -5  -2   33.31    5.83
   3 -12 -16   29.81   16.05
   3 -12 -15   30.52   14.34
   3 -12 -14   97.81   16.14
   3 -11 -10   33.05   12.50
   3 -10  -8   15.43   10.61
   2 -11 -11    5.13   12.47
   2  -9  -7   -3.62   10.29
   2  14   4   18.50   10.15
   2  16   4    9.93   13.23
   2  17   4  434.68   17.74
   1 -11 -13    4.31   14.30
   1 -11 -12    3.44   12.43
   1  -8  -6  120.71    8.32
   1  -5  -3   90.08    7.76
   0 -11 -17   21.77   15.20
   0 -11 -16  -17.26   13.94
   0 -11 -15  262.40   17.16
   0 -11 -14   -5.44   13.04
   0   5   2   -2.42    5.04
   0   9   3 1089.64   15.84
  -1 -10 -12    2.29   10.70
  -1  -6  -5 1466.17   15.55
  -1  -5  -4    8.38    5.98
  -1  12   3   59.71   10.73
  -1  13   3   12.58   10.91
  -1  15   3  150.86   14.95
  -1  16   3   19.22   14.05
  -2 -10 -16   23.01   13.40
  -2 -10 -15  171.78   15.33
  -2  -7  -7    4.86    7.98
  -2   2   0   53.40    3.89
  -3  -9 -14  139.52   13.34
  -3  -9 -13   20.79    9.50
  -3  12   2  196.67   12.66
  -4  -8 -12   30.47    9.38
  -4  -6  -8   -3.04    7.21
  -4   5   0   22.21    6.27
  -4   9   1  125.19   11.33
  -5  -7 -12   -0.05    9.02
  -5  -5  -8   -2.35    6.40
  -5  14   1  113.71   13.07
  -5  15   1  201.32   15.93
  -6  -6 -12  265.58   10.55
  -6  11   0  254.71   13.70
  -6  12   0   74.12   11.98
  -7  -5 -13   84.37    8.80
  -7  10  -1   74.55   11.19
  -7  11  -1   13.95   10.34
  -8   4  -4   86.93    6.38
  -8  10  -2    1.96    9.89
  -8  11  -2   13.13   10.73
  -9   3  -6   27.76    4.45
  -9   7  -4    5.84    9.16
  -9  11  -3   51.20   11.07
  -9  12  -3   12.58   11.46
 -10   4  -7   82.40    5.74
 -10   8  -5    2.71    9.65
 -10  13  -4   -4.77   13.44
 -11  11  -6   71.16   13.57
  16  -7  -9    6.32   15.07
  16   0  -2   -3.66    6.83
  16   2  -1   -1.52    6.32
  15  -7  -8   27.07   13.40
  15  -1  -2  138.71   11.42
  14  -7  -7   38.89   13.72
  14  -2  -2   32.97    8.42
  13  -9  -9   16.86   13.33
  13  -7  -6   19.64   11.78
  13  -5  -4   20.52   10.54
  13  -4  -3   13.31    9.12
  12 -10 -11   12.79   14.86
  11 -10 -10   22.18   14.14
  11  -7  -5   90.12   11.87
  11  -6  -4   29.02    9.62
  11  -5  -3    5.16    9.42
  10 -11 -12   -7.52   16.98
  10 -10  -9    5.01   14.53
   9 -11 -11  129.04   16.82
   8 -11 -10   27.57   11.85
   8 -10  -8   16.09   11.72
   8  -7  -4   -0.13   10.36
   8  -2   0  184.85    7.01
   7 -12 -14    5.01   17.29
   7 -11 -10   14.24   14.21
   7 -10  -8   -8.79   13.21
   7  -8  -5  138.94   12.09
   7  -7  -4  437.84   13.58
   7  -6  -3   45.20    9.44
   6 -12 -14   44.03   17.34
   6 -11 -10    2.28   14.55
   6 -10  -8   47.37   13.87
   6  -8  -5   98.08   11.24
   6  -6  -3  293.47   11.30
   6  -5  -2   32.40    8.64
   6   8   4   15.12    5.11
   5 -12 -15    2.44   17.33
   5 -12 -14  110.29   16.76
   5 -11 -10   59.97   14.26
   5 -10  -8  858.60   20.72
   5  -7  -4   12.50   10.04
   5  -6  -3   44.27    9.57
   4 -12 -16   18.15   14.75
   4 -12 -15   10.79   14.01
   4 -11 -11   41.65   13.06
   4   9   4  194.72    7.70
   3 -11 -11   17.23   13.34
   3  -9  -7   23.19   10.02
   3  10   4    7.00    7.43
   2 -11 -12   33.33   13.08
   2  -8  -6    9.61   10.08
   2  12   4   12.45    9.36
   1 -11 -17   11.48   15.33
   1 -11 -16   31.16   14.00
   1 -11 -15   27.45   13.60
   1 -11 -14  141.16   15.94
   1  -9  -8   40.70   11.34
   1  -6  -4   89.95    8.76
   1  14   4  278.02   13.77
   1  15   4  131.89   13.94
   1  16   4  204.87   13.98
   0 -10 -11   -2.45   11.08
   0  -9  -9 1016.09   19.06
   0  -8  -7   19.38    8.88
  -1 -10 -18   29.64   14.09
  -1 -10 -17   16.05   14.39
  -1 -10 -14  215.85   14.92
  -1 -10 -13   21.50   11.85
  -1  -8  -8  229.14   11.55
  -1   3   1  118.13    5.35
  -1   6   2    7.02    5.63
  -1  11   3  176.91   11.45
  -2  -9 -12   11.38   11.18
  -2  -8  -9  506.61   13.47
  -2  -6  -6   12.79    6.43
  -3  -9 -17   -8.25   12.34
  -3  -9 -16   -1.76   12.06
  -3  -9 -15   -0.21   11.15
  -3  -6  -7  253.58    8.35
  -3  10   2  134.79   11.38
  -4  -8 -14   10.30   10.82
  -4  -8 -13   14.04    9.23
  -4  -7 -10   27.57    8.12
  -5  -7 -13   37.56    9.80
  -5  -6 -10   19.26    7.64
  -5   7   0    8.46    8.30
  -5  13   1  431.26   16.14
  -6  -6 -13  129.97   10.27
  -6  -5 -10  120.30    7.00
  -6   6  -1   -0.18    6.94
  -6  10   0   19.62    9.44
  -7   6  -2   65.74    7.55
  -8   9  -2    1.90    9.22
  -9  10  -3   -0.28    9.19
 -10  11  -4    9.28   11.39
 -10  12  -4   14.59   10.67
 -11   7  -7   62.27    9.06
 -11  10  -6   -0.31   10.18
  18  -4  -8    7.64   13.94
  17  -5  -8    8.83   14.77
  17   0  -3    0.55    7.19
  16  -6  -8   -8.41   13.94
  15  -6  -7    4.72   12.26
  14  -8  -9   29.02   13.94
  14  -6  -6   66.24   13.66
  14  -5  -5   -6.65   11.78
  14  -3  -3  110.40    9.82
  13  -9 -10   43.17   15.14
  13  -1  -1   14.51    6.29
  12  -9  -9   12.40   13.68
  12  -7  -6  193.17   13.83
  11 -10 -11   56.61   17.44
  11  -9  -8  123.21   12.97
  10 -10 -10   57.39   14.33
  10  -9  -8   18.48   12.90
  10  -4  -2   68.89    9.20
   9 -11 -13  104.70   15.63
   9 -10  -9   17.21   13.41
   9  -3  -1   26.78    7.31
   8 -11 -12  175.93   17.21
   8 -11 -11  -16.22   11.09
   8 -10  -9   98.87   14.60
   7 -11 -11   -0.39   14.66
   7  -9  -7   -3.99   11.67
   7  -2   0   -1.81    5.24
   6 -11 -11   94.10   15.71
   4 -11 -12  133.19   14.84
   4  -9  -7   22.69   11.05
   3 -11 -13    1.48   13.97
   3 -11 -12   58.44   13.78
   3 -10  -9  165.08   11.49
   2 -11 -17    6.77   14.77
   2 -11 -15    3.17   13.38
   2 -11 -14   71.11   14.74
   2 -11 -13    5.37   12.32
   2 -10 -10   -3.87   11.77
   2  -7  -5    5.54    9.32
   2  -4  -2  218.25    8.12
   2  10   4    1.71    7.46
   1 -10 -11   51.88   12.03
   1  12   4   11.63   10.02
   1  13   4  -12.47   10.31
   0 -10 -12   41.24   11.94
   0  -7  -6  -14.05    8.58
   0   2   1   -0.07    2.63
   0   8   3   -0.59    7.68
  -1 -10 -16   49.41   13.93
  -1 -10 -15   31.37   13.18
  -2  -5  -5   -3.28    5.38
  -2   4   1   85.20    5.81
  -2  13   3   15.87   10.16
  -2  15   3  117.52   13.65
  -3   3   0   -2.52    4.39
  -4  -8 -16   46.69   10.65
  -4  -8 -15    0.73    9.87
  -4  14   2   82.18   12.19
  -4  15   2   13.57   12.61
  -9   9  -3   15.06    9.32
 -10  10  -4   18.26    9.12
   5 -10  -9  187.08   11.55
   6   4   9  520.81   41.11
   6   5   9   36.98   33.01
   6   7   9   94.76   37.52
   6   8   9  180.29   39.00
   6  10  10  108.68   42.19
   6  11  10  -19.18   39.32
   6   0  11   70.75   25.08
   6  12  11   18.64   44.37
   6  -1  12    5.08   26.97
   6  13  12   48.40   48.48
   6  13  13   15.80   52.33
   6  13  14   -4.26   48.55
   6  14  14    5.15   53.11
   6  13  15  -49.43   56.63
   6  14  15    3.69   62.17
   6  13  16   36.84   61.98
   5   1   7  477.89   28.64
   5  11   7  212.83   42.15
   5  13   8   -8.65   41.14
   5  14   9  112.55   47.45
   5  15  10   22.68   48.77
   5  16  11   15.82   48.37
   5  17  12   30.38   50.21
   4  11   5   78.61   37.11
   4  14   6  165.40   45.46
   4  15   7   30.94   40.08
   4  18  10  104.97   51.14
   3  10   3  197.96   36.96
   3  15   5  146.61   35.02
   3  17   6   -3.35   50.89
   3  18   7   90.66   49.58
   3  20   9   97.91   55.01
   2  11   2  155.20   35.53
   2  14   3  253.86   30.68
   2  18   5   40.27   46.90
   1  12   1  528.77   38.89
   1  15   2  -31.55   37.16
   1  -5   3   95.71   12.21
   1  17   3   47.84   41.37
   1  19   4   -0.90   43.84
   1  -8   5  508.06   23.63
   1  20   5   44.46   50.12
   1  -9   6  590.80   23.93
   0  12   0 3814.73   60.02
   0  15   1  -12.81   33.79
   0  19   3   82.67   45.43
   0  22   5   -3.53   43.51
   0  23   6   -5.91   53.40
  -1  15   0   24.26   33.74
  -1  21   3   46.98   48.34
  -1 -10   4  606.25   31.28
  -1  22   4   20.33   50.33
  -1  23   5   70.74   52.47
  -1 -12   6  -33.30   26.75
  -1 -14   9   78.79   32.54
  -2  10  -2   13.99   19.94
  -2  17   0 1227.13   49.06
  -2  21   2   20.57   43.19
  -2 -14   7   74.00   31.28
  -2 -15   9   15.62   34.48
  -3  19   0    2.06   38.55
  -3 -10   2  126.14   32.25
  -3  22   2   18.35   46.80
  -3 -15   7  -11.95   36.16
  -4  18  -1   33.33   33.32
  -4  22   1   31.26   52.45
  -4 -15   6  -11.93   39.71
  -5  17  -2   72.58   27.89
  -5  23   1   10.77   52.37
  -5 -12   2  651.50   43.77
  -5 -15   5  190.95   48.92
  -6 -10   0   -3.56   34.70
  -6 -13   2   10.76   31.87
  -6  25   2   -1.84   49.49
  -6 -14   3   15.44   45.75
  -7  17  -3   45.67   31.15
  -7 -11   0   -3.36   36.67
  -8   5  -5    5.23    9.02
  -8   6  -5   76.39    7.57
  -8  18  -3  205.86   37.61
  -8  -8  -2   13.74   33.64
  -8 -10  -1  781.61   49.35
 -10  -7  -3 1164.96   52.45
 -10  -9  -2   40.57   46.18
 -12  -1  -5   17.28   32.90
 -12  -5  -4    1.87   39.59
 -13  -1  -5   -4.28   36.64
 -13  -5  -4   53.07   42.24
 -14  -1  -5   19.97   46.05
   7   5  14  100.61   43.36
   7   6  14   13.76   43.19
   7   7  14   66.46   50.55
   7   8  14   24.63   52.80
   7   5  15    2.30   43.95
   7   6  15    3.37   49.35
   7   8  15    1.07   54.44
   7   6  16  -16.84   44.96
   7   7  16   22.01   49.73
   6   3   9  127.79   30.02
   6  10   9   86.85   41.86
   6   1  10   95.84   26.48
   6  12  10   20.08   45.04
   6  13  11   67.94   50.99
   6  -2  14    3.20   20.14
   6  15  14  -25.28   46.52
   5   4   6  327.95   29.60
   5   5   6  189.64   28.37
   5   9   6   60.52   35.41
   5  12   7   38.21   44.44
   5  14   8  350.36   49.57
   5  15   9   81.67   47.57
   5  16  10   96.00   51.63
   5  17  11  152.64   56.29
   4   6   4 1056.43   38.36
   4   8   4 1015.63   44.20
   4  15   6   33.24   41.73
   4  16   7   39.68   47.91
   4  17   8   68.07   37.30
   4  18   9   31.36   47.69
   3  11   3   62.18   34.94
   3  14   4  -29.84   37.72
   3  16   5  416.37   52.86
   3  18   6   40.06   46.49
   3  20   8  -18.99   51.56
   3  -9  12   29.21   15.83
   2  12   2   26.51   33.88
   2  19   5   35.84   47.49
   1  13   1  750.95   40.17
   1  16   2   30.94   41.41
   1  18   3  -19.73   42.62
   1  22   6   14.74   54.93
   1 -12  11   26.19   28.83
   0  13   0  -10.31   32.13
   0  18   2  253.53   43.91
   0  20   3   39.26   44.07
   0  21   4  -13.42   43.62
   0 -12   8   49.46   22.73
   0 -13  10    2.14   29.80
  -1  12  -1  555.04   33.58
  -1  16   0   10.06   33.80
  -1  18   1  278.03   42.69
  -1  -7   2  529.35   25.54
  -1  20   2    8.77   44.23
  -1 -14  10   48.27   36.45
  -2  11  -2  154.34   23.17
  -2  15  -1   27.31   31.45
  -2  18   0  -12.10   35.40
  -2  -7   1   36.87   24.28
  -2  20   1  -24.44   42.33
  -2 -10   3  396.12   31.92
  -2  23   3  -13.43   53.18
  -2  24   4  -32.85   52.71
  -2 -12   5    6.55   30.04
  -3  17  -1  123.54   34.55
  -3  21   1   45.72   43.70
  -3 -11   3   68.86   30.23
  -3  24   3   19.01   48.51
  -3 -12   4   -6.91   36.37
  -3 -13   5  176.19   35.13
  -3 -14   6  118.30   34.00
  -3 -15   8  368.72   46.05
  -4   1  -3  358.12   12.62
  -4  12  -3  108.24   21.21
  -4  16  -2   54.05   28.50
  -4 -11   2   87.10   25.04
  -4 -12   3  109.90   36.64
  -4  25   3   10.04   56.06
  -4 -13   4   46.27   37.00
  -4 -14   5   14.98   38.93
  -5  -7  -1  954.52   40.15
  -5  20  -1  129.88   42.37
  -5 -13   3   14.33   38.28
  -5 -14   4  283.51   45.00
  -6  12  -4   47.40   19.97
  -6  -3  -3 2205.53   38.30
  -6  16  -3   98.78   28.66
  -6  -6  -2  209.41   32.55
  -6  19  -2   25.46   35.91
  -6  -8  -1   -9.01   34.75
  -6  21  -1  129.75   45.49
  -6  24   1   20.81   48.87
  -7  14  -4   40.30   24.62
  -7  -9  -1  455.05   31.47
  -7 -12   1  240.47   46.62
  -7 -13   2  610.02   54.45
  -8  -2  -4   40.28   23.62
  -8  15  -4   30.33   22.38
  -8  -5  -3   75.22   29.49
  -8 -11   0  218.72   44.68
  -9   2  -5   -1.38   18.33
  -9  -3  -4  241.98   28.90
  -9  16  -4  195.90   26.52
  -9  -6  -3  150.64   35.24
  -9  -8  -2  744.71   48.75
  -9 -10  -1   23.99   45.84
 -10   1  -5   37.44   22.96
 -11   0  -5    1.38   28.22
 -11  -4  -4  118.84   33.55
 -12  -7  -3  163.70   47.67
   7   5  12  242.91   41.24
   7   6  12   60.71   41.46
   7   7  12  286.82   42.13
   7   8  12   -7.75   46.23
   7   4  13  142.27   39.20
   7   5  13   69.88   37.06
   7   6  13   83.66   37.35
   7   8  13  107.30   43.34
   7   9  13   14.67   44.25
   7  10  13  108.95   50.51
   7   3  14   28.73   36.19
   7   4  14   -0.89   34.73
   7  10  14   37.12   49.20
   7   3  15   -9.33   35.26
   7   9  15   29.94   50.03
   7  10  15   -8.54   51.73
   7  11  15    1.89   55.76
   7   5  16    3.88   36.60
   7   8  16    0.23   48.52
   7   9  16    2.91   47.79
   7  10  16   -9.84   51.30
   6   5   8    1.27   31.46
   6   6   8  558.39   41.51
   6   8   8  113.12   37.83
   6   2   9  217.86   27.39
   6  11   9   46.74   42.07
   6  12   9  120.54   46.13
   6  13  10   56.17   46.51
   6  14  11  -14.05   49.93
   6  15  12   -4.97   48.48
   6  15  13   62.51   47.72
   5   3   6  233.77   26.76
   5  10   6  171.17   39.58
   5  11   6  321.22   41.21
   5  13   7  200.15   43.69
   5  16   9   35.99   48.92
   5  17  10   42.67   51.91
   5  18  11   -5.29   56.06
   5  -5  12   42.82   10.64
   4   4   4 1266.53   34.65
   4   9   4  200.06   37.22
   4  10   4  447.52   39.94
   4  13   5   57.20   36.01
   4  17   7   12.94   47.50
   4  18   8  -22.91   49.65
   4  19   9  157.91   55.37
   3  12   3   33.23   34.89
   3  20   7   17.49   44.67
   2  16   3  209.15   44.42
   2  21   6   79.79   47.69
   1 -11   9  110.52   23.26
   0  14   0 1998.71   55.40
   0  -3   1  908.79   14.52
   0  19   2   11.64   39.33
   0  22   4  158.74   50.48
   0  23   5  -18.49   54.81
  -1  13  -1  795.28   38.21
  -1  -5   1 1126.31   24.02
  -1  19   1  127.01   48.57
  -1  22   3    5.32   48.43
  -1  23   4   -6.70   46.18
  -1 -13   8   20.22   28.70
  -2  12  -2   39.00   26.61
  -2  16  -1   27.18   37.20
  -2  22   2  -32.60   44.97
  -2 -14   8   58.45   33.21
  -3  -1  -2  360.00   15.24
  -3  20   0   46.04   41.35
  -3  -8   1  776.82   36.23
  -3  23   2   85.06   47.47
  -4  13  -3   17.76   26.72
  -4  -3  -2   26.10   18.64
  -4  19  -1    0.15   33.67
  -4  21   0   73.61   40.48
  -4  23   1   26.39   51.62
  -4  24   2   19.80   49.47
  -4 -15   7  -32.89   40.01
  -5  15  -3   -8.26   27.31
  -5  18  -2  263.08   33.92
  -5  22   0  -28.51   42.74
  -5 -10   1  264.19   38.95
  -5  25   2  -40.96   52.40
  -5 -15   6   69.70   42.86
  -6  23   0  -24.74   44.21
  -6 -11   1  243.77   27.66
  -6 -12   2  195.62   43.96
  -7  -4  -3   46.20   26.67
  -7  20  -2   38.65   32.43
  -7  22  -1   33.60   38.18
  -8  -7  -2  237.23   35.57
  -9   3  -5    9.92   15.89
 -10  -8  -2   38.30   42.67
 -12   0  -5  -13.02   27.50
 -12  -4  -4   81.88   36.55
 -13   0  -5  432.98   36.79
 -13  -4  -4   36.32   38.53
 -14   0  -5   24.24   33.19
 -14  -4  -4   51.15   42.43
   7   7  11   32.24   36.81
   7   8  11  386.48   43.69
   7   9  11  -18.59   42.79
   7   9  12  103.30   46.15
   7  10  12  -36.77   46.17
   7  11  12  148.89   44.48
   7   3  13   60.87   30.41
   7  11  13   -6.90   47.44
   7  12  13   51.39   46.47
   7   2  14    4.44   32.60
   7  11  14  144.09   47.71
   7  12  15  -30.57   53.53
   7  11  16  -41.57   51.58
   7  12  16    8.35   56.31
   7  10  17   60.92   54.95
   7  11  17   14.18   55.50
   6   4   8  169.03   30.32
   6  10   8   32.73   38.98
   6   1   9   62.01   25.01
   6  13   9   35.82   47.10
   6  14  10    7.95   49.29
   6  15  11   16.20   44.44
   6  -2  12  345.13   24.89
   6  16  12   37.92   53.00
   6  16  13    9.43   51.31
   5   2   6  275.79   27.31
   5   0   7   81.29   16.99
   5  14   7   -1.32   41.44
   5  16   8  357.02   55.04
   5  17   9    7.16   51.83
   5  18  10  -21.72   54.88
   4  19   8   56.36   48.81
   4  20   9   43.49   57.52
   3  13   3   93.00   37.43
   3  18   5  269.52   49.93
   3  19   6    5.26   48.39
   3  21   8  129.81   50.77
   2   8   1   60.63   31.31
   2  17   3   78.36   43.68
   2  19   4  356.24   46.27
   2  20   5  124.58   49.91
   1   6   0   -1.25   22.04
   1   8   0    9.00   17.46
   1   9   0   39.42   25.39
   1  10   0   -1.22   27.51
   1  17   2   54.27   39.80
   1  19   3   49.75   45.93
   1  21   4   -0.27   45.31
   1  22   5   77.37   51.47
   1 -12  12   76.36   25.87
   0   7  -1   33.01   19.31
   0   8  -1   18.56   20.65
   0  17   1   16.63   34.09
   0  -8   4 3622.96   41.79
   0 -12   9  -31.36   29.16
   0 -13  11   18.77   30.98
  -1  14  -1  215.07   32.63
  -1  17   0   36.05   35.25
  -1  21   2   -6.60   43.27
  -1  24   4   -1.91   48.70
  -1 -12   7  138.55   33.94
  -1 -14  11   26.11   38.22
  -2  19   0  706.55   48.90
  -2  21   1   49.70   41.61
  -2  24   3   34.55   48.28
  -2 -13   7   17.95   35.82
  -2 -15  11   -7.82   36.96
  -3   5  -3  170.43    9.54
  -3  15  -2  461.55   33.72
  -3  18  -1  490.72   38.89
  -3  22   1   44.41   44.97
  -3  25   3    0.45   53.91
  -3 -14   7  114.29   35.47
  -3 -15   9   95.66   45.14
  -4  17  -2   30.08   29.20
  -4 -14   6  184.26   44.77
  -5  -1  -3    8.90   14.87
  -5  -4  -2 2405.70   41.05
  -5  21  -1    3.92   43.53
  -5  24   1  -16.10   51.14
  -5 -11   2   62.70   35.40
  -5 -14   5  297.90   48.63
  -6   2  -4   -5.68   12.90
  -6  13  -4  271.50   22.75
  -6  17  -3  246.01   33.94
  -6  22  -1   -2.54   44.03
  -6 -13   3  468.96   48.16
  -6 -14   4    1.68   41.47
  -7  18  -3    9.94   30.57
  -7  -8  -1  150.00   37.40
  -8  10  -5   -2.61    9.25
  -8  16  -4   29.17   26.45
  -9  -5  -3   98.57   33.91
  -9  -9  -1   34.90   42.45
 -10   2  -5  -16.32   19.82
 -11  -3  -4  215.97   33.45
 -11  -6  -3   94.36   38.16
 -12   1  -5   18.34   30.07
 -12  -3  -4   74.66   40.58
 -13   1  -5    1.71   33.09
 -13  -3  -4  139.68   41.43
 -14  -3  -4  104.04   42.81
   7   8  10   11.45   40.99
   7   9  10   16.13   43.30
   7   4  11  385.35   40.50
   7  11  11   13.30   44.23
   7   3  12   83.03   28.82
   7  12  12   71.04   45.42
   7  13  14   95.49   51.26
   7  14  14   32.36   46.25
   7  13  15   -6.62   47.99
   6   6   7   23.63   36.09
   6   7   7  766.54   43.96
   6   8   7    5.05   36.91
   6   9   7  656.47   46.93
   6   3   8   51.18   26.49
   6  12   8  156.06   45.74
   6  13   8   21.24   41.28
   6  15  10   20.03   36.52
   6  16  10   25.70   45.34
   6  16  11   -2.40   45.67
   6  17  11   58.63   51.63
   6  17  12   48.40   54.64
   5   6   5  181.86   30.49
   5   8   5  359.36   36.42
   5   9   5  793.28   42.69
   5  13   6  245.60   44.20
   5  15   7    5.42   34.25
   5  17   8   29.82   49.80
   5  18   9   58.81   54.46
   5  -4  10  105.50   12.02
   4  19   7   26.65   47.97
   3  10   2  152.32   32.26
   3  14   3  130.67   37.40
   3  20   6   70.01   51.52
   3  -8  10  348.11   14.47
   2   5   1    6.16   16.44
   2  11   1   17.25   31.48
   2   0   2    3.44   12.37
   2  15   2   81.70   37.99
   2  21   5   -9.39   50.19
   2  22   6   10.50   54.26
   1  11   0  -13.28   30.57
   1  15   1  144.78   35.46
   1  20   3   -1.09   46.78
   1 -10   8  220.81   21.50
   0   9  -1  241.08   26.16
   0  10  -1   -4.68   22.91
   0  15   0   17.46   34.43
   0  18   1   29.35   38.49
   0  20   2  -10.09   42.93
   0  23   4  -14.97   50.87
  -1  18   0  -13.02   41.60
  -1  20   1   63.77   41.89
  -1  -8   3  168.37   23.29
  -1  23   3    6.81   48.19
  -1 -11   6  166.06   31.00
  -1 -13   9   89.58   34.11
  -2  13  -2  256.19   28.97
  -2  17  -1   10.11   33.43
  -2  23   2   -9.17   46.71
  -3  10  -3  241.04   19.87
  -3  19  -1  167.15   40.12
  -3  21   0   24.16   38.99
  -3  24   2   18.79   48.82
  -3 -13   6   77.08   32.47
  -4  14  -3  369.66   30.76
  -4  20  -1   75.60   37.40
  -4  22   0   95.72   47.64
  -4  24   1   13.78   56.29
  -4  25   2   24.61   50.96
  -4 -11   3   62.77   31.79
  -4 -15   8   68.05   40.10
  -5  19  -2   49.30   30.74
  -5  -6  -1  886.88   38.04
  -5  -8   0   23.11   30.77
  -5  23   0    3.23   43.31
  -6  -2  -3   75.34   19.24
  -6  20  -2   -7.07   32.60
  -7  15  -4  488.88   31.42
  -7 -12   2   27.99   42.47
  -7 -13   3   53.78   45.96
  -8  -4  -3 2166.81   47.80
  -8 -10   0   23.47   38.51
  -9   4  -5    0.41   13.00
  -9  -7  -2   42.71   36.03
 -10   3  -5    3.65   17.95
 -10  -5  -3  985.82   46.21
 -11   2  -5   -6.51   23.95
 -13   2  -5  288.65   33.90
 -14   2  -5   75.37   34.42
 -15  -2  -4   86.99   44.73
   7   5  10   33.96   32.44
   7   6  10  108.31   36.46
   7   3  11   -3.82   29.91
   7  12  11  183.92   45.27
   7   2  12   23.04   30.75
   7  14  12   15.27   49.69
   7   1  13   76.33   33.07
   7  15  13   33.89   52.29
   6  11   7  544.95   49.31
   6  14   8   45.30   46.21
   6  16   9   30.78   46.78
   6  -1  10  110.67   20.82
   6  17  10   16.55   52.45
   6  18  11    2.57   52.45
   6  -3  14   -5.96   17.59
   5  11   5  540.80   43.24
   5  14   6   94.78   33.50
   5  15   6   47.61   43.51
   5  17   7  107.56   44.74
   5  18   8  251.24   54.26
   5  19   9   16.76   53.32
   4   8   3  903.20   39.93
   4  16   5    8.34   29.61
   4  18   6  232.80   52.55
   4  21   8   -8.64   46.84
   3   5   2 2136.61   42.94
   3  11   2  449.98   38.34
   3  15   3  -41.47   38.27
   3  18   4  -14.66   44.42
   3  21   6   22.17   48.08
   3  22   7   14.06   53.49
   2  16   2   23.19   40.36
   2  18   3  -22.79   43.03
   2  20   4   35.76   45.81
   1  16   1  228.94   40.06
   1  19   2   32.47   38.90
   1  -6   4  103.65   14.45
   1  22   4   34.56   48.99
   1  23   5  114.49   52.73
   1 -11  10  229.21   24.35
   0  11  -1    3.53   25.14
   0  16   0  778.02   43.45
   0  19   1   22.49   45.95
   0  21   2  -50.26   50.25
   0  22   3   16.04   41.44
  -1  15  -1  113.31   33.59
  -1  22   2   30.21   42.41
  -1  24   3   31.42   52.45
  -1  -9   4  441.13   26.47
  -2  14  -2    3.10   27.11
  -2  20   0    9.97   38.95
  -2  -6   1   62.55   20.77
  -2  22   1   92.06   43.41
  -2  25   3    3.06   50.47
  -2 -10   4    7.71   25.80
  -2 -11   5  -22.72   27.07
  -2 -12   6   36.06   28.04
  -3  11  -3   50.72   18.58
  -3  23   1   46.32   48.62
  -3 -10   3  254.00   31.84
  -3 -11   4  196.16   33.11
  -3 -12   5 1143.74   44.76
  -3 -14   8   -9.51   33.24
  -3 -15  10  170.43   41.37
  -4  18  -2   42.58   31.21
  -5  11  -4   46.64   17.58
  -5  25   1   32.54   49.86
  -6  14  -4   42.41   23.34
  -6  18  -3   -1.94   31.91
  -6 -11   2  -14.31   34.15
  -6 -14   5  111.40   46.50
  -7  19  -3    1.22   34.15
  -8  -8  -1  709.47   45.06
  -8 -11   1   64.92   41.11
  -9   5  -5   76.41   12.36
  -9  -4  -3   -0.33   30.11
 -10  -7  -2    0.31   36.50
 -11   3  -5   69.24   23.30
 -11  -2  -4  145.70   30.89
 -11  -5  -3   -6.77   33.83
 -11  -7  -2  412.77   50.28
 -12  -2  -4   30.63   31.29
 -13  -2  -4   11.48   32.41
 -13  -5  -3   -9.32   42.55
 -14  -2  -4   57.12   37.36
   7   7   9   93.21   36.02
   7   8   9   33.56   36.14
   7   9   9   45.73   38.22
   7  10   9   12.66   39.35
   7  11   9  195.98   42.01
   7   4  10   29.62   29.41
   7  13  10   10.12   46.00
   7   2  11  352.10   33.18
   7  14  11  133.15   52.06
   7  15  11   12.95   42.84
   7   1  12  158.06   29.17
   7  15  12   42.07   51.08
   6  12   7   65.90   39.12
   6  13   7  408.55   46.48
   6   0   9  490.05   25.61
   6  17   9   21.30   49.72
   6  18  10  -14.62   55.06
   5   4   5  745.67   30.87
   5  13   5  250.82   43.64
   5   1   6  328.89   21.27
   5  20   9   42.02   52.22
   4   6   3  632.35   36.44
   4   9   3  273.33   27.59
   4  10   3  461.37   40.38
   4  17   5   39.92   44.28
   4  19   6  -21.01   46.72
   4  20   7   75.17   46.98
   3   4   2  783.61   30.15
   3  12   2  201.44   26.57
   3  13   2  394.29   40.47
   2  13   1   10.03   32.23
   2  17   2  155.79   42.40
   2  19   3   -6.23   44.73
   2  21   4  221.79   53.35
   2  22   5   62.93   54.23
   1  17   1  244.92   40.26
   1  21   3   65.08   48.30
   1  23   4    7.40   55.94
   1  -9   7   44.01   18.03
   0  12  -1   24.76   27.97
   0  17   0   -5.75   33.97
   0  23   3  -46.48   48.19
   0  24   4  174.05   55.03
   0 -11   8  -11.01   21.32
  -1   9  -2   18.98   18.24
  -1  10  -2   87.25   22.39
  -1  16  -1  172.73   36.08
  -1  19   0   22.32   38.28
  -1  21   1   46.96   42.49
  -1  23   2   16.11   48.86
  -1 -12   8   50.82   32.48
  -1 -13  10  211.21   36.65
  -2  15  -2   40.89   37.80
  -2  18  -1   31.98   32.91
  -2  24   2  -30.80   47.97
  -2 -13   8  -11.48   29.99
  -2 -14  10    6.02   34.66
  -3  12  -3   25.77   20.32
  -3  17  -2  158.84   31.77
  -3  20  -1  160.34   35.80
  -3  22   0   -5.29   43.81
  -3  -7   1  559.40   32.47
  -3  24   1   78.01   55.29
  -3  25   2   19.36   52.99
  -3 -15  11   -8.76   40.08
  -4  15  -3  140.93   25.15
  -4  19  -2   -9.36   35.25
  -4  21  -1  -10.56   38.28
  -4  23   0    2.65   44.45
  -4  -8   1  374.33   34.06
  -4  25   1   19.75   55.01
  -4 -14   7  282.85   41.06
  -4 -15   9  128.41   42.16
  -5  12  -4  249.60   22.56
  -5  17  -3   -1.24   29.71
  -5  24   0   11.28   45.46
  -5 -13   5  296.74   39.98
  -5 -14   6   88.61   44.21
  -6  21  -2   23.31   38.53
  -6  23  -1   43.82   40.09
  -6 -13   4  297.64   42.55
  -7  16  -4   21.77   26.54
  -7  -5  -2 1844.14   45.25
  -7  -7  -1  196.89   33.76
  -8  11  -5   95.01   12.48
  -8   0  -4   20.13   17.35
  -8  17  -4   17.04   25.38
  -8  -3  -3  199.07   29.85
  -8  -9   0    3.61   32.67
  -9  -6  -2  600.01   42.05
  -9  -8  -1   23.75   37.88
  -9 -11   1   75.24   44.54
 -10   4  -5   25.96   16.70
 -10  -1  -4    0.80   29.87
 -10  -4  -3  165.32   35.02
 -13   3  -5   -2.23   28.12
 -14  -1  -4  182.37   44.23
 -15  -1  -4   41.12   41.66
   8   7  13   63.68   45.16
   8   8  13   60.08   45.63
   8   9  13   45.07   48.01
   8  10  13  107.61   47.09
   8  11  13   63.06   55.76
   8   6  14  -26.23   43.28
   8   7  14   16.23   40.75
   8   9  14   34.38   45.12
   8  10  14   -5.93   49.43
   8  12  14   14.47   53.15
   8   6  15   24.41   38.78
   8   7  15   48.86   41.27
   8  10  15    7.33   48.22
   8  11  15  -23.94   50.45
   8  12  15    5.98   52.77
   8   9  16  156.63   53.28
   8  10  16    7.05   50.18
   8  11  16   42.17   50.93
   8  12  16   53.88   55.98
   7   5   9  128.01   33.19
   7  12   9   14.34   42.75
   7   3  10   93.61   27.52
   7  14  10   28.70   45.08
   7  15  10   17.88   47.65
   7  16  11  144.53   55.76
   7  16  12  -42.46   47.81
   7   0  14   -2.23   25.45
   6   6   6  361.90   39.35
   6   7   6  146.32   34.46
   6   8   6   84.53   36.25
   6   9   6  198.13   40.52
   6  11   6  309.69   41.63
   6   3   7  780.26   31.79
   6  14   7   43.26   42.12
   6  15   7  292.33   48.36
   6   1   8  -20.40   24.28
   6  16   8   27.97   47.83
   6  18   9   73.97   55.54
   5   8   4  716.98   37.83
   5   9   4  176.88   36.04
   5  14   5  303.55   46.61
   5  15   5  191.65   43.28
   5  17   6   50.63   50.01
   5  20   8   54.44   55.39
   4   5   3  108.32   27.51
   4  13   3   17.77   34.90
   4  18   5   -1.51   41.63
   4  20   6  143.57   49.96
   4  21   7  -34.25   52.34
   3  14   2   49.63   38.78
   3  17   3   43.68   41.93
   3  21   5   65.45   50.81
   3  22   6   50.55   53.83
   2  14   1   67.11   32.30
   2  15   1  -16.10   34.34
   2  18   2    0.68   41.28
   2  20   3   69.63   46.94
   2  23   5   10.47   53.62
   1  14   0   26.25   33.41
   1  18   1  288.82   41.48
   1  20   2   48.91   44.57
   1  22   3   49.55   47.26
   1  -8   6  139.57   18.48
   1 -11  11  164.06   26.32
   0  14  -1   21.74   33.98
   0  20   1  -21.76   42.74
   0  22   2   -0.41   46.29
   0  -6   3   -6.11   14.26
  -1  12  -2   51.27   28.40
  -1  17  -1  262.12   35.14
  -1  22   1   78.96   47.65
  -1  25   3   13.34   48.26
  -2  19  -1   41.35   34.84
  -2  21   0  343.00   46.56
  -2  23   1   57.92   44.28
  -2 -14  11   58.74   42.61
  -3  13  -3   81.53   24.52
  -3   0  -2  233.45   12.56
  -3  -5   0   -2.80   18.85
  -3 -13   7   -7.71   31.04
  -3 -14   9   65.02   32.93
  -4  16  -3  269.79   32.31
  -4  -9   2   35.59   31.09
  -4 -13   6   55.87   34.34
  -5  -3  -2  432.93   23.45
  -5  -7   0   -2.20   31.99
  -5 -11   3   26.24   33.17
  -6  15  -4  110.78   26.71
  -6  -1  -3 1203.89   29.32
  -6  19  -3  199.88   33.78
  -6  -4  -2   15.11   24.85
  -6  -6  -1    3.10   30.42
  -7  -2  -3  -12.06   20.68
  -7 -11   2  676.30   48.79
  -7 -12   3    5.62   42.75
  -9   6  -5    6.09   10.58
  -9   0  -4  197.89   24.97
  -9  -9   0  -20.88   38.41
 -10  -6  -2  117.36   37.47
 -10  -8  -1   63.59   40.86
 -11   4  -5   18.90   19.45
 -11  -1  -4  184.77   28.61
 -11  -4  -3   63.61   33.70
 -11  -6  -2  129.37   44.20
 -11  -8  -1   35.48   45.96
 -12   4  -5   -4.52   24.50
 -12  -1  -4   52.60   31.24
 -12  -4  -3  682.32   45.14
 -12  -6  -2   30.76   41.54
 -13   4  -5  250.80   30.21
 -13  -1  -4  169.14   33.24
 -13  -4  -3   18.55   40.21
 -15   0  -4   -1.89   47.05
   8   9  11    7.43   47.13
   8   7  12  268.36   40.86
   8   8  12   14.06   39.44
   8   9  12  174.27   45.89
   8  10  12   53.18   44.00
   8  11  12  179.87   50.18
   8  12  12   21.22   45.51
   8   5  13   23.07   37.57
   8   6  13  197.66   37.42
   8  12  13  112.75   52.06
   8  13  13    6.24   48.51
   8   4  14   10.81   36.31
   8   5  14   19.10   33.73
   8  13  14   13.14   50.40
   8  14  14   42.38   52.99
   8   4  15   20.87   35.97
   8  13  15   10.71   57.47
   7   6   8   44.39   38.18
   7   7   8  567.50   42.21
   7   8   8    3.93   35.61
   7  11   8  431.81   44.73
   7   4   9   10.88   30.48
   7  14   9  -11.58   47.90
   7  15   9   45.39   42.76
   7   2  10    1.02   28.77
   7  16  10   -1.00   47.47
   7   1  11   33.46   24.54
   7  17  11  -23.17   55.01
   6  12   6  214.49   41.57
   6  13   6  321.14   46.08
   6  16   7   -7.46   47.27
   6  17   8  -15.00   44.76
   6  18   8  106.50   48.58
   6  19   9   43.99   52.93
   5   6   4  314.53   31.02
   5  10   4  887.63   36.50
   5  12   4  232.36   39.18
   5  19   7  134.98   46.03
   4   4   3 1109.01   32.55
   4  14   3  328.64   41.53
   4  17   4   26.55   45.43
   4  19   5   -9.33   47.58
   4  21   6  -11.78   53.53
   3  22   5  107.20   51.12
   2  16   1   22.56   35.30
   1  15   0   32.07   35.09
   1  21   2  -14.30   43.75
   1  24   4   18.53   50.11
   1 -10   9  250.66   20.41
   0  15  -1  -17.39   36.08
   0  18   0 1258.62   54.57
   0  21   1    8.28   47.03
   0  24   3   32.88   49.56
   0 -10   7    4.95   20.05
  -1  13  -2   83.23   27.76
  -1  20   0   11.11   39.35
  -1  24   2   40.45   42.91
  -1 -13  11   56.32   28.20
  -2  16  -2  -27.98   30.77
  -2  22   0  -33.98   40.12
  -2  -7   2  783.10   28.79
  -2  25   2   10.58   51.03
  -2 -12   7   12.47   29.44
  -2 -13   9   20.37   27.83
  -3  14  -3  132.92   29.29
  -3  18  -2   65.97   31.50
  -3  21  -1   97.85   40.10
  -3  23   0    1.33   45.81
  -3  -8   2  222.27   30.42
  -3 -12   6  109.84   31.39
  -4  20  -2   26.39   35.49
  -4  -4  -1  610.34   24.06
  -4  22  -1   76.92   38.76
  -4  -6   0 1167.97   31.04
  -4  24   0  121.03   48.97
  -4  26   1   19.87   54.17
  -4 -10   3  435.23   34.54
  -4 -11   4   79.92   32.70
  -4 -12   5  180.83   34.40
  -4 -14   8   72.34   36.66
  -5  13  -4    2.60   20.48
  -5  18  -3   23.43   31.83
  -5  21  -2   50.07   40.23
  -5  23  -1   52.78   42.06
  -5 -14   7   31.94   41.05
  -6  22  -2   10.06   40.75
  -6 -13   5    3.72   41.69
  -7   2  -4   12.44   15.10
  -7  -8   0   21.47   33.22
  -8   1  -4   -9.67   19.28
  -9  -7  -1   85.47   33.72
 -10   5  -5   45.50   15.95
 -10  -9   0   37.67   42.69
 -13   5  -5   10.88   23.28
 -14   0  -4    1.11   34.72
   8   7  11   33.74   35.99
   8  10  11   80.38   42.01
   8  11  11  -11.46   41.75
   8  12  11  183.66   49.08
   8  13  11   13.48   45.31
   8   5  12  348.00   36.69
   8  13  12  171.14   53.06
   8  14  12  -19.47   49.95
   8   4  13   96.91   37.19
   8  14  13   43.63   44.97
   8  15  13    5.48   47.99
   7   5   8  812.16   39.25
   7  14   8   74.99   44.85
   7   3   9  110.14   31.90
   7  16   9   37.12   46.54
   7  17  10  -31.12   52.01
   7   0  12  137.56   27.20
   6   4   6   60.60   30.41
   6  14   6  -15.99   39.72
   6  15   6  160.77   45.09
   6   2   7   35.22   21.26
   6  19   8  -32.23   47.85
   6  -1   9   18.16   19.22
   5   5   4   27.93   25.75
   5  13   4   24.27   35.74
   5   2   5  247.84   22.70
   5  19   6   67.81   46.70
   4  18   4  299.32   49.52
   4  20   5   -3.24   50.86
   3   9   1  370.94   34.51
   3  11   1  793.12   39.34
   3  19   3   -2.99   40.72
   3  -2   4  191.74    9.04
   3  21   4  150.97   51.65
   2   8   0  381.64   30.89
   2   9   0 2032.05   43.27
   2  10   0    8.73   27.65
   2  11   0 3356.07   56.01
   2  17   1   -1.59   35.70
   2  19   2   95.59   43.18
   2  23   4  131.02   56.48
   1  19   1  167.84   39.62
   1  23   3   -5.63   46.11
   0  16  -1   28.81   34.06
   0  19   0  -19.77   37.45
   0  23   2   65.14   45.05
   0  -7   4   -0.53   15.45
   0  -8   5    0.00   21.56
   0  -9   6   -3.43   17.14
   0 -11   9  574.40   31.42
   0 -12  12   21.80   27.68
  -1  14  -2   27.29   28.46
  -1  18  -1  327.90   36.38
  -1  21   0   45.12   39.15
  -1  -4   1 2373.12   27.45
  -1  23   1  115.34   47.73
  -1  -7   3  326.11   20.15
  -1 -10   6   27.37   23.36
  -1 -12   9   77.16   25.75
  -1 -13  12   -5.33   31.24
  -2  17  -2  173.19   31.58
  -2  20  -1   46.22   37.81
  -2  24   1   -2.44   46.13
  -2  -8   3  341.28   26.12
  -3  19  -2  100.53   36.73
  -3  -9   3  176.12   29.36
  -3 -10   4   14.74   28.11
  -3 -13   8  310.10   36.39
  -3 -14  10  175.61   37.51
  -4  17  -3  112.57   29.24
  -4  23  -1   -7.95   47.60
  -4 -13   7   63.31   34.26
  -5  14  -4  329.41   23.26
  -5  -8   1  911.00   40.05
  -6  16  -4  -11.62   26.65
  -6  20  -3   12.87   32.60
  -6  -7   0  658.49   37.42
  -6 -10   2    2.61   23.13
  -6 -11   3  839.26   44.83
  -6 -12   4   25.73   40.17
  -7  17  -4  152.56   28.34
  -7  -4  -2  217.94   28.50
  -7  -9   1  447.11   38.46
  -8  -8   0  149.37   37.05
  -9   7  -5   50.16    9.34
 -10  -3  -3 1748.34   47.53
 -10  -7  -1  395.68   45.20
 -11   5  -5  195.98   19.12
 -11   0  -4   12.04   24.02
 -11  -3  -3   50.83   31.22
 -12   5  -5  -11.31   18.96
 -12   0  -4   47.92   27.10
 -12  -3  -3   17.45   31.59
 -13   0  -4  124.64   31.29
 -13  -3  -3   16.79   37.37
 -13  -5  -2   77.54   44.25
 -15   1  -4   23.63   36.90
   8   7  10   25.45   34.56
   8   9  10  161.33   41.60
   8  10  10   -4.22   41.69
   8  12  10   16.41   47.44
   8  13  10   32.66   44.53
   8   5  11   -0.34   36.73
   8  14  11   29.08   48.29
   8  15  11  -11.53   47.93
   8   4  12   31.55   30.91
   8  15  12  129.38   47.91
   8  16  12   45.54   51.53
   8   3  13   76.96   33.91
   8   3  14    3.78   26.52
   7   7   7   93.57   34.03
   7   8   7  148.51   38.53
   7  10   7  226.71   41.57
   7  11   7  129.68   39.19
   7  12   7  446.19   44.56
   7  13   7   25.45   42.62
   7   4   8   17.80   33.59
   7  15   8  187.10   48.29
   7  16   8  -14.56   45.74
   7  17   9   97.74   49.58
   7   1  10   22.12   22.63
   7  18  10  -22.48   52.28
   6   7   5   36.78   31.47
   6  10   5  107.58   35.36
   6  12   5  147.51   41.23
   6  13   5   49.24   39.78
   6   0   8  599.19   25.06
   6  20   8   22.37   50.14
   5  18   5  101.37   49.96
   5  20   6   43.58   48.15
   5  21   7   23.20   52.65
   4   8   2  118.14   31.23
   4  10   2  200.15   34.46
   4  12   2  145.54   35.12
   4   3   3  252.15   22.77
   4  17   3  105.12   40.73
   4  19   4   12.83   46.42
   4  21   5   44.56   51.86
   4  22   6   88.81   51.46
   3   7   1  571.78   33.40
   3  12   1  949.73   39.29
   3  13   1  426.70   37.77
   3  17   2  131.87   40.47
   3  20   3   10.24   43.86
   3  23   5   41.56   52.43
   3  -7   9  223.01   10.95
   3  -8  11  286.82   15.48
   2   7   0 4899.43   55.77
   2  12   0  130.54   32.31
   2  13   0 2333.07   52.57
   2  18   1   51.26   37.34
   2  22   3  112.32   47.89
   1  10  -1  488.38   29.77
   1  11  -1  886.18   33.97
   1  17   0   21.22   33.80
   1  20   1   51.54   41.78
   1  22   2   48.81   45.70
   1  24   3   61.98   48.31
   0  20   0  524.99   45.28
   0  22   1  -11.01   43.30
   0  24   2    8.37   47.60
  -1  15  -2    2.55   27.83
  -1  19  -1  124.74   39.20
  -1  25   2   20.42   48.04
  -2   9  -3  626.64   23.32
  -2  11  -3  205.02   25.42
  -2  18  -2  -11.79   35.07
  -2  -1  -1   35.67   10.06
  -2  23   0  527.69   52.54
  -2  -5   1   11.20   17.38
  -2  25   1   10.04   47.92
  -2  -9   4 1463.21   36.36
  -2 -12   8   24.93   32.37
  -2 -13  10  298.20   34.11
  -3  22  -1   71.25   41.34
  -3  24   0  -47.71   47.67
  -3  26   1   33.58   48.57
  -4  18  -3   68.17   34.09
  -4  -1  -2   42.37   16.27
  -4  21  -2    9.73   37.92
  -4  -7   1  -14.26   30.20
  -4 -14   9    0.49   35.86
  -5  19  -3    5.60   28.02
  -5  22  -2  203.45   44.52
  -5  24  -1   37.64   40.67
  -5 -10   3  138.54   31.24
  -5 -12   5  133.89   39.21
  -5 -14   8  389.72   46.21
  -6  -3  -2  406.76   26.92
  -7  -1  -3  112.79   22.03
  -7 -10   2  124.69   35.65
  -8  -9   1    9.22   32.00
  -9   1  -4  -17.83   21.81
  -9  -8   0   -5.74   36.85
 -10   6  -5    6.81   12.77
 -11  -5  -2  481.56   42.10
 -12   6  -5    9.23   18.96
 -12  -5  -2   67.62   41.16
 -13   1  -4  138.60   34.20
 -14   1  -4  156.31   32.89
 -14  -2  -3    9.18   36.69
   9  10  14   28.15   55.03
   9  11  14   23.74   51.71
   9   9  15   40.11   51.39
   9  10  15   39.33   51.67
   9  11  15   33.82   50.68
   9  12  15  -27.31   51.11
   8   8   9  153.46   39.54
   8  11   9   59.33   41.97
   8  12   9   25.83   42.43
   8   6  10    7.00   31.38
   8  14  10   32.99   47.22
   8  15  10   55.68   48.04
   8   4  11   81.99   33.28
   8  16  11   -6.28   50.62
   8   3  12  292.79   36.27
   8   2  14   16.94   28.75
   7   6   7  315.92   35.50
   7  14   7  154.00   47.40
   7  15   7  -14.98   44.50
   7  17   8  142.61   50.58
   7   2   9   19.23   22.86
   7  18   9   23.70   48.68
   7  19   9   20.66   49.21
   7   0  11  291.48   25.31
   6  15   5   11.98   40.51
   6   3   6  154.89   23.89
   6  17   6   40.93   44.80
   6   1   7  975.81   29.45
   6  19   7  185.38   56.24
   5   9   3   93.82   32.78
   5  16   4  288.37   32.82
   5  17   4  -15.79   44.31
   5  19   5  214.44   48.91
   5  21   6   52.28   47.54
   4  13   2  164.55   32.57
   4  20   4  169.41   49.58
   3   6   1 1766.36   43.84
   3  14   1  638.78   41.51
   3  15   1  218.91   38.33
   3  18   2   73.84   41.74
   3  21   3   19.00   47.50
   2  14   0   -4.64   34.89
   2  15   0  852.41   41.52
   2  21   2  -14.17   45.33
   2  23   3   47.57   49.24
   1   8  -1  279.97   24.51
   1  13  -1  786.06   37.54
   1  18   0   23.46   36.24
   1  21   1   41.15   42.97
   1  23   2   -7.51   45.35
   1  -9   8    8.92   17.68
   1 -10  10  184.95   23.40
   0  17  -1  -19.86   33.16
   0  23   1   -0.01   41.70
   0  -4   2  144.49   11.90
   0 -10   8  117.38   23.97
   0 -11  10    6.45   25.74
  -1  16  -2   58.00   31.09
  -1  20  -1   56.43   42.42
  -1  22   0   -6.62   40.88
  -1  24   1   45.82   47.75
  -2  12  -3   23.21   21.34
  -2  13  -3   13.32   27.56
  -2 -13  11   20.62   37.31
  -3  16  -3   40.24   25.68
  -3  20  -2   43.17   32.43
  -3  23  -1   67.21   48.80
  -3  25   0    4.51   48.53
  -3  -6   1 1859.25   32.30
  -3 -12   7  397.48   35.18
  -3 -13   9  153.63   31.70
  -4  11  -4   86.66   17.61
  -4  12  -4  258.53   22.87
  -4  24  -1  -26.13   44.12
  -4  -8   2  107.05   28.81
  -4 -12   6  401.01   36.21
  -4 -13   8  250.13   41.61
  -4 -14  10  160.36   39.71
  -5  15  -4  -12.93   21.41
  -5   1  -3   -3.78   11.43
  -5  -2  -2 3001.27   35.99
  -5  -6   0   -3.25   29.35
  -5 -13   7  154.14   43.12
  -6   4  -4   -6.01    8.56
  -6  17  -4   32.31   27.95
  -6   0  -3  164.30   19.74
  -6  21  -3  297.34   36.79
  -6  -8   1   16.86   32.54
  -7  18  -4   12.17   27.84
  -7  -7   0  -10.39   32.27
  -8   2  -4   23.76   16.23
  -8  -4  -2   18.18   25.76
  -9  -2  -3   40.40   24.68
  -9  -6  -1   48.11   33.96
 -10   1  -4   22.80   23.57
 -10  -2  -3   98.16   27.88
 -10  -8   0   82.90   39.76
 -11   6  -5    3.40   14.94
 -11   1  -4  188.24   28.92
 -12   1  -4  101.23   30.24
 -13  -2  -3   54.05   32.05
 -13  -4  -2  215.54   47.24
 -14   2  -4   37.91   33.74
 -15  -1  -3   12.25   38.98
   9  10  12   65.64   50.22
   9  11  12   35.44   48.19
   9   8  13   20.31   46.73
   9   9  13   97.80   46.66
   9  10  13    1.16   47.82
   9  11  13  105.19   51.96
   9  12  13   29.96   47.32
   9  13  13  103.36   50.92
   9  14  13   16.80   57.32
   9   7  14   -7.66   43.10
   9   8  14   26.37   43.53
   9   9  14    4.24   45.88
   9  12  14   56.31   51.85
   9  13  14   -3.74   52.57
   9  14  14    1.55   55.19
   9   7  15   -9.32   42.55
   9   8  15   -9.17   41.66
   9  13  15   -7.96   49.56
   8   7   9   95.16   33.70
   8  14   9   80.75   44.83
   8  15   9  -19.04   46.98
   8   5  10   96.65   31.83
   8  16  10  -25.30   47.56
   8  17  10   48.76   46.73
   8  17  11    4.26   43.82
   8   2  13   89.53   31.96
   7   8   6   17.13   38.44
   7  10   6   46.83   36.25
   7  11   6  166.19   43.17
   7  12   6  161.96   41.59
   7  13   6  223.58   42.80
   7   5   7  165.18   31.55
   7  16   7   47.99   45.36
   7  18   8  -17.19   53.04
   7  -1  12  161.84   23.18
   6  16   5  135.05   46.02
   6  18   6  113.35   34.53
   6  20   7  -17.65   48.59
   5   7   3   32.30   28.70
   5   8   3   40.14   22.47
   5  13   3   -0.12   25.26
   5  14   3   71.64   38.30
   5  15   3  -10.18   38.20
   5  18   4   60.26   45.24
   5   1   5 1031.27   27.67
   5  20   5   30.01   46.56
   4   6   2   95.07   26.84
   4  16   2   56.69   38.29
   4  19   3   12.83   44.17
   4  21   4  -18.49   46.84
   3  16   1  201.24   39.76
   2  16   0   35.68   33.49
   2  19   1   18.38   38.09
   2  22   2   17.70   43.07
   1  14  -1  246.44   32.55
   1  15  -1  132.71   32.50
   1  19   0    5.44   36.43
   1  22   1   25.38   48.70
   1  24   2   44.07   49.02
   0   9  -2  -25.35   23.07
   0  10  -2   -3.17   19.50
   0  11  -2  -11.67   22.37
   0  12  -2  700.72   32.62
   0  18  -1   18.37   32.33
   0  21   0   -6.96   39.00
   0  25   2    0.11   45.04
  -1  17  -2   12.91   30.91
  -1  23   0   48.08   43.41
  -1  25   1   85.74   51.96
  -2  14  -3  230.53   28.08
  -2  19  -2   80.37   33.74
  -2  22  -1   75.97   39.48
  -2  -3   0 3560.67   31.30
  -2  24   0  -34.21   46.93
  -2  26   1   23.30   51.97
  -2 -11   7   88.33   25.37
  -2 -12   9  462.97   36.86
  -3  17  -3   31.76   26.10
  -3  21  -2  194.16   40.20
  -3  -2  -1  417.07   18.28
  -3  -4   0   -7.96   17.36
  -3  -7   2  833.53   30.41
  -3 -11   6   29.68   28.41
  -4  13  -4   34.41   21.70
  -4  19  -3   34.82   31.43
  -4  22  -2   -8.05   35.23
  -4  -3  -1   13.23   17.81
  -4  -9   3  273.41   31.84
  -5  16  -4  231.66   28.00
  -5  20  -3    1.28   27.51
  -6 -10   3   -5.71   32.72
  -6 -11   4   83.34   34.37
  -6 -12   5  183.58   39.03
  -7   3  -4  932.78   18.95
  -7  -5  -1   97.06   29.78
  -8  -1  -3  410.50   29.04
  -9   8  -5   -2.50    8.10
  -9 -10   2  982.44   55.57
 -10   7  -5    6.42   12.14
 -10  -6  -1   79.39   36.62
 -11  -4  -2  295.25   34.77
 -12   7  -5   28.64   15.89
 -12  -4  -2   -5.70   35.88
 -12  -6  -1  113.26   44.89
 -13   2  -4    6.10   31.71
 -14  -1  -3  176.07   37.45
   9  10  11   72.37   47.35
   9  11  11  101.72   46.16
   9  12  11   40.89   41.33
   9   7  12   25.81   41.46
   9   9  12   28.43   41.19
   9  12  12   22.22   41.38
   9  13  12  -11.60   46.45
   9  14  12   77.26   46.30
   9  15  12  -68.95   44.66
   9   6  13   43.67   40.39
   9   7  13  100.38   41.26
   9   6  15   -2.25   35.51
   8   9   8   20.49   36.54
   8  10   8  -16.16   38.86
   8  11   8  159.25   42.22
   8  12   8   16.05   40.29
   8  13   8  175.05   44.84
   8  14   8   -0.96   43.22
   8   6   9   70.56   33.27
   8  16   9   50.78   45.88
   8  17   9   58.66   46.43
   8   4  10   14.83   27.00
   8   3  11   15.90   22.71
   8   2  12   55.05   29.53
   8   1  14    2.03   25.75
   7  15   6   16.22   44.46
   7  17   7    3.10   43.36
   7  18   7   41.42   51.36
   7  19   8  123.57   49.30
   7   1   9  303.40   25.56
   6   8   4   19.30   31.07
   6   9   4  148.73   33.55
   6  10   4    0.57   30.46
   6  11   4   32.04   27.24
   6  12   4   17.77   35.35
   6   2   6  127.45   23.55
   5   6   3   29.23   27.22
   5  16   3   56.93   41.94
   5  19   4   13.21   44.70
   5  21   5   79.68   53.11
   5  -3   8    2.77   10.17
   4   5   2   31.26   23.43
   4  17   2  -11.31   40.13
   4  20   3  125.33   43.99
   4  22   4   81.82   51.43
   3  17   1  178.82   39.30
   3  22   3  -30.81   41.71
   2   5   0 6155.76   57.40
   2  17   0 1285.50   48.97
   2  20   1   62.09   41.64
   2  24   3   31.59   44.79
   1   6  -1 1306.71   27.35
   1  16  -1  219.85   34.36
   1  20   0  -11.12   38.52
   1  -8   7   -8.32   15.80
   0   8  -2  458.46   23.22
   0  13  -2  -12.42   27.53
   0  14  -2  193.14   29.83
   0  19  -1  -17.37   35.53
   0  22   0  377.90   46.02
   0  24   1   32.97   43.09
   0 -11  11    6.46   26.55
  -1  18  -2   54.22   34.05
  -1  21  -1   28.62   39.38
  -1 -10   7  -34.36   22.06
  -1 -12  11   53.37   27.18
  -2  15  -3  107.89   28.04
  -2  20  -2   -1.49   31.16
  -2  -6   2  128.63   19.23
  -2 -10   6   40.88   27.63
  -2 -13  12   31.00   32.01
  -3  18  -3    7.97   31.81
  -3  24  -1   82.31   50.73
  -3  26   0  -20.28   49.73
  -3 -12   8   10.12   30.00
  -3 -13  10   15.47   33.64
  -4 -12   7  247.48   34.86
  -5  17  -4    5.22   25.36
  -5  21  -3   -6.42   34.23
  -5 -12   6  164.10   37.15
  -6  18  -4  -15.16   29.24
  -6  -6   0  328.85   31.53
  -6 -13   7  427.75   46.51
  -7  -8   1  137.13   25.50
  -7 -12   5  254.13   46.00
  -8  -5  -1   28.83   25.73
  -8  -8   1  637.55   38.09
  -9  -1  -3   76.14   26.39
 -10  -7   0   12.74   38.16
 -11  -7   0   13.34   41.89
 -12   8  -5   -7.90   15.46
 -12   2  -4   49.96   29.62
 -12  -1  -3  168.17   38.23
 -13  -1  -3   39.50   30.67
 -14   3  -4  122.91   36.67
 -14  -3  -2   -1.80   40.14
 -15   0  -3  -11.97   39.89
   9  10  10    8.25   44.89
   9  11  10    8.21   41.11
   9  12  10   11.39   38.70
   9  13  10   27.22   47.33
   9   8  11   52.67   35.64
   9  14  11   50.69   46.55
   9  15  11   85.11   48.42
   9   6  12  151.70   39.96
   9   5  13  129.31   37.04
   9   5  14    7.64   33.14
   8  11   7   15.37   35.24
   8  12   7  538.06   43.87
   8   7   8  181.83   36.99
   8  15   8   12.54   42.87
   8  16   8    3.95   44.94
   8   5   9   96.39   30.50
   8  18   9   26.09   52.93
   8   3  10  319.28   31.14
   8   1  13  -16.46   23.06
   7  11   5  108.96   35.10
   7  12   5  281.23   40.06
   7  16   6   11.08   42.49
   7  17   6   54.91   46.28
   7  19   7   22.36   49.49
   7   2   8   27.09   26.98
   7   0  10  255.09   21.29
   6   7   4  241.66   31.98
   6   4   5   54.62   23.69
   6  19   5  -21.57   43.63
   6  21   6   15.02   48.29
   5  17   3   31.13   42.32
   5  22   5   38.78   52.39
   4  10   1   74.13   31.68
   4  13   1    0.63   32.21
   4  18   2   -2.60   44.17
   4  23   4   60.25   49.87
   4  -3   6   11.64    7.96
   3  10   0  -19.02   30.21
   3  11   0   11.88   29.89
   3  12   0  -23.39   30.38
   3  13   0   24.64   30.23
   3  18   1  458.37   45.53
   3  23   3   48.13   49.21
   3  -8  12   21.68   14.84
   2  18   0   -0.45   36.20
   2  21   1   41.32   39.87
   2  23   2   -4.77   41.28
   1  17  -1  246.54   37.33
   1  21   0   -6.28   39.97
   1  23   1  122.51   46.35
   1  25   2   -5.96   47.94
   1 -10  11   49.89   21.06
   0  15  -2  -47.01   29.20
   0  16  -2   63.32   34.07
   0  20  -1   -3.36   35.97
   0  23   0   -0.22   44.24
   0  25   1   14.49   40.94
   0  -9   7   50.57   16.39
  -1  19  -2   63.26   38.28
  -1  22  -1   73.20   38.62
  -1  24   0    2.98   44.19
  -1  26   1  -36.41   51.92
  -1 -11   9   73.07   22.31
  -1 -12  12   87.68   30.48
  -2  16  -3  227.72   27.80
  -2  -9   5   77.70   26.96
  -2 -12  10   20.39   30.91
  -3  19  -3    8.38   32.75
  -3  22  -2   27.08   36.00
  -3  -9   4  647.09   33.26
  -3 -13  11    7.34   39.56
  -4  15  -4   25.86   23.28
  -4  20  -3  135.47   30.34
  -4  23  -2    9.47   36.03
  -5  -8   2 1473.90   43.06
  -5  -9   3   98.59   31.35
  -5 -10   4  932.92   40.64
  -5 -11   5  545.94   38.29
  -6  19  -4   23.20   28.58
  -6  -2  -2    4.18   18.16
  -6  -4  -1   -7.03   26.36
  -6 -12   6  241.16   41.18
  -7  10  -5  144.94    9.13
  -8  15  -5    7.85   16.47
  -8  -3  -2   11.58   25.04
[truncated: 962,615 more chars]
