# Supplementary material for: Magnetic properties of monomeric and polymeric stannolediide yttrium and erbium complexes
Source: Commun Chem. 2025 Nov 21;8:368. doi: 10.1038/s42004-025-01797-4 (PMC12638953; doi:10.1038/s42004-025-01797-4)
Supplement: Supplementary file 5 — Supplementary Data 3 [file 42004_2025_1797_MOESM5_ESM.cif]

data_xf541a_crypt
_audit_creation_date               2025-03-16
_audit_creation_method
;
Olex2 1.5
(compiled 2025.03.04 svn.red2d20d0 for OlexSys, GUI svn.r7188)
;
_shelx_SHELXL_version_number       '2019/2'
_audit_contact_author_address      ?
_audit_contact_author_email        ?
_audit_contact_author_name         ''
_audit_contact_author_phone        ?
_publ_contact_author_id_orcid      ?
_publ_section_references
;
Dolomanov, O.V., Bourhis, L.J., Gildea, R.J, Howard, J.A.K. & Puschmann, H.
 (2009), J. Appl. Cryst. 42, 339-341.

Sheldrick, G.M. (2015). Acta Cryst. A71, 3-8.

Sheldrick, G.M. (2015). Acta Cryst. C71, 3-8.
;
_chemical_name_common              ?
_chemical_name_systematic          ?
_chemical_formula_moiety          
 '0.5(C72 H96 Si4 Sn2 Y2), C18 H36 K N2 O6, C6 H6'
_chemical_formula_sum              'C57 H87 K N2 O6 Si2 Sn Y'
_chemical_formula_weight           1199.16
_chemical_melting_point            ?
loop_
  _atom_type_symbol
  _atom_type_description
  _atom_type_scat_dispersion_real
  _atom_type_scat_dispersion_imag
  _atom_type_scat_source
 'C' 'C' 0.0033 0.0016 'International Tables Vol C Tables 4.2.6.8 and 6.1.1.4'
 'H' 'H' 0.0000 0.0000 'International Tables Vol C Tables 4.2.6.8 and 6.1.1.4'
 'K' 'K' 0.2009 0.2494 'International Tables Vol C Tables 4.2.6.8 and 6.1.1.4'
 'N' 'N' 0.0061 0.0033 'International Tables Vol C Tables 4.2.6.8 and 6.1.1.4'
 'O' 'O' 0.0106 0.0060 'International Tables Vol C Tables 4.2.6.8 and 6.1.1.4'
 'Si' 'Si' 0.0817 0.0704 'International Tables Vol C Tables 4.2.6.8 and 6.1.1.4'
 'Sn' 'Sn' -0.6537 1.4246
 'International Tables Vol C Tables 4.2.6.8 and 6.1.1.4'
 'Y' 'Y' -2.7962 3.5667 'International Tables Vol C Tables 4.2.6.8 and 6.1.1.4'

_shelx_space_group_comment
;
The symmetry employed for this shelxl refinement is uniquely defined
by the following loop, which should always be used as a source of
symmetry information in preference to the above space-group names.
They are only intended as comments.
;
_space_group_crystal_system        'monoclinic'
_space_group_IT_number             11
_space_group_name_H-M_alt          'P 1 21/m 1'
_space_group_name_Hall             '-P 2yb'
loop_
  _space_group_symop_operation_xyz
 'x, y, z'
 '-x, y+1/2, -z'
 '-x, -y, -z'
 'x, -y-1/2, z'

_cell_length_a                     10.5104(2)
_cell_length_b                     17.6611(5)
_cell_length_c                     15.9895(4)
_cell_angle_alpha                  90
_cell_angle_beta                   94.326(2)
_cell_angle_gamma                  90
_cell_volume                       2959.60(13)
_cell_formula_units_Z              2
_cell_measurement_reflns_used      24454
_cell_measurement_temperature      110
_cell_measurement_theta_max        29.51
_cell_measurement_theta_min        1.72
_shelx_estimated_absorpt_T_max     0.703
_shelx_estimated_absorpt_T_min     0.615
_exptl_absorpt_coefficient_mu      1.556
_exptl_absorpt_correction_T_max    0.7269
_exptl_absorpt_correction_T_min    0.6109
_exptl_absorpt_correction_type     integration
_exptl_absorpt_process_details
;
STOE X-Red32, absorption correction by Gaussian integration, analogous to
P. Coppens, "The Evaluation of Absorption and Extinction in Single-Crystal
Structure Analysis", published in
F. R. Ahmed (Editor), "Crystallographic Computing",
Munksgaard, Copenhagen (1970), 255 - 270
;
_exptl_absorpt_special_details     ?
_exptl_crystal_colour              orange
_exptl_crystal_colour_primary      orange
_exptl_crystal_density_diffrn      1.346
_exptl_crystal_density_meas        ?
_exptl_crystal_density_method      'not measured'
_exptl_crystal_description         block
_exptl_crystal_F_000               1254
loop_
  _exptl_crystal_face_index_h
  _exptl_crystal_face_index_k
  _exptl_crystal_face_index_l
  _exptl_crystal_face_perp_dist
 1 -3 7 0.1210
 0 -1 6 0.1230
 -1 5 -1 0.1290
 1 -5 0 0.1170
 -5 -3 0 0.1560
 7 4 -1 0.1900
 -1 -1 -6 0.1640
 3 1 -6 0.2110

_exptl_crystal_preparation         ?
_exptl_crystal_size_max            0.346
_exptl_crystal_size_mid            0.246
_exptl_crystal_size_min            0.244
_exptl_transmission_factor_max     ?
_exptl_transmission_factor_min     ?
_diffrn_reflns_av_R_equivalents    0.0214
_diffrn_reflns_av_unetI/netI       0.0262
_diffrn_reflns_Laue_measured_fraction_full  0.994
_diffrn_reflns_Laue_measured_fraction_max  0.995
_diffrn_reflns_limit_h_max         12
_diffrn_reflns_limit_h_min         -12
_diffrn_reflns_limit_k_max         21
_diffrn_reflns_limit_k_min         -21
_diffrn_reflns_limit_l_max         19
_diffrn_reflns_limit_l_min         -19
_diffrn_reflns_number              19998
_diffrn_reflns_point_group_measured_fraction_full  0.994
_diffrn_reflns_point_group_measured_fraction_max  0.995
_diffrn_reflns_theta_full          25.242
_diffrn_reflns_theta_max           25.997
_diffrn_reflns_theta_min           1.721
_diffrn_ambient_temperature        110
_diffrn_detector                   Pilatus200K
_diffrn_detector_area_resol_mean   5.81
_diffrn_detector_type              'DECTRIS PILATUS 200K'
_diffrn_measured_fraction_theta_full  0.994
_diffrn_measured_fraction_theta_max  0.995
_diffrn_measurement_details
;
 696 frames, detector distance = 80 mm
;
_diffrn_measurement_device         'Eulerian 4-circle diffractometer'
_diffrn_measurement_device_type    'STOE STADIVARI'
_diffrn_measurement_method         'rotation method, \w scans'
_diffrn_oxdiff_ac3_digest_hkl      017567ff94dc6965706e78e1cfce7a80db26f8
_diffrn_radiation_collimation      '0.5 mm diameter, monocapillary'
_diffrn_radiation_monochromator    'plane graphite'
_diffrn_radiation_polarisn_norm    0
_diffrn_radiation_probe            x-ray
_diffrn_radiation_type             'Mo K\a'
_diffrn_radiation_wavelength       0.71073
_diffrn_source                     'Mo Genix 3D HF'
_diffrn_source_current             1.000
_diffrn_source_power               0.050
_diffrn_source_voltage             50
_reflns_Friedel_coverage           0.000
_reflns_Friedel_fraction_full      .
_reflns_Friedel_fraction_max       .
_reflns_number_gt                  5101
_reflns_number_total               5991
_reflns_special_details
;
 Reflections were merged by SHELXL according to the crystal
 class for the calculation of statistics and refinement.
 
 _reflns_Friedel_fraction is defined as the number of unique
 Friedel pairs measured divided by the number that would be
 possible theoretically, ignoring centric projections and
 systematic absences.
;
_reflns_threshold_expression       'I > 2\s(I)'
_computing_cell_refinement
;
X-Area Recipe 1.33.0.0 (STOE, 2015)
;
_computing_data_collection
;
X-Area Pilatus3_SV 1.31.150.0 (STOE, 2018)
;
_computing_data_reduction
;
X-Area Integrate 1.73.1.0 (STOE, 2018)
X-Area X-Red32 1.65.0.0 (STOE, 2018) 
;
_computing_molecular_graphics      'Olex2 1.5 (Dolomanov et al., 2009)'
_computing_publication_material    'Olex2 1.5 (Dolomanov et al., 2009)'
_computing_structure_refinement    'SHELXL 2019/2 (Sheldrick, 2015)'
_computing_structure_solution      'SHELXT 2018/2 (Sheldrick, 2018)'
_refine_diff_density_max           0.295
_refine_diff_density_min           -0.407
_refine_diff_density_rms           0.052
_refine_ls_extinction_coef         .
_refine_ls_extinction_method       none
_refine_ls_goodness_of_fit_ref     1.038
_refine_ls_hydrogen_treatment      constr
_refine_ls_matrix_type             full
_refine_ls_number_parameters       660
_refine_ls_number_reflns           5991
_refine_ls_number_restraints       517
_refine_ls_R_factor_all            0.0364
_refine_ls_R_factor_gt             0.0248
_refine_ls_restrained_S_all        1.032
_refine_ls_shift/su_max            0.002
_refine_ls_shift/su_mean           0.000
_refine_ls_structure_factor_coef   Fsqd
_refine_ls_weighting_details      
 'w=1/[\s^2^(Fo^2^)+(0.0238P)^2^+1.2226P] where P=(Fo^2^+2Fc^2^)/3'
_refine_ls_weighting_scheme        calc
_refine_ls_wR_factor_gt            0.0483
_refine_ls_wR_factor_ref           0.0520
_refine_special_details            ?
_olex2_refinement_description
;
1. Fixed Uiso
 At 1.2 times of:
  All C(H) groups, All C(H,H) groups
 At 1.5 times of:
  All C(H,H,H) groups
2. Restrained distances
 C29-C30 \\sim C30-C31 \\sim C31-C32 \\sim C32-C33 \\sim C33-C34 \\sim C34-C35
\\sim C35-C36 \\sim C36-C29
 with sigma of 0.01
 C53A-O5 \\sim C53B-O5
 with sigma of 0.02
 C53A-C54C \\sim C53B-C54D
 with sigma of 0.02
 O6-C54C \\sim O6A-C54D
 with sigma of 0.02
 C52-C54C \\sim C52-C54D
 with sigma of 0.04
 C53A-O6 \\sim C53B-O6A
 with sigma of 0.04
 K-C54C \\sim K-C54D
 with sigma of 0.04
 C52-O6 \\sim C52-O6A
 with sigma of 0.02
 O5-C54C \\sim O5-C54D
 with sigma of 0.04
 C29-C31 \\sim C30-C32 \\sim C31-C33 \\sim C32-C34 \\sim C33-C35 \\sim C34-C36
\\sim C35-C29
 with sigma of 0.01
 K-O6 \\sim K-O6A
 with sigma of 0.02
3. Uiso/Uaniso restraints and constraints
Si1 \\sim Si2 \\sim C1 \\sim C2 \\sim C3 \\sim C4 \\sim C5 \\sim C6 \\sim C7
\\sim C8 \\sim C9 \\sim C10 \\sim C11 \\sim C12 \\sim C13 \\sim C14 \\sim C15
\\sim C16 \\sim C17 \\sim C18 \\sim C19 \\sim C20 \\sim C21 \\sim C22 \\sim C23
\\sim C24 \\sim C25 \\sim C26 \\sim C27 \\sim C28: within 2.5A with sigma of
0.005 and sigma for terminal atoms of 0.01 within 2.5A
O6 \\sim C54C: within 2A with sigma of 0.01 and sigma for terminal atoms of
0.02 within 2A
O6 \\sim O6A \\sim C53A \\sim C53B \\sim C54C \\sim C54D: within 2A with sigma
of 0.01 and sigma for terminal atoms of 0.02 within 2A
N2 \\sim C51 \\sim C52: within 2A with sigma of 0.01 and sigma for terminal
atoms of 0.02 within 2A
Uanis(C29) \\sim Ueq, Uanis(C30) \\sim Ueq, Uanis(C31) \\sim Ueq, Uanis(C32)
\\sim Ueq, Uanis(C33) \\sim Ueq, Uanis(C34) \\sim Ueq, Uanis(C35) \\sim Ueq,
Uanis(C36) \\sim Ueq: with sigma of 0.01 and sigma for terminal atoms of 0.02
4. Same fragment restrains
{Si2, C23, C24, C25, C26, C27, C28} sigma for 1-2: 0.01, 1-3: 0.04
as in
{Si1, C5, C6, C7, C8, C9, C10}
5. Others
 Sof(O6A)=Sof(C53B)=Sof(H53C)=Sof(H53D)=Sof(C54D)=Sof(H54C)=Sof(H54D)=0.5*(1-
 FVAR(2))
 Sof(O6)=Sof(C53A)=Sof(H53A)=Sof(H53B)=Sof(C54C)=Sof(H54A)=Sof(H54B)=0.5*FVAR(2)
 Fixed Sof: Si1(0.5) C5(0.5) H5A(0.5) H5B(0.5) H5C(0.5) C6(0.5) H6A(0.5)
 H6B(0.5) H6C(0.5) C7(0.5) C8(0.5) H8A(0.5) H8B(0.5) H8C(0.5) C9(0.5) H9A(0.5)
 H9B(0.5) H9C(0.5) C10(0.5) H10A(0.5) H10B(0.5) H10C(0.5) Si2(0.5) C23(0.5)
 H23A(0.5) H23B(0.5) H23C(0.5) C24(0.5) H24A(0.5) H24B(0.5) H24C(0.5) C25(0.5)
 C26(0.5) H26A(0.5) H26B(0.5) H26C(0.5) C27(0.5) H27A(0.5) H27B(0.5) H27C(0.5)
 C28(0.5) H28A(0.5) H28B(0.5) H28C(0.5) C1(0.5) C2(0.5) C3(0.5) C4(0.5)
 C11(0.5) C12(0.5) H12(0.5) C13(0.5) H13(0.5) C14(0.5) H14(0.5) C15(0.5)
 H15(0.5) C16(0.5) H16(0.5) C17(0.5) C18(0.5) H18(0.5) C19(0.5) H19(0.5)
 C20(0.5) H20(0.5) C21(0.5) H21(0.5) C22(0.5) H22(0.5) C29(0.5) H29(0.5)
 C30(0.5) H30(0.5) C31(0.5) H31(0.5) C32(0.5) H32(0.5) C33(0.5) H33(0.5)
 C34(0.5) H34(0.5) C35(0.5) H35(0.5) C36(0.5) H36(0.5) O1(0.5) O2(0.5) O3(0.5)
 O4(0.5) O5(0.5) N1(0.5) N2(0.5) C37(0.5) H37A(0.5) H37B(0.5) C38(0.5)
 H38A(0.5) H38B(0.5) C39(0.5) H39A(0.5) H39B(0.5) C40(0.5) H40A(0.5) H40B(0.5)
 C41(0.5) H41A(0.5) H41B(0.5) C42(0.5) H42A(0.5) H42B(0.5) C43(0.5) H43A(0.5)
 H43B(0.5) C44(0.5) H44A(0.5) H44B(0.5) C45(0.5) H45A(0.5) H45B(0.5) C46(0.5)
 H46A(0.5) H46B(0.5) C47(0.5) H47A(0.5) H47B(0.5) C48(0.5) H48A(0.5) H48B(0.5)
 C49(0.5) H49A(0.5) H49B(0.5) C50(0.5) H50A(0.5) H50B(0.5) C51(0.5) H51A(0.5)
 H51B(0.5) C52(0.5) H52A(0.5) H52B(0.5) C55(0.5) H55(0.5) C56(0.5) H56(0.5)
 C57(0.5) H57(0.5)
6.a Secondary CH2 refined with riding coordinates:
 C37(H37A,H37B), C38(H38A,H38B), C39(H39A,H39B), C40(H40A,H40B), C41(H41A,
 H41B), C42(H42A,H42B), C43(H43A,H43B), C44(H44A,H44B), C45(H45A,H45B),
 C46(H46A,H46B), C47(H47A,H47B), C48(H48A,H48B), C49(H49A,H49B), C50(H50A,H50B),
  C51(H51A,H51B), C52(H52A,H52B), C53A(H53A,H53B), C53B(H53C,H53D), C54C(H54A,
 H54B), C54D(H54C,H54D)
6.b Aromatic/amide H refined with riding coordinates:
 C12(H12), C13(H13), C14(H14), C15(H15), C16(H16), C18(H18), C19(H19),
 C20(H20), C21(H21), C22(H22), C29(H29), C30(H30), C31(H31), C32(H32), C33(H33),
  C34(H34), C35(H35), C36(H36), C55(H55), C56(H56), C57(H57)
6.c Idealised Me refined as rotating group:
 C5(H5A,H5B,H5C), C6(H6A,H6B,H6C), C8(H8A,H8B,H8C), C9(H9A,H9B,H9C), C10(H10A,
 H10B,H10C), C23(H23A,H23B,H23C), C24(H24A,H24B,H24C), C26(H26A,H26B,H26C),
 C27(H27A,H27B,H27C), C28(H28A,H28B,H28C)
;
_atom_sites_solution_hydrogens     geom
_atom_sites_solution_primary       dual
_atom_sites_solution_secondary     ?
loop_
  _atom_site_label
  _atom_site_type_symbol
  _atom_site_fract_x
  _atom_site_fract_y
  _atom_site_fract_z
  _atom_site_U_iso_or_equiv
  _atom_site_adp_type
  _atom_site_occupancy
  _atom_site_site_symmetry_order
  _atom_site_calc_flag
  _atom_site_refinement_flags_posn
  _atom_site_refinement_flags_adp
  _atom_site_refinement_flags_occupancy
  _atom_site_disorder_assembly
  _atom_site_disorder_group
 Sn Sn 0.67431(2) 0.750000 0.73743(2) 0.01796(6) Uani 1 2 d S T P . .
 Y Y 0.63762(2) 0.750000 0.92920(2) 0.01927(7) Uani 1 2 d S T P A .
 Si1 Si 0.55784(17) 0.92764(12) 0.76815(11) 0.0193(4) Uani 0.5 1 d D U P A -2
 C5 C 0.7313(4) 0.9521(3) 0.7659(3) 0.0307(11) Uani 0.5 1 d D U P A -2
 H5A H 0.739578 1.003006 0.742451 0.046 Uiso 0.5 1 calc R U P A -2
 H5B H 0.772806 0.915366 0.730974 0.046 Uiso 0.5 1 calc R U P A -2
 H5C H 0.772032 0.950800 0.823052 0.046 Uiso 0.5 1 calc R U P A -2
 C6 C 0.4937(6) 0.9990(3) 0.8415(3) 0.0297(14) Uani 0.5 1 d D U P A -2
 H6A H 0.520201 1.049911 0.825817 0.045 Uiso 0.5 1 calc R U P A -2
 H6B H 0.527158 0.987988 0.899090 0.045 Uiso 0.5 1 calc R U P A -2
 H6C H 0.400324 0.996183 0.837809 0.045 Uiso 0.5 1 calc R U P A -2
 C7 C 0.4805(5) 0.9515(2) 0.6592(2) 0.0232(8) Uani 0.5 1 d D U P A -2
 C8 C 0.5592(5) 0.9190(3) 0.5904(3) 0.0345(11) Uani 0.5 1 d D U P A -2
 H8A H 0.516849 0.930700 0.535250 0.052 Uiso 0.5 1 calc R U P A -2
 H8B H 0.566494 0.864008 0.597141 0.052 Uiso 0.5 1 calc R U P A -2
 H8C H 0.644600 0.941682 0.595049 0.052 Uiso 0.5 1 calc R U P A -2
 C9 C 0.4680(5) 1.0371(2) 0.6466(3) 0.0407(11) Uani 0.5 1 d D U P A -2
 H9A H 0.432324 1.047576 0.589319 0.061 Uiso 0.5 1 calc R U P A -2
 H9B H 0.552245 1.060717 0.655499 0.061 Uiso 0.5 1 calc R U P A -2
 H9C H 0.411220 1.057817 0.686751 0.061 Uiso 0.5 1 calc R U P A -2
 C10 C 0.3474(4) 0.9150(3) 0.6475(3) 0.0367(10) Uani 0.5 1 d D U P A -2
 H10A H 0.308729 0.926767 0.591325 0.055 Uiso 0.5 1 calc R U P A -2
 H10B H 0.293445 0.935092 0.689725 0.055 Uiso 0.5 1 calc R U P A -2
 H10C H 0.355248 0.860017 0.654061 0.055 Uiso 0.5 1 calc R U P A -2
 Si2 Si 0.59803(16) 0.56811(12) 0.79104(11) 0.0162(4) Uani 0.5 1 d D U P A -2
 C23 C 0.7768(4) 0.5569(3) 0.8000(3) 0.0302(12) Uani 0.5 1 d D U P A -2
 H23A H 0.798959 0.505234 0.784225 0.045 Uiso 0.5 1 calc R U P A -2
 H23B H 0.809824 0.566758 0.857898 0.045 Uiso 0.5 1 calc R U P A -2
 H23C H 0.814549 0.593020 0.762392 0.045 Uiso 0.5 1 calc R U P A -2
 C24 C 0.5353(6) 0.5031(3) 0.8712(3) 0.0272(13) Uani 0.5 1 d D U P A -2
 H24A H 0.573303 0.452764 0.866292 0.041 Uiso 0.5 1 calc R U P A -2
 H24B H 0.442290 0.499276 0.861687 0.041 Uiso 0.5 1 calc R U P A -2
 H24C H 0.557472 0.523258 0.927530 0.041 Uiso 0.5 1 calc R U P A -2
 C25 C 0.5438(4) 0.5268(2) 0.6844(2) 0.0216(8) Uani 0.5 1 d D U P A -2
 C26 C 0.6208(5) 0.5598(3) 0.6144(3) 0.0311(10) Uani 0.5 1 d D U P A -2
 H26A H 0.590018 0.537822 0.560358 0.047 Uiso 0.5 1 calc R U P A -2
 H26B H 0.711338 0.547705 0.626162 0.047 Uiso 0.5 1 calc R U P A -2
 H26C H 0.609816 0.614917 0.612305 0.047 Uiso 0.5 1 calc R U P A -2
 C27 C 0.4032(5) 0.5439(3) 0.6615(3) 0.0291(10) Uani 0.5 1 d D U P A -2
 H27A H 0.376386 0.519773 0.607840 0.044 Uiso 0.5 1 calc R U P A -2
 H27B H 0.391055 0.598811 0.656561 0.044 Uiso 0.5 1 calc R U P A -2
 H27C H 0.351909 0.524205 0.705297 0.044 Uiso 0.5 1 calc R U P A -2
 C28 C 0.5626(4) 0.4402(2) 0.6836(3) 0.0296(9) Uani 0.5 1 d D U P A -2
 H28A H 0.534783 0.420289 0.627986 0.044 Uiso 0.5 1 calc R U P A -2
 H28B H 0.512006 0.416950 0.725755 0.044 Uiso 0.5 1 calc R U P A -2
 H28C H 0.653055 0.428335 0.696529 0.044 Uiso 0.5 1 calc R U P A -2
 C1 C 0.5590(12) 0.8293(10) 0.7958(12) 0.0170(14) Uani 0.5 1 d . U P A -2
 C2 C 0.4380(16) 0.7883(10) 0.8298(14) 0.0174(12) Uani 0.5 1 d . U P A -2
 C3 C 0.4499(15) 0.7075(9) 0.8276(13) 0.0152(13) Uani 0.5 1 d . U P A -2
 C4 C 0.5415(12) 0.6727(9) 0.7976(12) 0.0154(13) Uani 0.5 1 d . U P A -2
 C11 C 0.3284(11) 0.8289(5) 0.8574(7) 0.0205(12) Uani 0.5 1 d . U P A -2
 C12 C 0.3362(10) 0.8709(7) 0.9304(5) 0.0231(12) Uani 0.5 1 d . U P A -2
 H12 H 0.413557 0.871196 0.965219 0.028 Uiso 0.5 1 calc R U P A -2
 C13 C 0.2304(6) 0.9139(4) 0.9546(4) 0.0226(12) Uani 0.5 1 d . U P A -2
 H13 H 0.237464 0.943851 1.004012 0.027 Uiso 0.5 1 calc R U P A -2
 C14 C 0.1191(5) 0.9112(3) 0.9055(3) 0.0245(10) Uani 0.5 1 d . U P A -2
 H14 H 0.048256 0.940468 0.920084 0.029 Uiso 0.5 1 calc R U P A -2
 C15 C 0.1083(4) 0.8671(3) 0.8361(3) 0.0264(8) Uani 0.5 1 d . U P A -2
 H15 H 0.029218 0.864952 0.803245 0.032 Uiso 0.5 1 calc R U P A -2
 C16 C 0.2101(4) 0.8252(3) 0.8125(3) 0.0240(8) Uani 0.5 1 d . U P A -2
 H16 H 0.199311 0.793230 0.764679 0.029 Uiso 0.5 1 calc R U P A -2
 C17 C 0.3423(10) 0.6609(5) 0.8655(7) 0.0185(11) Uani 0.5 1 d . U P A -2
 C18 C 0.2368(4) 0.6377(3) 0.8130(3) 0.0235(8) Uani 0.5 1 d . U P A -2
 H18 H 0.229368 0.654082 0.756283 0.028 Uiso 0.5 1 calc R U P A -2
 C19 C 0.1418(4) 0.5908(3) 0.8422(3) 0.0269(8) Uani 0.5 1 d . U P A -2
 H19 H 0.070420 0.576262 0.805814 0.032 Uiso 0.5 1 calc R U P A -2
 C20 C 0.1531(5) 0.5660(3) 0.9247(3) 0.0233(10) Uani 0.5 1 d . U P A -2
 H20 H 0.088905 0.535045 0.945745 0.028 Uiso 0.5 1 calc R U P A -2
 C21 C 0.2593(6) 0.5872(4) 0.9758(4) 0.0218(11) Uani 0.5 1 d . U P A -2
 H21 H 0.268250 0.569647 1.032108 0.026 Uiso 0.5 1 calc R U P A -2
 C22 C 0.3510(9) 0.6325(6) 0.9470(5) 0.0192(12) Uani 0.5 1 d . U P A -2
 H22 H 0.423246 0.645233 0.983624 0.023 Uiso 0.5 1 calc R U P A -2
 C29 C 0.8725(6) 0.77060(19) 0.9641(4) 0.029(2) Uani 0.5 1 d D U P A -1
 H29 H 0.938986 0.789113 0.932585 0.034 Uiso 0.5 1 calc R U P A -1
 C30 C 0.8098(5) 0.8287(3) 1.0039(3) 0.0371(14) Uani 0.5 1 d D U P A -1
 H30 H 0.845529 0.877247 0.995161 0.045 Uiso 0.5 1 calc R U P A -1
 C31 C 0.7058(5) 0.8312(3) 1.0540(3) 0.0409(17) Uani 0.5 1 d D U P A -1
 H31 H 0.686992 0.881193 1.071068 0.049 Uiso 0.5 1 calc R U P A -1
 C32 C 0.6232(9) 0.7775(4) 1.0847(8) 0.038(2) Uani 0.5 1 d D U P A -1
 H32 H 0.561058 0.799976 1.117036 0.045 Uiso 0.5 1 calc R U P A -1
 C33 C 0.6099(8) 0.6987(4) 1.0794(7) 0.038(2) Uani 0.5 1 d D U P A -1
 H33 H 0.541589 0.680119 1.109210 0.046 Uiso 0.5 1 calc R U P A -1
 C34 C 0.6750(5) 0.6414(3) 1.0400(3) 0.0372(15) Uani 0.5 1 d D U P A -1
 H34 H 0.640355 0.592652 1.049100 0.045 Uiso 0.5 1 calc R U P A -1
 C35 C 0.7784(5) 0.6386(3) 0.9905(3) 0.0383(14) Uani 0.5 1 d D U P A -1
 H35 H 0.797411 0.588474 0.973971 0.046 Uiso 0.5 1 calc R U P A -1
 C36 C 0.8609(5) 0.6919(3) 0.9595(4) 0.0339(16) Uani 0.5 1 d D U P A -1
 H36 H 0.923808 0.669385 0.927868 0.041 Uiso 0.5 1 calc R U P A -1
 K K 0.07144(5) 0.750000 0.35609(4) 0.02233(13) Uani 1 2 d DS T P . .
 O1 O 0.3274(2) 0.70869(14) 0.34489(15) 0.0230(6) Uani 0.5 1 d . . P B -1
 O2 O 0.2392(2) 0.7414(11) 0.50144(13) 0.017(2) Uani 0.5 1 d . . P B -1
 O3 O 0.0627(3) 0.87850(14) 0.24510(15) 0.0235(6) Uani 0.5 1 d . . P B -1
 O4 O -0.0660(3) 0.88566(14) 0.39519(17) 0.0283(6) Uani 0.5 1 d . . P B -1
 O5 O -0.1473(3) 0.6825(2) 0.38719(18) 0.0485(9) Uani 0.5 1 d D . P B -1
 O6 O -0.0414(6) 0.6353(4) 0.2545(4) 0.0278(15) Uani 0.277(4) 1 d D U P B -1
 O6A O -0.0611(7) 0.6664(4) 0.2271(5) 0.0301(18) Uani 0.223(4) 1 d D U P B -1
 N1 N -0.0334(4) 0.76872(16) 0.52366(19) 0.0238(11) Uani 0.5 1 d . . P B -1
 N2 N 0.1670(3) 0.73443(18) 0.18714(19) 0.0223(11) Uani 0.5 1 d . U P B -1
 C37 C 0.0709(4) 0.7746(2) 0.5892(2) 0.0306(10) Uani 0.5 1 d . . P B -1
 H37A H 0.037626 0.761690 0.643723 0.037 Uiso 0.5 1 calc R U P B -1
 H37B H 0.100102 0.827930 0.592518 0.037 Uiso 0.5 1 calc R U P B -1
 C38 C 0.1838(4) 0.7249(2) 0.5766(2) 0.0294(10) Uani 0.5 1 d . . P B -1
 H38A H 0.248511 0.731771 0.624302 0.035 Uiso 0.5 1 calc R U P B -1
 H38B H 0.156413 0.671274 0.575987 0.035 Uiso 0.5 1 calc R U P B -1
 C39 C 0.3569(3) 0.7084(2) 0.4934(2) 0.0257(9) Uani 0.5 1 d . . P B -1
 H39A H 0.347803 0.652611 0.493884 0.031 Uiso 0.5 1 calc R U P B -1
 H39B H 0.416165 0.723058 0.541697 0.031 Uiso 0.5 1 calc R U P B -1
 C40 C 0.4112(3) 0.73224(19) 0.4140(2) 0.0232(12) Uani 0.5 1 d . . P B -1
 H40A H 0.421230 0.787964 0.413171 0.028 Uiso 0.5 1 calc R U P B -1
 H40B H 0.496262 0.708972 0.410231 0.028 Uiso 0.5 1 calc R U P B -1
 C41 C 0.3806(3) 0.7236(2) 0.2674(2) 0.0264(9) Uani 0.5 1 d . . P B -1
 H41A H 0.464120 0.697947 0.266101 0.032 Uiso 0.5 1 calc R U P B -1
 H41B H 0.394064 0.778746 0.261026 0.032 Uiso 0.5 1 calc R U P B -1
 C42 C 0.2898(4) 0.6948(2) 0.1964(2) 0.0282(9) Uani 0.5 1 d . . P B -1
 H42A H 0.331734 0.699492 0.143244 0.034 Uiso 0.5 1 calc R U P B -1
 H42B H 0.273649 0.640367 0.205694 0.034 Uiso 0.5 1 calc R U P B -1
 C43 C 0.1828(5) 0.8098(3) 0.1502(3) 0.0314(10) Uani 0.5 1 d . . P B -1
 H43A H 0.196842 0.803653 0.090003 0.038 Uiso 0.5 1 calc R U P B -1
 H43B H 0.260029 0.833781 0.177813 0.038 Uiso 0.5 1 calc R U P B -1
 C44 C 0.0710(6) 0.8616(4) 0.1580(4) 0.0339(15) Uani 0.5 1 d . . P B -1
 H44A H 0.082734 0.908835 0.126128 0.041 Uiso 0.5 1 calc R U P B -1
 H44B H -0.008472 0.836764 0.134874 0.041 Uiso 0.5 1 calc R U P B -1
 C45 C -0.0416(4) 0.9280(2) 0.2569(3) 0.0293(9) Uani 0.5 1 d . . P B -1
 H45A H -0.123193 0.902010 0.240566 0.035 Uiso 0.5 1 calc R U P B -1
 H45B H -0.035797 0.973530 0.221297 0.035 Uiso 0.5 1 calc R U P B -1
 C46 C -0.0370(4) 0.9502(2) 0.3465(3) 0.0321(10) Uani 0.5 1 d . . P B -1
 H46A H 0.048999 0.969474 0.364890 0.039 Uiso 0.5 1 calc R U P B -1
 H46B H -0.099736 0.990926 0.354267 0.039 Uiso 0.5 1 calc R U P B -1
 C47 C -0.0656(4) 0.9031(2) 0.4818(2) 0.0304(9) Uani 0.5 1 d . . P B -1
 H47A H -0.119908 0.947947 0.489796 0.037 Uiso 0.5 1 calc R U P B -1
 H47B H 0.022273 0.914911 0.504701 0.037 Uiso 0.5 1 calc R U P B -1
 C48 C -0.1162(8) 0.8357(3) 0.5271(5) 0.0331(16) Uani 0.5 1 d . . P B -1
 H48A H -0.124491 0.849394 0.586461 0.040 Uiso 0.5 1 calc R U P B -1
 H48B H -0.202377 0.822936 0.501644 0.040 Uiso 0.5 1 calc R U P B -1
 C49 C -0.1042(7) 0.6978(4) 0.5329(4) 0.0280(14) Uani 0.5 1 d . . P B -1
 H49A H -0.145165 0.699406 0.586654 0.034 Uiso 0.5 1 calc R U P B -1
 H49B H -0.042860 0.655211 0.536014 0.034 Uiso 0.5 1 calc R U P B -1
 C50 C -0.2049(4) 0.6824(2) 0.4634(3) 0.0310(9) Uani 0.5 1 d . . P B -1
 H50A H -0.245221 0.632613 0.472210 0.037 Uiso 0.5 1 calc R U P B -1
 H50B H -0.271892 0.721829 0.462696 0.037 Uiso 0.5 1 calc R U P B -1
 C51 C 0.0766(5) 0.6907(3) 0.1322(3) 0.0365(10) Uani 0.5 1 d . U P B -1
 H51A H 0.121242 0.671552 0.084111 0.044 Uiso 0.5 1 calc R U P B -1
 H51B H 0.007501 0.724793 0.109725 0.044 Uiso 0.5 1 calc R U P B -1
 C52 C 0.0186(6) 0.6254(4) 0.1745(4) 0.0385(15) Uani 0.5 1 d D U P B -1
 H52A H -0.031427 0.592413 0.134170 0.046 Uiso 0.5 1 calc R U P B -1
 H52B H 0.083543 0.594776 0.207428 0.046 Uiso 0.5 1 calc R U P B -1
 C53A C -0.2326(11) 0.6662(9) 0.3164(6) 0.031(3) Uani 0.277(4) 1 d D U P B -1
 H53A H -0.305036 0.702169 0.313629 0.037 Uiso 0.277(4) 1 calc R U P B -1
 H53B H -0.266668 0.614227 0.320609 0.037 Uiso 0.277(4) 1 calc R U P B -1
 C53B C -0.2252(14) 0.6506(12) 0.3195(9) 0.034(3) Uani 0.223(4) 1 d D U P B -1
 H53C H -0.281009 0.690897 0.294023 0.040 Uiso 0.223(4) 1 calc R U P B -1
 H53D H -0.280913 0.611681 0.342218 0.040 Uiso 0.223(4) 1 calc R U P B -1
 C54C C -0.1614(7) 0.6734(5) 0.2410(4) 0.0336(17) Uani 0.277(4) 1 d D U P B -1
 H54A H -0.211297 0.650880 0.192192 0.040 Uiso 0.277(4) 1 calc R U P B -1
 H54B H -0.147044 0.727592 0.228774 0.040 Uiso 0.277(4) 1 calc R U P B -1
 C54D C -0.1546(9) 0.6158(6) 0.2532(6) 0.036(2) Uani 0.223(4) 1 d D U P B -1
 H54C H -0.112984 0.568674 0.274621 0.043 Uiso 0.223(4) 1 calc R U P B -1
 H54D H -0.214716 0.602601 0.204761 0.043 Uiso 0.223(4) 1 calc R U P B -1
 C55 C -0.0461(4) 0.4890(3) 0.5771(3) 0.0411(11) Uani 0.5 1 d . . P C 2
 H55 H -0.078003 0.481590 0.630494 0.049 Uiso 0.5 1 calc R U P C 2
 C56 C 0.1257(4) 0.5200(2) 0.4948(3) 0.0370(11) Uani 0.5 1 d . . P C 2
 H56 H 0.212328 0.533947 0.490972 0.044 Uiso 0.5 1 calc R U P C 2
 C57 C 0.0799(4) 0.5089(3) 0.5714(3) 0.0413(11) Uani 0.5 1 d . . P C 2
 H57 H 0.134869 0.514831 0.620962 0.050 Uiso 0.5 1 calc R U P C 2

loop_
  _atom_site_aniso_label
  _atom_site_aniso_U_11
  _atom_site_aniso_U_22
  _atom_site_aniso_U_33
  _atom_site_aniso_U_23
  _atom_site_aniso_U_13
  _atom_site_aniso_U_12
 Sn 0.01949(10) 0.01602(9) 0.01918(9) 0.000 0.00689(7) 0.000
 Y 0.01628(13) 0.02528(15) 0.01595(13) 0.000 -0.00082(10) 0.000
 Si1 0.0245(10) 0.0144(6) 0.0196(9) -0.0011(6) 0.0043(6) -0.0037(7)
 C5 0.034(3) 0.022(2) 0.036(3) -0.001(2) 0.002(2) -0.007(2)
 C6 0.047(4) 0.018(2) 0.025(3) 0.002(2) 0.008(2) -0.005(2)
 C7 0.033(2) 0.0174(19) 0.0196(19) 0.0057(15) 0.003(2) 0.001(2)
 C8 0.046(3) 0.033(3) 0.024(2) 0.0037(19) 0.006(2) 0.003(2)
 C9 0.068(3) 0.024(2) 0.029(2) 0.0064(18) 0.003(2) 0.005(2)
 C10 0.038(3) 0.038(3) 0.033(2) 0.011(2) -0.006(2) -0.002(2)
 Si2 0.0177(9) 0.0129(6) 0.0177(9) -0.0013(6) -0.0003(6) 0.0002(7)
 C23 0.020(2) 0.031(3) 0.039(3) -0.014(2) -0.003(2) 0.006(2)
 C24 0.040(3) 0.018(2) 0.025(3) 0.005(2) 0.007(2) 0.007(2)
 C25 0.0194(19) 0.0206(19) 0.0241(19) 0.0001(15) -0.0037(16) -0.0020(16)
 C26 0.042(3) 0.030(2) 0.022(2) -0.0086(18) 0.0078(19) -0.006(2)
 C27 0.029(2) 0.023(2) 0.034(2) -0.0044(18) -0.011(2) -0.001(2)
 C28 0.034(2) 0.0189(19) 0.034(2) -0.0051(17) -0.0054(18) 0.0036(17)
 C1 0.015(3) 0.019(2) 0.018(2) 0.005(2) 0.007(2) -0.005(2)
 C2 0.014(2) 0.0222(19) 0.0160(18) 0.006(2) 0.0027(19) -0.0042(19)
 C3 0.012(3) 0.020(2) 0.0143(19) 0.001(2) 0.002(2) -0.008(2)
 C4 0.014(3) 0.015(2) 0.017(2) 0.000(2) 0.003(2) -0.008(2)
 C11 0.022(2) 0.022(2) 0.018(2) 0.0054(19) 0.0047(18) 0.0005(18)
 C12 0.019(2) 0.025(2) 0.025(2) 0.005(2) -0.0010(19) 0.0004(18)
 C13 0.021(2) 0.0242(19) 0.023(2) 0.0007(19) 0.0046(18) 0.003(2)
 C14 0.018(2) 0.027(2) 0.029(2) 0.0022(17) 0.0025(17) 0.0054(16)
 C15 0.0219(18) 0.0265(19) 0.0308(18) 0.0034(16) 0.0017(15) 0.0036(16)
 C16 0.0210(17) 0.0256(18) 0.0250(17) 0.0023(16) -0.0001(14) 0.0013(16)
 C17 0.015(2) 0.020(2) 0.020(2) -0.0022(18) 0.0026(17) -0.0044(18)
 C18 0.0235(19) 0.0243(19) 0.0226(17) 0.0033(17) 0.0018(14) -0.0007(17)
 C19 0.0226(18) 0.0254(19) 0.033(2) 0.0006(17) 0.0025(15) -0.0066(16)
 C20 0.021(2) 0.023(2) 0.027(2) 0.0055(16) 0.0061(17) -0.0054(17)
 C21 0.019(2) 0.0220(19) 0.025(2) -0.0009(19) 0.0045(17) -0.0051(18)
 C22 0.020(2) 0.018(2) 0.019(2) 0.001(2) 0.0021(19) -0.0025(18)
 C29 0.0192(19) 0.040(7) 0.0259(19) 0.011(3) -0.0017(15) -0.011(2)
 C30 0.042(3) 0.032(3) 0.034(3) 0.009(3) -0.019(3) -0.018(3)
 C31 0.062(4) 0.027(3) 0.029(3) -0.012(2) -0.026(3) 0.019(3)
 C32 0.035(3) 0.061(5) 0.018(2) -0.007(3) 0.002(2) 0.020(3)
 C33 0.025(3) 0.064(5) 0.026(4) 0.020(4) -0.002(3) -0.014(3)
 C34 0.050(3) 0.028(3) 0.031(3) 0.015(2) -0.012(3) -0.016(3)
 C35 0.055(4) 0.027(3) 0.030(3) 0.004(2) -0.018(2) 0.010(3)
 C36 0.024(3) 0.045(5) 0.032(3) 0.003(3) -0.002(2) 0.017(3)
 K 0.0201(3) 0.0214(3) 0.0258(3) 0.000 0.0039(2) 0.000
 O1 0.0207(13) 0.0271(14) 0.0210(13) -0.0002(11) 0.0007(10) -0.0017(11)
 O2 0.0258(10) 0.004(8) 0.0218(9) 0.0005(14) 0.0008(8) 0.0032(16)
 O3 0.0262(16) 0.0218(14) 0.0222(14) 0.0005(11) 0.0011(12) 0.0057(12)
 O4 0.0329(15) 0.0173(14) 0.0358(15) -0.0004(12) 0.0094(12) 0.0016(12)
 O5 0.0280(16) 0.086(3) 0.0305(16) 0.0039(17) -0.0004(13) -0.0268(17)
 O6 0.028(3) 0.022(4) 0.032(3) 0.001(2) -0.004(2) 0.003(3)
 O6A 0.034(4) 0.018(4) 0.037(4) 0.002(3) -0.004(3) -0.004(3)
 N1 0.0293(17) 0.014(3) 0.0289(16) -0.0014(12) 0.0093(13) 0.0012(14)
 N2 0.0356(17) 0.009(4) 0.0212(14) -0.0027(14) -0.0030(12) 0.0068(13)
 C37 0.040(2) 0.029(3) 0.0235(19) -0.0055(14) 0.0059(17) -0.0024(16)
 C38 0.038(2) 0.033(3) 0.0172(17) 0.0019(14) 0.0024(16) -0.0011(16)
 C39 0.024(2) 0.025(2) 0.027(2) 0.0011(16) -0.0045(16) -0.0001(17)
 C40 0.0173(16) 0.022(4) 0.0300(18) 0.0007(14) -0.0024(13) -0.0023(14)
 C41 0.029(2) 0.027(2) 0.0248(19) 0.0020(14) 0.0083(16) 0.0020(15)
 C42 0.034(2) 0.028(2) 0.024(2) -0.0013(17) 0.0082(17) 0.0059(18)
 C43 0.047(3) 0.027(3) 0.021(2) 0.0013(19) 0.006(2) 0.008(2)
 C44 0.053(4) 0.027(3) 0.021(3) 0.002(2) -0.002(3) 0.014(3)
 C45 0.025(2) 0.022(2) 0.040(2) 0.0082(18) 0.0020(17) 0.0039(18)
 C46 0.039(2) 0.015(2) 0.044(2) 0.0021(18) 0.0146(19) 0.0031(18)
 C47 0.038(2) 0.020(2) 0.035(2) -0.0060(17) 0.0123(18) 0.0020(18)
 C48 0.037(3) 0.023(4) 0.041(3) -0.007(3) 0.020(2) 0.005(4)
 C49 0.033(3) 0.023(4) 0.030(3) 0.004(3) 0.015(2) -0.002(4)
 C50 0.022(2) 0.025(2) 0.047(3) 0.0012(19) 0.0107(18) -0.0030(18)
 C51 0.047(3) 0.031(3) 0.029(2) -0.012(2) -0.012(2) 0.009(2)
 C52 0.043(4) 0.035(4) 0.035(4) -0.018(3) -0.005(3) 0.000(3)
 C53A 0.022(4) 0.031(6) 0.038(4) 0.007(4) -0.008(3) -0.003(3)
 C53B 0.024(4) 0.034(6) 0.042(5) 0.005(4) -0.008(4) -0.009(4)
 C54C 0.033(3) 0.029(3) 0.035(3) 0.001(3) -0.017(3) 0.003(3)
 C54D 0.037(4) 0.029(4) 0.040(4) 0.005(3) -0.011(3) -0.012(3)
 C55 0.037(3) 0.044(3) 0.042(3) 0.000(2) 0.003(2) 0.006(2)
 C56 0.024(2) 0.027(2) 0.060(3) -0.004(2) 0.001(2) 0.0019(18)
 C57 0.032(2) 0.042(3) 0.048(3) -0.009(2) -0.011(2) 0.006(2)

_geom_special_details
;
 All esds (except the esd in the dihedral angle between two l.s. planes)
 are estimated using the full covariance matrix.  The cell esds are taken
 into account individually in the estimation of esds in distances, angles
 and torsion angles; correlations between esds in cell parameters are only
 used when they are defined by crystal symmetry.  An approximate (isotropic)
 treatment of cell esds is used for estimating esds involving l.s. planes.
;
loop_
  _geom_bond_atom_site_label_1
  _geom_bond_atom_site_label_2
  _geom_bond_distance
  _geom_bond_site_symmetry_2
  _geom_bond_publ_flag
 Sn Y 3.1192(3) . ?
 Sn C1 2.115(17) . ?
 Sn C4 2.222(16) . ?
 Y C1 2.632(18) . ?
 Y C2 2.62(2) . ?
 Y C3 2.571(19) . ?
 Y C4 2.643(18) . ?
 Y C29 2.516(6) . ?
 Y C30 2.512(5) . ?
 Y C31 2.517(6) . ?
 Y C32 2.549(11) . ?
 Y C33 2.604(10) . ?
 Y C34 2.621(6) . ?
 Y C35 2.608(5) . ?
 Y C36 2.573(6) . ?
 Si1 C5 1.877(5) . ?
 Si1 C6 1.880(5) . ?
 Si1 C7 1.913(5) . ?
 Si1 C1 1.792(18) . ?
 C5 H5A 0.9800 . ?
 C5 H5B 0.9800 . ?
 C5 H5C 0.9800 . ?
 C6 H6A 0.9800 . ?
 C6 H6B 0.9800 . ?
 C6 H6C 0.9800 . ?
 C7 C8 1.536(5) . ?
 C7 C9 1.530(5) . ?
 C7 C10 1.539(6) . ?
 C8 H8A 0.9800 . ?
 C8 H8B 0.9800 . ?
 C8 H8C 0.9800 . ?
 C9 H9A 0.9800 . ?
 C9 H9B 0.9800 . ?
 C9 H9C 0.9800 . ?
 C10 H10A 0.9800 . ?
 C10 H10B 0.9800 . ?
 C10 H10C 0.9800 . ?
 Si2 C23 1.884(4) . ?
 Si2 C24 1.878(5) . ?
 Si2 C25 1.903(4) . ?
 Si2 C4 1.946(17) . ?
 C23 H23A 0.9800 . ?
 C23 H23B 0.9800 . ?
 C23 H23C 0.9800 . ?
 C24 H24A 0.9800 . ?
 C24 H24B 0.9800 . ?
 C24 H24C 0.9800 . ?
 C25 C26 1.543(5) . ?
 C25 C27 1.525(5) . ?
 C25 C28 1.543(5) . ?
 C26 H26A 0.9800 . ?
 C26 H26B 0.9800 . ?
 C26 H26C 0.9800 . ?
 C27 H27A 0.9800 . ?
 C27 H27B 0.9800 . ?
 C27 H27C 0.9800 . ?
 C28 H28A 0.9800 . ?
 C28 H28B 0.9800 . ?
 C28 H28C 0.9800 . ?
 C1 C2 1.59(2) . ?
 C2 C3 1.434(6) . ?
 C2 C11 1.45(2) . ?
 C3 C4 1.27(2) . ?
 C3 C17 1.558(19) . ?
 C11 C12 1.381(13) . ?
 C11 C16 1.390(11) . ?
 C12 H12 0.9500 . ?
 C12 C13 1.423(12) . ?
 C13 H13 0.9500 . ?
 C13 C14 1.359(7) . ?
 C14 H14 0.9500 . ?
 C14 C15 1.353(7) . ?
 C15 H15 0.9500 . ?
 C15 C16 1.377(6) . ?
 C16 H16 0.9500 . ?
 C17 C18 1.400(11) . ?
 C17 C22 1.393(12) . ?
 C18 H18 0.9500 . ?
 C18 C19 1.404(6) . ?
 C19 H19 0.9500 . ?
 C19 C20 1.385(6) . ?
 C20 H20 0.9500 . ?
 C20 C21 1.384(7) . ?
 C21 H21 0.9500 . ?
 C21 C22 1.360(11) . ?
 C22 H22 0.9500 . ?
 C29 H29 0.9500 . ?
 C29 C30 1.399(5) . ?
 C29 C36 1.397(5) . ?
 C30 H30 0.9500 . ?
 C30 C31 1.403(5) . ?
 C31 H31 0.9500 . ?
 C31 C32 1.399(5) . ?
 C32 H32 0.9500 . ?
 C32 C33 1.400(5) . ?
 C33 H33 0.9500 . ?
 C33 C34 1.399(5) . ?
 C34 H34 0.9500 . ?
 C34 C35 1.392(5) . ?
 C35 H35 0.9500 . ?
 C35 C36 1.396(5) . ?
 C36 H36 0.9500 . ?
 K O1 2.806(3) . ?
 K O2 2.813(2) . ?
 K O3 2.878(3) . ?
 K O4 2.890(3) . ?
 K O5 2.669(3) . ?
 K O6 2.803(5) . ?
 K O6A 2.818(7) . ?
 K N1 2.991(3) . ?
 K N2 2.965(3) . ?
 K C53A 3.535(12) . ?
 K C54C 3.244(7) . ?
 O1 C40 1.423(4) . ?
 O1 C41 1.422(4) . ?
 O2 C38 1.405(6) . ?
 O2 C39 1.383(9) . ?
 O3 C44 1.434(6) . ?
 O3 C45 1.425(5) . ?
 O4 C46 1.426(5) . ?
 O4 C47 1.418(5) . ?
 O5 C50 1.402(5) . ?
 O5 C53A 1.419(10) . ?
 O5 C53B 1.423(12) . ?
 O6 C54C 1.432(9) . ?
 O6A C52 1.430(9) . ?
 O6A C54D 1.414(10) . ?
 N1 C37 1.463(5) . ?
 N1 C48 1.472(6) . ?
 N1 C49 1.470(7) . ?
 N2 C42 1.465(5) . ?
 N2 C43 1.470(5) . ?
 N2 C51 1.465(5) . ?
 C37 H37A 0.9900 . ?
 C37 H37B 0.9900 . ?
 C37 C38 1.502(5) . ?
 C38 H38A 0.9900 . ?
 C38 H38B 0.9900 . ?
 C39 H39A 0.9900 . ?
 C39 H39B 0.9900 . ?
 C39 C40 1.491(5) . ?
 C40 H40A 0.9900 . ?
 C40 H40B 0.9900 . ?
 C41 H41A 0.9900 . ?
 C41 H41B 0.9900 . ?
 C41 C42 1.514(5) . ?
 C42 H42A 0.9900 . ?
 C42 H42B 0.9900 . ?
 C43 H43A 0.9900 . ?
 C43 H43B 0.9900 . ?
 C43 C44 1.502(7) . ?
 C44 H44A 0.9900 . ?
 C44 H44B 0.9900 . ?
 C45 H45A 0.9900 . ?
 C45 H45B 0.9900 . ?
 C45 C46 1.483(6) . ?
 C46 H46A 0.9900 . ?
 C46 H46B 0.9900 . ?
 C47 H47A 0.9900 . ?
 C47 H47B 0.9900 . ?
 C47 C48 1.511(7) . ?
 C48 H48A 0.9900 . ?
 C48 H48B 0.9900 . ?
 C49 H49A 0.9900 . ?
 C49 H49B 0.9900 . ?
 C49 C50 1.500(8) . ?
 C50 H50A 0.9900 . ?
 C50 H50B 0.9900 . ?
 C51 H51A 0.9900 . ?
 C51 H51B 0.9900 . ?
 C51 C52 1.491(8) . ?
 C52 H52A 0.9900 . ?
 C52 H52B 0.9900 . ?
 C53A H53A 0.9900 . ?
 C53A H53B 0.9900 . ?
 C53A C54C 1.473(12) . ?
 C53B H53C 0.9900 . ?
 C53B H53D 0.9900 . ?
 C53B C54D 1.473(13) . ?
 C54C H54A 0.9900 . ?
 C54C H54B 0.9900 . ?
 C54D H54C 0.9900 . ?
 C54D H54D 0.9900 . ?
 C55 H55 0.9500 . ?
 C55 C56 1.379(6) 3_566 ?
 C55 C57 1.379(6) . ?
 C56 H56 0.9500 . ?
 C56 C57 1.364(7) . ?
 C57 H57 0.9500 . ?

loop_
  _geom_angle_atom_site_label_1
  _geom_angle_atom_site_label_2
  _geom_angle_atom_site_label_3
  _geom_angle
  _geom_angle_site_symmetry_1
  _geom_angle_site_symmetry_3
  _geom_angle_publ_flag
 C1 Sn Y 56.5(5) . . ?
 C1 Sn C4 79.38(12) . . ?
 C4 Sn Y 56.3(5) . . ?
 C1 Y C4 63.39(9) . . ?
 C2 Y C1 35.3(5) . . ?
 C2 Y C4 53.9(5) . . ?
 C3 Y C1 57.6(5) . . ?
 C3 Y C2 32.04(12) . . ?
 C3 Y C4 28.1(5) . . ?
 C29 Y C31 61.69(14) . . ?
 C29 Y C32 83.4(3) . . ?
 C29 Y C33 91.2(3) . . ?
 C29 Y C34 82.03(17) . . ?
 C29 Y C35 60.41(13) . . ?
 C29 Y C36 31.83(12) . . ?
 C30 Y C29 32.30(13) . . ?
 C30 Y C31 32.41(12) . . ?
 C30 Y C32 61.59(19) . . ?
 C30 Y C33 83.1(2) . . ?
 C30 Y C34 91.02(17) . . ?
 C30 Y C35 82.56(19) . . ?
 C30 Y C36 61.12(16) . . ?
 C31 Y C32 32.06(14) . . ?
 C31 Y C33 60.77(18) . . ?
 C31 Y C34 82.06(18) . . ?
 C31 Y C35 90.68(17) . . ?
 C31 Y C36 82.91(18) . . ?
 C32 Y C33 31.51(12) . . ?
 C32 Y C34 59.81(17) . . ?
 C32 Y C35 81.4(2) . . ?
 C32 Y C36 90.7(3) . . ?
 C33 Y C34 31.06(13) . . ?
 C33 Y C35 59.37(17) . . ?
 C35 Y C34 30.88(11) . . ?
 C36 Y C33 81.5(2) . . ?
 C36 Y C34 59.51(14) . . ?
 C36 Y C35 31.24(12) . . ?
 C5 Si1 C6 104.6(3) . . ?
 C5 Si1 C7 106.2(2) . . ?
 C6 Si1 C7 105.8(2) . . ?
 C1 Si1 C5 103.9(4) . . ?
 C1 Si1 C6 119.4(6) . . ?
 C1 Si1 C7 115.6(6) . . ?
 Si1 C5 H5A 109.5 . . ?
 Si1 C5 H5B 109.5 . . ?
 Si1 C5 H5C 109.5 . . ?
 H5A C5 H5B 109.5 . . ?
 H5A C5 H5C 109.5 . . ?
 H5B C5 H5C 109.5 . . ?
 Si1 C6 H6A 109.5 . . ?
 Si1 C6 H6B 109.5 . . ?
 Si1 C6 H6C 109.5 . . ?
 H6A C6 H6B 109.5 . . ?
 H6A C6 H6C 109.5 . . ?
 H6B C6 H6C 109.5 . . ?
 C8 C7 Si1 110.8(3) . . ?
 C8 C7 C10 106.9(4) . . ?
 C9 C7 Si1 111.4(3) . . ?
 C9 C7 C8 108.7(4) . . ?
 C9 C7 C10 109.2(4) . . ?
 C10 C7 Si1 109.8(3) . . ?
 C7 C8 H8A 109.5 . . ?
 C7 C8 H8B 109.5 . . ?
 C7 C8 H8C 109.5 . . ?
 H8A C8 H8B 109.5 . . ?
 H8A C8 H8C 109.5 . . ?
 H8B C8 H8C 109.5 . . ?
 C7 C9 H9A 109.5 . . ?
 C7 C9 H9B 109.5 . . ?
 C7 C9 H9C 109.5 . . ?
 H9A C9 H9B 109.5 . . ?
 H9A C9 H9C 109.5 . . ?
 H9B C9 H9C 109.5 . . ?
 C7 C10 H10A 109.5 . . ?
 C7 C10 H10B 109.5 . . ?
 C7 C10 H10C 109.5 . . ?
 H10A C10 H10B 109.5 . . ?
 H10A C10 H10C 109.5 . . ?
 H10B C10 H10C 109.5 . . ?
 C23 Si2 C25 104.9(2) . . ?
 C23 Si2 C4 113.7(4) . . ?
 C24 Si2 C23 106.5(3) . . ?
 C24 Si2 C25 106.3(2) . . ?
 C24 Si2 C4 114.8(6) . . ?
 C25 Si2 C4 109.9(6) . . ?
 Si2 C23 H23A 109.5 . . ?
 Si2 C23 H23B 109.5 . . ?
 Si2 C23 H23C 109.5 . . ?
 H23A C23 H23B 109.5 . . ?
 H23A C23 H23C 109.5 . . ?
 H23B C23 H23C 109.5 . . ?
 Si2 C24 H24A 109.5 . . ?
 Si2 C24 H24B 109.5 . . ?
 Si2 C24 H24C 109.5 . . ?
 H24A C24 H24B 109.5 . . ?
 H24A C24 H24C 109.5 . . ?
 H24B C24 H24C 109.5 . . ?
 C26 C25 Si2 111.5(3) . . ?
 C27 C25 Si2 111.0(3) . . ?
 C27 C25 C26 107.6(4) . . ?
 C27 C25 C28 108.5(3) . . ?
 C28 C25 Si2 110.9(3) . . ?
 C28 C25 C26 107.1(3) . . ?
 C25 C26 H26A 109.5 . . ?
 C25 C26 H26B 109.5 . . ?
 C25 C26 H26C 109.5 . . ?
 H26A C26 H26B 109.5 . . ?
 H26A C26 H26C 109.5 . . ?
 H26B C26 H26C 109.5 . . ?
 C25 C27 H27A 109.5 . . ?
 C25 C27 H27B 109.5 . . ?
 C25 C27 H27C 109.5 . . ?
 H27A C27 H27B 109.5 . . ?
 H27A C27 H27C 109.5 . . ?
 H27B C27 H27C 109.5 . . ?
 C25 C28 H28A 109.5 . . ?
 C25 C28 H28B 109.5 . . ?
 C25 C28 H28C 109.5 . . ?
 H28A C28 H28B 109.5 . . ?
 H28A C28 H28C 109.5 . . ?
 H28B C28 H28C 109.5 . . ?
 Sn C1 Y 81.4(5) . . ?
 Si1 C1 Sn 121.7(8) . . ?
 Si1 C1 Y 135.4(9) . . ?
 C2 C1 Sn 110.4(12) . . ?
 C2 C1 Y 72.1(11) . . ?
 C2 C1 Si1 122.2(12) . . ?
 C1 C2 Y 72.6(11) . . ?
 C3 C2 Y 72.0(15) . . ?
 C3 C2 C1 112(2) . . ?
 C3 C2 C11 124.8(16) . . ?
 C11 C2 Y 124.0(12) . . ?
 C11 C2 C1 123.4(13) . . ?
 C2 C3 Y 76.0(15) . . ?
 C2 C3 C17 116.7(17) . . ?
 C4 C3 Y 79.1(13) . . ?
 C4 C3 C2 124(2) . . ?
 C4 C3 C17 119.1(14) . . ?
 C17 C3 Y 117.0(11) . . ?
 Sn C4 Y 79.2(5) . . ?
 Si2 C4 Sn 110.8(7) . . ?
 Si2 C4 Y 115.7(7) . . ?
 C3 C4 Sn 112.8(13) . . ?
 C3 C4 Y 72.8(13) . . ?
 C3 C4 Si2 136.4(14) . . ?
 C12 C11 C2 121.6(11) . . ?
 C12 C11 C16 117.1(9) . . ?
 C16 C11 C2 121.2(11) . . ?
 C11 C12 H12 119.4 . . ?
 C11 C12 C13 121.2(7) . . ?
 C13 C12 H12 119.4 . . ?
 C12 C13 H13 120.6 . . ?
 C14 C13 C12 118.8(6) . . ?
 C14 C13 H13 120.6 . . ?
 C13 C14 H14 119.7 . . ?
 C15 C14 C13 120.6(5) . . ?
 C15 C14 H14 119.7 . . ?
 C14 C15 H15 119.5 . . ?
 C14 C15 C16 121.0(4) . . ?
 C16 C15 H15 119.5 . . ?
 C11 C16 H16 119.5 . . ?
 C15 C16 C11 121.1(6) . . ?
 C15 C16 H16 119.5 . . ?
 C18 C17 C3 119.1(11) . . ?
 C22 C17 C3 123.7(10) . . ?
 C22 C17 C18 116.7(8) . . ?
 C17 C18 H18 119.2 . . ?
 C17 C18 C19 121.6(6) . . ?
 C19 C18 H18 119.2 . . ?
 C18 C19 H19 120.3 . . ?
 C20 C19 C18 119.4(4) . . ?
 C20 C19 H19 120.3 . . ?
 C19 C20 H20 120.5 . . ?
 C21 C20 C19 118.9(5) . . ?
 C21 C20 H20 120.5 . . ?
 C20 C21 H21 119.4 . . ?
 C22 C21 C20 121.3(5) . . ?
 C22 C21 H21 119.4 . . ?
 C17 C22 H22 119.0 . . ?
 C21 C22 C17 122.0(7) . . ?
 C21 C22 H22 119.0 . . ?
 Y C29 H29 132.9 . . ?
 C30 C29 Y 73.7(3) . . ?
 C30 C29 H29 112.3 . . ?
 C36 C29 Y 76.3(5) . . ?
 C36 C29 H29 112.3 . . ?
 C36 C29 C30 135.4(5) . . ?
 Y C30 H30 135.0 . . ?
 C29 C30 Y 74.0(3) . . ?
 C29 C30 H30 113.0 . . ?
 C29 C30 C31 134.1(5) . . ?
 C31 C30 Y 74.0(3) . . ?
 C31 C30 H30 113.0 . . ?
 Y C31 H31 134.8 . . ?
 C30 C31 Y 73.6(3) . . ?
 C30 C31 H31 112.4 . . ?
 C32 C31 Y 75.3(5) . . ?
 C32 C31 C30 135.2(5) . . ?
 C32 C31 H31 112.4 . . ?
 Y C32 H32 134.8 . . ?
 C31 C32 Y 72.7(4) . . ?
 C31 C32 H32 112.2 . . ?
 C31 C32 C33 135.5(6) . . ?
 C33 C32 Y 76.4(9) . . ?
 C33 C32 H32 112.2 . . ?
 Y C33 H33 136.4 . . ?
 C32 C33 Y 72.1(8) . . ?
 C32 C33 H33 112.9 . . ?
 C34 C33 Y 75.1(4) . . ?
 C34 C33 C32 134.2(6) . . ?
 C34 C33 H33 112.9 . . ?
 Y C34 H34 136.7 . . ?
 C33 C34 Y 73.8(4) . . ?
 C33 C34 H34 112.4 . . ?
 C35 C34 Y 74.1(3) . . ?
 C35 C34 C33 135.3(4) . . ?
 C35 C34 H34 112.4 . . ?
 Y C35 H35 136.3 . . ?
 C34 C35 Y 75.1(3) . . ?
 C34 C35 H35 112.4 . . ?
 C34 C35 C36 135.3(4) . . ?
 C36 C35 Y 73.0(3) . . ?
 C36 C35 H35 112.4 . . ?
 Y C36 H36 136.7 . . ?
 C29 C36 Y 71.8(5) . . ?
 C29 C36 H36 112.5 . . ?
 C35 C36 Y 75.8(3) . . ?
 C35 C36 C29 135.0(6) . . ?
 C35 C36 H36 112.5 . . ?
 O1 K O2 59.65(13) . . ?
 O1 K O3 98.73(7) . . ?
 O1 K O4 136.60(8) . . ?
 O1 K O6A 103.92(17) . . ?
 O1 K N1 120.38(9) . . ?
 O1 K N2 61.67(8) . . ?
 O1 K C53A 137.5(2) . . ?
 O1 K C54C 122.75(15) . . ?
 O2 K O3 122.7(4) . . ?
 O2 K O4 99.1(3) . . ?
 O2 K O6A 145.2(4) . . ?
 O2 K N1 61.07(11) . . ?
 O2 K N2 120.89(10) . . ?
 O2 K C53A 128.9(3) . . ?
 O2 K C54C 147.7(4) . . ?
 O3 K O4 59.10(7) . . ?
 O3 K N1 117.93(8) . . ?
 O3 K N2 60.57(8) . . ?
 O3 K C53A 103.5(3) . . ?
 O3 K C54C 89.50(15) . . ?
 O4 K N1 59.38(8) . . ?
 O4 K N2 118.89(8) . . ?
 O4 K C53A 85.8(2) . . ?
 O4 K C54C 95.76(15) . . ?
 O5 K O1 137.64(10) . . ?
 O5 K O2 108.5(2) . . ?
 O5 K O3 118.64(9) . . ?
 O5 K O4 83.02(11) . . ?
 O5 K O6 56.80(14) . . ?
 O5 K O6A 61.12(16) . . ?
 O5 K N1 60.12(9) . . ?
 O5 K N2 118.95(9) . . ?
 O5 K C53A 21.09(19) . . ?
 O5 K C54C 45.28(15) . . ?
 O6 K O1 98.10(13) . . ?
 O6 K O2 130.6(4) . . ?
 O6 K O3 102.72(15) . . ?
 O6 K O4 121.86(14) . . ?
 O6 K O6A 14.79(13) . . ?
 O6 K N1 115.50(14) . . ?
 O6 K N2 64.07(14) . . ?
 O6 K C53A 42.0(2) . . ?
 O6 K C54C 26.10(18) . . ?
 O6A K O3 88.32(18) . . ?
 O6A K O4 111.40(18) . . ?
 O6A K N1 121.21(16) . . ?
 O6A K N2 57.82(16) . . ?
 O6A K C53A 42.2(2) . . ?
 O6A K C54C 19.30(19) . . ?
 N1 K C53A 79.50(17) . . ?
 N1 K C54C 103.96(15) . . ?
 N2 K N1 177.88(9) . . ?
 N2 K C53A 99.30(17) . . ?
 N2 K C54C 74.77(15) . . ?
 C54C K C53A 24.62(19) . . ?
 C40 O1 K 114.51(19) . . ?
 C41 O1 K 116.69(19) . . ?
 C41 O1 C40 111.2(3) . . ?
 C38 O2 K 116.3(2) . . ?
 C39 O2 K 117.1(4) . . ?
 C39 O2 C38 115.1(8) . . ?
 C44 O3 K 115.7(3) . . ?
 C45 O3 K 113.0(2) . . ?
 C45 O3 C44 111.1(3) . . ?
 C46 O4 K 114.4(2) . . ?
 C47 O4 K 115.3(2) . . ?
 C47 O4 C46 112.0(3) . . ?
 C50 O5 K 126.7(2) . . ?
 C50 O5 C53A 113.9(5) . . ?
 C50 O5 C53B 113.5(6) . . ?
 C53A O5 K 116.3(5) . . ?
 C53A O5 C53B 11.7(15) . . ?
 C53B O5 K 119.3(7) . . ?
 C54C O6 K 94.4(4) . . ?
 C52 O6A K 114.6(5) . . ?
 C54D O6A K 115.6(5) . . ?
 C54D O6A C52 107.7(7) . . ?
 C37 N1 K 110.0(2) . . ?
 C37 N1 C48 109.2(4) . . ?
 C37 N1 C49 110.3(4) . . ?
 C48 N1 K 112.4(3) . . ?
 C49 N1 K 102.7(3) . . ?
 C49 N1 C48 112.1(3) . . ?
 C42 N2 K 108.0(2) . . ?
 C42 N2 C43 110.3(3) . . ?
 C43 N2 K 109.8(2) . . ?
 C51 N2 K 110.3(3) . . ?
 C51 N2 C42 109.6(3) . . ?
 C51 N2 C43 108.9(3) . . ?
 N1 C37 H37A 108.6 . . ?
 N1 C37 H37B 108.6 . . ?
 N1 C37 C38 114.8(3) . . ?
 H37A C37 H37B 107.5 . . ?
 C38 C37 H37A 108.6 . . ?
 C38 C37 H37B 108.6 . . ?
 O2 C38 C37 112.1(6) . . ?
 O2 C38 H38A 109.2 . . ?
 O2 C38 H38B 109.2 . . ?
 C37 C38 H38A 109.2 . . ?
 C37 C38 H38B 109.2 . . ?
 H38A C38 H38B 107.9 . . ?
 O2 C39 H39A 109.4 . . ?
 O2 C39 H39B 109.4 . . ?
 O2 C39 C40 111.3(5) . . ?
 H39A C39 H39B 108.0 . . ?
 C40 C39 H39A 109.4 . . ?
 C40 C39 H39B 109.4 . . ?
 O1 C40 C39 108.9(3) . . ?
 O1 C40 H40A 109.9 . . ?
 O1 C40 H40B 109.9 . . ?
 C39 C40 H40A 109.9 . . ?
 C39 C40 H40B 109.9 . . ?
 H40A C40 H40B 108.3 . . ?
 O1 C41 H41A 109.9 . . ?
 O1 C41 H41B 109.9 . . ?
 O1 C41 C42 108.9(3) . . ?
 H41A C41 H41B 108.3 . . ?
 C42 C41 H41A 109.9 . . ?
 C42 C41 H41B 109.9 . . ?
 N2 C42 C41 114.6(3) . . ?
 N2 C42 H42A 108.6 . . ?
 N2 C42 H42B 108.6 . . ?
 C41 C42 H42A 108.6 . . ?
 C41 C42 H42B 108.6 . . ?
 H42A C42 H42B 107.6 . . ?
 N2 C43 H43A 108.8 . . ?
 N2 C43 H43B 108.8 . . ?
 N2 C43 C44 113.9(4) . . ?
 H43A C43 H43B 107.7 . . ?
 C44 C43 H43A 108.8 . . ?
 C44 C43 H43B 108.8 . . ?
 O3 C44 C43 108.2(4) . . ?
 O3 C44 H44A 110.0 . . ?
 O3 C44 H44B 110.0 . . ?
 C43 C44 H44A 110.0 . . ?
 C43 C44 H44B 110.0 . . ?
 H44A C44 H44B 108.4 . . ?
 O3 C45 H45A 109.9 . . ?
 O3 C45 H45B 109.9 . . ?
 O3 C45 C46 108.7(3) . . ?
 H45A C45 H45B 108.3 . . ?
 C46 C45 H45A 109.9 . . ?
 C46 C45 H45B 109.9 . . ?
 O4 C46 C45 108.9(3) . . ?
 O4 C46 H46A 109.9 . . ?
 O4 C46 H46B 109.9 . . ?
 C45 C46 H46A 109.9 . . ?
 C45 C46 H46B 109.9 . . ?
 H46A C46 H46B 108.3 . . ?
 O4 C47 H47A 109.9 . . ?
 O4 C47 H47B 109.9 . . ?
 O4 C47 C48 108.8(4) . . ?
 H47A C47 H47B 108.3 . . ?
 C48 C47 H47A 109.9 . . ?
 C48 C47 H47B 109.9 . . ?
 N1 C48 C47 112.6(5) . . ?
 N1 C48 H48A 109.1 . . ?
 N1 C48 H48B 109.1 . . ?
 C47 C48 H48A 109.1 . . ?
 C47 C48 H48B 109.1 . . ?
 H48A C48 H48B 107.8 . . ?
 N1 C49 H49A 108.6 . . ?
 N1 C49 H49B 108.6 . . ?
 N1 C49 C50 114.5(5) . . ?
 H49A C49 H49B 107.6 . . ?
 C50 C49 H49A 108.6 . . ?
 C50 C49 H49B 108.6 . . ?
 O5 C50 C49 108.5(4) . . ?
 O5 C50 H50A 110.0 . . ?
 O5 C50 H50B 110.0 . . ?
 C49 C50 H50A 110.0 . . ?
 C49 C50 H50B 110.0 . . ?
 H50A C50 H50B 108.4 . . ?
 N2 C51 H51A 108.8 . . ?
 N2 C51 H51B 108.8 . . ?
 N2 C51 C52 113.9(4) . . ?
 H51A C51 H51B 107.7 . . ?
 C52 C51 H51A 108.8 . . ?
 C52 C51 H51B 108.8 . . ?
 O6A C52 C51 98.8(5) . . ?
 O6A C52 H52A 112.0 . . ?
 O6A C52 H52B 112.0 . . ?
 C51 C52 H52A 112.0 . . ?
 C51 C52 H52B 112.0 . . ?
 H52A C52 H52B 109.7 . . ?
 K C53A H53A 115.0 . . ?
 K C53A H53B 134.7 . . ?
 O5 C53A K 42.6(4) . . ?
 O5 C53A H53A 110.1 . . ?
 O5 C53A H53B 110.1 . . ?
 O5 C53A C54C 107.9(8) . . ?
 H53A C53A H53B 108.4 . . ?
 C54C C53A K 66.6(5) . . ?
 C54C C53A H53A 110.1 . . ?
 C54C C53A H53B 110.1 . . ?
 O5 C53B H53C 108.6 . . ?
 O5 C53B H53D 108.6 . . ?
 O5 C53B C54D 114.8(10) . . ?
 H53C C53B H53D 107.5 . . ?
 C54D C53B H53C 108.6 . . ?
 C54D C53B H53D 108.6 . . ?
 K C54C H54A 161.2 . . ?
 K C54C H54B 65.8 . . ?
 O6 C54C K 59.5(3) . . ?
 O6 C54C C53A 109.4(8) . . ?
 O6 C54C H54A 109.8 . . ?
 O6 C54C H54B 109.8 . . ?
 C53A C54C K 88.8(5) . . ?
 C53A C54C H54A 109.8 . . ?
 C53A C54C H54B 109.8 . . ?
 H54A C54C H54B 108.3 . . ?
 O6A C54D C53B 110.3(10) . . ?
 O6A C54D H54C 109.6 . . ?
 O6A C54D H54D 109.6 . . ?
 C53B C54D H54C 109.6 . . ?
 C53B C54D H54D 109.6 . . ?
 H54C C54D H54D 108.1 . . ?
 C56 C55 H55 120.0 3_566 . ?
 C56 C55 C57 120.0(4) 3_566 . ?
 C57 C55 H55 120.0 . . ?
 C55 C56 H56 120.0 3_566 . ?
 C57 C56 H56 120.0 . . ?
 C55 C57 H57 120.0 . . ?
 C56 C57 C55 120.0(4) . . ?
 C56 C57 H57 120.0 . . ?

loop_
  _geom_torsion_atom_site_label_1
  _geom_torsion_atom_site_label_2
  _geom_torsion_atom_site_label_3
  _geom_torsion_atom_site_label_4
  _geom_torsion
  _geom_torsion_site_symmetry_1
  _geom_torsion_site_symmetry_2
  _geom_torsion_site_symmetry_3
  _geom_torsion_site_symmetry_4
  _geom_torsion_publ_flag
 Sn C1 C2 Y 73.2(9) . . . . ?
 Sn C1 C2 C3 11(3) . . . . ?
 Sn C1 C2 C11 -167.1(13) . . . . ?
 Y C1 C2 C3 -62(2) . . . . ?
 Y C1 C2 C11 119.7(19) . . . . ?
 Y C2 C3 C4 -66(3) . . . . ?
 Y C2 C3 C17 113.4(17) . . . . ?
 Y C2 C11 C12 20.7(16) . . . . ?
 Y C2 C11 C16 -157.4(8) . . . . ?
 Y C3 C4 Sn -70.0(11) . . . . ?
 Y C3 C4 Si2 109(2) . . . . ?
 Y C3 C17 C18 178.7(7) . . . . ?
 Y C3 C17 C22 -9.3(14) . . . . ?
 Y C29 C30 C31 47.3(6) . . . . ?
 Y C29 C36 C35 -46.1(10) . . . . ?
 Y C30 C31 C32 47.7(10) . . . . ?
 Y C31 C32 C33 48(2) . . . . ?
 Y C32 C33 C34 46.4(18) . . . . ?
 Y C33 C34 C35 45.6(9) . . . . ?
 Y C34 C35 C36 45.6(7) . . . . ?
 Y C35 C36 C29 44.9(10) . . . . ?
 Si1 C1 C2 Y -132.9(15) . . . . ?
 Si1 C1 C2 C3 165.4(16) . . . . ?
 Si1 C1 C2 C11 -13(3) . . . . ?
 C5 Si1 C1 Sn -46.2(10) . . . . ?
 C5 Si1 C1 Y 65.9(10) . . . . ?
 C5 Si1 C1 C2 162.8(16) . . . . ?
 C6 Si1 C1 Sn -162.1(6) . . . . ?
 C6 Si1 C1 Y -50.0(10) . . . . ?
 C6 Si1 C1 C2 46.9(19) . . . . ?
 C7 Si1 C1 Sn 69.7(9) . . . . ?
 C7 Si1 C1 Y -178.2(7) . . . . ?
 C7 Si1 C1 C2 -81.3(18) . . . . ?
 C1 C2 C3 Y 62.1(19) . . . . ?
 C1 C2 C3 C4 -4(5) . . . . ?
 C1 C2 C3 C17 175.6(8) . . . . ?
 C1 C2 C11 C12 -70(2) . . . . ?
 C1 C2 C11 C16 111.8(18) . . . . ?
 C2 C3 C4 Sn -5(4) . . . . ?
 C2 C3 C4 Y 65(3) . . . . ?
 C2 C3 C4 Si2 174.1(17) . . . . ?
 C2 C3 C17 C18 92(2) . . . . ?
 C2 C3 C17 C22 -97(2) . . . . ?
 C2 C11 C12 C13 176.4(10) . . . . ?
 C2 C11 C16 C15 -176.3(9) . . . . ?
 C3 C2 C11 C12 112(3) . . . . ?
 C3 C2 C11 C16 -67(3) . . . . ?
 C3 C17 C18 C19 175.1(8) . . . . ?
 C3 C17 C22 C21 -174.8(10) . . . . ?
 C4 C3 C17 C18 -89(2) . . . . ?
 C4 C3 C17 C22 83(2) . . . . ?
 C11 C2 C3 Y -119(2) . . . . ?
 C11 C2 C3 C4 174.5(12) . . . . ?
 C11 C2 C3 C17 -6(4) . . . . ?
 C11 C12 C13 C14 2.0(13) . . . . ?
 C12 C11 C16 C15 5.5(12) . . . . ?
 C12 C13 C14 C15 1.5(9) . . . . ?
 C13 C14 C15 C16 -1.4(8) . . . . ?
 C14 C15 C16 C11 -2.3(8) . . . . ?
 C16 C11 C12 C13 -5.3(14) . . . . ?
 C17 C3 C4 Sn 175.0(10) . . . . ?
 C17 C3 C4 Y -115.0(17) . . . . ?
 C17 C3 C4 Si2 -5(4) . . . . ?
 C17 C18 C19 C20 -0.8(8) . . . . ?
 C18 C17 C22 C21 -2.7(14) . . . . ?
 C18 C19 C20 C21 -1.1(8) . . . . ?
 C19 C20 C21 C22 1.1(10) . . . . ?
 C20 C21 C22 C17 0.9(13) . . . . ?
 C22 C17 C18 C19 2.7(11) . . . . ?
 C29 C30 C31 Y -47.3(7) . . . . ?
 C29 C30 C31 C32 0.3(14) . . . . ?
 C30 C29 C36 Y 48.9(9) . . . . ?
 C30 C29 C36 C35 2.8(19) . . . . ?
 C30 C31 C32 Y -47.2(9) . . . . ?
 C30 C31 C32 C33 1(3) . . . . ?
 C31 C32 C33 Y -46.9(19) . . . . ?
 C31 C32 C33 C34 0(4) . . . . ?
 C32 C33 C34 Y -45.5(19) . . . . ?
 C32 C33 C34 C35 0(3) . . . . ?
 C33 C34 C35 Y -45.5(9) . . . . ?
 C33 C34 C35 C36 0.0(14) . . . . ?
 C34 C35 C36 Y -46.2(7) . . . . ?
 C34 C35 C36 C29 -1.3(15) . . . . ?
 C36 C29 C30 Y -49.7(10) . . . . ?
 C36 C29 C30 C31 -2.4(15) . . . . ?
 K O1 C40 C39 50.6(3) . . . . ?
 K O1 C41 C42 -48.2(3) . . . . ?
 K O2 C38 C37 -49.5(11) . . . . ?
 K O2 C39 C40 40.9(11) . . . . ?
 K O3 C44 C43 -49.7(6) . . . . ?
 K O3 C45 C46 54.2(4) . . . . ?
 K O4 C46 C45 47.5(4) . . . . ?
 K O4 C47 C48 -55.4(5) . . . . ?
 K O5 C50 C49 -22.7(5) . . . . ?
 K O5 C53A C54C 14.8(13) . . . . ?
 K O5 C53B C54D 35.9(19) . . . . ?
 K O6 C54C C53A -76.5(8) . . . . ?
 K O6A C52 C51 -68.2(6) . . . . ?
 K O6A C54D C53B 40.1(12) . . . . ?
 K N1 C37 C38 -37.5(3) . . . . ?
 K N1 C48 C47 -39.8(6) . . . . ?
 K N1 C49 C50 -56.7(6) . . . . ?
 K N2 C42 C41 -45.7(4) . . . . ?
 K N2 C43 C44 -46.7(5) . . . . ?
 K N2 C51 C52 -39.7(4) . . . . ?
 K C53A C54C O6 56.9(5) . . . . ?
 O1 C41 C42 N2 65.3(4) . . . . ?
 O2 C39 C40 O1 -61.0(8) . . . . ?
 O3 C45 C46 O4 -68.8(4) . . . . ?
 O4 C47 C48 N1 64.5(6) . . . . ?
 O5 C53A C54C K -10.9(9) . . . . ?
 O5 C53A C54C O6 46.0(12) . . . . ?
 O5 C53B C54D O6A -50.2(19) . . . . ?
 N1 C37 C38 O2 60.1(7) . . . . ?
 N1 C49 C50 O5 56.6(7) . . . . ?
 N2 C43 C44 O3 66.5(6) . . . . ?
 N2 C51 C52 O6A 70.7(6) . . . . ?
 C37 N1 C48 C47 82.6(6) . . . . ?
 C37 N1 C49 C50 -174.0(4) . . . . ?
 C38 O2 C39 C40 -177.0(8) . . . . ?
 C39 O2 C38 C37 168.1(9) . . . . ?
 C40 O1 C41 C42 177.9(3) . . . . ?
 C41 O1 C40 C39 -174.4(3) . . . . ?
 C42 N2 C43 C44 -165.5(4) . . . . ?
 C42 N2 C51 C52 79.0(5) . . . . ?
 C43 N2 C42 C41 74.3(4) . . . . ?
 C43 N2 C51 C52 -160.2(4) . . . . ?
 C44 O3 C45 C46 -173.8(4) . . . . ?
 C45 O3 C44 C43 179.7(4) . . . . ?
 C46 O4 C47 C48 171.5(4) . . . . ?
 C47 O4 C46 C45 -179.0(3) . . . . ?
 C48 N1 C37 C38 -161.3(4) . . . . ?
 C48 N1 C49 C50 64.1(6) . . . . ?
 C49 N1 C37 C38 75.1(5) . . . . ?
 C49 N1 C48 C47 -154.8(6) . . . . ?
 C50 O5 C53A K 161.3(8) . . . . ?
 C50 O5 C53A C54C 176.2(7) . . . . ?
 C50 O5 C53B C54D -151.6(12) . . . . ?
 C51 N2 C42 C41 -165.8(3) . . . . ?
 C51 N2 C43 C44 74.1(5) . . . . ?
 C52 O6A C54D C53B 169.7(10) . . . . ?
 C53A O5 C50 C49 178.3(8) . . . . ?
 C53A O5 C53B C54D 114(5) . . . . ?
 C53B O5 C50 C49 165.5(10) . . . . ?
 C53B O5 C53A K -108(5) . . . . ?
 C53B O5 C53A C54C -93(5) . . . . ?
 C54D O6A C52 C51 161.6(7) . . . . ?
 C55 C56 C57 C55 -0.4(8) 3_566 . . . ?
 C56 C55 C57 C56 0.4(8) 3_566 . . . ?

_shelx_res_file
;
TITL xf540a-crypt-tol_a.res in P2(1)/m
    xf541a_crypt.res
    created by SHELXL-2019/2 at 10:37:12 on 18-Apr-2024
CELL 0.71073 10.5104 17.6611 15.9895 90 94.326 90
ZERR 2 0.0002 0.0005 0.0004 0 0.002 0
LATT 1
SYMM -X,0.5+Y,-Z
SFAC C H K N O Si Sn Y
UNIT 114 174 2 4 12 4 2 2
SADI 0.01 C29 C30 C30 C31 C31 C32 C32 C33 C33 C34 C34 C35 C35 C36 C36 C29
SIMU 0.005 0.01 2.5 Si1 Si2 C1 > C4 C5 > C10 C11 > C22 C23 > C28
SIMU 0.01 0.02 2 O6 C54C
SADI C53A O5 C53B O5
SADI C53A C54C C53B C54D
SIMU 0.01 0.02 2 O6 O6A C53A > C54D
SADI O6 C54C O6A C54D
SADI 0.04 C52 C54C C52 C54D
SADI 0.04 C53A O6 C53B O6A
SIMU 0.01 0.02 2.5 O5
SADI 0.04 K C54C K C54D
SADI C52 O6 C52 O6A
SADI 0.04 O5 C54C O5 C54D
SADI 0.01 C29 C31 C30 C32 C31 C33 C32 C34 C33 C35 C34 C36 C35 C29
SIMU 0.01 0.02 2 N2 C51 C52
ISOR 0.01 0.02 C29 > C36
SADI K O6 K O6A

L.S. 20
PLAN  20
SIZE 0.244 0.246 0.346
TEMP -163
CONF
FREE C54D C54C
FREE C54D C53A
FREE C54D H54a
BIND C54C C53A
FREE C54C C53B
FREE C54C H54d
FREE O6 C54D
FREE O6 H54c
FREE O6 C52
FREE H54d H54a
FREE C53A H53d
FREE C53A H53c
BIND C53B C54D
BIND C53B O5
FREE C53B C53A
FREE C53B H53b
FREE C53B H53a
FREE H53c H53a
BIND O4 K
FREE O6A C54C
FREE O6A O6
FREE O6A H54b
FREE H53d H53b
list 4
BOND $H
MORE -1
fmap 2 53
acta
OMIT -3 52
OMIT -2 2 1
OMIT -2 4 1
OMIT -1 0 1
OMIT -1 0 2
OMIT -1 2 1
OMIT -1 2 2
OMIT -1 4 1
OMIT 0 0 2
OMIT 0 0 3
OMIT 0 2 0
OMIT 0 2 1
OMIT 0 2 2
OMIT 0 2 3
OMIT 0 4 0
OMIT 0 4 1
OMIT 0 4 2
OMIT 0 4 3
OMIT 0 6 1
OMIT 1 0 0
OMIT 1 0 1
OMIT 1 0 2
OMIT 1 2 0
OMIT 1 2 1
OMIT 1 2 2
OMIT 1 4 0
OMIT 1 4 2
OMIT 1 6 0
OMIT 2 0 0
OMIT 2 0 2
REM <olex2.extras>
REM <HklSrc "%.\\XF541A_crypt.hkl">
REM </olex2.extras>

WGHT    0.023800    1.222600
FVAR       0.39837   0.55354
SN    7    0.674306    0.750000    0.737428    10.50000    0.01949    0.01602 =
         0.01918    0.00000    0.00689    0.00000
Y     8    0.637620    0.750000    0.929198    10.50000    0.01628    0.02528 =
         0.01595    0.00000   -0.00082    0.00000
SAME 0.01 0.04 Si2 > C28
PART -2
SI1   6    0.557841    0.927637    0.768155    10.50000    0.02447    0.01438 =
         0.01955   -0.00112    0.00432   -0.00368
C5    1    0.731280    0.952127    0.765887    10.50000    0.03429    0.02205 =
         0.03570   -0.00116    0.00193   -0.00663
AFIX 137
H5A   2    0.739578    1.003006    0.742451    10.50000   -1.50000
H5B   2    0.772806    0.915366    0.730974    10.50000   -1.50000
H5C   2    0.772032    0.950800    0.823052    10.50000   -1.50000
AFIX   0
C6    1    0.493703    0.998969    0.841498    10.50000    0.04702    0.01779 =
         0.02515    0.00157    0.00766   -0.00478
AFIX 137
H6A   2    0.520201    1.049911    0.825817    10.50000   -1.50000
H6B   2    0.527158    0.987988    0.899090    10.50000   -1.50000
H6C   2    0.400324    0.996183    0.837809    10.50000   -1.50000
AFIX   0
C7    1    0.480536    0.951474    0.659202    10.50000    0.03266    0.01737 =
         0.01963    0.00566    0.00260    0.00088
C8    1    0.559240    0.919031    0.590439    10.50000    0.04629    0.03330 =
         0.02437    0.00366    0.00551    0.00330
AFIX 137
H8A   2    0.516849    0.930700    0.535250    10.50000   -1.50000
H8B   2    0.566494    0.864008    0.597141    10.50000   -1.50000
H8C   2    0.644600    0.941682    0.595049    10.50000   -1.50000
AFIX   0
C9    1    0.467950    1.037090    0.646556    10.50000    0.06840    0.02421 =
         0.02925    0.00643    0.00298    0.00535
AFIX 137
H9A   2    0.432324    1.047576    0.589319    10.50000   -1.50000
H9B   2    0.552245    1.060717    0.655499    10.50000   -1.50000
H9C   2    0.411220    1.057817    0.686751    10.50000   -1.50000
AFIX   0
C10   1    0.347404    0.915029    0.647517    10.50000    0.03833    0.03778 =
         0.03260    0.01072   -0.00609   -0.00245
AFIX 137
H10A  2    0.308729    0.926767    0.591325    10.50000   -1.50000
H10B  2    0.293445    0.935092    0.689725    10.50000   -1.50000
H10C  2    0.355248    0.860017    0.654061    10.50000   -1.50000
AFIX   0
SI2   6    0.598033    0.568107    0.791043    10.50000    0.01771    0.01285 =
         0.01772   -0.00125   -0.00030    0.00021
C23   1    0.776780    0.556940    0.799959    10.50000    0.01962    0.03136 =
         0.03889   -0.01412   -0.00344    0.00576
AFIX 137
H23A  2    0.798959    0.505234    0.784225    10.50000   -1.50000
H23B  2    0.809824    0.566758    0.857898    10.50000   -1.50000
H23C  2    0.814549    0.593020    0.762392    10.50000   -1.50000
AFIX   0
C24   1    0.535274    0.503080    0.871220    10.50000    0.03950    0.01780 =
         0.02506    0.00540    0.00680    0.00686
AFIX 137
H24A  2    0.573303    0.452764    0.866292    10.50000   -1.50000
H24B  2    0.442290    0.499276    0.861687    10.50000   -1.50000
H24C  2    0.557472    0.523258    0.927530    10.50000   -1.50000
AFIX   0
C25   1    0.543790    0.526822    0.684357    10.50000    0.01937    0.02059 =
         0.02408    0.00012   -0.00372   -0.00202
C26   1    0.620764    0.559828    0.614414    10.50000    0.04155    0.03023 =
         0.02230   -0.00855    0.00780   -0.00604
AFIX 137
H26A  2    0.590018    0.537822    0.560358    10.50000   -1.50000
H26B  2    0.711338    0.547705    0.626162    10.50000   -1.50000
H26C  2    0.609816    0.614917    0.612305    10.50000   -1.50000
AFIX   0
C27   1    0.403222    0.543932    0.661468    10.50000    0.02895    0.02263 =
         0.03358   -0.00438   -0.01079   -0.00128
AFIX 137
H27A  2    0.376386    0.519773    0.607840    10.50000   -1.50000
H27B  2    0.391055    0.598811    0.656561    10.50000   -1.50000
H27C  2    0.351909    0.524205    0.705297    10.50000   -1.50000
AFIX   0
C28   1    0.562627    0.440200    0.683587    10.50000    0.03426    0.01891 =
         0.03431   -0.00511   -0.00539    0.00362
AFIX 137
H28A  2    0.534783    0.420289    0.627986    10.50000   -1.50000
H28B  2    0.512006    0.416950    0.725755    10.50000   -1.50000
H28C  2    0.653055    0.428335    0.696529    10.50000   -1.50000
AFIX   0
C1    1    0.558979    0.829292    0.795836    10.50000    0.01491    0.01925 =
         0.01778    0.00523    0.00688   -0.00476
C2    1    0.438025    0.788329    0.829834    10.50000    0.01442    0.02218 =
         0.01599    0.00577    0.00272   -0.00418
C3    1    0.449885    0.707453    0.827634    10.50000    0.01190    0.01955 =
         0.01433    0.00116    0.00190   -0.00833
C4    1    0.541547    0.672746    0.797648    10.50000    0.01377    0.01539 =
         0.01739    0.00023    0.00311   -0.00811
C11   1    0.328441    0.828882    0.857442    10.50000    0.02197    0.02183 =
         0.01819    0.00537    0.00468    0.00046
C12   1    0.336171    0.870928    0.930445    10.50000    0.01863    0.02532 =
         0.02487    0.00495   -0.00097    0.00035
AFIX  43
H12   2    0.413557    0.871196    0.965219    10.50000   -1.20000
AFIX   0
C13   1    0.230415    0.913854    0.954561    10.50000    0.02109    0.02418 =
         0.02304    0.00069    0.00458    0.00281
AFIX  43
H13   2    0.237464    0.943851    1.004012    10.50000   -1.20000
AFIX   0
C14   1    0.119075    0.911151    0.905522    10.50000    0.01807    0.02651 =
         0.02898    0.00221    0.00245    0.00544
AFIX  43
H14   2    0.048256    0.940468    0.920084    10.50000   -1.20000
AFIX   0
C15   1    0.108269    0.867055    0.836145    10.50000    0.02186    0.02652 =
         0.03075    0.00343    0.00175    0.00361
AFIX  43
H15   2    0.029218    0.864952    0.803245    10.50000   -1.20000
AFIX   0
C16   1    0.210103    0.825173    0.812490    10.50000    0.02101    0.02560 =
         0.02502    0.00233   -0.00009    0.00133
AFIX  43
H16   2    0.199311    0.793230    0.764679    10.50000   -1.20000
AFIX   0
C17   1    0.342293    0.660857    0.865516    10.50000    0.01541    0.02037 =
         0.01997   -0.00216    0.00262   -0.00440
C18   1    0.236816    0.637695    0.813030    10.50000    0.02352    0.02429 =
         0.02257    0.00327    0.00182   -0.00073
AFIX  43
H18   2    0.229368    0.654082    0.756283    10.50000   -1.20000
AFIX   0
C19   1    0.141802    0.590839    0.842242    10.50000    0.02256    0.02535 =
         0.03287    0.00063    0.00246   -0.00663
AFIX  43
H19   2    0.070420    0.576262    0.805814    10.50000   -1.20000
AFIX   0
C20   1    0.153058    0.566049    0.924655    10.50000    0.02061    0.02319 =
         0.02677    0.00552    0.00606   -0.00540
AFIX  43
H20   2    0.088905    0.535045    0.945745    10.50000   -1.20000
AFIX   0
C21   1    0.259266    0.587168    0.975798    10.50000    0.01928    0.02198 =
         0.02470   -0.00087    0.00453   -0.00514
AFIX  43
H21   2    0.268250    0.569647    1.032108    10.50000   -1.20000
AFIX   0
C22   1    0.351013    0.632512    0.947013    10.50000    0.02002    0.01843 =
         0.01913    0.00084    0.00211   -0.00246
AFIX  43
H22   2    0.423246    0.645233    0.983624    10.50000   -1.20000
AFIX   0
PART -1
C29   1    0.872490    0.770604    0.964106    10.50000    0.01925    0.04032 =
         0.02591    0.01094   -0.00173   -0.01131
AFIX  43
H29   2    0.938986    0.789113    0.932585    10.50000   -1.20000
AFIX   0
C30   1    0.809820    0.828735    1.003929    10.50000    0.04215    0.03154 =
         0.03435    0.00897   -0.01880   -0.01809
AFIX  43
H30   2    0.845529    0.877247    0.995161    10.50000   -1.20000
AFIX   0
C31   1    0.705820    0.831170    1.053976    10.50000    0.06214    0.02726 =
         0.02896   -0.01175   -0.02565    0.01926
AFIX  43
H31   2    0.686992    0.881193    1.071068    10.50000   -1.20000
AFIX   0
C32   1    0.623226    0.777501    1.084716    10.50000    0.03462    0.06087 =
         0.01759   -0.00665    0.00245    0.01970
AFIX  43
H32   2    0.561058    0.799976    1.117036    10.50000   -1.20000
AFIX   0
C33   1    0.609930    0.698735    1.079423    10.50000    0.02535    0.06399 =
         0.02553    0.01990   -0.00216   -0.01360
AFIX  43
H33   2    0.541589    0.680119    1.109210    10.50000   -1.20000
AFIX   0
C34   1    0.675015    0.641375    1.039974    10.50000    0.04998    0.02829 =
         0.03107    0.01512   -0.01206   -0.01600
AFIX  43
H34   2    0.640355    0.592652    1.049100    10.50000   -1.20000
AFIX   0
C35   1    0.778421    0.638623    0.990546    10.50000    0.05482    0.02670 =
         0.02997    0.00380   -0.01844    0.01025
AFIX  43
H35   2    0.797411    0.588474    0.973971    10.50000   -1.20000
AFIX   0
C36   1    0.860865    0.691910    0.959517    10.50000    0.02385    0.04503 =
         0.03203    0.00266   -0.00249    0.01694
AFIX  43
H36   2    0.923808    0.669385    0.927868    10.50000   -1.20000
AFIX   0

PART 0
K     3    0.071440    0.750000    0.356088    10.50000    0.02015    0.02140 =
         0.02575    0.00000    0.00386    0.00000
PART -1
O1    5    0.327365    0.708690    0.344886    10.50000    0.02071    0.02710 =
         0.02096   -0.00017    0.00072   -0.00175
O2    5    0.239173    0.741428    0.501438    10.50000    0.02579    0.00401 =
         0.02179    0.00046    0.00076    0.00323
O3    5    0.062707    0.878504    0.245102    10.50000    0.02617    0.02183 =
         0.02225    0.00051    0.00106    0.00568
O4    5   -0.066000    0.885663    0.395185    10.50000    0.03290    0.01731 =
         0.03583   -0.00040    0.00940    0.00158
O5    5   -0.147265    0.682481    0.387190    10.50000    0.02796    0.08650 =
         0.03054    0.00387   -0.00036   -0.02676
O6    5   -0.041378    0.635316    0.254524    20.50000    0.02846    0.02181 =
         0.03221    0.00086   -0.00434    0.00264
O6A   5   -0.061136    0.666434    0.227119   -20.50000    0.03433    0.01784 =
         0.03699    0.00206   -0.00442   -0.00446
N1    4   -0.033438    0.768722    0.523657    10.50000    0.02933    0.01424 =
         0.02891   -0.00137    0.00934    0.00123
N2    4    0.167019    0.734434    0.187138    10.50000    0.03562    0.00935 =
         0.02122   -0.00268   -0.00301    0.00680
C37   1    0.070935    0.774639    0.589229    10.50000    0.04009    0.02878 =
         0.02349   -0.00549    0.00589   -0.00241
AFIX  23
H37A  2    0.037626    0.761690    0.643723    10.50000   -1.20000
H37B  2    0.100102    0.827930    0.592518    10.50000   -1.20000
AFIX   0
C38   1    0.183814    0.724916    0.576620    10.50000    0.03787    0.03299 =
         0.01725    0.00185    0.00244   -0.00110
AFIX  23
H38A  2    0.248511    0.731771    0.624302    10.50000   -1.20000
H38B  2    0.156413    0.671274    0.575987    10.50000   -1.20000
AFIX   0
C39   1    0.356875    0.708400    0.493357    10.50000    0.02403    0.02482 =
         0.02720    0.00112   -0.00452   -0.00005
AFIX  23
H39A  2    0.347803    0.652611    0.493884    10.50000   -1.20000
H39B  2    0.416165    0.723058    0.541697    10.50000   -1.20000
AFIX   0
C40   1    0.411194    0.732239    0.414014    10.50000    0.01735    0.02158 =
         0.02999    0.00073   -0.00241   -0.00227
AFIX  23
H40A  2    0.421230    0.787964    0.413171    10.50000   -1.20000
H40B  2    0.496262    0.708972    0.410231    10.50000   -1.20000
AFIX   0
C41   1    0.380564    0.723631    0.267369    10.50000    0.02891    0.02650 =
         0.02476    0.00198    0.00830    0.00201
AFIX  23
H41A  2    0.464120    0.697947    0.266101    10.50000   -1.20000
H41B  2    0.394064    0.778746    0.261026    10.50000   -1.20000
AFIX   0
C42   1    0.289793    0.694837    0.196404    10.50000    0.03366    0.02834 =
         0.02353   -0.00130    0.00825    0.00587
AFIX  23
H42A  2    0.331734    0.699492    0.143244    10.50000   -1.20000
H42B  2    0.273649    0.640367    0.205694    10.50000   -1.20000
AFIX   0
C43   1    0.182808    0.809756    0.150163    10.50000    0.04684    0.02705 =
         0.02068    0.00127    0.00593    0.00821
AFIX  23
H43A  2    0.196842    0.803653    0.090003    10.50000   -1.20000
H43B  2    0.260029    0.833781    0.177813    10.50000   -1.20000
AFIX   0
C44   1    0.071035    0.861580    0.157958    10.50000    0.05315    0.02688 =
         0.02103    0.00180   -0.00192    0.01359
AFIX  23
H44A  2    0.082734    0.908835    0.126128    10.50000   -1.20000
H44B  2   -0.008472    0.836764    0.134874    10.50000   -1.20000
AFIX   0
C45   1   -0.041582    0.927964    0.256872    10.50000    0.02532    0.02236 =
         0.04005    0.00818    0.00200    0.00385
AFIX  23
H45A  2   -0.123193    0.902010    0.240566    10.50000   -1.20000
H45B  2   -0.035797    0.973530    0.221297    10.50000   -1.20000
AFIX   0
C46   1   -0.037027    0.950181    0.346482    10.50000    0.03933    0.01480 =
         0.04395    0.00210    0.01463    0.00315
AFIX  23
H46A  2    0.048999    0.969474    0.364890    10.50000   -1.20000
H46B  2   -0.099736    0.990926    0.354267    10.50000   -1.20000
AFIX   0
C47   1   -0.065622    0.903109    0.481781    10.50000    0.03772    0.01974 =
         0.03525   -0.00598    0.01229    0.00196
AFIX  23
H47A  2   -0.119908    0.947947    0.489796    10.50000   -1.20000
H47B  2    0.022273    0.914911    0.504701    10.50000   -1.20000
AFIX   0
C48   1   -0.116247    0.835699    0.527074    10.50000    0.03724    0.02325 =
         0.04149   -0.00655    0.02004    0.00526
AFIX  23
H48A  2   -0.124491    0.849394    0.586461    10.50000   -1.20000
H48B  2   -0.202377    0.822936    0.501644    10.50000   -1.20000
AFIX   0
C49   1   -0.104248    0.697815    0.532905    10.50000    0.03271    0.02322 =
         0.02991    0.00363    0.01501   -0.00212
AFIX  23
H49A  2   -0.145165    0.699406    0.586654    10.50000   -1.20000
H49B  2   -0.042860    0.655211    0.536014    10.50000   -1.20000
AFIX   0
C50   1   -0.204920    0.682365    0.463444    10.50000    0.02229    0.02535 =
         0.04653    0.00117    0.01074   -0.00300
AFIX  23
H50A  2   -0.245221    0.632613    0.472210    10.50000   -1.20000
H50B  2   -0.271892    0.721829    0.462696    10.50000   -1.20000
AFIX   0
C51   1    0.076607    0.690692    0.132204    10.50000    0.04745    0.03134 =
         0.02852   -0.01239   -0.01176    0.00864
AFIX  23
H51A  2    0.121242    0.671552    0.084111    10.50000   -1.20000
H51B  2    0.007501    0.724793    0.109725    10.50000   -1.20000
AFIX   0
C52   1    0.018649    0.625360    0.174493    10.50000    0.04328    0.03538 =
         0.03549   -0.01754   -0.00531    0.00023
AFIX  23
H52A  2   -0.031427    0.592413    0.134170    10.50000   -1.20000
H52B  2    0.083543    0.594776    0.207428    10.50000   -1.20000
AFIX   0
C53A  1   -0.232554    0.666229    0.316438    20.50000    0.02244    0.03143 =
         0.03754    0.00663   -0.00848   -0.00259
AFIX  23
H53A  2   -0.305036    0.702169    0.313629    20.50000   -1.20000
H53B  2   -0.266668    0.614227    0.320609    20.50000   -1.20000
AFIX   0
C53B  1   -0.225184    0.650626    0.319510   -20.50000    0.02373    0.03353 =
         0.04213    0.00458   -0.00848   -0.00905
AFIX  23
H53C  2   -0.281009    0.690897    0.294023   -20.50000   -1.20000
H53D  2   -0.280913    0.611681    0.342218   -20.50000   -1.20000
AFIX   0
C54C  1   -0.161369    0.673427    0.240953    20.50000    0.03350    0.02921 =
         0.03504    0.00145   -0.01715    0.00337
AFIX  23
H54A  2   -0.211297    0.650880    0.192192    20.50000   -1.20000
H54B  2   -0.147044    0.727592    0.228774    20.50000   -1.20000
AFIX   0
C54D  1   -0.154596    0.615848    0.253202   -20.50000    0.03676    0.02907 =
         0.03997    0.00499   -0.01110   -0.01230
AFIX  23
H54C  2   -0.112984    0.568674    0.274621   -20.50000   -1.20000
H54D  2   -0.214716    0.602601    0.204761   -20.50000   -1.20000
AFIX   0

PART 2
C55   1   -0.046067    0.489039    0.577085    10.50000    0.03676    0.04438 =
         0.04195   -0.00013    0.00255    0.00647
AFIX  43
H55   2   -0.078003    0.481590    0.630494    10.50000   -1.20000
AFIX   0
C56   1    0.125672    0.519996    0.494822    10.50000    0.02425    0.02671 =
         0.05960   -0.00449    0.00099    0.00192
AFIX  43
H56   2    0.212328    0.533947    0.490972    10.50000   -1.20000
AFIX   0
C57   1    0.079930    0.508892    0.571438    10.50000    0.03156    0.04248 =
         0.04769   -0.00856   -0.01077    0.00563
AFIX  43
H57   2    0.134869    0.514831    0.620962    10.50000   -1.20000
AFIX   0
HKLF 4


REM  xf540a-crypt-tol_a.res in P2(1)/m
REM wR2 = 0.0520, GooF = S = 1.038, Restrained GooF = 1.032 for all data
REM R1 = 0.0248 for 5101 Fo > 4sig(Fo) and 0.0364 for all 5991 data
REM 660 parameters refined using 517 restraints

END

WGHT      0.0238      1.2237

REM Highest difference peak  0.295,  deepest hole -0.407,  1-sigma level  0.052
Q1    1   0.7521  0.7500  0.6965  10.50000  0.05    0.30
Q2    1   0.5605  0.7500  0.9617  10.50000  0.05    0.26
Q3    1   0.6415  0.7500  0.7970  10.50000  0.05    0.22
Q4    1   0.1440  0.8173  0.8384  11.00000  0.05    0.22
Q5    1   0.5853  0.7500  0.7740  10.50000  0.05    0.22
Q6    1   0.2770  0.8222  0.8472  11.00000  0.05    0.22
Q7    1   0.8005  0.7500  0.7471  10.50000  0.05    0.21
Q8    1   0.5791  0.7500  1.0134  10.50000  0.05    0.21
Q9    1   0.6408  0.8155  1.0363  11.00000  0.05    0.21
Q10   1  -0.0181  0.7500  0.4843  10.50000  0.05    0.20
Q11   1   0.7261  0.5775  0.9592  11.00000  0.05    0.20
Q12   1   0.3884  0.8188  0.8397  11.00000  0.05    0.20
Q13   1   0.3624  0.7500  0.7595  10.50000  0.05    0.20
Q14   1   0.1499  0.7500  0.2362  10.50000  0.05    0.20
Q15   1   0.5659  0.8733  0.8019  11.00000  0.05    0.20
Q16   1   0.5166  0.5537  0.7124  11.00000  0.05    0.19
Q17   1   0.3046  0.6241  0.4947  11.00000  0.05    0.19
Q18   1   0.6493  0.8188  0.7978  11.00000  0.05    0.19
Q19   1   0.6618  0.8019  0.8227  11.00000  0.05    0.19
Q20   1   0.0621  0.8511  0.4372  11.00000  0.05    0.19
;
_shelx_res_checksum                45292
_shelx_hkl_file
;
  -4 -14  -8    8.90    7.58
  -4  -3  -8   11.19    2.14
  -3 -16  -6  736.24   16.80
  -3 -13  -7  191.79    9.81
  -2 -15  -5   26.74    9.09
  -2 -12  -6   45.59    7.08
  -2 -11  -6 1164.70   15.59
  -2  -5  -6 1832.76   12.03
  -1 -16  -3  160.93   10.99
  -1 -13  -4   -0.22    7.30
   0 -15  -1  129.70   10.19
   0 -13  -2  130.77    9.15
   1 -17   4   47.79    9.82
   1 -13   1   47.54    7.97
   1 -10   0  481.37    9.76
   1  -9   0  831.02   11.11
   1  -7   0  264.82    5.95
   1  -2   2   70.06    1.55
   2 -12   6   44.06    6.66
   2 -11   5    1.86    5.57
   2  -6   5 3639.39   16.37
  -4 -15  -8   23.91    8.40
  -3 -14  -7    3.84    7.75
  -2 -13  -6  224.22    9.92
  -1 -14  -4  621.92   14.47
  -1 -10  -5  408.47    9.67
  -1  -9  -5  757.85   11.03
  -1  -8  -5   32.00    5.01
  -1   2  -1 4987.76   11.49
   0 -16  -1   87.02   10.56
   0 -10  -3  640.43   11.01
   0  -9  -3   12.89    4.83
   0  -8  -3  260.22    6.53
   1 -16   2   -0.83    8.86
   1 -12   0  226.73    9.41
   1 -11   0 1592.76   17.33
   1  -6   0  657.58    7.82
   1   1   6 6293.50   14.03
   2 -14   6   78.35    9.06
   2 -14   7  254.45   10.36
   2 -13   5  161.77    9.05
   2 -12   5 2345.54   21.33
   2 -11   4  675.00   11.56
   2  -9   4   36.27    4.51
   2  -7   4  447.64    7.19
   2  -5   5    7.57    2.21
   2  -4   6  323.72    3.91
   2  -3   8    3.42    1.14
  -3 -15  -7  167.12   10.47
  -2 -14  -6   84.40    8.97
  -2  -4  -6  314.80    4.93
  -1 -15  -4   -5.94    7.73
  -1 -12  -5  552.84   12.06
  -1 -11  -5  486.52   11.16
  -1  -3  -4  217.30    3.34
   0 -17  -1  399.61   14.76
   0 -15  -2   83.87    9.94
   0 -12  -3    6.46    6.88
   0 -11  -3  185.70    7.75
   1 -17   2  195.31   11.02
   1 -15   1  139.34   10.41
   1 -13   0  602.68   13.39
   2 -15   6  180.06   10.53
   2 -15   7  214.65   10.41
   2 -14   5  804.54   15.13
   2 -12   4    8.75    6.22
   2  -6   4   52.08    3.41
  -3 -12  -8  219.36    9.03
  -3 -11  -8    7.51    6.02
  -3  -8  -8   63.13    4.86
  -2 -16  -6   71.65   10.59
  -2 -15  -6  172.93   10.88
  -2 -10  -7  779.64   12.81
  -1 -16  -4  462.24   14.20
  -1 -14  -5   46.98    7.51
  -1 -13  -5  641.13   13.67
  -1  -6  -5  977.66    9.72
   0 -16  -2  408.82   14.02
   0 -13  -3  107.64    8.70
   0  -6  -3 1210.42   10.60
   0  -3  -2    9.44    1.62
   1 -16   1 1323.04   20.83
   1 -15   0  832.93   16.28
   1 -14   0    4.20    8.31
   1 -11  -1 1506.37   16.92
   1 -10  -1  673.98   11.14
   1  -9  -1 2142.01   17.41
   1  -5   0  855.82    7.73
   1  -3   1 3449.27   11.35
   2 -16   6   73.21    9.69
   2 -13   4  187.48    8.96
   2 -12   3  221.97    8.98
   2 -11   3    3.90    5.65
   2  -9   3    7.51    4.14
  -3 -14  -8   29.37    8.18
  -3 -13  -8    9.85    7.44
  -2 -13  -7  277.48   10.73
  -2 -12  -7  407.78   11.08
  -2 -11  -7  661.41   12.50
  -2  -9  -7  451.68    8.99
  -2  -8  -7  125.26    5.11
   0  -5  -3  274.40    5.00
   1 -17   1  222.61   13.05
   1 -16   0  130.58   11.04
   1 -13  -1  515.20   12.64
   1 -12  -1   32.53    5.38
   2 -17   7  101.72   10.28
   2 -15   4  163.60   10.06
   2 -14   3  163.11    9.64
   2 -13   3   71.20    8.03
   2  -7   3   19.31    3.13
   2  -5   4 1182.58    8.69
   2  -3   7 1032.64    4.78
  -3 -15  -8   -4.56    7.94
  -2 -14  -7  254.71   10.76
  -2  -1  -5    3.64    0.76
  -1 -16  -5   69.39   10.42
  -1 -10  -6  558.82   10.96
   0 -16  -3   11.19    9.65
   0 -13  -4  603.05   13.48
   0 -11  -4   17.51    6.33
   0 -10  -4  496.56    9.97
   0  -9  -4 1015.28   12.52
   0  -8  -4  193.81    6.36
   1 -17   0  311.09   13.53
   1 -15  -1  530.10   14.31
   1  -4   0 2304.94   11.23
   2 -17   5   -6.03    8.73
   2 -17   6  179.72   11.87
   2 -15   3   -4.53    8.19
   2 -12   2  690.06   13.09
   2 -11   2  347.20    9.54
   2 -10   2  552.00   10.11
   2  -9   2  108.95    5.73
   2  -6   3  107.64    3.75
   2  -4   5 3381.03   11.95
  -3  -5  -8    3.68    3.07
  -2 -16  -7  150.04   10.94
  -2 -15  -7  213.54   10.99
  -2  -3  -6 1241.53    7.62
  -1 -14  -6  306.13   10.96
  -1 -13  -6  534.67   12.89
  -1 -12  -6  535.59   12.37
  -1  -9  -6  502.83    9.40
  -1  -8  -6 1098.62   12.22
   0 -15  -4  338.95   11.93
   0 -14  -4   42.71    8.68
   1 -16  -1  292.70   12.73
   1 -13  -2  231.54   10.14
   1 -12  -2  205.36    9.20
   1 -11  -2  399.71   10.30
   1 -10  -2    5.67    5.35
   1  -9  -2  236.65    7.30
   2 -17   4  334.35   13.35
   2 -16   3   22.85    9.02
   2 -15   2  234.36   10.50
   2 -14   2  643.47   14.07
   2  -7   2  526.53    7.72
  -3 -13  -9    6.18    7.84
  -3 -12  -9   89.25    7.83
  -3 -11  -9    2.03    5.94
  -3 -10  -9  153.03    7.82
  -1 -15  -6  660.39   15.52
   0  -4  -3  307.95    4.59
   1 -17  -1  649.26   17.01
   1 -15  -2  157.08   10.66
   1 -14  -2   15.63    8.48
   2 -16   2  125.23   10.37
   2 -14   1   15.23    8.11
   2 -13   1  345.57   11.04
   2 -12   1  604.67   12.48
   2 -11   1  689.60   11.87
  -3 -15  -9   16.28    8.28
  -3  -9  -9   56.44    5.34
  -3  -8  -9  378.77    8.20
  -3  -2  -7  412.91    3.64
  -2 -14  -8   15.54    7.95
  -2 -13  -8    1.76    7.15
  -2 -10  -8    9.35    5.50
  -2  -9  -8   21.16    5.22
  -2  -5  -7  897.17    8.66
  -1 -16  -6  165.08   11.21
  -1  -2  -4 4465.58   11.60
   0 -13  -5  720.53   14.30
   0 -12  -5  124.93    8.57
   0 -11  -5 1775.59   18.60
   0 -10  -5  189.54    7.42
   0  -6  -4  891.27    9.40
   0  -1  -1 1181.69    3.99
   1  -5  -1 3587.92   15.98
   2 -17   2  234.71   12.52
   2 -16   1  408.17   13.13
   2  -5   3   19.60    2.23
   2  -4   4   20.15    1.88
   2  -3   6 1251.31    5.47
   3 -13   7  204.79    9.51
   3 -12   7   13.65    7.11
  -3  -4  -8  243.21    4.52
  -2  -8  -8  188.17    6.50
  -1 -14  -7   10.88    8.66
  -1 -13  -7   36.53    7.73
  -1 -12  -7  143.80    8.41
  -1 -11  -7   64.18    7.12
  -1  -6  -6  898.33    9.39
   0 -16  -5   15.32    8.64
   0 -15  -5  791.87   16.63
   0 -14  -5  374.93   11.77
   0  -9  -5 1265.57   14.03
   1 -15  -3  100.42   10.05
   1 -14  -3   81.17    9.46
   1 -12  -3    0.95    6.10
   1  -9  -3  678.91   10.64
   2 -17   1  169.56   11.73
   2 -15   0  618.90   14.72
   2 -14   0  291.19   11.60
   2 -13   0 1252.71   17.88
   2 -12   0  243.95    8.94
   2 -11   0 2488.79   21.34
   2 -10   0  286.45    8.25
   3 -14   6  589.61   13.34
   3 -14   7   13.99    7.21
   3 -13   6   12.89    6.70
   3 -10   6 1667.66   15.89
   3 -10   7   -2.26    4.52
  -1 -15  -7   78.91    9.44
   0  -8  -5  652.70    9.94
   0  -5  -4  504.17    6.57
   0  -2  -2  131.85    2.21
   1 -16  -3   -1.97    9.26
   1  -8  -3  103.09    5.58
   1  -6  -2  125.34    4.37
   1  -3   0  895.00    6.13
   2 -16   0    5.97    9.64
   2  -9   0 2206.30   17.71
   3 -16   6  731.35   16.42
   3 -15   5  479.23   13.38
   3 -15   6   62.08    8.42
   3 -14   5   41.81    8.04
   3 -13   5  283.21    9.98
   3 -12   4   26.84    7.54
   3 -12   5  160.66    8.20
   3 -11   5  621.04   11.25
   3 -10   5   89.65    5.54
   3  -9   6   13.28    4.32
  -2  -4  -7  380.93    5.29
  -1  -8  -7   50.03    4.50
  -1  -5  -6 2950.61   15.51
   0 -14  -6  233.30   10.74
   0 -12  -6  886.83   14.57
   0 -11  -6   15.13    5.99
   1 -14  -4  129.16    9.90
   1 -13  -4  911.15   15.79
   1 -12  -4   -4.11    6.93
   1  -4  -1 1545.74    9.49
   1  -2   1 4521.04   10.38
   2 -14  -1  149.85   10.08
   2 -13  -1   48.27    7.48
   2 -12  -1  998.96   15.36
   2 -11  -1   44.91    6.89
   2 -10  -1 1032.67   13.56
   2  -8   0   60.29    4.53
   2  -6   1  891.61    9.02
   3 -17   5  355.58   13.82
   3 -17   6  102.75   10.31
   3 -16   4  144.51   10.75
   3 -15   4   59.45    9.07
   3 -13   3  283.78   10.94
   3 -11   4  823.82   12.86
   3 -10   4  117.25    5.91
   3  -9   5  291.96    6.97
   3  -8   7   76.40    4.45
  -2 -15  -9   72.27    9.18
  -2 -14  -9   69.37    8.45
  -2 -13  -9   26.18    7.39
  -2 -12  -9   69.97    7.37
  -2 -11  -9   70.85    6.90
  -1  -3  -5  793.84    6.28
   0 -15  -6   37.07    8.76
   0 -10  -6  528.29   10.79
   0  -3  -3  504.67    4.92
   1 -16  -4   19.79    9.83
   1 -15  -4  688.28   15.57
   1 -11  -4 1205.74   14.99
   1 -10  -4    8.21    5.28
   2 -16  -1  322.67   11.37
   2  -9  -1 1444.55   14.73
   2  -4   3  342.06    4.40
   2  -3   5  313.30    3.13
   3 -17   4  360.02   13.74
   3 -16   3    3.19    8.75
   3 -15   3  160.74   10.43
   3 -14   3  104.16    8.98
  -2 -10  -9   71.80    6.68
  -2  -9  -9  222.57    7.72
  -1 -15  -8   29.77    8.54
  -1 -14  -8    5.46    7.87
  -1 -13  -8    5.67    7.21
  -1 -12  -8   20.02    6.81
  -1 -11  -8  212.07    8.60
   0  -9  -6  549.50    9.84
   0  -6  -5  333.17    6.21
   1  -9  -4 2278.87   18.39
   1  -5  -2 3288.91   15.58
   2 -16  -2   40.80    9.70
   2 -14  -2   20.02    8.19
   2 -13  -2   13.62    7.68
   2 -12  -2  246.12    9.69
   3 -17   3   67.02   10.30
   3 -16   2  186.75   11.43
   3 -14   2  236.23   10.58
   3 -13   2  168.50    9.40
   3 -12   2  210.67    9.13
   3 -11   2   36.45    6.30
   3 -10   3  120.73    6.18
   3  -7   6    6.18    2.99
   3  -7   7   94.90    4.25
  -1 -10  -8   -1.64    5.61
   0 -14  -7   52.73    8.44
   0 -13  -7  218.92    9.98
   0 -12  -7   36.41    6.58
   0  -8  -6 1118.73   12.51
   0  -4  -4    2.52    1.91
   1 -16  -5  402.05   14.25
   1 -15  -5    9.23    8.47
   1 -14  -5 1121.48   18.33
   1 -13  -5   53.82    8.54
   1 -12  -5  611.01   13.00
   1 -11  -5   99.63    6.90
   1  -8  -4  441.67    8.20
   1  -6  -3  686.91    8.39
   2 -10  -2  167.19    7.24
   3 -17   2   -6.50    9.14
   3 -16   1   20.39    8.11
   3 -14   1  191.57   10.16
   3 -13   1 1544.99   19.32
   3 -12   1  120.37    8.19
   3  -7   5  693.29    8.48
  -3  -5  -9    5.77    2.87
  -2 -14 -10  187.46   10.09
  -2  -8  -9   30.14    4.69
  -1  -4  -6  179.41    4.10
   1 -10  -5 1421.35   16.00
   2 -15  -3  308.18   12.64
   2 -13  -3  365.77   11.71
   2  -9  -2   17.75    5.07
   2  -6   0   46.71    3.39
   2  -5   1 1242.65    9.47
   3 -17   1  539.66   15.85
   3 -14   0  523.46   13.36
   3 -11   1 1629.46   17.73
   3  -9   2  867.76   11.52
  -2 -12 -10   52.04    7.22
  -2  -5  -8  137.88    4.18
  -1 -14  -9   49.38    8.05
  -1 -13  -9  301.46   10.87
  -1 -12  -9   80.98    8.02
  -1  -8  -8   41.62    4.56
   0  -5  -5 4719.50   19.36
   1 -15  -6  307.96   12.75
   1 -14  -6  133.69   10.00
   1  -9  -5   41.81    5.37
   1   0   7 1404.91    6.42
   2 -11  -3  249.42    9.09
   2 -10  -3  661.00   11.46
   2  -8  -2   15.91    3.96
   2  -4   2 1966.01   10.15
   2  -3   4  262.12    3.01
   3 -16   0  534.29   15.14
   3 -15   0   -6.80    7.64
   3 -10   1   46.08    5.54
   3  -7   4  910.70    9.48
   3  -6   7    5.71    2.83
  -2  -3  -7 1059.07    7.13
  -1 -11  -9  341.73   10.07
   0 -15  -8   15.25    8.96
   0   1   2 2397.31    7.03
   1 -13  -6  681.99   13.91
   1  -5  -3  580.89    7.14
   1  -4  -2 2411.89   12.29
   1  -3  -1 1700.19    8.71
   2 -16  -4  351.86   13.63
   2 -15  -4   40.84    9.26
   2 -14  -4 1033.13   17.85
   3 -15  -1  410.33   13.43
   3 -13  -1  275.76   10.69
   3 -11   0  187.38    8.58
   3  -9   1 1556.14   15.15
   3  -8   2  136.70    5.19
   3  -7   3  331.74    6.61
   3  -6   6 2294.14   12.71
   4 -15   5  470.44   13.80
   4 -14   6   97.88    9.12
  -2  -9 -10 1004.77   13.10
  -1 -10  -9    1.64    5.96
  -1  -7  -8   67.27    4.38
  -1  -5  -7   10.72    2.92
   0 -12  -8  112.34    8.25
   0  -8  -7   62.86    5.56
   1 -11  -6  205.08    8.44
   1  -8  -5 3137.24   20.31
   2  -9  -3  878.97   12.16
   3 -12  -1  442.25   11.73
   3 -11  -1  426.81   10.41
   3 -10   0 1861.78   17.77
   3  -6   5  502.02    6.56
   4 -17   5  705.17   17.57
   4 -16   5   73.19    9.63
   4 -15   4   15.52    7.71
   4 -14   4  102.65    8.81
   4 -14   5  199.51    9.99
   4 -13   4  124.56    9.06
   4 -13   5  378.77   11.05
   4 -13   6  282.63    9.99
   4 -12   5  127.11    8.46
  -1 -15 -10    5.53    8.59
  -1  -9  -9  296.60    8.37
   1 -15  -7   14.53    8.91
   1 -13  -7   19.31    7.81
   2 -16  -5  179.29   11.99
   2 -15  -5  308.18   12.53
   2 -14  -5  367.12   12.67
   2 -13  -5  565.71   13.42
   2 -10  -4 1137.12   14.69
   2  -8  -3  100.80    5.68
   3 -15  -2   28.10    8.39
   3 -14  -2   99.34    9.77
   3  -9   0  406.08    8.76
   3  -8   1  102.65    4.94
   3  -6   4  219.17    4.95
   4 -17   3    6.16   10.02
   4 -16   3   23.58    8.45
   4 -15   3    2.28    7.90
   4 -14   3  107.44    9.12
   4 -13   3   68.92    8.20
   4 -12   4  311.06    9.70
   4 -11   6  532.96   10.88
  -2  -4  -8    0.35    2.47
  -1 -13 -10   11.14    7.42
   0 -15  -9    4.20    8.04
   1 -12  -7  390.30   11.42
   1  -9  -6  655.08   10.87
   1  -2   0    7.97    1.19
   1  -1   2  181.66    1.30
   2 -12  -5  708.51   14.12
   2  -4   1 1122.31    8.10
   3 -15  -3    6.82    9.13
   3 -12  -2  103.28    8.63
   3 -11  -2   41.58    6.14
   3 -10  -1  752.83   12.08
   4 -16   2   15.28    8.15
   4 -15   2  377.77   12.66
   4 -14   2   29.67    8.32
   4 -12   3    5.08    6.44
   4 -11   4   20.26    6.02
   4 -10   6  697.70   10.97
  -1 -11 -10   18.91    6.45
  -1  -2  -5   64.58    1.93
   0  -9  -8  129.10    6.80
   0  -7  -7  326.40    7.13
   0  -4  -5 1708.62   10.74
   0  -2  -3   70.56    1.94
   1 -15  -8    3.27    7.70
   2 -15  -6  206.04   11.68
   2 -14  -6  446.23   12.93
   2 -11  -5    0.97    6.66
   3  -9  -1  700.73   10.83
   3  -8   0 3122.21   19.87
   3  -6   3   19.41    2.79
   4 -15   1   58.96    8.41
   4 -14   1 1396.55   19.89
   4 -13   1    6.05    7.44
   4 -12   2  279.41    9.73
   4 -11   3   19.66    6.25
   4 -10   4  204.63    7.65
   4 -10   5  105.23    5.73
  -1 -10 -10  556.72   11.27
  -1   1  -1 2784.96    6.63
   0  -5  -6   20.08    2.86
   1 -13  -8   14.58    7.58
   1 -10  -7  294.09    9.27
   1  -8  -6  208.85    6.80
   1  -5  -4 1359.20   10.78
   1  -4  -3  141.06    3.66
   2 -13  -6  224.50   10.61
   2 -10  -5  898.64   13.63
   2  -8  -4 2486.14   18.57
   2  -7  -3  351.07    7.26
   3 -15  -4  314.59   12.73
   3 -14  -4  423.96   12.72
   3 -12  -3  530.09   12.74
   3  -5   6    6.82    2.20
   4 -15   0  313.79   12.30
   4 -14   0  153.83    9.91
   4 -12   1  295.52   10.25
   4 -10   3   12.14    4.91
   4  -9   6  997.29   11.81
  -2  -7 -10 1013.07   11.27
  -2  -5  -9   37.67    3.48
  -1 -14 -11   99.91    9.32
  -1 -13 -11  315.88   10.96
  -1  -7  -9  587.89    9.20
  -1  -4  -7   12.12    2.52
   0 -15 -10  358.21   13.01
   0 -14 -10  225.38   10.92
   0 -10  -9  163.52    7.86
   0   1   3   10.75    1.37
   1 -12  -8    1.74    7.20
   1  -9  -7   31.38    5.65
   1  -3  -2 1316.16    8.15
   2 -15  -7   23.18    8.10
   2 -12  -6   14.98    6.76
   2  -4   0   -0.40    1.95
   3 -13  -4  104.37    9.50
   3 -11  -3  145.06    7.87
   3  -9  -2    8.09    4.98
   3  -8  -1  167.29    5.90
   3  -6   2  116.86    4.12
   4 -16  -1   12.08    9.51
   4 -14  -1  301.10   11.82
   4 -13   0  208.83    9.36
   4 -11   1  187.42    8.51
   4 -10   2  146.80    6.76
   4  -9   4   63.13    5.47
   4  -9   5  494.99    8.60
  -1 -12 -11  389.33   10.98
  -1  -9 -10    6.97    5.53
   1 -14  -9  198.59   11.18
   1 -11  -8  101.84    7.85
   1  -7  -6  580.01    9.10
   2 -14  -7   -7.45    8.56
   2 -13  -7    4.23    6.97
   2 -11  -6  304.20    9.59
   2  -9  -5  675.44   10.76
   2  -3   2  535.70    4.68
   3 -15  -5  797.84   17.61
   3 -14  -5  261.99   11.21
   3 -10  -3  337.01    9.60
   3  -5   4  602.40    6.53
   3  -5   8    8.61    1.93
   4 -16  -2   42.44    9.88
   4 -15  -2   44.63    9.35
   4 -13  -1  226.55   10.67
   4 -11   0  218.19    8.47
   4 -10   1 1209.51   15.24
   4  -9   3  125.80    5.77
  -1 -11 -11  349.63   10.12
  -1  -5  -8  231.05    5.06
   0 -12 -10  148.60    8.79
   0  -9  -9    2.20    5.46
   0  -7  -8  231.50    6.42
   0  -1  -2 2037.30    6.02
   1 -13  -9  210.69   10.32
   1 -10  -8   63.27    6.95
   1  -8  -7  964.74   12.20
   2 -12  -7   10.50    7.52
   2 -10  -6  395.64   10.38
   2  -7  -4   12.73    4.39
   2  -5  -2  211.01    4.87
   3 -13  -5  677.03   14.83
   3 -11  -4    9.94    7.06
   3  -8  -2  109.13    5.81
   4 -14  -2   41.14    9.33
   4  -9   2  963.71   12.32
   5 -16   3   47.31    9.19
   5 -16   4    8.71    8.71
   5 -15   4   41.72    8.41
  -3  -2  -8  497.97    3.90
  -1 -10 -11  326.60    9.85
  -1  -8 -10 1192.83   13.30
   0 -14 -11  273.77   11.86
   1 -12  -9   64.78    8.12
   2 -14  -8  403.06   13.02
   2 -11  -7  315.25   10.21
   3 -12  -5  280.74   10.87
   3  -9  -3    3.79    3.97
   3  -7  -1  647.82    9.42
   4 -15  -3  131.76   10.97
   4 -12  -2    2.23    7.35
   4 -10   0  226.59    8.43
   4  -9   1   82.05    5.69
   5 -16   2  212.01   11.87
   5 -15   2   94.16    9.66
   5 -15   3   50.67    9.14
   5 -14   3   -2.92    7.56
   5 -14   4    5.74    7.36
   5 -13   4   33.91    8.21
   5 -13   5    4.52    7.67
   0 -10 -10  309.32    9.33
   0  -8  -9 1425.80   14.63
   0  -5  -7  795.20    8.92
   0  -4  -6  917.31    8.32
   0  -3  -5 3128.37   13.10
   1 -14 -10  220.04   10.36
   1 -11  -9   38.05    7.21
   1  -5  -5    1.90    2.80
   2 -13  -8   29.98    8.16
   2  -9  -6  313.24    8.61
   2  -4  -1  254.06    4.56
   3 -13  -6   81.90    9.14
   3 -11  -5  217.51    9.70
   3  -5   2 1131.84    9.43
   4 -15  -4  686.12   16.20
   4 -13  -3    3.67    8.09
   4 -10  -1    0.57    5.26
   4  -8   3  294.95    6.96
   5 -16   0   32.23    8.86
   5 -16   1  109.55    9.90
   5 -15   1   65.56    9.22
   5 -14   2  767.52   15.65
   5 -13   3   -1.67    7.44
   5 -12   5 1436.65   17.87
  -3  -3  -9    4.61    1.87
  -1  -9 -11 1083.01   14.48
   0 -12 -11   67.64    7.92
   1 -13 -10  533.48   13.56
   1  -7  -7    7.71    4.10
   1  -2  -1  134.45    2.26
   2 -12  -8   54.63    8.04
   2 -10  -7    4.82    6.30
   2  -7  -5 1196.07   12.55
   3  -9  -4  856.60   12.91
   3  -8  -3  790.00   11.30
   3  -7  -2  294.90    6.91
   4 -14  -4   84.19   10.11
   4 -11  -2   13.80    6.26
   4  -8   2   28.26    4.30
   5 -15   0  721.85   16.96
   5 -14   0  218.93   11.40
   5 -14   1  296.91   11.48
   5 -13   1  254.58   10.63
   5 -13   2   11.14    7.25
   5 -12   3   88.87    7.48
   5 -12   4  232.67    9.25
  -2  -4  -9  238.79    4.70
  -1  -7 -10   90.00    5.05
   0 -11 -11  144.08    8.36
   0  -9 -10  771.46   12.37
   1 -12 -10  321.22   11.12
   1 -10  -9  132.96    7.69
   1  -8  -8  108.26    5.82
   2 -14  -9  119.70    9.77
   2 -11  -8   67.13    7.62
   2  -5  -3  316.19    5.94
   3 -14  -7  139.23   10.21
   3 -10  -5  457.05   10.05
   3  -5   1 3328.92   16.24
   4 -15  -5   29.10    9.71
   4 -13  -4 1279.61   19.45
   4 -11  -3  208.54    9.53
   4 -10  -2  161.97    8.29
   4  -9  -1  159.84    6.97
   4  -8   1 3045.00   20.08
   4  -7   5  532.60    7.69
   4  -7   6  752.09    8.80
   5 -15  -1   55.88    9.68
   5 -13   0  631.56   14.30
   5 -12   1  129.76    8.91
   5 -12   2  619.11   12.95
   5 -11   3    6.28    6.77
   5 -11   4   36.75    6.19
   5 -11   5  210.46    8.05
  -1  -4  -8  156.40    4.23
  -1  -3  -7    0.05    2.20
   0 -14 -12   69.13    9.36
   0  -7  -9   27.92    4.26
   0  -2  -4  728.69    5.38
   1 -14 -11  655.65   15.24
   1 -11 -10  307.58   10.04
   1  -9  -9  162.91    7.76
   2  -9  -7   90.56    6.55
   3 -13  -7  179.15    8.65
   3  -9  -5 3321.55   23.78
   3  -8  -4 1691.57   16.18
   3  -7  -3  174.05    6.41
   4 -14  -5  816.48   17.44
   4 -12  -4  494.23   13.33
   5 -15  -2   54.26    9.74
   5 -14  -1   47.50    8.10
   5 -13  -1   50.47    7.56
   5 -12   0   68.11    7.59
   5 -11   2    7.16    6.45
  -2  -5 -10  452.20    6.74
  -1  -5  -9  607.21    7.86
  -1  -2  -6 1855.57    8.43
   0 -13 -12   15.88    7.69
   0 -10 -11  251.64    9.16
   0  -8 -10  553.21   10.58
   1 -13 -11   18.27    7.87
   2 -12  -9  384.50   11.82
   2  -7  -6  507.30    9.11
   2  -6  -5 1572.23   13.49
   2  -4  -2  271.09    4.94
   3 -14  -8    6.56    9.06
   3 -12  -7  165.30    9.03
   3 -10  -6  424.49   10.91
   4 -13  -5   19.91    7.72
   4 -11  -4 1303.74   17.78
   4 -10  -3  193.42    8.78
   5 -15  -3  515.56   15.51
   5 -14  -2  129.91   10.13
   5 -11   1    2.55    6.82
   5 -10   3  164.19    8.21
   5 -10   4   25.12    5.52
   5 -10   5  709.84   11.22
   0 -12 -12   25.09    7.27
   1 -12 -11  191.70    9.63
   1  -7  -8   21.13    4.30
   1  -4  -5 3249.73   15.82
   2 -13 -10   39.68    7.81
   2  -8  -7  345.53    8.55
   3 -13  -8  280.91   11.96
   3  -4   5  338.40    4.10
   4 -14  -6  214.74   11.18
   4 -13  -6  715.98   15.48
   4 -12  -5  370.43   11.84
   4  -8  -1  527.80    9.79
   4  -7   1  173.69    5.83
   5 -14  -3    0.04    9.05
   5 -12  -1  -11.91    6.72
   5 -11   0  498.71   11.88
   5 -10   2  474.60   10.69
   6 -15   3   15.47    9.15
   0  -9 -11  404.92    9.74
   0  -6  -9  455.93    8.13
   0  -4  -7  141.14    3.95
   1  -8  -9  877.12   12.66
   1  -1   1 2229.45    5.40
   3 -12  -8   15.87    7.80
   3  -8  -5  616.97   10.63
   3  -7  -4  417.87    8.56
   3  -4   3   85.53    2.99
   3  -4   6 1751.94    8.02
   4 -11  -5   43.65    8.17
   4 -10  -4  334.18   10.26
   4  -8  -2    4.48    4.71
   4  -7   0 1187.54   12.46
   5 -14  -4  676.96   15.90
   5 -13  -3 1009.24   18.10
   5 -12  -2    3.79    7.57
   5 -11  -1   71.27    7.65
   5 -10   1  411.49   10.26
   6 -15   1  564.84   15.25
   6 -15   2   52.24    9.20
   6 -14   3  235.35   10.81
  -1  -7 -11  862.42   11.03
   0  -7 -10  634.77   10.20
   0  -3  -6 1261.05    8.83
   1 -13 -12  254.59   11.43
   1 -11 -11   -3.15    6.90
   1  -9 -10 1363.06   16.26
   1  -3  -4 2536.07   12.34
   1  -2  -2    1.48    1.43
   2 -10  -9  402.84   10.86
   3 -13  -9  420.40   13.00
   3  -6  -3  602.07    8.81
   3  -5  -1   47.62    3.47
   3  -4   2   98.70    3.34
   4 -14  -7  373.09   13.04
   4 -13  -7    9.48    7.88
   4 -12  -6   61.26    8.25
   4  -6   3    1.71    3.15
   4  -6   4  461.28    6.88
   4  -6   5   99.91    3.94
   5 -13  -4  423.52   12.92
   5 -12  -3   13.13    8.02
   5 -11  -2  191.62    9.57
   5 -10   0    2.97    6.08
   5  -9   2  203.87    7.15
   5  -9   3  633.30   10.64
   5  -9   4    5.89    4.06
   5  -9   5    2.16    4.37
   6 -14   1   74.74    9.20
   6 -14   2  426.21   12.92
   6 -13   3  177.19   10.28
   6 -13   4   26.06    7.94
   0 -10 -12  166.57    8.32
   2 -13 -11  502.15   13.90
   2 -11 -10   11.69    6.87
   2  -7  -7    7.45    4.48
   2  -6  -6  702.96    9.81
   2  -3  -1   44.26    2.41
   2  -2   4   59.38    1.23
   3 -12  -9  352.86   11.61
   3  -8  -6 1218.60   14.68
   3  -4   7    4.21    1.46
   4 -11  -6  502.01   12.95
   4  -9  -4 2834.85   22.67
   4  -8  -3 2262.36   18.94
   4  -7  -1  281.39    7.20
   4  -6   6  866.89    8.23
   5 -14  -5  717.19   17.31
   5 -10  -1  105.69    7.69
   5  -9   1  315.39    8.93
   6 -14   0  334.14   13.02
   6 -13   1 1169.91   18.49
   6 -13   2  229.12   10.47
   0  -8 -11  484.25   10.01
   1 -12 -12   14.36    7.41
   1  -8 -10  300.69    9.22
   1  -7  -9  124.93    5.68
   1  -4  -6  821.42    8.78
   2 -12 -11   75.59    8.86
   2  -2   3  610.47    3.81
   3 -10  -8   10.15    6.79
   3  -7  -5 2761.61   19.51
   3  -6  -4 1080.65   11.73
   3  -4   1    7.87    2.14
   4 -12  -7    3.38    8.40
   4  -6   7  571.43    6.50
   5 -12  -4  587.80   13.99
   5 -11  -3 1120.42   17.24
   5  -9   0 1277.10   15.53
   6 -14  -2  196.84   11.78
   6 -14  -1   72.47    8.79
   6 -12   2  323.96   10.84
   6 -12   3  524.81   12.63
   6 -12   4   26.15    6.80
  -2  -4 -10  276.24    5.05
  -1  -4  -9   65.17    3.39
   0  -9 -12    2.64    6.37
   0  -2  -5  623.17    5.47
   0  -1  -3   10.05    1.03
   1 -11 -12  233.36    9.84
   3 -11  -9   29.27    7.79
   4 -13  -8   40.53    8.46
   4 -11  -7    3.12    7.80
   4 -10  -6  131.40    8.61
   4  -8  -4   17.07    5.78
   4  -7  -2   56.85    3.81
   5 -12  -5  673.66   15.26
   5 -11  -4   -2.23    7.67
   5 -10  -3   11.47    6.30
   5  -9  -1  270.28    8.98
   5  -8   2 1414.29   14.50
   5  -8   3  140.42    5.37
   5  -8   4   28.71    4.14
   5  -8   5  550.55    9.13
   6 -13  -1  297.43   11.84
   6 -12   1  163.16    9.50
  -1  -6 -11  389.69    7.62
  -1  -3  -8  130.71    3.49
   0  -6 -10  288.43    6.81
   0  -4  -8   38.30    3.32
   1 -13 -13    6.06    8.29
   1  -9 -11   37.82    6.41
   2 -13 -12   50.70    8.92
   2 -11 -11  640.86   14.13
   2  -8  -9    9.01    5.55
   2  -7  -8    5.43    4.38
   2  -4  -4 5289.75   20.97
   2  -3  -2   12.27    2.09
   2  -2   2   15.83    1.26
   3 -12 -10  283.69   11.60
   3  -9  -8  172.07    8.42
   3  -7  -6   39.62    5.09
   3  -4   0 1194.92    9.50
   4 -12  -8  235.51   11.10
   6 -14  -3  100.85    9.63
   6 -11   1  899.44   15.18
   6 -11   2   34.31    6.95
   6 -11   3   17.45    6.50
   6 -11   4  171.43    8.17
   0  -7 -11  634.24   10.32
   1 -12 -13   22.16    7.80
   1 -10 -12    8.80    6.61
   1  -6  -9  159.52    5.82
   1  -3  -5 2577.28   13.25
   1  -2  -3   40.12    2.05
   2 -12 -12   45.14    8.65
   2  -9 -10   70.57    7.04
   3 -10  -9 1068.72   16.28
   3  -6  -5  143.80    5.99
   4 -11  -8    9.14    7.91
   4 -10  -7  275.98   10.37
   4  -9  -6  648.85   12.80
   4  -8  -5  953.04   13.70
   4  -6  -1    9.12    4.06
   5 -13  -7    9.16    8.91
   5 -12  -6  107.29    9.80
   5 -11  -5  655.96   14.42
   5 -10  -4  715.45   13.89
   6 -13  -3  131.18   10.27
   6 -12  -2  157.13    9.67
   6 -11   0    6.91    7.30
  -2  -2  -8   27.32    1.70
  -1   1   1 8238.36   14.97
   0  -8 -12  711.29   11.75
   0  -3  -7  347.10    5.16
   1  -8 -11 1065.16   14.36
   1  -7 -10 1427.02   15.13
   1  -1   0  880.81    4.15
   2 -10 -11  201.06    9.35
   2  -2   1  706.23    5.11
   4 -12  -9  206.78   10.88
   4  -7  -4 1834.27   16.86
   4  -6  -2  468.40    8.30
   4  -5   2  651.79    8.05
   4  -5   3  157.47    4.40
   4  -5   4   88.14    3.59
   5 -11  -6   48.18    7.95
   5  -9  -3  897.30   13.81
   5  -8  -1  288.36    8.69
   6 -13  -4    5.87    9.19
   6 -12  -3  314.03   12.05
   6 -10   1  129.64    8.00
   6 -10   2  138.35    7.76
   6 -10   3  355.73    9.70
   6 -10   4   50.85    6.17
   7 -14   1  340.17   13.24
   7 -14   2    2.05    8.59
  -1  -2  -7   26.58    1.82
   1 -11 -13  173.57    9.25
   1  -9 -12  388.23   10.99
   1  -4  -7  335.99    6.10
   2 -11 -12    9.31    7.33
   2  -8 -10  617.28   11.83
   2  -7  -9  653.36   11.21
   2  -6  -8  251.39    7.13
   2  -4  -5 1833.71   13.08
   2  -3  -3 2628.36   13.47
   3 -12 -11   88.35    8.79
   3 -10 -10 1076.63   16.82
   3  -9  -9  151.10    8.47
   3  -8  -8   19.09    5.55
   3  -7  -7   46.14    5.97
   4 -10  -8  212.83   10.09
   4  -9  -7    8.13    7.04
   4  -8  -6  478.09   10.73
   4  -5   1    1.46    2.75
   4  -5   5 1384.90    9.62
   5 -12  -7   15.31    7.74
   5 -10  -5  325.77    9.68
   5  -9  -4  312.32   10.05
   5  -8  -2  138.66    7.19
   5  -7   1  552.41    9.37
   5  -7   2  142.33    5.27
   5  -7   3  243.82    6.37
   6 -13  -5  282.47   12.75
   6 -12  -4  714.65   15.87
   6 -11  -2  303.60   10.40
   6 -10   0  211.88    9.11
   7 -14   0  284.19   12.32
   7 -13   2  608.22   15.40
   7 -13   3    8.37    8.45
   2 -12 -13    2.69    8.06
   2  -9 -11 1213.49   16.51
   2  -5  -7  134.33    5.32
   3 -11 -11   46.96    8.48
   3  -4  -2  801.85    8.43
   4  -7  -5   40.91    5.56
   4  -6  -3  208.60    6.74
   5 -12  -8  490.06   13.94
   5 -11  -7   16.99    8.37
   5  -7   0 1649.32   15.49
   6 -12  -5   47.91    8.54
   6 -11  -3   94.59    9.21
   6 -10  -1   89.04    7.61
   7 -13   1   54.37    8.55
  -1  -4 -10 1328.83   10.72
   0  -7 -12   16.46    5.71
   0  -6 -11  366.54    7.81
   1 -10 -13   -3.40    6.72
   1  -7 -11   41.42    6.28
   1  -3  -6 2218.25   12.94
   2 -10 -12   51.65    7.69
   2  -2   0 3160.68   11.39
   3  -8  -9  506.45   11.30
   3  -7  -8   59.22    5.93
   3  -5  -5 2437.96   17.05
   4 -10  -9  795.79   15.29
   4  -9  -8  360.32   10.86
   4  -8  -7  135.15    7.45
   4  -5   6  872.78    7.35
   5  -9  -5  536.86   12.24
   5  -7  -1    6.73    4.48
   6 -11  -4  466.43   13.14
   6 -10  -2    8.36    6.37
   6  -9   0    5.72    5.87
   6  -9   1 1582.57   17.42
   6  -9   3  101.04    6.43
   6  -9   4  130.21    6.69
   7 -13  -2   29.05    8.78
   7 -13  -1   -5.55    8.66
   7 -12   1  432.88   12.66
   7 -12   2    0.17    7.28
   7 -12   3   84.83    7.73
   0  -2  -6 1024.95    7.30
   1  -8 -12   31.25    6.16
   1  -5  -9  180.18    5.71
   1  -2  -4  298.69    4.23
   2 -11 -13   58.17    8.38
   2  -7 -10   89.39    7.15
   2  -3  -4  219.63    4.67
   3 -10 -11   42.42    7.93
   3  -6  -7   73.80    5.49
   3  -3   1 4906.48   16.88
   3  -3   2 2093.10   10.40
   3  -3   3  693.52    5.68
   3  -3   4  191.70    3.09
   4  -6  -4 1104.53   12.91
   5 -12  -9   80.55    8.91
   5 -11  -8   94.08    9.40
   5 -10  -7   81.39    8.61
   5  -9  -6  352.87   10.89
   5  -7  -2  368.04    8.69
   6 -12  -6  105.42   10.71
   6 -11  -5  175.27   10.84
   6 -10  -3  606.66   13.15
   6  -9  -1  480.27   11.30
   7 -13  -3   31.81    8.92
   7 -12  -1   95.42    9.16
   7 -12   0  178.51   10.22
  -1  -3  -9  573.61    6.41
   0  -3  -8  906.49    8.43
   0  -1  -4   33.63    1.54
   1  -9 -13   22.91    6.53
   1  -1  -1 7324.67   13.54
   2  -9 -12   66.45    7.37
   2  -8 -11  413.93   10.53
   2  -6  -9  199.41    6.80
   2  -2  -1   58.17    2.37
   3 -11 -12   22.57    7.88
   3  -3   0  145.03    3.60
   4  -9  -9   74.97    7.56
   4  -5  -2   49.22    4.61
   5  -8  -5 1188.25   16.01
   5  -7  -3 1205.37   14.80
   6 -10  -4  733.50   15.08
   6  -9  -2  383.46   10.82
   7 -12  -2   58.79    9.04
   7 -11   0  225.12   10.34
   7 -11   1   33.08    7.61
   7 -11   2  589.35   13.17
   7 -11   3   57.05    7.93
   2 -10 -13    2.55    6.97
   2  -5  -8   37.03    4.40
   3  -9 -11  498.06   12.38
   3  -8 -10  944.69   14.77
   3  -7  -9   45.37    6.38
   3  -5  -6   41.20    4.67
   4 -10 -10   84.02    8.42
   4  -8  -8   81.89    7.67
   4  -7  -7   31.68    6.28
   4  -6  -5  349.74    8.47
   4  -5  -3   10.66    3.67
   5  -9  -7    3.32    7.32
   5  -6   0   -2.44    3.89
   5  -6   1  726.56    9.76
   6 -10  -5  104.87    9.24
   6  -9  -3  125.03    8.36
   6  -8   0  476.78   10.54
   6  -8   1   79.78    6.51
   6  -8   2  861.58   12.35
   6  -8   4  332.50    8.25
   7 -12  -3  417.63   13.14
   7 -11  -1   -7.01    7.49
   0  -6 -12  482.01    9.27
   0   0   4  435.79    3.64
   1  -7 -12  393.08   10.01
   1  -6 -11  388.87    8.34
   2 -11 -14  173.27   10.23
   2  -3  -5 2469.20   14.44
   3 -10 -12   17.98    7.63
   3  -3  -1  227.25    4.60
   4  -4   2   78.73    3.68
   5  -8  -6   35.73    7.34
   5  -7  -4  321.20    8.90
   5  -6  -1  167.31    6.29
   6 -11  -7   -1.40    8.59
   6  -9  -4  179.96    9.54
   6  -8  -1  576.87   11.56
   6  -8   5  249.88    7.34
   7 -12  -4   78.13    9.19
   7 -11  -3  188.19   10.53
   7 -10   1  482.53   12.25
   7 -10   2   23.28    6.91
   1  -8 -13   12.45    5.99
   1  -5 -10 1031.30   11.61
   1  -2  -5 2411.82   11.97
   2  -9 -13  105.15    8.34
   2  -8 -12   57.58    7.14
   2  -7 -11  802.80   12.95
   2  -6 -10  677.48   11.31
   2  -2  -2 1438.89    9.01
   3 -11 -13   -7.48    8.28
   3  -5  -7   53.09    4.92
   3  -3  -2    2.18    2.45
   4 -10 -11  373.46   12.05
   4  -9 -10  253.25   10.28
   4  -8  -9  825.11   14.51
   4  -6  -6  193.78    7.01
   4  -5  -4 1860.57   15.71
   4  -4   0  807.85    8.87
   4  -4   1 3351.73   16.68
   4  -4   3  133.38    3.55
   5 -11 -10   35.94    8.91
   5  -9  -8   13.58    7.60
   5  -6  -2    1.83    4.41
   6  -8  -3   70.48    6.88
   6  -8  -2  281.23    8.98
   7 -11  -4  886.39   17.38
   7 -10  -1   13.87    7.14
   7 -10   0  353.65   11.09
   7 -10   3  180.33    8.51
   8 -13   0  257.43   12.77
   8 -13   1  106.85   10.25
   8 -13   2  161.91   10.70
   0  -2  -7   72.34    2.91
   1  -1  -2  333.88    3.44
   2  -5  -9  726.21   10.46
   3  -9 -12    0.15    7.22
   3  -8 -11    3.85    6.64
   3  -7 -10  960.05   14.33
   4 -11 -12   44.02    8.19
   4  -7  -8   86.84    6.87
   5  -8  -7  192.25    8.81
   5  -6  -3  363.84    8.54
   5  -6   6   -1.90    2.98
   6 -11  -8  414.50   13.05
   6 -10  -7  268.99   11.66
   6  -8  -4 1234.53   16.54
   6  -7   1 1976.56   17.74
   7 -11  -5   15.18    9.14
   7 -10  -2   42.84    7.39
   0   0   3  268.94    2.57
   2  -3  -6  505.28    7.23
   3 -10 -13   32.40    7.99
   3  -3  -3   49.30    3.35
   4 -10 -12   82.98    9.42
   4  -9 -11  175.22    9.76
   4  -8 -10   21.96    7.19
   4  -6  -7    9.10    5.57
   4  -5  -5   19.86    4.68
   5  -9  -9  191.86   10.36
   5  -8  -8  347.54   10.57
   5  -7  -6  188.32    8.65
   5  -6  -4  865.55   12.43
   6  -9  -6   93.79    8.25
   6  -7  -1  296.34    8.83
   6  -7   0   47.42    6.10
   6  -7   2   17.56    4.44
   7 -11  -6  305.31   12.15
   7 -10  -4    5.18    8.18
   7  -9  -1    1.86    5.91
   7  -9   0  431.72   11.56
   7  -9   1  323.58   10.04
   7  -9   2 1594.18   18.15
   8 -12  -2  197.09   11.65
   8 -12  -1   11.00    8.81
   8 -12   0   54.54    8.77
  -2  -2  -9    7.75    1.85
   1  -7 -13   12.80    5.52
   1  -6 -12   57.60    5.68
   1  -3  -8    4.40    3.06
   2  -8 -13    6.30    6.44
   2  -7 -12   81.46    6.94
   2  -6 -11  262.00    8.38
   2  -4  -8 1004.08   11.30
   4  -7  -9  753.03   13.66
   5  -7  -7   -0.91    5.92
   5  -5  -1   23.87    4.36
   5  -5   0 1221.93   12.25
   5  -5   3   12.83    3.34
   6  -9  -7   46.63    8.55
   6  -8  -5    3.94    7.14
   6  -7  -3   28.87    6.03
   6  -7  -2  694.21   12.39
   6  -7   4    1.39    4.10
   7 -10  -5  260.58   11.45
   7  -9   3   86.41    7.05
  -1  -3 -10    5.27    2.71
   0  -1  -5 4297.24   12.53
   1  -5 -11    8.03    4.02
   1  -2  -6 1478.41   10.06
   2  -5 -10    4.38    4.13
   3 -10 -14   13.06    8.10
   3  -9 -13    3.55    7.48
   3  -8 -12  390.33   11.34
   3  -7 -11   79.57    7.43
   3  -6 -10   86.93    6.89
   3  -3   6   37.69    1.37
   4  -6  -8  689.59   12.32
   4  -5  -6   29.63    4.97
   5 -10 -11   56.95    8.74
   5  -8  -9  154.15    8.60
   5  -6  -5  446.56    9.39
   5  -5  -2   67.45    5.19
   6  -8  -6  317.49   11.15
   6  -7  -4  437.12   10.66
   6  -7   5  185.48    6.27
   7 -10  -6   49.90    9.56
   8 -11  -2   11.38    8.90
   8 -11  -1   -2.46    8.07
   8 -11   0  117.90    9.33
   0   0   2 1277.43    4.33
   1  -4 -10  406.63    7.51
   1  -1  -3  210.75    3.18
   2  -2  -4 1245.94    9.49
   3  -5  -9   41.90    5.96
   3  -4  -7   31.50    4.00
   4 -10 -13   10.09    8.17
   4  -9 -12   -6.26    7.53
   4  -7 -10  273.32    9.79
   4  -4  -4   44.62    4.76
   5  -7  -8  101.61    8.17
   5  -6  -6   52.02    6.52
   5  -5  -3 1578.01   15.31
   6  -8  -7  115.43    8.44
   7  -9  -5  187.31   10.68
   7  -8  -1  183.89    9.10
   7  -8   0 1188.34   16.14
   7  -8   1 1061.53   15.03
   8 -11  -3  752.77   17.10
   2  -8 -14  193.01    9.64
   2  -7 -13   32.71    7.35
   2  -4  -9  179.84    6.02
   3  -8 -13   12.97    7.11
   4  -5  -7   72.22    5.75
   4  -4  -5  800.86   10.85
   5  -9 -11  130.82    9.91
   5  -8 -10  534.29   12.96
   5  -5  -4   29.06    4.96
   6  -9  -9  253.01   11.47
   6  -6  -2   -0.82    5.50
   6  -6  -1  165.79    6.86
   6  -6   0   57.85    5.37
   6  -6   1    4.64    4.16
   6  -6   2 1003.13   11.93
   7  -9  -6   18.14    7.61
   7  -8  -3  884.91   15.43
   7  -8  -2   -3.78    6.78
   7  -8   3  114.86    7.10
   8 -10  -2  305.96   11.97
   8 -10  -1   21.66    8.10
   8 -10   0   37.47    7.75
   8 -10   1  254.30   10.31
   8 -10   2  271.67   10.23
   0  -2  -8   42.12    2.41
   1  -5 -12  213.38    7.50
   2  -6 -12   33.19    6.17
   2  -5 -11  538.23   10.74
   2  -2  -5  565.44    6.96
   3  -9 -14  249.51   10.68
   3  -7 -12   17.15    6.61
   3  -6 -11  301.73    9.44
   3  -4  -8   27.76    5.27
   4  -9 -13  147.19    9.63
   4  -7 -11   93.25    8.47
   4  -4   6  285.12    4.06
   4  -3   0 1823.85   12.47
   4  -3   1  278.10    5.36
   5  -7  -9  153.13    8.98
   5  -5  -5 1281.65   14.75
   5  -5   5    6.93    2.84
   6  -8  -8  230.18   10.51
   6  -7  -6   53.32    7.87
   6  -6   3  162.43    5.65
   8 -10  -3   10.24    8.26
   0  -3 -10 1292.45   10.81
   1  -2  -7  133.93    3.88
   1  -1  -4 2974.87   11.83
   3  -5 -10 1088.95   14.25
   3  -2  -1  894.88    7.85
   3  -2   0 3544.80   14.45
   3  -2   1   51.89    2.21
   4  -6 -10  223.55    9.18
   4  -5  -8   54.48    5.70
   4  -4  -6  825.35   11.33
   4  -3  -1  141.62    4.53
   4  -3   2 2034.99   12.01
   5  -9 -12   54.95    8.65
   5  -8 -11   13.94    6.78
   6  -9 -10  200.21   11.03
   6  -7  -7   49.36    7.87
   6  -6  -4  614.87   12.13
   6  -6   4   97.59    5.51
   7  -9  -7   58.44    8.14
   7  -8  -5  128.60    9.69
   7  -7  -1   20.07    6.32
   7  -7   0  359.89   10.01
   7  -7   1   73.70    7.20
   8 -10  -5  168.32   11.14
   8  -9   0  317.52   11.08
   9 -12   1    3.74    8.65
   0  -1  -6    2.07    1.61
   1  -4 -11 1084.37   11.91
   2  -4 -10  341.73    7.89
   3  -8 -14    8.65    7.98
   3  -7 -13   35.39    7.39
   3  -2  -2 1068.97    9.08
   3  -2   2   70.93    2.22
   5  -7 -10  146.14    9.15
   5  -5  -6   68.22    6.40
   5  -4  -1  494.00    8.46
   7  -9  -8  163.99   10.76
   7  -8  -6   47.90    8.52
   7  -7  -3   13.07    6.98
   7  -7  -2   -0.64    6.62
   7  -7   2 1009.31   13.81
   8  -9  -4   77.25    9.77
   8  -9  -2    4.72    6.77
   8  -9   2  174.21    8.79
   9 -11  -1  128.12   10.51
   2  -7 -14  175.25    8.50
   2  -6 -13   74.67    6.55
   2  -2  -6  254.25    5.35
   3  -6 -12   80.47    7.24
   3  -4  -9  176.30    6.93
   3  -2  -3 1222.74   10.12
   4  -9 -14   79.16    9.18
   4  -8 -13    2.18    7.39
   4  -7 -12    1.08    7.07
   4  -5  -9 1064.04   14.77
   4  -4  -7   75.50    5.62
   4  -3  -4 4067.79   21.54
   4  -3   3  534.81    5.94
   5  -6  -9   24.98    6.97
   5  -5   6  886.22    8.12
   5  -4  -3   43.19    5.07
   6  -8 -10  139.16   10.27
   6  -7  -8  233.36   10.68
   6  -6  -6  308.00   10.30
   6  -5  -2  546.15   10.29
   6  -5  -1   -3.14    4.34
   6  -5   0  106.11    5.63
   6  -5   1 1364.04   13.97
   7  -8  -7   42.90    8.88
   7  -7  -4  946.57   15.91
   7  -7   3   87.70    6.04
   8  -9  -5  138.06   10.37
   9 -11   1  206.31   11.20
   1  -5 -13    9.88    5.78
   1  -2  -8  280.23    5.56
   1  -1  -5  560.97    5.86
   2  -3  -9  711.83    9.98
   2  -1  -1  169.75    3.11
   2  -1   0 1922.67    8.39
   3  -5 -11    6.57    5.95
   3  -2  -4 1037.19    9.89
   4  -6 -11 1105.97   16.48
   5  -8 -12   19.85    8.16
   5  -7 -11  137.60    9.31
   5  -4  -4 1047.97   12.89
   6  -7  -9  343.67   11.99
   6  -6  -7  596.52   13.00
   6  -5  -3    6.31    5.75
   6  -5   2   14.31    3.88
   7  -8  -8  137.67   10.47
   8  -9  -6    9.04    9.05
   8  -8  -3    4.91    8.08
   8  -8  -1    7.95    7.10
   8  -8   0   13.70    7.03
   9 -10  -2   11.77    8.88
   0  -2  -9 1839.96   11.59
   2  -4 -11  577.42    9.91
   2  -3   8    2.47    1.20
   2  -1  -2 1069.29    7.51
   2  -1   1 4486.25   11.44
   3  -7 -14  447.97   12.23
   4  -8 -14  177.40   10.41
   4  -7 -13  104.08    8.91
   4  -5 -10  751.06   13.15
   4  -4  -8  203.99    7.69
   4  -3  -5 1079.97   12.09
   4  -3   4  339.90    4.61
   5  -5  -8  426.65   10.84
   5  -4  -5 1123.19   13.68
   6  -8 -11    3.64    8.37
   6  -5  -4  962.57   13.15
   7  -7  -6  190.08    8.57
   7  -6  -3 1098.14   16.00
   7  -6  -2  120.79    7.79
   7  -6  -1  165.64    8.07
   7  -6   0  202.63    8.03
   7  -6   1  214.08    8.37
   8  -8  -4  265.39   11.21
   8  -8   2  327.93   10.16
   9 -10   0   96.99    9.51
   9 -10   1   50.25    8.03
   1  -4 -12  203.75    6.58
   3  -6 -13  249.63    9.28
   3  -3  -8  817.28   11.03
   4  -6 -12   46.71    7.36
   4  -3  -6 1232.09   13.33
   5  -8 -13   58.66    8.83
   5  -4  -6    5.02    5.49
   5  -4   4    2.68    2.34
   6  -7 -10  719.66   15.59
   6  -6  -8  302.89   10.51
   7  -7  -7  249.17   10.56
   7  -6  -4  119.82    8.42
   7  -6   2   41.23    6.16
   8  -8  -6   65.37    9.15
   8  -8  -5  128.82    9.37
   0  -1  -7    3.93    2.02
   1  -2   7   26.73    1.75
   1  -1  -6 1470.46    9.84
   2  -5 -13   31.52    5.87
   2  -3 -10  429.83    8.60
   2  -1   2 1240.30    5.33
   3  -5 -12   53.63    6.68
   4  -5 -11    2.57    6.53
   4  -4  -9 1156.38   14.96
   5  -6 -11   53.13    8.19
   5  -4  -7   -4.95    5.68
   6  -6  -9  912.15   16.35
   7  -6  -6   23.44    7.02
   7  -6  -5  863.70   15.32
   7  -6   3    0.88    5.60
   8  -8  -7   15.76    8.68
   8  -7  -3  668.24   14.58
   8  -7  -2   -1.48    7.26
   8  -7  -1   47.41    7.16
   8  -7   0  241.95    9.47
   9  -9  -3  259.38   11.95
   9  -9  -2  262.97   11.53
   9  -9  -1   57.86    8.68
   9  -9   0  115.35    9.21
   9  -9   1  355.16   11.98
  -2  -1  -8   20.59    1.26
   1  -3 -11    2.28    3.36
   2  -4 -12   59.84    6.48
   2  -1  -4  598.98    6.57
   3  -4 -11  460.63   10.32
   3  -3  -9  164.90    6.77
   3  -2   4    2.35    1.20
   4  -8 -15   34.40    9.03
   4  -7 -14   64.87    8.00
   4  -6 -13   54.23    8.63
   4  -2  -2  161.92    4.79
   4  -2  -1  819.88    8.77
   5  -7 -13  212.11   10.91
   5  -3  -3 1400.01   13.91
   5  -3  -2  116.39    5.51
   6  -7 -11  180.69   10.51
   6  -5  -7   29.96    6.74
   6  -4  -3  309.49    8.41
   6  -4  -2  480.13    9.54
   6  -4  -1  190.07    6.68
   6  -4   0  611.54    9.72
   7  -6  -7   26.66    7.40
   8  -7  -5  214.47   10.66
   8  -7  -4  160.43    9.99
   8  -7   1  157.85    8.21
   0  -2 -10  438.15    6.42
   2  -1  -5  755.36    7.93
   3  -6 -14   34.33    7.21
   3  -5 -13   92.78    7.99
   4  -5 -12  318.89   10.72
   4  -3  -8  151.37    7.24
   4  -2   0 2305.30   13.62
   5  -6 -12  101.59    8.91
   5  -4  -8  833.95   13.76
   5  -4   5  654.11    7.14
   6  -7 -12   83.94    9.11
   6  -5  -8  953.54   15.81
   6  -4  -5    4.67    5.98
   6  -4   1   40.79    4.24
   7  -6   4    7.09    4.79
   7  -5  -4  888.50   14.70
   7  -5  -3  200.33    8.74
   7  -5  -2   48.48    6.62
   7  -5  -1  106.44    7.21
   7  -5   0  252.92    8.21
   8  -7  -6   -8.87    8.68
   8  -7   2  219.83    8.74
   9  -8  -2   16.74    8.14
   1  -1  -7  401.40    5.87
   2  -3 -11 1271.62   13.83
   3  -3 -10  940.66   12.86
   3  -2  -7    3.78    3.29
   4  -2   1 6756.03   21.94
   5  -5 -11  267.48   10.55
   5  -3  -6  989.55   13.14
   6  -5   5  121.08    4.44
   6  -4  -6  134.57    8.13
   6  -4   2  674.57    9.47
   7  -6  -8  159.94    9.54
   7  -5  -5   20.90    7.20
   8  -7  -7  282.54   12.33
   8  -7   3  439.41   10.55
   8  -6  -3   18.70    7.50
   8  -6  -2  417.61   11.75
   9  -8  -4  336.73   13.10
   9  -8   0   57.06    8.02
   9  -8   1   24.28    8.15
   0  -1  -8  261.97    4.42
   2  -4 -13   31.73    6.26
   2  -1  -6 1926.05   12.78
   3  -4 -12  207.39    8.29
   3  -2  -8    5.21    4.68
   4  -6 -14  616.59   14.27
   4  -4 -11  893.93   14.23
   4  -3  -9  236.22    8.11
   4  -2  -5 1067.90   11.76
   5  -6 -13  174.80   10.06
   6  -4  -7  231.67    9.50
   7  -5  -6  281.20   10.78
   8  -7  -8   60.60   10.01
   8  -6  -4  656.28   14.51
   8  -6   0   31.38    6.90
   8  -6   1 1212.24   16.64
   3  -5 -14  509.98   12.12
   3  -1  -2  323.81    5.01
   3  -1  -1  129.74    3.45
   4  -5 -13  181.94    9.23
   4  -2  -6  482.76    8.80
   4  -2   2   82.79    2.96
   5  -5 -12   18.58    7.66
   5  -3  -7    4.01    5.68
   5  -3   3  228.87    4.79
   6  -6 -12   74.56    9.13
   6  -5 -10  959.12   17.20
   7  -6 -10   29.51    9.18
   7  -5  -7  207.27    9.77
   7  -5   3   10.41    4.98
   8  -6  -7    2.13    7.74
   8  -6  -6   95.40    9.55
   9  -7  -3  229.33   11.33
   9  -7  -2  588.25   14.52
  10  -9   0   71.53   10.85
   1  -1  -8   26.95    3.06
   2  -3 -12  160.36    7.12
   2  -2 -10 1013.84   11.83
   2  -1  -7  162.74    5.08
   3  -1  -4   54.97    2.86
   3  -1   0   69.76    2.59
   4  -4 -12    6.35    6.65
   5  -6 -14  669.23   15.85
   5  -4   6    4.93    2.42
   5  -3  -8   48.68    6.52
   6  -5 -11  390.58   12.16
   6  -3  -4  297.80    8.86
   6  -3  -2  158.67    6.50
   6  -3  -1  210.46    6.77
   7  -5  -8  838.54   16.26
   7  -4  -4  182.50    8.74
   7  -4  -2   81.03    7.04
   7  -4  -1  209.54    8.20
   8  -6   2  742.70   12.92
   9  -7   0   11.29    7.26
   9  -7   1  468.07   12.87
   3  -2  -9  193.46    6.47
   3  -1   1 1240.32    7.99
   4  -5 -14  124.97    9.61
   5  -5 -13  414.13   12.90
   5  -4 -11  218.70    9.69
   5  -2  -4  968.50   12.22
   5  -2  -3    4.39    4.28
   5  -2  -2   97.73    5.30
   6  -6 -13  278.93   12.22
   6  -3  -6  246.84    8.97
   6  -3  -5 1367.52   16.32
   6  -3   0    7.87    4.13
   7  -6 -11  332.39   12.39
   7  -5  -9  570.63   14.82
   7  -4  -6    3.40    7.27
   7  -4   0  338.30    8.80
   8  -6  -9   18.08    9.24
   8  -6   3   30.89    5.64
   8  -5  -5  684.40   15.13
   8  -5  -3  903.56   15.61
   8  -5  -1   26.30    7.11
   9  -7   2   28.31    7.76
  10  -8  -1   10.02    8.80
   0  -1  -9   34.58    2.76
   3  -3 -12   61.33    7.07
   4  -3 -11   19.56    6.31
   4  -2  -8   14.79    4.76
   4  -2   3    2.69    1.66
   5  -3   4   21.19    2.75
   5  -2  -6   94.85    5.99
   5  -2  -5 1777.29   16.44
   6  -5 -12  348.83   12.39
   6  -3  -7   13.74    6.59
   7  -5 -10  722.02   15.98
   7  -5   4   62.10    4.85
   7  -4  -7   18.37    7.66
   7  -4   1  530.88    9.78
   8  -5  -7  481.33   13.42
   8  -5  -6    8.81    8.41
   8  -5   0  271.59    9.54
   9  -6  -5   11.80    8.67
   9  -6  -4  641.49   15.29
   9  -6  -3  437.18   13.29
   9  -6  -2   15.29    7.91
   9  -6  -1   81.13    8.96
  10  -8   0   87.56    9.03
  -2   0  -2 1418.18    5.94
   0   0  -5  158.16    2.58
   1  -1  -9   12.23    2.97
   1   0  -3 5598.70   14.46
   1   0  -2 1786.51    7.38
   2  -3 -13   26.62    5.76
   2  -2 -11  696.63   10.37
   3  -4 -14   17.25    6.42
   4  -4 -13   12.77    6.87
   4  -2  -9 1234.89   15.02
   5  -6 -15   17.47    8.68
   5  -2  -7   52.24    6.25
   5  -2   1 1718.29   12.95
   6  -3  -8  556.29   12.54
   7  -5 -11    1.89    7.73
   7  -4  -8  150.82   10.02
   7  -4   2    8.08    4.27
   8  -5   1  430.81   10.62
   9  -6   0   19.63    7.35
   1   0  -4    5.24    1.51
   1   0  -1   -0.08    0.95
   4  -3 -12   84.15    8.36
   4  -3   6 1254.91    6.66
   4  -1  -1  303.39    5.67
   6  -4 -11   29.01    8.08
   6  -4   5  135.68    4.59
   6  -3  -9  175.61    8.98
   7  -4  -9  489.61   13.69
   7  -3  -3    7.46    6.21
   7  -3  -2   55.80    5.94
   8  -5  -9 1014.49   19.04
   8  -5   2   85.48    6.84
   8  -4  -4  427.54   12.19
   8  -4  -3   44.76    7.58
   9  -6   1  119.62    8.49
  10  -7  -2  357.01   13.21
  10  -7  -1   22.53    8.43
   1  -2 -12   18.04    4.66
   1   0  -5 2473.62   11.44
   3  -3 -13    8.11    5.88
   3  -2 -11   41.29    5.75
   3  -1   2  662.53    5.40
   4  -4 -14  451.87   12.23
   4  -1   0  161.79    4.24
   5  -4 -13  210.74   10.23
   5  -3 -11   44.74    7.36
   5  -2   2 2662.46   15.42
   6  -4 -12    1.22    7.73
   6  -2  -5   59.70    6.63
   6  -2  -4 2181.94   19.07
   6  -2  -3  366.95    8.78
   6  -2  -2  219.83    7.21
   7  -4 -10   12.02    8.07
   7  -4   3  122.39    5.36
   7  -3  -6  172.49    9.46
   7  -3  -5  377.95   10.45
   8  -4  -5  201.79    9.72
   8  -4  -2  262.60    9.79
   9  -6   2  486.04   11.87
   9  -5  -5  237.81   11.85
   9  -5  -4  555.03   14.44
  10  -7   0   97.56    9.46
  -2  -1  -9    4.27    1.23
   0  -1 -10  563.21    6.79
   0   0  -6  393.02    4.21
   1   0  -6  458.90    5.69
   2  -2 -12  367.27    8.15
   2   0  -4 1781.12   10.88
   2   0  -3  417.98    5.28
   2   0  -2    6.94    1.77
   4  -2   4  109.63    2.90
   5  -3 -12  134.82    9.39
   5  -3   5  115.24    3.85
   5  -2  -9   26.00    6.62
   6  -3 -10   56.57    8.05
   6  -2  -6  809.31   13.55
   6  -2  -1  205.40    6.73
   7  -3  -8  336.48   11.33
   7  -3  -7   21.25    7.95
   7  -3   0  123.88    6.25
   8  -4  -8  157.28   10.91
   8  -4  -7  112.11    9.27
   8  -4   0   29.71    6.40
   9  -5  -7    1.71    9.24
   9  -5  -6   19.71    8.36
   9  -5  -1   18.52    7.65
   2  -1 -10   13.81    3.79
   2   0  -5 1883.74   11.99
   3  -2 -12  572.21   11.09
   3  -1  -9  182.74    6.28
   4  -4 -15   94.93    9.38
   4  -3 -13   11.97    6.84
   4  -2 -11  560.87   11.74
   4  -1  -8    9.97    4.73
   4  -1   1  187.74    4.23
   5  -4 -14  216.97   10.53
   5  -2 -10  905.72   14.74
   5  -1  -5  791.26   11.54
   5  -1  -4   65.85    5.34
   5  -1  -3 1371.26   13.68
   6  -3 -11   79.71    8.55
   6  -2  -8    8.19    6.79
   6  -2  -7   79.37    5.89
   6  -2   0 1136.10   12.35
   7  -3   1  572.56    9.99
   8  -4  -9   14.42    9.41
   8  -4   1 1006.79   14.56
   9  -5   0   82.26    8.01
  10  -6  -2   97.42    9.99
  -1   0  -1 8334.54   10.49
   1   0  -7  136.16    3.94
   1   0   0  722.39    3.55
   2   0  -6    4.21    2.50
   2   0  -1 9999.00   20.81
   3   0  -4  546.62    7.36
   3   0  -3 1680.12   11.80
   4  -1  -9 1232.90   14.71
   5  -3 -13   27.36    7.82
   5  -1  -7   89.02    6.23
   7  -4 -12    1.55    8.49
   7  -4   4    5.36    3.83
   7  -3 -10  117.70    9.11
   8  -4 -10  536.61   15.47
   8  -4   2  835.47   13.36
   8  -3  -6   59.45    8.04
   8  -3  -5  163.84    9.67
   8  -3  -4  426.47   12.03
   8  -3  -3  550.44   12.77
   9  -4  -5   10.13    8.52
   9  -4  -3  354.05   11.59
  10  -6   0  103.14    9.15
  -1   0  -6  404.09    2.97
   0   0  -7 1902.29    9.63
   2  -2 -13   -2.35    4.88
   2   0  -7 1703.04   12.59
   3   0  -5  417.71    6.93
   4  -3 -14   90.42    8.34
   4  -2 -12    1.45    6.40
   5  -4 -15    3.88    8.46
   5  -1  -8  255.08    8.85
   6  -4 -14  118.50   10.28
   6  -3 -12   89.28    9.02
   6  -3   4   26.91    3.56
   7  -3   2 1333.56   13.97
   7  -2  -7   20.46    7.27
   7  -2  -6  103.46    8.52
   7  -2  -4   15.53    6.01
   7  -2  -3 1410.10   17.09
   7  -2  -2   55.00    6.60
   8  -3  -7  135.28   10.21
   8  -3  -2   76.01    7.56
   9  -5   2   53.36    7.21
   9  -4  -7  264.16   12.61
   9  -4  -6   54.49    9.06
   9  -4  -2    3.43    7.80
   9  -4  -1   21.92    7.85
  10  -6   1  259.82   10.77
  10  -5  -4  352.29   13.53
  10  -5  -3   85.37    9.77
   0  -1 -11  317.82    5.91
   1   0  -8  217.13    4.88
   2  -1 -11 1434.58   13.94
   2   0   0   28.56    1.66
   3  -2 -13  155.32    7.66
   3  -1 -11  135.77    7.01
   3  -1   3  763.22    5.34
   3   0  -1  960.08    8.15
   4  -1   2  937.54    8.06
   5  -1  -9 1640.90   18.14
   6  -3 -13  364.54   12.78
   6  -2 -10  321.39   10.71
   6  -1  -6   79.80    6.57
   6  -1  -5 1077.01   14.55
   6  -1  -4 1473.81   16.07
   6  -1  -3   16.81    4.97
   7  -2  -1  214.67    7.99
   8  -4   3   39.84    5.91
   8  -3  -9  352.44   13.31
   8  -3   0  388.00   10.37
   9  -4   0   23.86    8.15
  10  -5  -2  319.02   12.45
  10  -5  -1   23.47    8.21
   3   0  -8   12.98    4.60
   4  -3 -15   77.34    8.35
   4  -2 -13    8.77    6.68
   4   0  -5  678.86    9.64
   5  -1   1  585.83    8.15
   6  -2 -11   41.17    8.00
   6  -1  -7  152.07    8.47
   6  -1  -2  456.49    9.20
   7  -3 -12  189.84   11.32
   7  -3   3   26.96    4.78
   7  -2  -9  288.50   11.70
   7  -2   0  804.03   11.96
   8  -3 -10    5.33    9.30
  10  -5   0  192.47   10.56
   0   0  -8   80.26    2.95
   2  -1 -12   34.08    4.86
   3  -2 -14    5.30    6.00
   3  -1 -12   15.08    6.30
   4  -1 -11    2.42    5.90
   4   0  -7   81.33    5.63
   4   0  -2 1065.79   10.44
   5  -2 -13   72.82    8.47
   5  -2   4   22.94    2.67
   5  -1 -10   48.62    7.31
   6  -2 -12   58.03    8.83
   6  -1  -1   47.47    4.41
   7  -2 -10   47.69    9.43
   8  -3   1  469.32   10.65
   8  -2  -7   12.09    8.41
   8  -2  -6   96.00    9.41
   8  -2  -5  648.17   14.46
   8  -2  -4  331.22   11.09
   8  -2  -3    5.75    7.25
   9  -4   1   22.29    6.91
   9  -3  -6    2.86    9.07
   9  -3  -5   -1.12    7.69
   9  -3  -3  326.22   11.43
   9  -3  -2  350.24   12.02
  10  -5   1   84.95    9.30
  10  -4  -4   11.29    8.75
   3   0  -9  650.21   10.11
   3   0   0 1593.76    9.79
   4  -2 -14  341.87   10.88
   4   0  -8   66.08    5.55
   5  -3   6 1049.31    7.80
   5  -1 -11  631.21   13.49
   5   0  -6   82.18    5.89
   5   0  -5  251.10    7.63
   5   0  -4  635.34   10.29
   5   0  -3   40.91    4.35
   6  -3   5  423.77    6.78
   6  -1  -9  311.14   10.37
   7  -2 -11  106.97    9.98
   7  -1  -7   86.57    7.93
   7  -1  -6  263.85   10.44
   7  -1  -5  120.74    8.18
   7  -1  -4 2039.63   20.72
   7  -1  -3  312.02    9.26
   8  -3   2  333.03    9.40
   8  -2  -9    8.12    8.20
   9  -3  -1    2.76    7.35
  10  -4  -2   73.75    9.31
  10  -4  -1   56.55    8.72
   3   0 -10  496.60    9.75
   4   0  -9 2299.05   19.45
   5  -3 -16   57.81    9.99
   5  -2 -14  185.15   10.38
   5  -1   2    2.08    2.88
   5   0  -8 1833.63   18.78
   5   0  -7  222.19    8.02
   6  -2 -13  129.60   10.24
   6  -1 -10  594.01   13.33
   7  -2 -12   51.48    9.56
   7  -1  -8  984.30   16.95
   7  -1  -2   46.44    6.36
   8  -2 -10  555.61   15.76
   8  -2  -1    9.85    6.66
   9  -3   0  379.92   11.38
  11  -5  -1   41.43    9.41
   2  -1 -13   25.57    4.95
   3  -1 -13  111.02    7.09
   4  -2 -15  205.69   10.02
   4  -1 -13  266.13    9.67
   4   0 -10  738.37   12.50
   4   0   0 2573.12   14.60
   5  -1 -12   56.29    7.77
   6  -2 -14    8.93    7.32
   6  -1 -11  812.17   15.86
   6   0  -5 1438.85   16.74
   6   0  -4  376.46    9.17
   7  -2   2    2.36    4.05
   7  -1  -9  862.17   16.67
   7  -1  -1   81.31    6.07
   8  -2   0  137.81    7.90
   9  -2  -6    6.42    8.97
   9  -2  -5   42.46    9.18
   9  -2  -4  600.74   14.81
  10  -3  -5    4.94    8.97
   9  -2  -8    8.97    6.80
  -9  -5  -6   85.50    8.68
  -8  -7  -5   38.99    7.80
  -7 -10  -3  176.69   10.48
  -7  -6  -5   35.24    7.16
  -7  -3  -6  233.47    8.30
  -6 -14   1   68.99    9.22
  -6 -13   0   30.93    8.77
  -6 -12  -1  165.29   10.28
  -6  -9  -3  100.79    8.39
  -6  -7  -4    6.42    5.92
  -6  -5  -5  124.65    7.20
  -5 -15   3  531.42   14.00
  -5 -14   2  130.17    9.65
  -5 -13   1   49.69    8.06
  -5 -12   0   72.17    8.73
  -5 -11  -1   11.16    7.17
  -5  -8  -3  143.74    7.80
  -5  -6  -4   28.12    5.78
  -5   3  -6 1033.91    8.05
  -4 -13   2   20.66    7.00
  -4 -12   1    9.93    6.54
  -4 -11   0  216.57    8.81
  -4  -8  -2   25.67    5.30
  -4  -4  -4  937.67   10.55
  -4   0  -5  171.44    4.33
  -3 -14   5  253.73    9.08
  -3  -8  -1  104.89    5.77
  -2 -12   4  603.10   10.30
  -2 -11   3  248.55    7.23
  -2  -9   1 1410.91   13.51
  -2   0  -3 2080.47    8.82
  -1  -9   3  649.11    8.06
  -1  -8   2  345.40    6.23
   0  -5   2  343.61    3.77
  -8  -5  -6 1114.86   16.59
  -8  -1  -7   99.57    6.64
  -7 -12  -2    0.93    8.67
  -7  -9  -4   51.21    7.72
  -7  -4  -6  629.64   11.92
  -6  -2  -6  859.02   11.25
  -5 -16   4  196.84   10.74
  -5   2  -6    5.31    2.64
  -4 -15   4  687.43   14.09
  -4 -14   3  550.34   12.75
  -4 -10  -1 1227.69   15.57
  -3 -13   3   15.44    6.31
  -3 -12   2  121.78    7.21
  -3  -1  -4 1650.03   10.53
  -2  -6  -1  895.04    9.38
  -1  -5   0  851.59    7.38
  -9  -3  -7  473.65   11.86
  -8  -8  -5   48.10    8.31
  -8  -6  -6   12.42    7.18
  -7 -11  -3   47.71    9.01
  -7  -7  -5  724.10   13.70
  -6 -14   0  329.56   12.21
  -6 -10  -3  352.93   11.43
  -6  -8  -4  336.10   10.09
  -6  -3  -6   41.14    5.52
  -5 -14   1   49.36    8.28
  -5  -7  -4  115.34    6.62
  -5  -4  -5  677.11   10.18
  -4  -9  -2  959.62   13.44
  -4  -1  -5 1737.57   11.97
  -3 -14   4  417.17   10.51
  -3 -10   0 1868.97   17.09
  -3  -7  -2 1478.60   13.71
  -2 -13   5  583.03   10.31
  -2  -4  -2 1983.91   11.95
  -1 -12   6  556.96    8.93
   0  -9   5 1278.01    9.23
   0  -8   4  187.79    3.88
  -9  -7  -6   66.75    8.92
  -9  -4  -7    5.94    6.98
  -8  -9  -5    9.56    7.08
  -8  -3  -7  144.58    7.93
  -7 -10  -4   33.70    8.56
  -7  -8  -5   64.60    7.91
  -7  -5  -6   36.77    6.84
  -7  -1  -7  251.64    7.52
  -6 -13  -1 1152.44   19.17
  -6 -12  -2  344.11   11.87
  -5 -16   3   17.11    7.50
  -5 -15   2   58.09    8.49
  -5 -12  -1  132.68    9.14
  -5  -9  -3  617.07   12.05
  -5  -5  -5    7.79    5.43
  -4 -16   5  194.20    9.77
  -4 -14   2   38.07    7.55
  -4 -13   1  227.43    9.49
  -4  -5  -4   92.13    5.21
  -2 -11   2  191.85    7.01
  -2  -1  -3   93.01    2.50
  -2   6  -3  106.44    1.89
  -1  -3  -1 3407.64   12.22
   0 -10   6  545.60    6.68
   0  -7   3   38.40    2.42
  -8  -7  -6  940.98   16.20
  -7  -6  -6  499.74   11.74
  -7  -2  -7 1021.86   13.11
  -6 -11  -3   17.43    8.08
  -6  -9  -4  130.97    8.15
  -6  -7  -5  181.70    8.74
  -6  -4  -6 1018.82   13.45
  -5 -11  -2    1.96    5.16
  -5  -8  -4   32.86    5.90
  -4 -11  -1  181.58    8.05
  -3 -13   2   12.66    5.97
  -3 -12   1  438.78   10.22
  -2 -13   4    9.27    5.71
  -2 -12   3    2.77    4.43
  -2 -10   1 1021.14   11.68
  -2  -5  -2  363.37    5.98
  -9  -6  -7   42.35    8.20
  -8  -8  -6   52.99    7.96
  -7 -11  -4   48.75    9.23
  -7  -9  -5  673.19   14.60
  -7  -3  -7  391.97    9.71
  -6 -14  -1   75.39    9.74
  -6 -13  -2  222.84   10.45
  -6  -8  -5  252.96    9.14
  -6  -5  -6  131.09    7.18
  -6   0  -7   63.59    4.83
  -5 -15   1   63.56    8.37
  -5 -14   0  229.04   10.58
  -5 -13  -1  248.09   10.69
  -5 -10  -3  164.40    8.89
  -5  -6  -5  894.95   12.66
  -5  -2  -6   -0.22    3.52
  -4 -16   4   48.61    7.89
  -4 -10  -2  153.16    7.95
  -4  -6  -4  469.84    8.49
  -3 -14   3  331.83    9.98
  -3 -11   0  183.34    7.92
  -3  -8  -2  138.16    6.15
  -3  -6  -3   17.19    4.30
  -2 -14   5  356.54    9.60
  -2  -9   0 2218.80   16.38
  -1 -12   5  603.50    9.28
  -1  -6   0  653.16    7.03
   0  -6   2  634.98    5.73
   1  -7   6 1441.40    5.67
  -8  -6  -7  241.41   10.12
  -7  -7  -6  115.17    7.88
  -7  -4  -7  871.01   13.42
  -6 -12  -3  519.45   13.78
  -6  -6  -6  859.87   13.75
  -6  -1  -7  993.30   11.20
  -5 -12  -2  622.50   13.81
  -5  -9  -4    8.71    6.72
  -5  -3  -6 1087.40   11.86
  -4 -15   2   30.32    7.65
  -4 -14   1  309.60   10.48
  -4 -13   0  201.00    9.29
  -4  -9  -3  117.81    7.29
  -4  -7  -4   68.70    5.61
  -4  -4  -5  255.99    6.88
  -3 -15   4  303.57    9.79
  -3 -10  -1   51.13    4.58
  -1  -8   1   12.65    2.94
  -1  -4  -1 9518.25   22.42
   0  -4   1 1236.04    6.33
   1  -8   7   43.40    1.72
  -7 -10  -5   23.34    8.61
  -7  -8  -6  580.36   13.09
  -7  -5  -7  223.13    8.83
  -6 -11  -4  162.50   10.11
  -6  -9  -5  240.13    9.97
  -6  -2  -7    6.49    4.67
  -5 -15   0  740.66   15.48
  -5 -11  -3   10.85    7.06
  -5  -7  -5   71.71    6.58
  -5  -4  -6   -2.91    4.23
  -4 -16   3  271.44   10.41
  -4 -11  -2  447.64   11.10
  -3 -14   2  102.98    7.76
  -3 -13   1  273.45    9.04
  -3 -12   0  473.90   10.58
  -3  -9  -2  862.95   11.71
  -2 -13   3  376.26    9.04
  -2 -12   2  237.09    7.68
  -2 -11   1   45.25    4.89
  -2  -8  -1   52.12    4.57
  -2  -3  -3  556.69    6.26
   0  -9   4 1047.89    8.59
  -9  -5  -8   48.65    7.94
  -8  -7  -7   38.37    7.92
  -8  -3  -8  143.29    7.89
  -7 -11  -5  142.81    9.56
  -7  -6  -7 1052.18   15.64
  -6 -13  -3  162.57   10.72
  -6  -7  -6   37.85    6.87
  -6  -3  -7 1012.32   12.76
  -5 -16   1    1.72    8.58
  -5 -13  -2    4.30    8.13
  -5 -10  -4   29.15    7.42
  -5  -8  -5  532.96   10.92
  -4 -17   4  317.91   11.84
  -4 -15   1   51.87    8.30
  -4 -14   0  138.57    9.01
  -4 -13  -1    2.06    7.35
  -4 -10  -3   12.67    6.28
  -4  -8  -4  162.20    7.23
  -4  -5  -5 1419.29   13.54
  -3 -15   3   -3.65    6.44
  -3 -11  -1 1657.56   17.08
  -2 -14   4 1024.95   13.62
  -2 -10   0  278.26    7.33
  -1 -12   4   -4.14    4.06
  -1 -11   3   39.00    4.01
  -1  -7   0  294.00    5.39
   0 -10   5  196.24    4.59
   0  -8   3  258.11    4.48
  -9  -6  -8  152.63    9.89
  -8  -8  -7  252.46   10.83
  -8  -4  -8  155.22    8.24
  -7  -9  -6   12.30    6.94
  -7  -2  -8    2.70    5.75
  -7  -1  -8  355.76    8.21
  -6 -12  -4   23.16    8.28
  -6 -10  -5  250.28   10.53
  -6  -8  -6 1061.83   15.70
  -6  -4  -7    6.80    5.52
  -5 -12  -3   75.26    8.53
  -5  -5  -6  881.95   12.40
  -4 -17   3   10.53    7.78
  -4 -16   2   45.60    7.87
  -4 -12  -2  286.26   10.16
  -4  -6  -5   95.35    5.69
  -3 -16   4  164.46    8.57
  -2  -9  -1  711.17    9.73
  -2  -4  -3  339.02    5.48
  -1 -13   5   53.51    5.46
  -1  -5  -1   47.91    2.70
  -1   0  -2 1641.28    5.47
  -8  -5  -8  147.90    8.56
  -7 -10  -6  228.82   10.57
  -7  -7  -7  121.99    8.60
  -7  -3  -8  289.87    8.77
  -6  -5  -7 1065.89   14.27
  -5 -14  -2  753.55   15.61
  -5 -11  -4   29.30    7.70
  -5  -9  -5    3.32    6.76
  -4 -11  -3   30.74    7.04
  -4   0  -6 2654.51   13.71
  -4   1  -6  840.55    7.21
  -4   2  -6  990.81    7.19
  -3 -15   2   27.41    6.68
  -3 -14   1   44.66    6.97
  -3 -13   0   26.02    6.65
  -3 -12  -1  108.68    7.03
  -3  -6  -4  229.90    6.44
  -3   0  -5 2716.80   12.20
  -3   1  -5  766.05    6.00
  -2 -14   3  149.70    7.30
  -2 -13   2    8.10    5.44
  -2 -12   1 1017.91   13.09
  -2 -11   0 2473.93   18.64
  -1  -1  -2  201.93    2.54
   0  -7   2  301.32    4.41
   0  -5   1 3435.44   11.84
  -7  -4  -8   -1.61    5.50
  -6 -13  -4   19.02    8.80
  -6 -11  -5   14.90    7.09
  -6  -9  -6   19.31    7.63
  -6  -6  -7   -2.19    6.12
  -5  -7  -6  453.63   10.30
  -5  -2  -7   78.35    5.03
  -5  -1  -7  411.22    6.98
  -5   1  -7  422.31    6.12
  -5   2  -7   89.00    3.55
  -4 -17   2    6.72    7.67
  -4 -16   1   13.58    7.83
  -4 -14  -1 1365.52   18.71
  -4 -13  -2  451.41   12.06
  -4  -3  -6 1248.49   11.94
  -3 -16   3  225.58    9.27
  -3 -11  -2   32.01    5.76
  -3  -9  -3  245.70    7.82
  -3  -2  -5 2151.45   12.78
  -3  -1  -5  789.92    7.36
  -2 -15   4   28.62    5.86
  -2  -5  -3   18.82    3.04
  -1 -12   3    8.18    3.71
  -1 -11   2  394.22    7.42
  -1  -2  -2   75.34    2.16
   1  -5   4   23.36    0.81
  -8  -7  -8  146.20    9.42
  -7  -5  -8  372.17   10.21
  -6 -12  -5  118.00    9.83
  -6  -7  -7  741.97   13.22
  -5 -12  -4  214.07   10.56
  -5 -10  -5  693.00   13.64
  -5  -3  -7 1048.27   11.91
  -4 -12  -3    2.86    7.03
  -4 -10  -4  209.00    8.91
  -4  -8  -5  136.40    6.76
  -4  -4  -6  290.86    6.80
  -3 -15   1  402.12   11.09
  -3  -7  -4  929.25   11.39
  -2 -13   1   48.12    6.79
  -1 -13   4  917.51   11.22
  -1 -10   1  653.15    8.89
   0 -11   5 1741.25   12.18
   0 -10   4  499.15    6.43
   0  -9   3   12.32    2.21
   1  -1   3 4727.50    9.51
  -8  -4  -9    6.41    6.97
  -7 -10  -7  310.78   11.31
  -7  -6  -8   27.01    7.02
  -6  -8  -7   46.40    7.44
  -6  -3  -8  247.76    8.19
  -6  -2  -8  106.80    5.72
  -6  -1  -8  122.55    5.46
  -6   0  -8   62.03    4.33
  -5 -14  -3    2.48    8.34
  -5 -11  -5  205.30    9.19
  -5  -8  -6   30.94    6.07
  -5  -5  -7  408.55    9.43
  -5  -4  -7  348.09    8.25
  -4 -17   1  264.15   10.99
  -4 -16   0  165.71    9.98
  -4 -15  -1   64.65    8.04
  -4 -14  -2   36.41    7.26
  -4  -5  -6  873.81   10.97
  -3 -16   2   67.71    7.56
  -3 -13  -1 1528.00   17.85
  -3 -10  -3  118.47    7.03
  -2 -15   3  320.24    9.27
  -2 -14   2    7.11    5.98
  -2 -12   0  237.87    7.90
  -2  -9  -2  107.86    5.09
  -1  -3  -2  509.15    5.17
   0  -8   2    9.05    2.54
  -8  -5  -9   -0.04    6.56
  -6 -11  -6  241.65   11.09
  -5 -13  -4   36.09    8.61
  -5  -6  -7  543.69   10.46
  -4 -13  -3   75.47    8.45
  -4  -9  -5  474.85   10.77
  -4  -6  -6  875.20   11.56
  -3 -17   3   -0.04    6.77
  -3 -12  -2  213.57    8.20
  -3  -5  -5  775.88    9.70
  -2  -7  -3   20.29    3.69
  -2  -2  -4   61.18    2.60
  -2  -1  -4  266.06    3.81
  -2   0  -4 2564.50   10.01
  -1 -13   3  206.51    6.76
  -1 -12   2  216.93    6.30
  -1 -11   1 1480.49   13.69
  -1  -4  -2  170.50    3.63
   0  -2   0 9282.72   12.31
   1  -8   6 1125.90    5.60
   1  -7   5 2108.00    7.06
  -7  -8  -8   -6.60    7.33
  -7  -3  -9   32.67    6.44
  -7  -2  -9   53.62    5.71
  -6  -9  -7  617.34   13.06
  -6  -6  -8  188.22    8.19
  -6  -5  -8  198.31    8.05
  -5 -12  -5 1470.61   19.44
  -5 -10  -6   12.43    7.17
  -4 -17   0    5.22    7.12
  -4 -16  -1  511.14   13.84
  -4 -10  -5   92.51    7.12
  -4  -7  -6  733.18   11.72
  -3 -16   1  244.07   10.08
  -3 -15   0   -6.72    7.14
  -3 -14  -1  190.11    9.04
  -3 -11  -3  775.11   12.72
  -3  -9  -4  184.75    7.37
  -3  -6  -5  486.18    8.46
  -2 -15   2   57.22    7.53
  -2 -14   1  155.71    7.86
  -2 -13   0 1296.58   15.25
  -2 -10  -2  540.14    9.49
  -2  -3  -4  271.97    4.78
  -1 -14   4  117.17    6.07
   0 -11   4   22.80    3.22
   0 -10   3  648.83    7.67
  -8  -7  -9  -13.04    7.86
  -7  -9  -8  100.07    9.09
  -7  -5  -9   14.12    6.48
  -7  -4  -9   47.77    6.64
  -6 -10  -7   21.94    8.10
  -6  -7  -8  241.14    9.12
  -5 -14  -4   12.17    7.50
  -5  -8  -7  481.84   11.28
  -4 -15  -2  376.66   11.48
  -4 -14  -3  112.33    9.38
  -3  -7  -5  691.29   10.14
  -2 -16   3  112.99    7.37
  -2 -12  -1  609.13   11.00
  -2  -8  -3    8.66    4.23
  -2  -4  -4   20.21    2.78
  -1 -10   0  463.67    7.78
   0  -9   2  152.53    4.30
   0  -7   1  396.87    5.16
  -7  -6  -9   44.52    7.07
  -6  -8  -8   91.00    8.01
  -5 -11  -6  606.73   13.64
  -5  -2  -8   77.88    4.92
  -4 -13  -4  124.51    9.08
  -4 -11  -5 1255.89   17.03
  -4  -3  -7  135.16    5.47
  -3 -17   1   53.53    7.83
  -3 -16   0  540.03   12.77
  -3 -15  -1  719.30   13.95
  -3 -12  -3    3.12    6.59
  -3 -10  -4  121.80    5.90
  -2 -11  -2  347.42    8.92
  -2  -9  -3    0.19    4.48
  -1 -14   3   80.97    6.33
  -1 -12   1   29.29    4.62
  -1  -9  -1    5.83    3.91
  -1  -6  -2   18.22    2.85
   0  -4   0 4065.95   12.01
  -8  -5 -10   48.71    7.08
  -7  -8  -9   12.35    6.51
  -7  -7  -9   -1.77    6.94
  -6  -9  -8   41.71    7.65
  -5 -12  -6   11.19    7.91
  -5  -9  -7  537.19   11.71
  -5  -5  -8  370.76    9.09
  -5  -4  -8   92.79    6.10
  -5  -3  -8  314.69    7.53
  -5  -1  -8  302.22    6.17
  -4 -16  -2   12.10    7.67
  -4  -5  -7  897.34   11.30
  -4  -4  -7  726.56    9.92
  -4   0  -7  846.10    8.17
  -3 -18   2  146.04    9.40
  -3 -14  -2  230.17    9.01
  -3 -13  -3  285.67    9.75
  -3 -11  -4  797.07   13.26
  -3  -8  -5   13.19    3.91
  -2 -16   2   37.07    6.91
  -2 -15   1  141.07    7.95
  -2 -14   0  303.68    9.26
  -2 -13  -1  337.88    9.38
  -2  -6  -4   51.26    3.16
  -1 -11   0 1572.94   14.13
   0  -8   1   36.76    2.77
  -8  -6 -10    2.56    7.12
  -6 -10  -8  143.57    9.15
  -6  -5  -9    6.07    5.71
  -6  -4  -9    9.52    5.30
  -6  -3  -9   58.11    5.93
  -6  -2  -9   31.01    4.85
  -6  -1  -9  121.92    5.52
  -5 -10  -7  581.94   13.44
  -5  -6  -8   12.30    5.94
  -4 -14  -4  105.49    9.44
  -4 -10  -6  676.65   13.02
  -4  -6  -7  582.12   10.28
  -4   1  -7  233.84    4.42
  -3 -17   0   39.66    7.81
  -3 -16  -1   23.40    7.92
  -3  -9  -5  287.64    8.65
  -3  -5  -6    5.40    3.90
  -3  -4  -6 1654.06   13.09
  -3  -2  -6 1286.68   10.21
  -3  -1  -6  954.16    8.23
  -2 -12  -2  696.09   11.94
  -1 -14   2   16.51    6.07
  -1 -13   1  517.18   10.15
  -1 -10  -1 1386.41   13.01
   0 -10   2  667.11    7.76
  -7  -4 -10  162.69    8.43
  -6  -6  -9    0.02    6.19
  -5 -11  -7  351.15   11.70
  -5  -8  -8  167.39    8.46
  -5  -7  -8  241.60    8.85
  -4 -13  -5  371.63   11.91
  -4  -8  -7  697.62   11.83
  -3 -18   1   87.20    9.19
  -3 -15  -2  308.61   10.30
  -3 -14  -3  105.09    8.45
  -3 -12  -4   37.75    7.17
  -3  -6  -6 2266.92   16.92
  -3   0  -6 3521.01   14.18
  -2 -17   2  111.53    8.71
  -2 -14  -1   20.76    6.55
  -2 -11  -3    0.18    5.77
  -2  -8  -4   20.47    4.62
  -1 -12   0  230.04    6.89
   0  -9   1  342.17    5.99
   0  -6   0 4564.03   15.85
   1  -9   6  527.71    4.48
   1  -8   5   28.92    1.70
  -7  -6 -10  228.06    9.45
  -7  -5 -10   16.58    6.33
  -6  -8  -9    3.08    6.81
  -5 -12  -7  265.19   11.00
  -5  -9  -8  249.75    9.61
  -5   2  -8   77.20    3.42
  -4 -15  -4   -0.20    7.46
  -4   2  -7  391.86    4.92
  -3 -17  -1  529.85   13.59
  -3 -16  -2  192.43   10.40
  -3 -13  -4  307.16   10.51
  -3 -11  -5  609.32   12.24
  -3  -7  -6   10.29    4.57
  -2  -9  -4   37.28    5.16
  -1  -9  -2  215.93    5.83
  -1  -5  -3   74.71    3.32
  -1  -4  -3  268.50    4.55
  -1   4  -1 9898.43   15.20
   0 -13   4  600.76    8.69
  -7  -8 -10  259.85   10.45
  -7  -7 -10    7.48    7.05
  -5 -10  -8  143.86    9.01
  -4 -10  -7  494.24   11.44
  -3 -18   0  410.85   13.29
  -3 -15  -3  168.84    9.62
  -3  -9  -6   19.42    5.37
  -3  -8  -6 1745.58   15.94
  -3   1  -6  941.81    6.76
  -2 -16   0   21.32    7.31
  -2 -15  -1  663.24   13.04
  -2 -12  -3  209.96    8.49
  -2 -10  -4    7.49    5.47
  -2  -6  -5 3531.60   19.31
  -2  -2  -5 2787.18   13.21
  -1 -15   2  152.32    7.30
  -1 -14   1  102.48    6.66
  -1 -13   0  594.50   10.56
  -1  -2  -3  273.36    3.69
   0  -8   0  886.24    8.65
   1  -7   4   85.70    1.96
  -5 -11  -8  258.07   10.69
  -5  -6  -9    0.80    5.92
  -5  -5  -9   81.39    6.25
  -5  -4  -9    3.20    5.06
  -5  -2  -9   41.87    4.86
  -4 -13  -6  270.33   11.12
  -4 -11  -7  251.04    9.74
  -4  -6  -8   51.70    5.82
  -4  -5  -8  115.84    6.11
  -4  -4  -8  106.60    5.54
  -4  -3  -8   15.98    3.72
  -4  -2  -8  141.90    5.29
  -3 -17  -2    3.35    7.35
  -3 -14  -4    3.18    7.64
  -3 -10  -6 1584.36   17.09
  -2 -14  -2  603.94   12.34
  -2 -13  -3   65.30    6.74
  -2  -7  -5    4.91    4.20
  -2  -1  -5    2.89    2.19
  -1 -12  -1 1447.36   14.93
  -1 -10  -2   10.04    4.39
  -1  -1  -3 4181.35   11.65
   0   2   1  510.70    3.64
   1  -9   5  750.86    5.74
  -6  -7 -10  222.81    9.26
  -6  -4 -10   26.58    6.03
  -6  -3 -10  128.50    6.61
  -6  -2 -10    4.83    5.02
  -5  -8  -9   47.57    7.13
  -5  -7  -9   47.85    6.74
  -5  -1  -9  172.18    5.43
  -4 -14  -6  120.46    9.80
  -4  -7  -8   87.17    6.94
  -3 -16  -3   13.56    7.93
  -3 -15  -4   56.74    7.96
  -3 -13  -5  292.90   10.64
  -3  -6  -7    8.64    4.35
  -3  -5  -7  313.69    7.12
  -3  -4  -7    3.23    3.61
  -2 -18   1  137.81    9.54
  -2 -17   0 1336.08   17.91
  -2 -16  -1  403.99   11.53
  -2 -11  -4  660.56   10.88
  -2  -8  -5 1392.42   13.80
  -1 -16   2   69.40    7.25
  -1 -15   1  515.90   10.55
  -1 -14   0    3.55    5.73
  -1 -11  -2  541.34    9.45
  -1  -8  -3    0.72    3.43
   0 -13   3  102.47    4.96
   1  -8   4 1423.47    7.47
  -7  -6 -11   -2.02    6.98
  -7  -5 -11  164.53    8.12
  -6  -9 -10  126.17    8.93
  -6  -8 -10    4.38    7.05
  -5   0  -9   81.44    4.65
  -4 -12  -7  361.41   11.49
  -4  -9  -8   39.64    7.06
  -3 -11  -6  266.86    8.45
  -3  -8  -7   74.76    6.59
  -3  -7  -7   96.81    6.32
  -2 -14  -3  150.31    8.72
  -2 -12  -4    8.95    6.51
  -2  -9  -5   44.86    5.35
  -2   0  -5 3988.70   12.98
  -1 -12  -2  107.17    7.03
  -1  -9  -3   90.68    5.20
   0  -6  -1   35.45    2.64
   0  -5  -1 3474.93   13.35
   0  -4  -1 1247.17    7.33
  -5 -11  -9   12.82    8.13
  -5 -10  -9   17.01    6.83
  -4 -13  -7   45.09    8.54
  -4 -10  -8   26.37    7.58
  -4   0  -8   28.59    3.20
  -3 -16  -4  137.83   10.07
  -3 -12  -6 1647.25   19.27
  -3  -9  -7  195.02    8.44
  -3  -1  -7 3005.64   14.81
  -2 -18   0  168.19    9.80
  -2 -17  -1  174.10    9.74
  -2 -16  -2  122.34    8.72
  -2 -13  -4  175.33    8.61
  -2 -10  -5 1744.36   16.75
  -1 -16   1  279.99    9.37
  -1 -15   0  854.58   13.35
  -1 -14  -1  675.62   11.98
  -1 -10  -3   12.26    4.57
   0 -13   2  129.99    5.35
   0  -3  -1    7.35    1.31
  -5  -6 -10   84.62    7.84
  -5  -5 -10  171.62    8.10
  -4 -11  -8   54.17    7.57
  -3 -13  -6    0.08    7.86
  -3 -10  -7    8.06    6.65
  -2 -15  -3   -7.98    6.94
  -2 -11  -5    3.11    5.79
  -2  -7  -6  344.77    7.67
  -2  -5  -6 1913.75   14.13
  -1 -11  -3  126.89    6.73
  -1  -7  -4   84.32    4.41
  -1  -5  -4   25.04    3.04
  -1  -4  -4 2191.92   12.31
  -1   0  -3 1067.66    5.02
   1  -9   4  375.55    4.47
   1  -7   3    4.73    1.38
  -6  -8 -11  228.46   10.08
  -6  -7 -11  373.70   11.04
  -6  -6 -11  278.96    9.62
  -6  -5 -11  215.36    8.37
  -5  -9 -10  152.14    9.23
  -5  -8 -10   60.49    7.25
  -5  -4 -10  125.16    6.84
  -5  -3 -10  213.81    7.10
  -4 -12  -8   30.51    7.54
  -4  -9  -9   13.86    7.18
  -4  -8  -9   30.81    6.48
  -4  -7  -9   21.94    6.07
  -4  -6  -9  121.22    7.04
  -4  -5  -9   76.29    6.00
  -4  -4  -9   81.78    5.80
  -4  -3  -9  143.60    5.92
  -4   1  -8    1.98    2.75
  -3 -14  -6  584.18   14.03
  -3 -11  -7  415.07   11.47
  -3   0  -7  729.43    7.01
  -2 -18  -1   55.75    8.20
  -2 -17  -2  245.79   10.53
  -2 -16  -3   30.26    7.76
  -2 -14  -4    3.50    6.37
  -2 -12  -5 2312.40   21.21
  -2  -9  -6   55.02    6.16
  -2  -8  -6   89.99    4.88
  -1 -17   1  654.53   12.61
  -1 -16   0  136.70    8.11
  -1 -15  -1  150.26    8.12
  -1 -12  -3  324.87    9.06
  -1  -9  -4  370.74    7.99
  -1  -8  -4 1453.40   12.85
   0 -14   2   32.30    4.86
   0 -13   1  441.51    8.55
   0 -12   0 2342.30   17.27
   0 -10  -1   50.25    4.88
  -5 -10 -10    9.48    7.33
  -5  -2 -10   34.76    4.57
  -4 -10  -9   20.33    7.37
  -4  -2  -9   17.50    4.12
  -3 -15  -6   54.18    8.96
  -3 -12  -7   15.76    6.98
  -3  -9  -8   74.60    6.64
  -3  -8  -8   70.25    6.86
  -3  -7  -8   87.16    6.37
  -3  -6  -8  384.54    8.78
  -3  -5  -8    6.84    4.22
  -3  -4  -8  248.08    6.41
  -2 -15  -4  144.57    9.35
  -2 -10  -6  179.76    8.24
  -2  -2  -6   10.99    2.44
  -2   1  -5    1.60    1.27
  -1 -13  -3   11.98    5.57
  -1 -10  -4  696.73   10.59
   0  -2  -1  466.97    3.28
   1 -10   4  689.69    6.57
  -4 -12  -9   29.05    7.59
  -4 -11  -9  100.02    8.93
  -3 -13  -7  195.03    9.50
  -3 -10  -8  245.74    9.61
  -3  -3  -8   44.30    3.93
  -2 -17  -3   22.50    8.04
  -2 -16  -4   19.03    7.80
  -2 -14  -5  792.07   14.69
  -2 -11  -6 1155.82   15.13
  -1 -16  -1 1295.67   16.98
  -1 -15  -2    0.90    6.66
  -1 -11  -4  276.88    8.48
  -1  -2  -4 4534.43   14.80
   0 -15   2   86.43    5.98
   0 -14   1    9.36    5.12
   0 -11  -1 1977.77   15.50
   0  -6  -2  652.94    7.02
   0  -5  -2  344.50    4.83
  -5  -7 -11   52.50    7.96
  -5  -6 -11  650.11   12.43
  -4  -1  -9  600.92    7.88
  -4   2  -8  139.29    3.43
  -3 -14  -7   15.32    7.38
  -3 -11  -8   13.31    7.28
  -3   1  -7 3004.70   12.31
  -2 -13  -6  242.01    9.40
  -2  -9  -7  455.77    9.77
  -2  -8  -7  140.24    6.78
  -2  -7  -7  158.36    6.24
  -2  -6  -7 1089.69   11.95
  -2  -5  -7  919.02   10.44
  -2  -1  -6 2572.84   12.24
  -1 -17  -1  225.02    9.95
  -1 -14  -3   18.22    6.59
  -1 -12  -4  741.63   12.45
  -1  -8  -5   29.53    4.67
  -1  -7  -5 2075.81   15.25
  -1  -6  -5  965.04   10.04
   0 -15   1  119.89    7.43
   0 -14   0  538.64   10.57
   0 -12  -1  134.98    5.93
   0 -10  -2  684.71    9.46
   1 -11   4  277.56    5.02
   1 -10   3   13.99    2.61
   1  -7   2  382.71    4.36
  -6  -7 -12   63.72    7.85
  -6  -6 -12  300.60    9.90
  -6  -5 -12  148.87    8.44
  -5  -9 -11   94.61    8.50
  -5  -5 -11   41.23    5.97
  -5  -4 -11 1076.84   13.69
  -4  -9 -10  106.25    8.34
  -4  -8 -10  447.74   11.08
  -4  -7 -10  272.29    9.06
  -4  -6 -10  451.91   10.23
  -4  -4 -10  553.39   10.09
  -3   3  -6   40.11    1.52
  -2 -16  -5  736.73   15.84
  -2 -14  -6   75.60    8.27
  -2 -10  -7  804.70   13.19
  -2  -4  -7  371.17    6.60
  -2   5  -2  365.45    3.07
  -1 -16  -2    3.79    7.14
  -1 -15  -3   -0.27    6.81
  -1 -10  -5  420.10    9.16
  -1  -9  -5  755.39   10.42
  -1  -4  -5  240.88    4.92
  -1  -1  -4 2710.28   10.39
   0 -13  -1  432.45    9.22
   0 -11  -2  333.38    7.59
   1  -9   2  210.41    4.37
   1  -8   2  309.73    4.27
   1  -6   2   17.11    1.46
  -5  -3 -11  222.69    7.30
  -4 -11 -10    8.31    7.81
  -4  -3 -10    5.92    5.08
  -3 -10  -9  144.18    8.79
  -3  -9  -9   53.62    7.27
  -3  -8  -9  384.28   10.07
  -3  -7  -9  120.41    7.10
  -3  -5  -9    2.58    4.87
  -2 -15  -6  166.45   10.82
  -2 -12  -7  410.34   11.54
  -1 -18  -1  334.23   11.17
  -1 -17  -2  189.31    9.59
  -1 -16  -3  145.16    9.39
  -1 -14  -4  601.65   12.60
  -1 -11  -5  504.75   10.60
   0 -16   1   90.76    7.43
   0 -14  -1    1.84    6.02
   0 -12  -2  121.53    6.46
   0  -8  -3  249.90    6.13
   0  -3  -2   10.77    1.63
   1 -12   4  724.38    7.92
   1 -10   2    6.16    2.95
   1  -5   2 1296.34    5.57
  -5  -2 -11  581.11    9.42
  -3 -12  -9   99.49    9.22
  -3 -11  -9   -2.64    7.62
  -3  -4  -9  246.99    6.56
  -2 -13  -7  276.08   10.71
  -2   0  -6  140.25    3.00
  -1 -15  -4   -1.46    7.17
  -1 -13  -5  596.32   12.41
   0 -13  -2  125.26    6.81
   0 -10  -3  652.94    9.65
   0  -9  -3   11.72    4.09
   0  -6  -3 1202.93    9.81
  -5  -8 -12   54.64    7.66
  -5  -6 -12   61.25    7.20
  -4 -10 -11   75.84    8.85
  -4  -9 -11  390.99   11.36
  -4  -7 -11  508.64   11.32
  -4  -2 -10 1231.13   11.92
  -4   1  -9  619.04    6.94
  -3  -3  -9    2.93    3.56
  -3   0  -8  597.17    6.77
  -2 -10  -8   14.08    6.66
  -2  -9  -8   17.97    6.56
  -2  -7  -8  116.64    6.71
  -2  -2  -7 1015.48    8.96
  -1 -19  -1  -10.97    7.76
  -1 -18  -2    6.90    7.36
  -1 -17  -3   59.59    8.30
  -1 -16  -4  487.23   12.64
  -1 -14  -5   45.13    7.62
  -1 -11  -6 1690.07   17.44
  -1 -10  -6  562.53   10.84
  -1  -9  -6  499.61    9.84
  -1  -8  -6 1106.06   12.15
  -1  -7  -6 1441.59   13.41
  -1  -6  -6  945.33   10.55
   0 -16   0 1718.58   18.22
   0 -15  -1  127.68    7.29
   0 -14  -2   32.36    6.23
   0 -12  -3    1.93    4.86
   0 -11  -3  191.14    6.67
   0  -5  -3  280.02    4.83
   0  -1  -1 1214.63    4.14
   1  -9   1    7.47    2.34
   1  -8   1 2659.71   12.62
   1  -7   1    1.03    1.59
  -5  -5 -12  408.23   10.03
  -4  -6 -11   39.71    6.44
  -4  -5 -11  563.55   10.65
  -4  -1 -10    9.92    4.36
  -3 -10 -10   91.45    8.39
  -3  -9 -10  318.69   10.20
  -3  -8 -10   23.65    6.72
  -3  -2  -9  719.09    8.93
  -2 -12  -8    5.83    7.36
  -2  -5  -8  141.97    5.61
  -1 -18  -3    7.49    7.63
  -1 -15  -5  218.94   10.12
  -1 -12  -6  564.14   12.11
  -1  -5  -6 3050.83   16.95
  -1  -2  -5   63.85    2.65
   0 -16  -1   90.72    7.54
   0 -13  -3   99.52    7.18
   0  -4  -3  301.63    4.50
   1  -6   1 2611.84   10.23
  -5  -4 -12    4.99    5.46
  -4  -4 -11   12.18    5.49
  -3 -12 -10  192.30   10.68
  -3  -6 -10  173.34    7.50
  -3  -5 -10  662.36   10.74
  -2 -14  -8    6.58    8.35
  -2 -13  -8    9.17    7.04
  -2  -4  -8    1.72    3.63
  -2  -1  -7 1951.46   11.49
  -1 -17  -4   51.97    8.49
  -1 -16  -5   72.41    9.17
  -1 -14  -6  312.54   10.51
  -1 -13  -6  532.20   12.34
  -1   0  -4   17.40    1.41
   0 -14  -3  261.00    9.01
   0 -11  -4   12.88    5.57
   0 -10  -4  498.06    9.06
   0  -9  -4 1013.46   11.54
   0  -2  -2  131.92    2.32
   1 -13   2   55.02    4.38
   1 -12   1 1406.65   12.38
   1  -9   0  807.83    8.20
   1  -8   0  130.07    4.03
  -4  -3 -11  337.65    7.99
  -3  -4 -10    4.17    4.93
  -2  -7  -9   32.72    5.88
  -2  -3  -8    0.79    3.24
  -1 -15  -6  661.96   14.53
  -1 -12  -7  138.28    8.08
  -1 -11  -7   71.36    7.34
  -1 -10  -7  340.43    9.68
  -1  -9  -7  157.56    7.40
  -1  -8  -7   45.48    5.83
  -1  -7  -7  461.92    8.63
   0 -17  -1  400.51   10.96
   0 -16  -2  405.55   11.17
   0 -15  -3  149.67    8.46
   0 -13  -4  576.82   11.60
   0 -12  -4  394.41    9.67
   1 -14   2   63.42    4.74
   1 -12   0  233.41    6.65
   1  -7   0  273.22    4.37
   1  -5   1   49.06    1.73
  -5  -7 -13    7.40    7.13
  -5  -6 -13   75.74    7.50
  -4  -9 -12  125.44    8.31
  -4  -8 -12  270.87    9.99
  -4  -6 -12  448.28   11.24
  -3 -11 -11  499.13   13.60
  -3 -10 -11  169.33    9.81
  -3  -9 -11  361.52   10.89
  -3  -3 -10  615.25    9.39
  -3   1  -8   25.59    2.43
  -2 -13  -9   27.71    8.39
  -2  -6  -9  169.94    6.97
  -2   1  -6 2489.44    9.79
  -1 -13  -7   38.60    8.00
  -1  -6  -7  381.09    7.68
  -1  -3  -6 1102.90    9.24
  -1  -1  -5  258.47    3.94
   0 -18  -1   81.57    7.90
   0 -17  -2   94.98    7.91
   0 -16  -3    3.24    7.12
   0 -10  -5  185.52    7.37
   0  -9  -5 1262.89   13.14
   0  -5  -4  525.38    6.63
   0  -3  -3  488.96    5.05
   1 -14   1  669.15   10.00
   1 -13   0  597.62    9.67
   1  -6   0  629.93    5.71
  -5  -5 -13   76.41    6.87
  -4  -5 -12  348.56    9.33
  -4  -2 -11   54.39    4.80
  -4   2  -9   19.93    2.50
  -3  -6 -11  781.61   12.41
  -2  -5  -9   36.98    5.17
  -1 -15  -7   87.18    8.62
  -1  -5  -7   11.02    3.96
   0 -18  -2   26.66    8.20
   0 -17  -3  119.81    8.93
   0 -15  -4  328.01   10.57
   0 -13  -5  695.81   12.36
   0 -11  -5 1705.84   16.68
   0  -8  -5  663.46    9.24
   0  -7  -5 2191.11   15.36
   1 -15   1  149.12    7.49
   1 -14   0    8.47    5.68
   1 -12  -1   30.48    4.51
   1 -11  -1 1425.85   12.88
   1  -8  -1   10.64    2.69
  -4  -4 -12  407.79    9.45
  -3  -5 -11  628.43   10.94
  -3  -2 -10  140.30    5.42
  -3   0  -9  574.07    7.07
  -2 -12 -10   50.99    8.81
  -2 -11 -10  520.78   13.02
  -2 -10 -10  391.58   11.49
  -2  -9 -10  983.55   15.00
  -2  -8 -10  488.22   10.82
  -2  -4  -9  253.31    6.47
  -2   0  -7 2730.64   12.22
  -1 -13  -8   -3.77    7.87
  -1 -12  -8   18.00    7.58
  -1 -11  -8  210.37    9.19
  -1  -9  -8   31.16    5.85
  -1  -8  -8   49.59    5.98
  -1  -4  -7   13.12    3.77
   0 -16  -4  156.26    9.19
   0 -14  -5  379.96   10.87
   0  -4  -4    3.64    2.17
   1 -15   0  811.24   12.44
   1 -13  -1  490.11    9.48
   1  -7  -1 1102.03    8.76
  -4  -8 -13   -5.79    7.16
  -4  -7 -13   41.63    7.80
  -4  -1 -11  819.41    9.82
  -3 -10 -12  165.38    9.84
  -3  -9 -12   34.54    7.09
  -3  -4 -11  640.39   10.41
  -2  -7 -10 1003.34   13.46
  -2  -6 -10  186.54    7.55
  -2  -3  -9  207.26    6.07
  -1  -6  -8    8.65    3.77
   0 -19  -2   -8.46    7.74
   0 -17  -4  192.67   10.11
   0 -15  -5  761.73   14.52
   0 -12  -6  859.88   13.71
   0 -11  -6   16.56    6.29
   0 -10  -6  544.81   10.52
   0  -9  -6  569.99   10.11
   0  -8  -6 1111.50   12.37
   1 -13  -2  227.55    7.69
   1  -6  -1 3202.16   13.54
   1  -5   0  813.15    5.79
  -4  -6 -13   -0.04    6.32
  -3  -7 -12  153.71    8.28
  -2  -5 -10  444.03    9.06
  -2  -1  -8   24.95    2.56
  -1 -11  -9  349.38   10.76
  -1  -9  -9  290.78    9.53
  -1  -5  -8  236.81    6.45
   0 -18  -4  132.35    9.59
   0 -16  -5   17.18    7.95
   0 -13  -6  253.35    9.39
   0  -7  -6   98.45    5.72
   0  -3  -4  551.24    5.79
   0  -2  -3   73.83    2.22
   1 -14  -2   21.54    5.75
   1 -11  -3   43.05    4.87
   1 -10  -3  225.19    6.51
   1  -7  -2  636.26    7.37
  -3  -6 -12  351.44    9.71
  -3  -3 -11  451.46    8.65
  -3  -1 -10  163.28    4.90
  -2 -11 -11    7.06    7.10
  -2 -10 -11  369.54   11.54
  -2  -8 -11  735.12   13.10
  -1 -13  -9  310.72   11.60
  -1  -8  -9   65.80    6.70
  -1  -7  -9  609.05   10.44
   0 -17  -5  961.26   16.75
   0 -16  -6  509.71   13.37
   0 -15  -6   51.13    7.99
   0 -12  -7   42.10    7.45
   0 -11  -7  764.55   13.06
   0 -10  -7  411.06   10.02
   0  -6  -6 2437.93   16.06
   0  -4  -5 1680.28   11.26
   1 -14  -3   78.14    7.22
   1 -13  -3  207.19    7.83
   1 -12  -3    4.94    5.19
   1  -9  -3  640.46    9.03
   1  -5   7   12.40    1.53
  -4  -4 -13    3.83    5.45
  -3  -9 -13   80.34    7.83
  -3  -5 -12   79.21    6.47
  -3   2  -8  521.63    5.17
  -2  -7 -11   75.80    7.22
  -2  -4 -10  281.52    7.34
  -2  -2  -9    6.56    2.71
  -1  -6  -9    7.94    4.96
  -1  -1  -6 6197.54   18.33
  -1   0  -5  293.86    3.55
   0 -15  -7  139.95    8.94
   0 -14  -7   48.98    8.26
   0 -13  -7  223.89    9.07
   0  -8  -7   65.83    5.91
   0  -1  -2 2077.64    6.73
   1 -16  -2   66.09    7.22
   1 -15  -3  104.82    7.72
   1 -11  -4 1220.76   13.85
   1  -6  -2  129.12    3.64
   1  -5  -1 3478.03   12.93
  -4  -7 -14    3.17    7.09
  -3  -8 -13    2.94    6.77
  -3  -7 -13   84.60    7.91
  -3  -4 -12  509.41    9.91
  -3  -2 -11  536.98    8.58
  -3   1  -9   15.84    2.41
  -2  -6 -11  731.71   12.19
  -2  -3 -10  430.78    8.02
  -2   1  -7 1916.51    9.53
  -1 -12 -10  523.32   13.37
  -1 -10 -10  573.74   12.80
  -1  -2  -7   27.58    2.80
   0 -12  -8  113.42    7.97
   0 -11  -8   11.69    6.10
   0  -7  -7  355.66    7.82
   1 -17  -2  108.80    8.17
   1 -16  -3    4.47    6.69
   1 -15  -4  713.95   13.62
   1 -14  -4  118.50    7.79
   1 -13  -4  891.80   13.09
   1  -9  -4 2304.61   16.60
   1  -4   0 2221.11    8.24
  -4  -6 -14    9.41    6.82
  -4  -3 -13    6.23    5.17
  -3  -6 -13   36.56    6.56
  -2  -9 -12  477.84   12.43
  -2  -5 -11   26.05    5.59
  -2   0  -8    9.67    2.03
  -1  -8 -10 1173.96   15.13
  -1  -7 -10   86.59    6.82
  -1  -5  -9  622.64    9.47
  -1  -3  -8  135.28    4.38
  -1   1  -4 2620.28    7.56
   0 -15  -8    8.65    8.74
   0 -14  -8  102.03    9.09
   0 -13  -8  149.23    8.82
   0  -9  -8  128.92    7.44
   0  -6  -7  963.96   10.96
   0  -3  -5 3193.90   14.31
   0  -2  -4  743.24    6.09
   1 -18  -2    5.57    6.93
   1 -16  -4   18.65    7.25
   1 -14  -5 1120.47   16.12
   1 -13  -5   43.22    6.91
   1 -12  -5  586.44   11.36
   1 -10  -5 1422.67   14.71
   1  -8  -4  432.31    7.03
   1  -6  -3  700.55    7.64
   1  -5  -2 3291.96   13.68
  -4  -5 -14   15.45    5.88
  -3  -5 -13  392.26    9.97
  -3  -3 -12   62.90    5.65
  -3  -1 -11  694.80    9.11
  -2  -4 -11 1041.20   12.62
  -1 -11 -11  363.19   11.72
  -1 -10 -11  323.41   11.19
  -1  -6 -10  580.22   10.13
  -1  -4  -9   63.11    4.59
   1 -18  -3   81.70    8.77
   1 -17  -4  350.26   11.47
   1 -16  -5  408.27   12.06
   1 -15  -5    9.47    7.00
   1  -9  -5   47.91    4.54
  -3  -8 -14   13.29    7.29
  -2  -9 -13   24.74    8.07
  -2  -2 -10  221.08    5.67
   0 -14  -9  242.20   11.61
   0 -13  -9   10.97    8.01
   0 -12  -9  149.91    8.80
   0 -11  -9    7.57    7.27
   0  -9  -9    7.27    5.69
   0  -7  -8  226.44    6.46
   0  -5  -7  818.10    9.57
   1 -18  -4    1.31    8.18
   1 -14  -6  132.51    8.65
   1 -13  -6  698.82   13.18
   1 -12  -6  545.02   11.53
   1 -11  -6  199.41    8.17
   1 -10  -6  877.87   12.56
   1  -8  -5 3191.73   19.29
   1  -5  -3  576.41    6.49
   1  -4  -1 1529.12    7.81
   2 -12   3  197.10    4.95
  -3  -7 -14  230.85    9.90
  -3  -2 -12  316.24    7.37
  -2  -8 -13  124.80    8.72
  -2  -5 -12  550.71   10.74
  -2  -3 -11  151.12    6.24
  -1  -7 -11  878.52   13.32
  -1  -5 -10   20.01    5.16
  -1  -1  -7  227.54    4.34
  -1   0  -6  435.17    4.82
   0  -8  -9 1433.53   15.86
   0  -1  -3   10.97    1.29
   1 -16  -6  258.13   11.02
   1  -9  -6  657.52   10.75
   1  -7  -5    1.71    3.40
   2 -15   0  582.92   10.74
   2 -14   0  296.08    7.68
   2 -14   1   18.93    4.31
   2 -13  -1   45.15    6.21
   2 -13   0 1232.05   12.47
   2 -11   3    2.42    2.69
   2 -10   1  247.84    5.20
  -3  -6 -14   21.68    6.53
  -3   1 -10  172.18    4.58
  -3   2  -9  710.14    6.50
  -2  -7 -13   22.21    6.67
  -2   0  -9    0.82    2.80
  -1 -10 -12  110.96    8.83
  -1  -9 -12   60.57    7.75
  -1  -3  -9  586.81    8.36
   0 -13 -10  273.56   11.42
   0 -12 -10  134.31    9.54
   0 -11 -10  301.28   11.12
   0 -10 -10  305.61   10.43
   0  -7  -9   23.37    5.72
   0  -5  -8   75.16    4.42
   0  -4  -7  137.38    4.61
   0  -3  -6 1276.68    9.72
   0  -2  -5  637.67    6.15
   1 -16  -7   36.75    8.62
   1 -15  -7   27.51    7.95
   1 -13  -7   23.63    6.86
   1 -12  -7  400.60   10.54
   1 -11  -7  258.92    9.14
   1 -10  -7  300.39    9.06
   1  -4  -2 2434.11   10.87
   2 -15  -1  137.62    7.26
   2 -14  -2   23.39    6.28
   2 -13  -2   10.11    5.22
   2 -12  -2  240.38    6.73
   2 -11  -1   49.50    4.02
   2 -10   3    4.97    2.39
  -3  -5 -14   68.71    6.80
  -3   0 -11   89.70    4.13
  -2  -6 -13  125.59    7.55
  -2  -4 -12  183.70    7.19
  -2   1  -8   22.52    2.38
  -1  -8 -12  211.49    8.99
  -1  -4 -10 1312.83   13.21
   0  -9 -10  782.87   13.69
   0  -6  -9  460.01    9.19
   0   0   2 1259.69    4.76
   1 -13  -8   14.36    7.68
   1 -12  -8    4.77    7.14
   1  -7  -6  566.40    8.98
   1  -5  -4 1339.98   10.25
   2 -16  -2   36.12    6.81
   2 -16  -1  309.70    9.28
   2 -15  -3  318.52   10.31
   2 -15  -2   57.05    6.67
   2 -14  -3  157.52    7.75
   2 -12  -3   11.54    5.09
   2 -11  -2  190.73    6.05
   2 -10  -2  163.60    5.49
   2 -10   4    4.63    2.06
   2  -9   1  664.06    6.81
   2  -9   2  105.52    3.25
  -3  -7 -15    1.72    7.50
  -3  -4 -14   33.56    6.67
  -3  -1 -12   61.75    4.68
  -2  -8 -14   99.90    8.75
  -2  -2 -11  661.01    9.01
  -1 -10 -13   20.78    8.44
  -1  -5 -11  767.73   11.59
  -1  -2  -9   93.23    4.60
  -1  -1  -8  107.64    3.94
  -1   1  -5  253.78    2.96
   0 -12 -11   64.12    8.94
   0 -11 -11  135.24    9.38
   0 -10 -11  245.73    9.68
   1 -11  -8  104.82    7.53
   1 -10  -8   69.43    7.09
   1  -8  -7  967.08   12.50
   1  -4  -3  143.79    3.40
   2 -17  -3   16.81    7.97
   2 -17  -2  109.26    7.86
   2 -16  -3  103.07    7.95
   2 -14  -4 1001.22   14.66
   2 -13  -4    5.23    6.06
   2 -10  -3  644.43    9.49
   2  -9   3    0.05    1.74
  -3  -2 -13   19.42    4.83
  -2  -7 -14   10.34    6.89
  -2   2  -7 1020.42    6.25
  -1  -9 -13   25.82    7.51
   0  -9 -11  416.70   11.42
   0  -7 -10  649.47   11.30
   0  -5  -9   11.64    4.16
   0  -2  -6 1037.42    8.42
   0  -1  -4   34.11    1.79
   1 -14  -9  189.62   10.61
   1 -12  -9   60.31    8.46
   1  -9  -8   18.02    6.28
   1  -7  -7    5.05    4.51
   1  -6  -6 1789.38   14.05
   1  -3   0  853.94    4.52
   2 -18  -3   76.82    8.46
   2 -17  -4    2.33    7.08
   2 -16  -4  343.27   10.80
   2 -14  -5  356.91   10.82
   2 -11  -4    1.82    5.27
   2  -9  -3  853.87   10.15
   2  -8   0   58.75    2.87
   2  -8   1   50.22    2.43
   2  -8   2  927.31    6.81
  -3  -5 -15   18.35    6.52
  -3  -3 -14   46.38    6.11
  -2  -6 -14   98.12    7.64
  -2  -4 -13    6.97    5.39
  -1  -8 -13   79.39    7.96
  -1  -4 -11  165.64    6.89
  -1   0  -7 1343.56    8.68
   0 -11 -12   19.68    8.43
   0  -8 -11  489.18   11.33
   0  -6 -10  295.71    8.41
   1 -10  -9  125.55    8.27
   1  -8  -8  113.56    6.76
   1  -4  -4  764.86    7.39
   1  -3  -1 1680.62    7.31
   2 -18  -4  314.29   11.97
   2 -17  -5  162.31    9.50
   2 -16  -5  180.03    9.71
   2 -12  -5  727.99   11.93
   2 -11  -5    4.35    5.76
   2  -9  -4  306.56    7.26
   2  -9   4   36.17    2.03
  -2  -5 -14   13.62    6.39
  -2  -2 -12   73.39    5.68
  -1  -7 -13   12.80    6.80
  -1  -5 -12   19.05    5.72
   0  -9 -12   12.75    7.40
   0  -7 -11  658.44   12.06
   0  -4  -9  438.78    7.99
   0  -3  -8  879.52    9.41
   1 -13 -10  511.77   13.80
   1 -12 -10  343.39   11.74
   1 -11 -10  312.57   10.93
   1  -6  -7  392.43    7.81
   1  -5  -6 1009.17   10.18
   1  -3  -2 1316.14    7.39
   2 -16  -6   63.06    8.50
   2 -13  -6  223.43    8.81
   2 -12  -6   10.17    6.38
   2 -10  -5  894.66   12.21
   2  -8  -3   98.37    4.33
   2  -7  -1  356.13    5.64
   2  -7   0 3002.89   13.30
  -3   2 -10  138.93    3.89
  -2  -7 -15  168.75    9.50
  -2  -3 -13   98.56    6.29
  -1  -8 -14   95.62    8.39
  -1  -6 -13   36.94    6.39
  -1  -3 -11 1376.58   13.58
  -1  -2 -10  949.79   10.23
   0  -8 -12  691.15   13.31
   0  -6 -11  367.83    9.02
   0  -5 -10  304.87    8.10
   0  -1  -5 4372.41   14.55
   1 -10 -10  474.41   12.09
   1  -8  -9  874.79   13.25
   1  -4  -5 3247.11   15.80
   2 -16  -7   60.30    9.15
   2 -15  -7   24.60    8.01
   2 -14  -7    7.61    7.36
   2 -13  -7   -4.52    7.02
   2 -12  -7   17.23    6.93
   2 -10  -6  410.36    9.63
   2  -9  -5  674.19   10.22
   2  -7  -2   92.21    3.75
   2  -7   1 1719.78    9.19
  -2  -6 -15    5.70    6.73
  -2  -4 -14  109.13    6.83
  -1  -4 -12  795.77   11.77
  -1   0  -8  666.35    6.91
  -1   1  -6 5995.51   15.17
   0 -10 -13   55.62    8.87
   0  -7 -12   19.37    5.78
   1 -12 -11  196.61   10.69
   1 -11 -11    8.25    8.10
   1  -9 -10 1348.46   17.08
   1  -7  -9  124.98    6.90
   1  -6  -8   70.52    5.20
   1  -5  -7   11.55    3.62
   1  -3  -3  892.58    6.83
   2 -14  -8  395.83   12.35
   2 -12  -8   66.09    8.39
   2 -11  -7  333.28    9.96
   2 -10  -7    6.36    6.05
   2  -9  -6  318.10    8.31
   2  -8  -5  219.84    6.18
   2  -7   2  497.16    4.69
  -2  -1 -12  877.56   10.60
   0  -9 -13   17.73    7.78
   0  -5 -11  561.47   10.47
   0  -4 -10  358.92    7.76
   0  -3  -9  121.18    4.93
   0   0  -2 1128.18    4.15
   1 -10 -11  172.08    9.58
   1  -8 -10  294.79    9.58
   1  -3  -4 2524.86   12.21
   1  -3   2  433.24    1.52
   2 -11  -8   58.76    7.89
   2  -8  -6 1717.12   15.34
   2  -7  -4   11.24    3.24
  -2  -3 -14   22.01    6.11
  -2  -2 -13  166.04    6.66
  -2   0 -11  535.62    7.45
  -2   2  -8   25.32    1.98
  -1  -6 -14  116.99    8.21
  -1  -4 -13  127.83    7.24
  -1  -3 -12   10.48    5.02
  -1  -2 -11  147.82    5.36
  -1  -1 -10   19.33    3.77
   0  -8 -13  175.47    8.33
   0  -6 -12  481.39   10.90
   1 -11 -12  247.42   11.13
   1  -9 -11   30.68    7.46
   1  -7 -10 1474.89   16.20
   1  -6  -9  153.47    6.84
   1  -5  -8  176.43    5.98
   2 -13  -9  921.77   16.12
   2 -12  -9  408.48   11.98
   2 -11  -9  709.97   13.56
   2 -10  -8  203.91    8.85
   2  -7  -5 1225.22   12.06
   2  -6  -3    3.12    2.67
   2  -6  -2  393.93    5.67
   2  -6  -1 2876.62   13.14
   2  -6   0   49.64    2.49
   3 -16  -2   79.97    6.91
   3 -15  -3   -1.15    6.10
   3 -15  -2   21.39    6.27
   3 -14  -2  109.38    6.57
   3 -14  -1   55.31    5.73
   3 -13  -2   17.79    6.07
  -2  -4 -15   90.46    7.06
  -2   1 -10  499.07    6.64
  -1  -7 -15  422.87   12.13
  -1  -5 -14   66.43    6.91
  -1   2  -1 5407.88    7.34
   0  -7 -13   13.80    6.92
   0  -4 -11  560.19    9.93
   0  -3 -10 1286.99   12.77
   0   0  -3  252.09    2.59
   1 -10 -12   12.38    7.97
   1  -8 -11 1057.79   15.45
   1  -3  -5 2654.28   13.55
   2 -13 -10   57.70    8.92
   2 -12 -10  582.49   13.57
   2  -9   5   46.23    1.59
   2  -8  -7  350.48    8.59
   2  -8   4   18.60    1.54
   2  -7  -6  510.44    8.73
   3 -17  -5  276.34   12.04
   3 -17  -4   50.45    7.77
   3 -17  -3   -0.35    6.68
   3 -15  -5  776.91   14.38
   3 -15  -4  276.10    9.94
   3 -14  -5  244.55    9.16
   3 -14  -4  417.95   10.55
   3 -13  -4  117.30    7.54
   3 -13  -3   18.72    5.64
   3 -13   0   26.85    4.45
   3 -13   1 1476.19   13.16
   3 -12  -2  110.36    6.04
   3 -12  -1  428.70    7.98
   3 -12   0  459.40    7.99
  -3   4  -7    3.66    0.97
  -1  -6 -15   20.67    6.87
  -1   0  -9   78.28    3.19
  -1   1  -7  221.71    3.55
   0  -8 -14   17.32    7.32
   0  -5 -12  173.64    7.53
   0  -1  -7    3.30    2.24
   1  -7 -11   43.51    6.70
   1  -6 -10  343.86    9.10
   1  -5  -9  171.07    6.27
   2 -11 -10   11.64    7.72
   2  -9  -9 1048.68   14.83
   2  -8  -8  654.65   11.39
   2  -7   3   19.47    1.38
   2  -6  -5 1603.90   13.03
   3 -16  -6  172.61   10.10
   3 -15  -6   24.42    7.77
   3 -14  -6  539.81   12.62
   3 -13  -6   81.51    8.12
   3 -13  -5  660.60   12.57
   3 -12  -5  273.50    8.97
   3 -12  -4  300.93    8.64
   3 -11  -4    9.49    5.62
   3 -11  -2   39.47    4.38
   3 -11  -1  426.03    7.66
  -2  -2 -14  305.17    8.15
  -2  -1 -13    5.85    4.19
  -2   0 -12   55.38    4.85
  -1  -4 -14  560.77   11.24
  -1  -2 -12 1180.06   12.66
  -1  -1 -11 1078.60   11.08
   0  -7 -14  107.03    8.18
   0   0  -4  426.78    3.86
   1  -8 -12   29.88    7.35
   1  -7   7  485.57    3.46
   2 -10 -10  349.99   11.14
   2  -8  -9    5.32    5.67
   2  -6  -6  717.10    9.60
   3 -14  -7  142.45    8.74
   3 -13  -7  178.53    9.29
   3 -12  -6   12.53    6.51
   3 -11  -5  232.13    8.16
   3 -10  -3  333.83    7.44
   3 -10  -2  149.88    5.40
  -2   2  -9    5.49    1.99
  -1  -5 -15  292.88    9.91
   0  -5 -13   77.16    6.89
   0  -3 -11  687.66   10.18
   0   0  -5  153.87    3.03
   1  -9 -13   30.41    7.06
   1  -7 -12  386.68   10.63
   1  -6 -11  379.35    9.67
   1  -5 -10 1047.11   13.02
   1  -4  -9 1266.53   12.65
   1  -2  -3   38.07    2.03
   1  -2  -2    0.65    1.29
   2 -11 -11  658.09   14.04
   2 -10 -11  207.20   10.15
   2  -7  -8    8.58    4.69
   2  -5  -2  203.88    4.01
   2  -5  -1  119.50    3.22
   3 -14  -8   18.79    7.94
   3 -13  -8  279.94   10.84
   3 -12  -7  172.71    8.77
   3 -11  -6    4.93    6.22
   3 -10  -5  457.61    9.73
   3 -10  -4  265.86    7.71
  -1   1  -8  105.81    3.22
   0  -7 -15    3.47    7.18
   0  -6 -14   57.43    6.68
   0  -2 -10  449.37    7.61
   0  -1   3   11.38    0.98
   1  -8 -13   20.71    7.52
   1  -2  -4  301.96    4.32
   2  -9 -11 1226.81   17.27
   2  -8 -10  627.83   12.28
   2  -7  -9  651.87   11.36
   2  -6   2 1330.09    6.42
   3 -13  -9  432.01   12.82
   3 -12  -8   11.05    7.62
   3 -11  -7   11.70    5.75
   3 -10  -6  421.41   10.00
   3  -9  -5 3289.66   21.23
   3  -9  -4  837.14   10.85
   3  -9  -3    5.31    3.84
   3  -9  -2    4.56    3.46
  -1  -3 -14   11.46    5.81
  -1  -2 -13    5.16    4.83
   0  -5 -14   53.88    6.90
   0  -4 -13  322.60    9.11
   0  -3 -12   -3.49    4.83
   0   0  -6  405.91    4.78
   1  -7 -13   19.01    6.97
   1  -6 -12   57.76    6.83
   1  -5 -11    7.30    5.39
   1  -4 -10  404.39    8.66
   1  -2  -5 2413.23   12.27
   1  -2  -1  134.86    2.08
   2  -6  -8  265.19    7.36
   2  -5  -6 2199.16   15.11
   2  -5   0 5979.04   15.81
   3 -12  -9  361.90   11.88
   3 -11  -8  239.93    9.22
   3 -11   2   28.18    3.24
   3 -10  -7  125.02    7.14
   3 -10   1   47.67    3.12
   3  -9  -6    6.97    5.49
  -1  -5 -16   -4.87    7.09
   0  -6 -15  206.58    9.26
   1  -8 -14   79.12    7.68
   1  -3  -9  734.27    9.65
   2  -9 -12   65.34    8.23
   2  -8 -11  428.40   10.77
   2  -6  -9  197.02    7.42
   2  -5  -7  142.19    5.48
   3 -12 -10  294.98   11.62
   3 -11  -9   31.54    7.21
   3 -10  -8   13.18    6.05
   3  -9  -7  230.33    8.22
   3  -8  -5  632.43    9.75
   3  -8  -4 1725.49   14.37
   3  -8  -3  783.41    9.35
  -2   2 -10  208.53    4.37
  -1  -3 -15  460.67   10.36
  -1   0 -11  210.58    5.26
  -1   1  -9  548.13    6.26
   0  -4 -14  225.70    9.06
   0   0  -7 1935.10   10.84
   1  -7 -14   18.94    7.16
   1  -6 -13   80.27    6.85
   1  -5 -12  229.46    7.96
   1  -4 -11 1116.30   13.47
   2  -8 -12   56.28    7.91
   2  -7 -11  815.97   13.69
   2  -6 -10  664.11   11.62
   2  -5  -8   36.48    4.69
   2  -4  -3  294.81    4.80
   3 -11 -10  608.36   13.88
   3 -10  -9 1088.59   15.77
   3 -10   2  247.10    4.84
   3  -9  -8  178.16    8.30
   3  -9   1 1488.07   10.35
   3  -8  -7   12.00    5.02
   3  -8  -6 1253.83   13.92
   3  -8  -1  147.73    4.26
   4 -17  -5   10.52    8.16
   4 -17  -4  316.81   11.50
   4 -16  -6   43.68    8.18
   4 -16  -5  197.36    9.98
   4 -16  -4   53.90    7.67
   4 -16  -3  254.54    9.73
   4 -15  -6  258.13   10.72
   4 -15  -5   40.76    7.59
   4 -15  -4  681.52   13.19
   4 -15  -3  122.90    7.65
   4 -15  -2   37.97    7.04
   4 -14  -4   88.94    7.78
  -1  -1 -13  229.87    6.99
   0  -6 -16   -1.97    7.30
   0  -5 -15   17.21    6.67
   0  -3 -13  216.48    7.71
   0  -2 -12  471.53    8.99
   0  -1 -10  567.67    7.95
   1  -5 -13    7.19    6.56
   1  -3 -10 2743.90   18.55
   1  -2   0    8.70    0.92
   2  -9 -13  110.66    8.36
   2  -5  -9  766.90   11.10
   2  -4  -6 1639.75   12.55
   3 -11 -11   37.86    8.70
   3 -10 -10 1112.82   17.04
   3  -8  -8   20.13    6.17
   3  -7  -5 2765.15   17.99
   3  -7  -4  397.89    7.12
   4 -15  -7   49.75    8.39
   4 -14  -7  378.09   11.85
   4 -14  -6  226.35    9.79
   4 -14  -5  791.75   14.32
   4 -14  -3  546.41   11.39
   4 -14  -2   41.25    6.22
   4 -13  -4 1277.51   16.04
   4 -13  -3    6.07    5.59
  -1   0 -12  223.88    6.50
  -1   2  -6 1829.26    7.57
   1  -7 -15  395.45   12.10
   1  -4 -12  197.14    7.85
   2  -6 -11  252.11    9.00
   2  -4  -7  391.41    7.33
   3 -10 -11   36.23    8.38
   3  -9 -10 1065.13   16.16
   3  -8  -9  527.74   11.41
   3  -8   0 3004.37   14.61
   3  -7  -7   47.02    5.65
   4 -14  -1  281.75    8.08
   4 -13  -8   51.90    7.53
   4 -13  -7    6.99    7.30
   4 -13  -1  230.38    7.57
   4 -12  -6   66.26    7.23
   4 -12  -4  492.28   10.61
   4 -12  -3   66.16    6.17
  -1  -2 -15  226.71    7.97
   0  -5 -16  400.67   11.54
   0  -1 -11  313.60    6.75
   1  -6 -15  234.47   10.11
   1  -5 -14   29.38    6.12
   1  -3 -11   -1.26    4.95
   2  -7 -13   42.58    7.86
   2  -6 -12   44.19    6.78
   2  -4  -8  988.64   11.24
   2  -4  -1  251.89    3.64
   3  -9 -11  511.83   12.68
   3  -8 -10  974.45   14.90
   3  -7  -8   62.91    6.27
   3  -7  -1  631.01    7.39
   4 -13  -9  291.50   11.73
   4 -12  -8  226.44   10.02
   4 -12  -7   11.06    7.18
   4 -12  -2    5.10    5.06
   4 -11  -6  506.22   11.23
   4 -11  -4 1265.50   14.73
   4 -11  -3  199.12    7.78
  -1  -1 -14    4.38    4.90
  -1   2  -7   27.74    1.80
   1  -4 -13   64.16    6.78
   1  -3 -12  744.56   11.73
   1  -2 -10  803.50   10.46
   1  -1  -5  558.68    5.78
   1  -1  -4 2957.85   11.67
   2  -4  -9  173.64    6.19
   3 -10   3  112.12    3.38
   3  -9 -12    9.16    7.56
   3  -8 -11    5.21    6.48
   3  -6  -6   12.80    4.09
   3  -6  -5  143.17    5.51
   3  -6  -4 1106.41   10.86
   4 -13   0  197.90    6.38
   4 -12  -9  208.29   10.43
   4 -12  -1    3.14    4.27
   4 -11  -2    7.04    4.14
   4 -10  -6  138.28    7.20
   4 -10  -5  396.66    9.53
  -2   3  -1  135.21    2.05
  -1   0 -13    9.17    4.01
   0  -4 -16   67.83    7.36
   0  -3 -15  154.70    7.94
   0  -1 -12    1.55    4.59
   1  -1  -7  410.70    6.00
   1  -1  -6 1515.33   10.04
   1  -1  -3  215.21    3.14
   2  -7 -14  171.25    9.50
   2  -6 -13   74.42    7.47
   2  -6   3  101.06    1.66
   2  -5 -12    7.31    5.43
   2  -4 -10  358.26    8.64
   2  -3  -5 2493.04   13.87
   2  -3  -4  221.79    4.42
   3  -7 -10  988.26   14.49
   3  -6  -8   41.57    5.67
   3  -6  -7   77.63    5.32
   4 -12   0  267.23    7.03
   4 -11  -9  484.57   12.72
   4 -11  -1  379.35    7.76
   4 -10  -8  205.68    9.30
   4 -10  -7  286.16    9.47
  -1   2  -8   13.55    2.14
   0  -2 -14   34.85    5.87
   1  -4 -14  167.86    8.06
   1  -3 -13   33.04    5.90
   1  -2 -11 1772.04   15.38
   2  -4 -11  561.36   10.28
   2  -4   0    0.41    1.20
   2  -3  -8   13.46    3.54
   2  -3  -7  279.62    5.99
   2  -3  -3 2633.48   12.36
   3  -8 -12  397.59   11.78
   3  -7 -11   74.76    7.86
   3  -7   0    6.81    2.12
   3  -6  -9  455.76    9.98
   4 -11 -10  580.88   13.74
   4 -10  -9  813.19   14.91
   4 -10  -2  162.42    5.73
   4  -9  -7   12.53    6.37
   4  -9  -6  681.59   11.59
   4  -9  -5  215.94    7.66
   4  -9  -4 2821.39   19.54
  -1   1 -12   40.05    4.34
   0  -4 -17   48.46    7.61
   0  -1 -13    1.64    4.75
   0   0 -11   66.57    4.58
   0   1  -5 4280.75   12.32
   1  -5 -16  162.20    9.14
   1  -4 -15  327.28   10.33
   1  -1  -9   12.31    3.47
   2  -6 -14  171.96    8.66
   2  -5 -13   28.97    6.83
   2  -3  -9  701.66    9.84
   3  -8 -13   16.32    7.73
   3  -7 -12    9.47    7.42
   3  -6 -10   88.82    7.18
   3  -5  -6   47.27    4.44
   3  -5  -5 2405.04   15.69
   4 -11   0  206.39    5.84
   4 -10 -11  369.37   11.53
   4 -10 -10   76.44    7.94
   4 -10  -1    3.23    3.47
   4  -9  -9   77.38    8.13
   4  -9  -8  348.73   10.44
   4  -9  -3   93.62    5.39
   5 -16  -4  187.04    9.46
   5 -15  -5  549.12   13.22
   5 -15  -4  136.29    8.54
  -1   1   1 8154.70   13.32
  -1   2  -9   89.81    2.93
   0  -2 -15  632.38   11.52
   0   1  -7    0.97    1.73
   0   1  -4   33.99    1.48
   1  -3 -14   24.41    6.20
   1  -2 -12   14.97    5.05
   1  -1 -10  725.56    9.59
   1  -1  -2  338.40    3.27
   2  -6 -15   94.96    8.83
   2  -5 -14  565.53   12.51
   2  -4 -12   60.44    6.77
   2  -3 -10  420.04    8.67
   2  -3  -2    8.99    1.76
   3  -7 -13   39.72    7.05
   3  -6  -1   66.71    3.03
   3  -5  -8  259.76    7.65
   4  -9 -10  266.51   10.31
   4  -9  -2  105.65    4.85
   4  -8  -8   90.86    7.40
   4  -8  -7  135.72    7.35
   4  -8  -6  465.93    9.74
   4  -8  -5  926.85   12.13
   4  -8  -4   22.11    5.04
   5 -14  -7   99.21    9.24
   5 -14  -6  132.49    9.15
   5 -13  -6  269.19   10.24
   5 -13  -5  419.98   11.41
  -4   5  -5 1375.14    5.78
  -1   2 -10  914.56    8.08
   0  -1 -14  247.25    7.64
   0   0 -12 1007.57   10.88
   0   1  -8  254.58    4.41
   1  -4 -16   75.79    7.59
   1  -2 -13   46.83    5.88
   2  -4 -13   27.65    6.38
   2  -3 -11 1260.05   14.29
   3  -9   3  233.85    3.79
   3  -6 -12   74.55    7.77
   3  -5 -10 1077.49   14.02
   4  -9 -11  178.00    9.83
   4  -8 -10   20.90    6.64
   4  -8  -9  806.95   14.02
   4  -8  -3 2220.52   16.13
   5 -14  -3    8.39    6.14
   5 -13  -8    9.53    7.30
   5 -13  -4  412.15   10.55
   5 -12  -7   15.93    7.14
   5 -12  -6  120.16    8.27
   5 -12  -5  701.92   13.12
   0  -1   2 2390.74    5.62
   0   1  -9   32.60    2.61
   1  -1 -11   20.29    4.02
   2  -5 -15  462.05   11.97
   2  -2  -8  506.18    7.68
   2  -2  -5  562.61    6.65
   3  -7 -14  434.48   12.99
   3  -6 -13  226.86   10.01
   3  -5 -11    2.00    6.02
   3  -5  -2  203.81    4.69
   4  -9 -12   -8.08    7.10
   4  -9  -1  152.70    4.95
   4  -8 -11  649.67   13.67
   4  -7  -8   85.55    7.08
   4  -7  -7   36.19    5.90
   4  -7  -6  337.41    8.33
   4  -7  -5   46.75    4.88
   5 -13  -3  979.49   14.16
   5 -12  -9   70.49    9.06
   5 -12  -4  596.35   11.67
   5 -11  -8   86.12    8.59
   5 -11  -7   15.31    7.12
   5 -11  -6   49.46    6.48
   0  -1 -15   -1.65    5.28
   0   0 -13  116.60    5.53
   1  -2 -14  505.22   10.42
   1  -1 -12   40.51    5.22
   2  -3 -12  164.32    7.03
   2  -3  -1   47.26    1.91
   2  -2  -9  126.64    5.26
   3  -6 -14   34.06    7.95
   3  -6   0 2778.07   12.60
   3  -5 -12   50.12    7.06
   3  -4  -9  177.29    6.90
   3  -4  -8   24.87    4.65
   3  -4  -7   27.15    4.29
   3  -4  -6 1436.85   12.61
   4  -8  -2    4.16    3.31
   4  -7 -10  278.66    9.98
   4  -7  -9  760.70   12.77
   4  -7  -4 1834.88   14.91
   5 -13  -2   -4.63    5.44
   5 -11 -10   27.94    8.64
   5 -11  -9 1006.10   17.05
   5 -11  -5  660.69   12.32
   5 -11  -4   -2.07    5.71
  -3   4  -3   87.15    1.76
   0   1 -11  323.55    6.35
   1  -3 -16  228.72    9.24
   1   0  -6  461.03    5.50
   2  -4 -15   18.23    7.13
   2  -4   1 1071.22    5.45
   2  -3 -13   20.03    6.04
   2  -2 -10 1009.14   11.64
   3  -4 -10  499.98   10.08
   4  -7  -3   18.41    3.30
   4  -6  -7    4.60    4.53
   5 -13  -1   57.53    5.94
   5 -12  -2   -0.64    5.12
   5 -11  -3 1116.98   13.87
   5 -10 -10  940.51   16.28
   5 -10  -9  142.63    9.27
   5 -10  -5  319.24    9.20
   1  -2 -15  155.05    7.61
   1  -1 -13    0.44    4.85
   2  -2 -11  640.25   10.51
   2  -2  -3  338.22    4.54
   3  -5 -14  479.84   12.36
   3  -5  -1   46.91    2.53
   3  -4 -11  453.51   10.20
   4  -7 -12   -4.79    7.42
   4  -6 -10  230.45    9.06
   4  -6  -9  702.31   12.41
   4  -6  -8  680.30   10.66
   4  -6  -6  198.12    6.54
   4  -6  -5  344.59    7.31
   5 -10  -4  695.00   11.46
   5  -9  -9  213.78    9.22
   5  -9  -8    5.84    7.16
   5  -9  -7   -3.18    6.36
   0   1 -12    5.71    3.66
   1  -3 -17    4.75    6.81
   1  -1 -14  107.60    6.99
   1  -1  -1 7439.91   12.25
   1   0 -11  142.74    5.22
   1   0  -4    3.85    1.47
   3  -4  -3 2175.46   12.78
   3  -3  -9  170.86    6.24
   3  -3  -8  830.12   10.55
   3  -3  -7  221.99    6.15
   4  -7 -13  106.03    8.59
   4  -6 -11 1118.73   16.22
   4  -6  -4 1124.18   11.54
   5 -12  -1   -0.71    4.49
   5 -11  -2  200.27    7.13
   5 -10  -3    4.13    5.13
   5  -9 -11  135.47    9.83
   5  -9 -10  238.84   10.65
   5  -9  -5  548.37   10.72
   6 -15  -5  278.78   10.70
   1  -2 -16   32.29    6.34
   2  -3 -15  458.05   11.17
   2  -2 -13   -1.43    5.49
   2  -1  -8  633.93    8.14
   3  -5 -15   18.21    7.82
   3  -4 -13  140.04    7.97
   3  -3 -10  957.32   12.54
   3  -3  -6  168.26    5.42
   4  -6 -12   41.09    7.10
   4  -5  -8   53.74    5.85
   4  -5  -7   65.59    5.84
   5  -9  -4  302.43    8.28
   5  -8 -10  573.26   12.93
   5  -8  -9  162.60    8.76
   5  -8  -8  360.15   10.36
   5  -8  -7  192.51    8.32
   5  -8  -6   32.22    5.40
   6 -14  -5   -0.25    7.11
   6 -13  -7   12.05    7.95
   6 -13  -6   59.91    7.91
  -8  -9  10   17.14    8.36
  -8  -9  13  202.79   13.43
  -8  -9  14   74.56   12.39
  -7  -8   5  138.02    6.76
  -7  -7   7  234.57    9.48
  -7  -6  10   38.99    8.61
  -7  -6  11  324.32   12.11
  -7  -6  12   43.80   10.13
  -7  -6  13  255.56   13.21
  -7  -6  14  269.91   14.27
  -6  -6   4  625.57    9.33
  -6  -4   8    8.52    6.50
  -6  -4  14  132.64   10.56
  -6  -4  15  533.19   16.25
  -5  -4   4 1044.33   11.19
  -5  -3   6  995.01   12.26
  -5  -2   9   25.19    6.79
  -5  -2  10  897.72   15.07
  -5  -2  13   86.69    9.66
  -5  -2  14  202.39   11.68
  -4  -1   7  474.27    8.91
  -4  -1  16  326.84   13.72
  -3  -1  19  138.83   12.25
  -3   0   6 1295.63   11.91
  -3   0  17    6.39    9.80
  -2   0  19  174.30   12.90
  -1   1  19  157.73   12.09
  -1   2   6 1524.66   11.13
  -1   2  16   31.59    8.24
   0   2  18   88.67   10.61
   0   3   7  353.27    5.73
   1   4  10 1310.30   12.17
   1   4  12  799.25   11.35
  -8 -10   9    5.38    8.80
  -8  -9  11   -7.25    9.01
  -8  -9  12   15.45    9.80
  -7  -7   8  352.57   10.98
  -6  -8   2  279.82    6.38
  -6  -7   3   24.61    3.52
  -6  -4  10  391.69   11.74
  -6  -4  11   46.63    8.74
  -6  -4  13  175.43   11.44
  -5  -3  16   44.21   11.18
  -5  -2  12   90.51    7.27
  -4  -3   3  360.29    6.17
  -4  -2   5 1049.48   11.04
  -4  -2  18   -8.12    9.73
  -4  -1   8   11.03    4.93
  -4  -1  14  414.42   13.73
  -3  -2   2 1082.69    7.92
  -3  -1  18    1.67   11.25
  -3   0  15 1015.39   17.80
  -2   1   6 2022.83   13.84
  -2   1  16   -3.74    8.78
  -1   0  20  388.12   16.14
  -1   1  18    5.53    9.23
  -1   2  15  148.85    9.39
   0   2   4  732.68    5.93
   0   3   8  895.98    9.59
   0   3  14  262.97    9.46
   1   3   5  769.91    6.01
  -8 -10  10  509.46   14.62
  -8 -10  11    7.54    9.02
  -8 -10  12   55.88   10.55
  -7  -7   9  563.96   13.41
  -7  -7  10  381.05   12.78
  -7  -7  11   -1.03    9.29
  -7  -7  12    2.14    8.48
  -7  -7  13  178.00   12.98
  -6  -6   5  288.00    7.42
  -5  -5   3 1610.34   12.62
  -5  -3   7    7.68    4.76
  -5  -3  14  512.53   14.56
  -5  -3  15  341.53   14.03
  -4  -2  16   40.29   11.18
  -4  -2  17   32.04    9.96
  -4  -1  10  634.53   12.70
  -4  -1  11    6.75    7.27
  -4  -1  12   61.97    8.72
  -4  -1  13  270.93   11.19
  -3  -2  19    8.66   11.30
  -3  -1  17  269.10   13.12
  -3   0   7    4.28    3.37
  -3   0  14   38.41    8.83
  -2   0  18   48.86    9.78
  -2   1  14  498.94   12.55
  -1   1  17    6.72    9.43
  -1   2   7  138.45    4.42
   0   1  19   96.96   10.66
   0   2  17   32.85    8.87
   0   3   9  115.23    4.81
   0   3  11  659.66   10.72
   1   3  15  478.54   11.94
   2   4   8    2.48    2.44
   2   4  12  184.20    6.69
  -8 -11  10  112.71   10.41
  -8 -11  11   22.04    9.75
  -8 -11  12   25.94    9.35
  -8 -11  13   67.50   11.50
  -7  -8   7   54.30    6.99
  -7  -8  14  577.71   18.54
  -6  -7   4  442.00    8.64
  -6  -6  16  287.39   15.15
  -6  -5   8  973.33   14.91
  -6  -5   9  462.48   11.90
  -6  -5  10  983.82   16.38
  -6  -5  11  385.92   12.39
  -6  -5  12  353.40   13.17
  -6  -5  13    4.92    9.68
  -6  -5  14  430.11   14.38
  -5  -4   5 1175.30   12.54
  -5  -4  16  264.10   14.55
  -5  -3   9  860.52   14.16
  -5  -3  10  210.19    9.16
  -5  -3  11   41.43    7.45
  -5  -3  12  145.58   10.46
  -5  -3  13   24.57    9.29
  -4  -3  18   47.17   11.69
  -4  -2   6  466.44    8.22
  -3   0   8    7.44    3.73
  -3   0   9  651.89   10.82
  -3   0  11  553.37   12.25
  -3   0  12   17.95    7.42
  -3   0  13  709.50   14.60
  -2  -1  19   40.95   12.09
  -2   0   4 1713.16   10.87
  -1   0  19   -4.87    9.69
  -1   1   4 2950.53   12.83
  -1   2   8  294.68    6.29
  -1   2  13   57.47    6.98
   0   0  20    3.33   10.70
   0   2  16  133.02    9.31
   2   4   9  246.07    5.29
   2   4  11 1047.16   11.42
  -8 -12  13  139.57   13.39
  -7  -9   6   19.28    6.46
  -7  -8   8  126.76    8.71
  -7  -8   9  486.22   13.04
  -7  -8  10    2.68    8.34
  -7  -8  11   40.02    8.59
  -7  -8  13   -3.45   10.07
  -6  -8   3   66.14    4.95
  -6  -6   6  320.74    8.78
  -6  -6  15  531.58   17.53
  -5  -6   2    0.63    2.50
  -5  -4   6    8.06    4.41
  -4  -4   2  146.46    3.72
  -4  -3   4 4127.92   19.85
  -4  -2   7   69.32    5.34
  -3  -2  18    8.48   10.51
  -3  -1   5 1145.87   10.53
  -3  -1  15  138.65   11.06
  -2  -1   2 1103.88    7.08
  -2  -1  18   10.43   10.53
  -2   0  16 1337.73   21.29
  -2   1   9 1238.59   13.38
  -2   1  10    6.51    4.95
  -2   1  12   35.53    6.66
  -1  -1  20    4.39   10.96
  -1   0  18  113.73   11.42
  -1   2   9 1907.69   15.52
  -1   2  11 1820.19   17.33
   0   1  18   31.65    9.52
   0   2  15  643.13   13.65
   1   3   6 1069.27    8.05
   1   3  14   13.41    5.95
  -8 -12  12  -12.70    9.11
  -7  -9   7   45.56    7.04
  -7  -9  13  166.03   13.45
  -6  -7   5  754.18   11.47
  -6  -7  16   47.84   12.08
  -6  -6   8  315.20   10.22
  -6  -6  13  290.10   13.17
  -6  -6  14   91.24   10.50
  -5  -8   0  588.94    6.22
  -5  -7   1    7.32    2.39
  -5  -5   4   26.64    3.32
  -5  -4   7   -0.26    4.79
  -5  -4  13  205.13   10.93
  -5  -4  14  213.58   12.54
  -4  -4  18   18.21   11.00
  -4  -3  16  224.34   13.14
  -4  -2   8    4.80    4.90
  -4  -2  11  562.04   12.54
  -4  -2  12    4.65    7.91
  -4  -2  13   11.45    8.41
  -3  -2   3 1187.80    9.13
  -2  -2  19  133.66   12.72
  -2  -1  17  264.29   13.90
  -2   0  15  135.69   10.14
   0   0  19   28.49   10.13
   0   1  17   81.79    9.18
   0   2   5  623.56    6.07
   0   2  14   35.24    7.27
   1   2  16  624.93   14.59
   1   3  12   13.99    5.90
  -7 -10   6   54.21    7.41
  -7  -9  10  330.67   12.19
  -7  -9  11   -1.42    9.03
  -7  -9  12   11.50   10.31
  -6  -7  15   11.29   11.25
  -6  -6   9  938.29   15.74
  -6  -6  10  519.66   13.49
  -6  -6  11  500.92   14.06
  -6  -6  12   79.38    9.31
  -5  -5  15  884.07   19.42
  -5  -4   9    6.07    6.81
  -5  -4  10 1210.29   17.30
  -5  -4  12   13.06    8.39
  -4  -5   1  551.20    6.07
  -4  -4  17   50.62   11.42
  -4  -3  15   82.86   10.86
  -4  -2  10   -0.60    6.24
  -3  -3  18    8.34   10.37
  -3  -2  16   35.61    9.90
  -3  -1  13  109.24    9.29
  -2   0  14  296.07   11.24
  -1   0   2 1811.97    7.63
  -1   0  17  334.70   13.62
  -1   1   5  569.67    6.45
  -1   1  14  118.04    8.62
   0  -1  20  177.64   13.25
   0   1  16  402.46   12.66
   0   2  13  157.77    7.98
   1   3   7   -0.17    2.04
   1   3  11 1385.25   13.62
   3   4   7    0.02    1.87
   3   4  10    5.25    3.15
  -7 -10   7   -5.29    6.66
  -7 -10  12   32.06   10.21
  -7 -10  13   92.92   12.07
  -6  -8   4 1273.10   13.45
  -6  -7  13  123.47   11.34
  -5  -6   3  365.05    6.64
  -5  -6  16  648.56   18.18
  -5  -5   5 1346.21   13.38
  -5  -5  14  367.14   14.12
  -4  -5  18   11.49   11.12
  -4  -4  16    6.78   10.56
  -4  -3   5 1105.53   11.46
  -4  -3  13   16.06    8.06
  -3  -3  17  172.51   12.24
  -3  -2  15  983.39   18.60
  -3  -1   7    8.01    4.10
  -3  -1   9  168.17    7.00
  -2  -2  18   13.38   11.04
  -2   0  12    9.11    6.00
  -1  -1  18   18.96   10.22
  -1   0  16  175.29   10.48
   0   0  18  115.72   10.59
   0   2   6 1038.21    8.65
   1   2  15  221.49    9.27
   1   3   8  135.26    3.97
   1   3  10    3.83    3.56
   3   4   8  242.91    4.46
   3   4   9  245.61    5.06
  -7 -11  14  125.34   12.63
  -7 -10   8  271.98   10.41
  -7 -10   9  417.89   12.31
  -7 -10  10   35.86    9.14
  -7 -10  11  191.22   11.83
  -6  -9   3  115.32    5.50
  -6  -8   5   -2.00    5.49
  -6  -8  14   -3.83   10.42
  -6  -7   9  362.09   11.20
  -6  -7  10  737.34   15.28
  -6  -7  12   84.76    9.54
  -5  -6  15   25.08   10.47
  -5  -5   6   63.09    5.36
  -5  -5  12   20.78    8.96
  -4  -6   0 1025.54    6.99
  -4  -5  17   38.65   11.12
  -4  -4   3  504.40    6.80
  -4  -3   6 1280.46   13.01
  -4  -3  12   96.49    9.14
  -3  -4   0 1166.91    6.35
  -3  -4  18    0.59   10.32
  -3  -3  16  137.30   11.09
  -3  -2  14    2.10    8.69
  -2   0  10  388.70    8.91
  -1  -2  19    1.85   10.53
  -1  -1  17    9.08   10.17
  -1   0  15  224.34   10.73
  -1   1   6 1515.85   11.08
   0  -2  20   42.07   11.58
   0  -1  19   90.89   11.66
   0   1  15   -0.78    7.20
   0   2  10  448.40    8.63
   0   2  11  952.40   12.19
   1   2  14  209.68    8.66
  -7 -12  13   38.61   10.79
  -7 -11   8  481.61   13.43
  -7 -11   9  195.27   10.77
  -7 -11  10  566.31   15.27
  -7 -11  12   40.11    9.98
  -6  -8  12   -3.22    8.08
  -6  -8  13   48.13   10.45
  -5  -6  14  720.06   17.44
  -5  -5   7  164.97    7.33
  -5  -5   9  909.24   14.69
  -5  -5  10  101.92    8.73
  -5  -5  11  278.98   11.40
  -4  -4  14  436.40   14.23
  -4  -3   7  192.65    6.70
  -4  -3   8  159.40    6.79
  -4  -3  10  245.88    9.63
  -4  -3  11   17.62    6.99
  -3  -4  17   24.74    9.69
  -3  -2  13  152.86    9.77
  -2  -3  18   12.89   10.37
  -2  -2  16  746.50   16.40
  -2   0   8   31.33    4.44
  -2   0   9 1686.25   15.52
  -1   1   9    9.86    4.15
  -1   1  10  755.80   10.91
   0   1  14  250.64    9.57
   0   2   9 1891.89   14.56
   1   0  18  -10.87    8.96
   1   1  16    4.01    7.66
   2   3  12  647.68   10.12
  -7 -13  13   92.45   12.41
  -7 -12  12   44.86   10.36
  -6 -10  15  499.24   16.84
  -6  -9   4  183.88    6.43
  -6  -9  13  121.45   11.39
  -6  -9  14  324.44   14.78
  -6  -8   7  116.52    7.61
  -6  -8   8  233.82    9.45
  -6  -8   9  216.26    9.93
  -6  -8  10  142.67    9.97
  -6  -8  11    2.61    8.71
  -5  -8   1  302.77    5.40
  -5  -7  15  436.36   16.02
  -5  -6  13  178.59   11.67
  -4  -7  -1  171.63    2.96
  -4  -6  17  115.03   11.90
  -4  -5  15  534.11   16.17
  -4  -4   4   47.29    3.47
  -4  -4  13   15.05    8.86
  -3  -5  18  136.73   12.55
  -3  -3   2    3.05    1.55
  -3  -3  15   53.62    9.91
  -3  -2   5 2071.22   13.92
  -3  -2  12  567.31   12.95
  -2  -4  19  118.43   11.84
  -2  -1  13   24.86    7.68
  -1  -3  19   85.00   12.39
  -1  -2  18    2.85    9.82
  -1  -1  16  257.63   11.77
   0  -2  19   35.11    9.88
   0  -1  18   21.80    8.79
   0   0  16   47.48    8.53
   0   1  13    8.97    6.62
   1  -1  19   28.04    9.75
   2   3  11  160.50    5.65
  -7 -13  11    1.89    9.41
  -7 -13  12   21.78    9.88
  -7 -12   8  195.46   10.00
  -7 -12   9  295.16   12.10
  -7 -12  10   20.15    8.83
  -6  -9   5  640.39   11.29
  -6  -9  12   34.35    9.52
  -5  -7  14  455.68   15.40
  -5  -6   5  449.54    8.49
  -5  -6  11   62.11    8.94
  -5  -6  12  108.47    9.26
  -4  -6  16   70.08   11.84
  -4  -5   2   50.31    2.75
  -4  -4   5  792.26    9.93
  -4  -4  11  914.32   15.34
  -4  -4  12   16.68    8.17
  -3  -5  17  123.28   11.29
  -3  -3  14  256.87   11.74
  -3  -2   6  760.33    9.37
  -3  -2   9  191.57    7.37
  -3  -2  11   40.27    5.58
  -2  -3  17   18.96    9.28
  -2  -2   1   57.34    1.76
  -2  -2  15   80.49    9.61
  -2  -1  12   38.38    7.52
  -1  -2  17  332.87   13.98
  -1  -1  15  485.90   12.87
   0  -1  17   85.64   10.08
   0   0  15  717.23   14.79
   1  -2  20   19.44   11.00
   1   0  17    1.38    8.64
   1   1  15  567.82   12.70
   1   2  12 1200.28   13.94
   2   3   5  313.04    3.50
   2   3  10  464.50    7.54
  -7 -14  11   50.22   10.25
  -7 -14  12   48.33   11.11
  -7 -13  10  119.60   10.70
  -6 -11  14  269.14   14.96
  -6  -9   7   53.92    7.28
  -6  -9   8  113.13    9.12
  -6  -9   9  267.08   10.99
  -6  -9  10  210.47   10.98
  -5  -9  16   24.50   11.39
  -5  -8  15    2.88    9.84
  -5  -7   3 1229.00   11.38
  -5  -6   9   19.82    7.08
  -5  -6  10 1016.19   16.50
  -4  -6  15  268.98   13.90
  -4  -5  13  190.82   11.16
  -4  -4   6  863.93   10.93
  -4  -4  10  274.15   10.19
  -3  -4  15  853.88   18.10
  -3  -2   7    1.63    3.26
  -3  -2   8    8.86    4.53
  -2  -3  16   67.47   10.57
  -2  -2  14  423.01   12.77
  -2  -1   4  619.60    6.54
  -1  -3  18   11.40    9.91
  -1   0   3 5596.71   15.32
   0   1   3   10.92    1.54
   1  -1  18   12.70    9.57
   1   2  11  146.61    5.90
   2   3   6 1206.85    7.74
   2   3   8    4.50    2.55
   2   3   9  205.25    4.89
  -6 -12  14   25.52   10.76
  -6 -11  13   32.17   10.45
  -6 -10   4  740.40   11.00
  -6 -10  11   89.14   10.38
  -6 -10  12   -3.78    9.67
  -5  -9  15  304.08   14.78
  -5  -8  14   92.54   10.54
  -5  -7  11  132.36   10.05
  -5  -7  12   30.83    9.05
  -4  -8  17    5.64    9.24
  -4  -7  16  322.63   15.14
  -4  -6  14  630.02   16.09
  -4  -5  12  330.57   12.07
  -4  -4   7   77.34    5.53
  -4  -4   8  207.03    7.27
  -3  -6  17   73.96   11.41
  -3  -5  16  258.15   13.46
  -3  -4  14   14.42    9.17
  -3  -3   3   49.03    2.67
  -2  -5  18   15.88   10.13
  -2  -4  17   16.28   10.21
  -2  -3  15  487.66   13.72
  -2  -2  13    0.94    7.76
  -2  -1   9 1247.94   13.75
  -1  -2  16   43.41    9.37
  -1  -1  14  110.13    8.95
   0  -3  19   40.23   11.61
   0  -1  16  413.41   13.26
   0   1  11  316.27    8.14
   1  -3  20  196.01   14.47
   1  -2  19   11.25    9.80
   1   2  10  928.49   10.86
   2   3   7 1021.31    8.01
  -8 -19  -5    6.94   10.43
  -8 -16  -6   -8.56   10.13
  -7 -19  -5  161.00   13.74
  -7 -15  -6   44.42    9.74
  -6 -18  -5    1.36   10.79
  -6 -14  -6  479.76   14.05
  -5 -17  -5   -7.78   10.65
  -4 -20  -3   33.98    9.67
  -4 -15  -5  453.76   14.12
  -3 -21  -2   87.45   12.07
  -3 -19  -3   49.59   11.31
  -3 -16  -4  140.22   11.19
  -3 -11  -5  617.42   11.84
  -3 -10  -5   95.77    6.80
  -3  -8  -5   15.28    4.62
  -3  -7  -5  695.46    9.42
  -2 -21  -1  130.53   12.02
  -2 -19  -2    8.09   11.58
  -2 -17  -3   12.35   10.25
  -2  -6  -4   46.51    3.34
  -1 -22   1   84.04   13.96
  -1 -21   0  283.09   15.26
  -1 -17  -2  198.94   12.04
   0 -20   1    2.59   11.71
   0 -16  -1   98.10   10.39
   0  -6  -2  622.67    7.19
   1 -19   2   -3.59   10.53
   1 -17   1  240.86   12.34
   2 -20   5  166.74   12.67
   2 -19   4   19.33   10.04
   2 -12   1  586.36   10.91
   2 -11   1  664.31   10.31
   2  -7   1 1691.19   11.46
   3 -14   4    6.32    6.12
   3 -10   3  108.41    5.29
   3  -9   3  242.82    5.83
   3  -8   3    2.79    2.69
  -8 -17  -6  200.97   13.99
  -7 -16  -6  174.14   12.17
  -6 -19  -5   79.66   12.38
  -6 -15  -6   27.48    9.85
  -5 -20  -4   15.39   11.54
  -5 -18  -5  261.22   13.50
  -5 -13  -6  814.51   15.65
  -5  -6  -6   -2.63    3.15
  -4 -19  -4   95.46   12.27
  -4  -3  -5  935.06    7.51
  -3 -20  -3   21.84    9.56
  -3  -6  -5  489.18    7.51
  -2 -20  -2  296.13   14.90
  -2 -18  -3   33.44   11.04
  -2 -14  -4    9.48    8.21
  -2  -5  -4 1162.19    9.35
  -1 -23   1  275.19   16.99
  -1 -20  -1  392.70   15.93
  -1 -18  -2   -0.12   10.44
  -1 -15  -3   -3.25    7.76
  -1 -14  -3   16.31    8.39
  -1  -5  -3   71.73    3.07
   0 -23   3   66.91   12.14
   0 -22   2  174.94   14.55
   0 -21   1  119.98   12.80
   1 -23   5  114.84   14.55
   1 -22   4  204.78   15.43
   1 -21   3    0.80   11.51
   1 -20   2   12.42   11.46
   1 -18   1  351.63   13.91
   1 -16   0  134.50   10.52
   1 -11  -1 1473.27   15.01
   1 -10  -1  678.68   10.06
   1  -9  -1 2153.70   15.74
   2 -18   3   46.87    9.84
   2 -16   2  126.22    9.40
   2 -13   1  346.80    9.85
   2  -6   1  855.01    7.43
   3 -12   3   12.00    4.86
   3  -7   3  336.26    5.27
  -8 -18  -6   19.68   11.37
  -7 -17  -6   48.06   11.68
  -7 -13  -7   45.03    9.55
  -6 -20  -5   10.55   12.07
  -6 -16  -6  484.30   15.20
  -5 -21  -4    1.36   12.69
  -5 -15  -6  419.75   14.10
  -5  -5  -6  891.06    9.18
  -4 -20  -4   17.10   11.63
  -4 -17  -5  720.14   17.91
  -4 -11  -6  545.22   11.44
  -4 -10  -6  685.79   11.96
  -4  -9  -6 1012.63   13.11
  -4  -8  -6  376.87    8.30
  -3 -22  -2   37.73   10.23
  -3 -15  -5  451.44   13.29
  -3 -14  -5   49.33    8.84
  -2 -21  -2   70.21   10.44
  -2 -19  -3    2.83    9.99
  -2 -16  -4   14.19    8.54
  -2 -15  -4  156.41    9.72
  -1 -22   0  114.25   14.29
   0 -23   2   77.20   13.34
   0 -20   0  224.62   14.25
   0 -18  -1   68.32   11.46
   0 -15  -2   90.85    9.64
   0  -5  -2  344.28    5.00
   1 -23   4   20.32   12.49
   1 -22   3   77.85   14.07
   1 -19   1  -10.09   11.10
   1 -17   0  311.91   12.62
   1 -13  -1  493.55   11.64
   1  -7  -1 1119.24    9.85
   2 -20   4    0.74   10.00
   2 -17   2  238.58   11.65
   2 -14   1   15.34    7.18
   3 -14   3  110.47    8.38
   3 -13   3  315.79    8.78
  -7 -14  -7  348.00   13.03
  -6 -18  -6  370.60   15.24
  -6 -13  -7  196.77   11.09
  -6 -12  -7  145.35    8.93
  -6  -8  -7   45.97    5.82
  -5 -16  -6    8.13    9.51
  -4 -21  -4   42.82   12.12
  -4 -18  -5   12.75   10.75
  -4 -14  -6  116.45    9.75
  -4 -13  -6  260.85   10.97
  -4  -7  -6  746.94    9.83
  -3 -21  -3  122.68   12.44
  -3 -16  -5   22.17    9.65
  -3  -5  -5  759.92    8.01
  -2 -17  -4  303.70   13.79
  -2  -4  -4   18.39    2.13
  -1 -23   0  136.70   13.88
  -1 -21  -1   -0.81   11.14
  -1 -19  -2    1.07   10.18
  -1 -17  -3   54.96   10.63
  -1 -11  -4  286.37    9.00
  -1 -10  -4  719.91   11.25
  -1  -9  -4  385.18    8.17
  -1  -4  -3  265.48    4.18
   0 -22   1    8.19   12.31
   0 -19  -1   69.34   12.22
   1 -21   2   53.51   12.17
   1 -20   1  400.45   16.48
   1 -18   0   43.82   10.44
   1 -15  -1  526.82   13.45
   1  -6  -1 3165.61   14.86
   2 -21   4   94.03   12.35
   2 -18   2  201.55   12.39
   2 -16   1  405.24   12.71
   3 -17   4  353.75   12.03
   3  -6   3   21.63    2.24
  -7 -19  -6   58.52   11.71
  -7 -16  -7  241.44   13.30
  -7 -15  -7   44.64    9.76
  -6 -19  -6    2.93   10.17
  -6 -15  -7  200.24   12.12
  -6  -7  -7  718.44   10.80
  -5 -20  -5  148.73   12.78
  -5 -17  -6  240.96   14.08
  -5  -4  -6    2.31    2.92
  -4 -19  -5   98.70   11.79
  -4 -16  -6  356.00   14.42
  -4 -15  -6  321.75   12.47
  -4  -6  -6  876.19    9.76
  -3 -20  -4    0.00   10.33
  -3 -17  -5  379.49   14.51
  -2 -22  -2   62.57   11.48
  -2 -20  -3    3.98    9.17
  -2 -18  -4   21.07   10.69
  -2 -11  -5    8.89    6.48
  -2 -10  -5 1788.50   17.12
  -2  -9  -5   46.66    5.06
  -2  -8  -5 1335.86   13.07
  -1 -22  -1  426.73   17.20
  -1 -20  -2   21.13   11.15
  -1 -18  -3   -8.81   10.54
  -1 -14  -4  627.43   13.87
  -1  -8  -4 1496.35   13.25
   0 -23   1  157.76   15.41
   0 -20  -1    6.18   11.61
   0 -12  -3    3.67    6.60
   0 -11  -3  192.27    7.93
   0 -10  -3  640.89   10.30
   0  -9  -3   10.99    4.39
   1 -23   3   26.73   11.74
   1 -22   2   33.25   12.03
   1 -19   0  120.21   12.74
   1 -16  -1  282.17   11.94
   2 -20   3   14.23   10.31
   2 -19   2    4.87   10.46
   2 -13   0 1283.74   16.06
   2 -12   0  245.31    8.24
   2 -11   0 2495.18   18.74
   2 -10   0  295.45    7.11
   2  -9   0 2210.22   15.49
   2  -5   1 1175.88    7.66
   3 -18   4   74.25    9.80
   3 -16   3    6.50    7.56
   3 -12   2  210.25    7.92
   3 -10   2  247.03    6.65
  -7 -17  -7   53.61   11.29
  -6 -20  -6  344.49   15.61
  -6 -16  -7    3.33   10.20
  -5 -19  -6  129.31   13.59
  -5 -18  -6    6.04    9.60
  -5 -14  -7  117.62   10.07
  -5 -13  -7  345.64   11.40
  -5 -12  -7  269.67   10.31
  -5 -10  -7  600.85   11.71
  -5  -9  -7  557.82   10.68
  -4 -17  -6  257.16   13.79
  -3 -21  -4   42.83   11.25
  -3 -11  -6  280.41    9.49
  -3 -10  -6 1631.71   16.83
  -3  -9  -6   15.80    5.35
  -3  -4  -5  330.87    5.06
  -2 -21  -3   10.95   10.45
  -2 -19  -4   16.48   11.67
  -2 -15  -5   37.25    9.35
  -2 -14  -5  777.06   15.07
  -1 -23  -1   90.01   13.24
  -1 -21  -2   53.59   11.02
  -1 -19  -3  -14.62   11.47
  -1 -15  -4   -1.08    8.73
  -1  -7  -4   90.63    4.54
   0 -22   0  322.06   16.27
   0 -18  -2   20.31   10.39
   0 -15  -3  150.67   10.47
   0  -8  -3  260.91    6.39
   0  -4  -2   75.41    2.53
   1 -21   1   -9.85   12.66
   1 -17  -1  664.71   15.89
   1 -11  -2  401.52    9.37
   1 -10  -2    5.31    4.64
   1  -5  -1 3487.33   14.05
   2 -22   4   30.62   12.43
   2 -21   3   16.22   10.99
   2 -20   2  295.36   15.67
   2  -8   0   61.73    3.49
   3 -17   3   67.76    9.00
   3 -14   2  225.07    9.03
   3 -13   2  174.70    7.90
  -7 -18  -7  243.26   15.02
  -6 -17  -7  203.94   13.30
  -5 -15  -7  165.11   11.74
  -5  -8  -7  486.13    9.50
  -5  -7  -7  611.32    9.51
  -4  -5  -6  888.58    8.96
  -3 -22  -4    5.52    9.10
  -3 -19  -5  108.19   12.14
  -3 -15  -6   57.04    9.52
  -3  -8  -6 1826.23   15.63
  -2 -22  -3   49.44    9.93
  -2 -17  -5    1.24    9.06
  -2 -16  -5  760.85   17.09
  -1 -22  -2   50.11   11.91
  -1 -20  -3    6.11   10.91
  -1 -17  -4   46.76   10.53
  -1  -6  -4 1647.14   11.99
   0 -21  -1   88.41   11.86
   0  -7  -3   37.56    3.43
   1 -23   2  116.38   13.72
   1 -20   0   18.69   11.42
   1 -15  -2  130.88    9.88
   1  -9  -2  232.92    6.52
   2 -22   3   35.24   13.69
   2 -19   1  360.20   14.73
   2  -7   0 3009.89   15.29
   3 -18   3   16.01    8.83
   3  -8   2  140.43    4.04
  -7 -19  -7   42.41   10.90
  -6 -19  -7  137.02   13.31
  -6 -18  -7   11.17   11.66
  -5 -17  -7   75.15   11.99
  -5  -3  -6 1062.19    8.31
  -4 -14  -7  255.96   11.35
  -4 -13  -7   40.60    8.28
  -4 -12  -7  374.50   11.43
  -4 -10  -7  509.71   10.96
  -4  -9  -7   50.66    6.63
  -3 -20  -5    9.06   10.48
  -3 -17  -6   89.90   11.60
  -3 -16  -6  754.39   16.52
  -3  -7  -6   11.73    3.66
  -2 -21  -4   88.17   11.70
  -2 -18  -5  382.16   15.37
  -2  -6  -5 3564.27   17.86
  -2  -3  -4  270.67    3.95
  -1 -21  -3   -9.80   10.43
  -1 -18  -4  398.49   15.14
   0 -22  -1  -13.61   12.44
   0 -20  -2    9.72   11.21
   0 -18  -3   90.15   10.61
   0 -17  -3  111.57   10.22
   0  -6  -3 1173.54    9.82
   1 -23   1   81.45   12.69
   1 -19  -1   32.04   11.49
   1 -16  -2   64.19    9.80
   1  -8  -2  353.08    6.88
   2 -21   2   80.92   12.53
   2 -17   0 1393.34   20.54
   3 -19   3   21.92   10.04
   3 -17   2   -7.32    8.60
   3 -16   2  192.70   10.04
   4 -12   4  314.99    8.19
   4 -11   4   16.04    4.85
  -6 -14  -8   62.62    9.37
  -6 -13  -8   16.30    8.53
  -6 -12  -8  173.58    9.43
  -5 -18  -7   82.84   11.76
  -4 -20  -6   15.56   11.80
  -4 -15  -7   34.79    8.66
  -4  -8  -7  731.35   11.09
  -4  -4  -6  288.39    5.23
  -3 -18  -6  473.30   16.48
  -3  -6  -6 2288.77   15.26
  -2 -22  -4   40.77   10.01
  -2 -19  -5   20.15   10.86
  -2 -14  -6   79.48    9.34
  -2 -13  -6  235.36   10.33
  -2 -11  -6 1202.96   15.57
  -2 -10  -6  188.36    8.17
  -1 -22  -3   83.46   11.27
  -1 -19  -4   -8.93   11.48
  -1 -14  -5   32.08    8.85
  -1 -11  -5  507.54   11.20
  -1 -10  -5  415.19    9.46
   0 -23  -1  155.69   15.01
   0 -21  -2   74.31   11.87
   0 -19  -3   36.33   11.64
   0 -14  -4   44.65    8.69
   0 -12  -4  396.73   10.78
   0 -11  -4   19.81    6.29
   0 -10  -4  498.52    9.55
   1 -22   0  133.24   13.46
   1 -20  -1   89.03   12.93
   1 -18  -2    8.25    9.00
   1 -17  -2  112.43   11.07
   1  -7  -2  648.35    8.03
   2 -23   3   22.52   12.85
   2 -22   2   55.97   13.11
   2 -18   0  165.81   11.58
   2 -13  -1   47.11    7.15
   2 -12  -1 1029.33   13.70
   2 -11  -1   42.04    5.25
   2 -10  -1 1045.55   11.98
   2  -6   0   49.35    2.68
   3 -20   3   19.78   10.71
   3 -18   2   74.19    9.84
   3 -14   1  168.74    8.64
   3 -13   1 1552.93   17.00
   3 -12   1  116.89    6.52
   3 -11   1 1627.81   14.95
   3 -10   1   47.95    4.89
   4 -10   4  201.45    5.42
  -7 -18  -8   -3.42   11.55
  -7 -17  -8   76.58   11.63
  -6 -17  -8   34.98   11.21
  -6 -16  -8   26.52   10.17
  -5 -19  -7  187.02   13.06
  -5 -14  -8  112.98   10.64
  -5 -13  -8  181.76   10.17
  -5 -12  -8   31.67    7.43
  -4 -21  -6  119.95   13.71
  -4 -18  -7  208.06   13.72
  -4 -17  -7  226.04   12.90
  -3 -19  -6   19.25   10.86
  -3 -14  -7    6.58    8.62
  -3 -13  -7  199.20    9.96
  -3  -3  -5  149.10    3.33
  -2 -20  -5  162.10   12.41
  -2 -16  -6   78.32   10.48
  -2  -9  -6   58.49    5.78
  -2  -5  -5    8.67    2.52
  -1 -20  -4  160.68   12.28
  -1 -17  -5  423.95   14.38
  -1 -16  -5   91.88   10.66
  -1  -9  -5  763.78   10.85
  -1  -5  -4   26.17    2.52
   0 -22  -2  173.05   14.72
   0 -20  -3   97.34   12.09
   0 -17  -4  192.38   12.55
   0 -16  -4  160.51   10.97
   0  -9  -4 1063.13   12.12
   1 -23   0  162.22   14.80
   1 -21  -1  235.63   15.02
   1 -19  -2   97.47   12.42
   1 -15  -3   96.77    8.88
   1 -12  -3    1.09    6.69
   1 -11  -3   40.58    6.10
   2 -23   2  129.83   13.66
   2 -21   1  139.67   13.67
   2 -19   0  267.02   14.17
   2 -17  -1   18.52    8.43
   2 -16  -1  331.58   12.21
   2  -9  -1 1456.12   13.06
   3 -19   2  243.83   12.62
   3  -9   1 1521.09   12.54
   4  -9   4   67.36    3.46
  -7 -19  -8   38.21   12.77
  -6 -18  -8   31.92   11.47
  -5 -17  -8   97.84   12.53
  -5 -16  -8   23.20   10.22
  -5  -5  -7  419.72    7.04
  -4  -7  -7  577.21    8.95
  -3 -21  -6   28.57   11.86
  -3 -17  -7  154.40   13.21
  -3 -16  -7  -11.33   10.16
  -3 -15  -7  204.40   11.25
  -3 -10  -7    4.76    6.04
  -2 -21  -5  -14.19   10.85
  -2 -18  -6    7.33   10.96
  -2 -17  -6  198.57   11.80
  -2  -8  -6   78.48    5.24
  -1 -21  -4   15.79   10.29
  -1 -18  -5   47.49   11.57
   0 -23  -2   46.95   12.18
   0 -21  -3   71.17   12.90
   0 -18  -4  134.27   12.20
   1 -22  -1  110.34   13.44
   1 -20  -2    9.51   11.12
   1 -17  -3    1.68    8.61
   1  -6  -2  124.31    3.97
   2 -22   1  227.01   15.56
   2 -20   0   78.28   12.63
   2 -18  -1  133.24   11.54
   2  -8  -1  105.44    4.28
   3 -20   2   52.68   10.63
   3  -6   2  105.68    3.21
   4 -14   3  109.23    7.09
   4 -13   3   69.43    6.15
   4  -8   4  153.41    4.21
  -6 -19  -8   91.12   12.01
  -5 -18  -8   23.83   10.57
  -4 -20  -7  123.51   13.63
  -4 -15  -8   26.24    9.61
  -4 -14  -8    5.74    8.75
  -4 -13  -8   75.96    8.88
  -4 -12  -8   23.69    7.65
  -4  -6  -7  591.86    8.66
  -3  -9  -7  196.47    7.47
  -3  -5  -6    7.93    2.39
  -1 -22  -4  198.32   13.12
  -1 -20  -5   40.65    9.24
  -1 -19  -5  186.33   12.47
  -1 -13  -6  522.26   12.32
  -1  -7  -5 2045.59   14.71
   0 -22  -3   -2.40   11.02
   0 -19  -4  333.69   15.47
   1 -23  -1  284.80   16.91
   1 -21  -2   98.18   12.86
   1 -18  -3   96.19   11.40
   1  -9  -3  666.79    9.38
   2 -23   1   29.76   12.38
   2 -19  -1   29.58   11.26
   2 -12  -2  234.02    8.69
   3 -21   2   90.86   12.07
   3 -19   1  319.01   14.66
   3 -16   0  554.06   14.18
   3 -14   0  508.20   12.14
   3 -13   0   29.66    6.42
   3 -12   0  476.30   10.00
   3 -11   0  187.97    7.09
   3  -8   1  101.96    3.74
   4 -10   3    4.48    3.58
  -6 -16  -9   26.16   11.18
  -6 -15  -9   32.94   10.09
  -6 -14  -9   22.25    9.06
  -6 -13  -9   38.46    8.91
  -5 -20  -8   65.77   11.36
  -5 -19  -8   21.96   10.97
  -5  -8  -8  167.71    6.72
  -4 -18  -8    8.42   10.96
  -4 -17  -8   56.21   11.02
  -4 -16  -8    4.99    9.54
  -4 -10  -8   30.01    6.35
  -3 -20  -7   -4.47   10.42
  -3 -19  -7   81.58   12.37
  -3  -8  -7   79.19    5.53
  -2 -21  -6  244.91   13.85
  -2 -20  -6   40.10   10.54
  -2 -16  -7  157.05   10.56
  -2 -14  -7  264.09   11.56
  -2  -7  -6  348.18    7.07
  -2  -4  -5 3314.43   14.73
  -1 -21  -5   59.78   11.75
  -1 -17  -6  618.94   16.68
  -1 -15  -6  652.52   14.86
  -1 -11  -6 1737.21   18.15
  -1  -4  -4 2146.65   11.42
   0 -21  -4   27.96   11.53
   0 -20  -4    3.87   11.07
   0 -17  -5 1012.17   18.71
   0 -16  -5   14.53    9.54
   0 -15  -5  781.02   16.24
   0 -14  -5  383.88   11.61
   0 -12  -5  124.58    8.93
   0  -7  -4 1598.27   12.69
   1 -22  -2   45.43   12.70
   1 -20  -3    5.73   11.74
   1 -19  -3  128.97   12.57
   1 -14  -4  130.16    8.62
   1  -8  -3   94.00    4.99
   2 -22   0    8.86   11.82
   2 -20  -1   17.37   11.58
   2 -16  -2   45.95    8.35
   2 -10  -2  169.21    6.32
   2  -7  -1  370.43    6.00
   2  -5   0 6148.58   17.88
   3 -22   2   52.57   13.60
   3 -20   1   58.25   11.33
   3 -17   0   35.76    9.13
   3 -10   0 1834.20   15.16
   4  -9   3  112.49    4.29
  -6 -18  -9    4.65   11.41
  -6 -17  -9   16.49   10.46
  -5 -15  -9   -2.92    9.74
  -5 -14  -9  -10.12    9.63
  -5 -13  -9   15.51    8.50
  -5  -4  -7  354.20    5.93
  -4 -19  -8   46.11   11.45
  -4  -3  -6 1296.64    8.90
  -3 -21  -7   83.73   12.25
  -3 -16  -8  137.85   10.83
  -3 -15  -8    8.05    9.11
  -3 -14  -8   43.05    8.99
  -3 -13  -8    7.95    8.11
  -3 -12  -8  220.74   10.06
  -3  -7  -7  102.28    4.92
  -2 -17  -7   96.15   12.03
  -2 -11  -7  640.60   12.15
  -2 -10  -7  788.94   12.79
  -1 -22  -5  105.85   11.79
  -1 -19  -6  141.84   12.64
  -1 -18  -6  446.63   16.39
  -1 -10  -6  556.06   10.61
  -1  -6  -5  996.57    9.83
   0 -22  -4  128.27   12.04
   0 -19  -5  478.60   16.08
   0 -18  -5  165.36   12.52
   0 -10  -5  185.25    7.64
   1 -23  -2   78.46   13.55
   1 -21  -3   -6.65   12.02
   1 -16  -4   15.28    9.60
   1 -15  -4  697.45   14.88
   1 -12  -4   -7.49    6.89
   1 -11  -4 1246.74   14.94
   1  -5  -2 3260.15   14.20
   2 -23   0  201.30   15.15
   2 -19  -2   27.91   10.62
   2 -18  -2   48.24    9.74
   2  -9  -2   23.27    4.17
   3 -21   1  260.08   14.93
   3 -19   0   26.94   10.61
   3  -9   0  402.84    7.55
   3  -7   1 1501.12   10.52
   4 -17   2  228.97   11.19
   4 -16   2   15.43    7.78
   4 -13   2  447.53    9.88
   4 -12   2  284.79    7.91
   4 -11   2  431.86    8.59
   4  -7   4   64.42    3.07
  -6 -19  -9   -3.20   10.77
  -5 -18  -9   13.27   10.53
  -5 -17  -9    8.91   11.32
  -5 -16  -9   14.03    9.96
  -5 -12  -9    5.92    7.14
  -4 -20  -8   -3.44   11.79
  -4  -8  -8  153.34    6.68
  -4  -5  -7  890.21    9.20
  -3 -18  -8   30.16   10.84
  -3 -17  -8    6.88   10.46
  -3  -4  -6 1682.56   11.31
  -2 -20  -7   43.61   10.03
  -2  -6  -6   24.43    3.15
  -1 -20  -6   76.76   10.84
   0 -20  -5  215.33   13.06
   0  -9  -5 1315.59   13.71
   0  -6  -4  874.74    8.92
   0  -4  -3  308.69    4.44
   1 -22  -3   25.07   11.86
   1 -19  -4  525.95   17.20
   1 -18  -4    9.32    9.52
   1 -10  -4    8.64    5.54
   1  -7  -3   37.13    2.68
   2 -22  -1  123.28   12.65
   2 -20  -2   30.41   12.51
   2 -16  -3  101.60   10.15
   2 -15  -3  318.40   11.70
   3 -22   1  -12.86   11.60
   3 -20   0  338.06   15.15
   3 -17  -1   59.93    9.79
   3 -16  -1  246.05   11.13
   3 -13  -1  281.71    9.63
   3 -12  -1  442.17   10.08
   4 -18   2   15.46    9.05
  -5  -6  -8   17.43    4.44
  -4 -17  -9   39.58   11.28
  -4 -16  -9   16.29   10.81
  -4 -15  -9   28.61    9.82
  -4 -14  -9   28.99    9.06
  -4 -13  -9  125.84    9.39
  -4 -12  -9   26.66    7.87
  -3 -20  -8   17.56   11.72
  -3 -19  -8    8.12   11.33
  -3  -6  -7    5.58    3.91
  -2 -21  -7  103.10   12.40
  -1 -21  -6  271.80   14.70
  -1 -17  -7  219.24   13.05
  -1 -16  -7  167.51   11.64
  -1 -15  -7   87.42   10.09
  -1 -14  -7   14.07    8.75
  -1 -13  -7   27.99    8.44
  -1  -8  -6 1124.02   12.34
   0 -21  -5  268.24   14.19
   0 -17  -6   10.15   10.64
   0 -16  -6  519.45   14.78
   0 -15  -6   39.85    9.51
   0 -14  -6  240.24   10.87
   0 -13  -6  254.28   10.71
   0  -8  -5  671.68    9.67
   1 -23  -3   10.65   12.98
   1 -20  -4   41.05   11.62
   1  -9  -4 2302.84   17.30
   2 -23  -1   -5.78   11.02
   2 -21  -2    3.90   11.72
   2 -19  -3  281.86   15.09
   2 -17  -3   12.86    8.85
   2 -12  -3    5.85    5.94
   2 -11  -3  244.92    8.28
   2  -8  -2   16.89    3.33
   2  -6  -1 2797.87   14.13
   3 -23   1  158.39   14.76
   3 -21   0   10.01   11.73
   3 -19  -1  189.01   13.21
   3 -18  -1  109.00   11.34
   3 -11  -1  438.20    9.31
   3  -8   0 3025.86   16.53
   4 -17   1   52.44    8.86
   4 -16   1  520.32   13.03
   4 -14   1 1353.63   16.97
   4 -13   1    8.97    5.61
   4 -10   2  149.79    5.17
   4  -8   3  295.46    5.18
  -5  -9  -9   39.47    5.93
  -4 -19  -9    5.43   11.05
  -4  -7  -8  100.43    5.54
  -3  -9  -8   73.38    6.31
  -2 -17  -8  143.28   12.57
  -2 -16  -8    2.13   10.02
  -2 -15  -8   34.48    8.83
  -2 -14  -8   16.05    8.70
  -2 -13  -8   10.06    7.84
  -2 -12  -8    2.88    7.46
  -2  -8  -7  131.12    5.97
  -2  -5  -6 1910.76   12.81
  -1 -19  -7   67.77   11.53
  -1 -18  -7  159.30   13.25
  -1 -11  -7   73.86    7.74
  -1  -5  -5  454.46    6.26
   0 -22  -5   51.15   10.78
   0 -19  -6   87.70   11.85
   0 -18  -6  170.44   13.14
   1 -22  -4    7.06   11.78
   1 -21  -4  163.30   13.14
   1 -18  -5  262.33   13.41
   1 -17  -5   79.55   10.79
   1 -16  -5  407.92   13.82
   1 -15  -5    5.56    7.87
   1 -14  -5 1148.77   17.75
   1 -12  -5  586.29   12.49
   1  -6  -3  689.03    7.71
   2 -23  -2   33.69   13.10
   2 -22  -2    8.07   10.06
   2 -20  -3   12.28   11.42
   2 -10  -3  645.64   10.09
   3 -16  -2   53.04    9.77
   3 -15  -2   32.63    7.25
   3 -10  -1  758.68   10.40
   3  -6   1  147.63    3.77
   4 -19   1  -13.53    9.89
   4 -12   1  297.02    8.18
   4  -9   2  939.12    9.94
  -6 -18 -10   12.42   11.51
  -5 -17 -10  136.78   12.80
  -5 -16 -10    2.42    9.42
  -5 -15 -10  110.29   10.73
  -5 -14 -10   30.15    9.37
  -5  -8  -9   40.49    6.03
  -4 -20  -9    9.43   11.49
  -4  -4  -7  742.10    7.86
  -3 -18  -9   82.03   12.17
  -3 -17  -9    7.86   10.66
  -3 -16  -9  134.20   12.24
  -3 -15  -9   20.61    9.54
  -3 -13  -9   24.55    8.33
  -3  -8  -8   69.33    5.78
  -2 -20  -8    9.34   11.05
  -2 -19  -8   19.84   10.96
  -2  -7  -7  157.73    5.60
  -2  -3  -5  316.52    4.57
  -1 -21  -7   58.93   11.12
  -1 -20  -7   -2.03    9.52
  -1 -10  -7  350.05    9.85
  -1  -7  -6 1484.80   13.17
  -1  -3  -4  215.63    3.63
   0 -21  -6   46.26   11.43
   0 -20  -6   21.00   10.38
   0 -10  -6  554.28   10.79
   0  -7  -5 2250.24   15.48
   0  -5  -4  515.00    6.46
   1 -20  -5  394.60   16.29
   1 -19  -5   72.22   12.54
   1 -11  -5  102.66    7.58
   2 -21  -3  159.92   14.33
   2 -18  -4  317.24   13.67
   2 -17  -4   -0.41    9.79
   2 -16  -4  348.88   13.11
   2 -15  -4   36.06    8.91
   2 -14  -4 1012.60   16.47
   2  -9  -3  868.25   10.96
   2  -7  -2   95.29    4.21
   3 -23   0   28.74   11.36
   3 -22  -1   82.23   13.52
   3 -21  -1   84.44   13.58
   3 -19  -2  107.32   12.81
   3 -18  -2  160.03   11.92
   3 -17  -2   16.06    9.27
   3 -13  -2   15.85    6.88
   3 -12  -2  112.90    7.21
   3  -9  -1  705.63    9.50
   4 -17   0    7.09    8.78
   4 -16   0  167.00    9.96
   4 -11   1  177.35    6.24
  -5 -19 -10   64.86   11.44
  -5 -18 -10   34.44   11.62
  -5 -13 -10  111.86    9.99
  -5 -12 -10   36.12    7.87
  -5  -5  -8  346.29    6.75
  -4  -9  -9    7.43    5.70
  -4  -6  -8   52.29    4.48
  -3 -20  -9   56.37   12.60
  -3 -19  -9   32.92   11.88
  -3 -12  -9  102.31    8.55
  -2 -21  -8   -5.98   10.92
  -2 -10  -8    2.60    6.30
  -1 -17  -8   44.86   10.17
  -1 -16  -8    8.47    9.70
  -1 -15  -8   37.90    9.58
  -1 -14  -8    7.77    7.84
  -1  -9  -7  160.88    7.22
   0 -22  -6  198.39   12.75
   0 -18  -7   31.59    9.90
   0 -17  -7  151.56   11.74
   0 -16  -7  106.78   10.83
   0 -15  -7  135.74   10.46
   0 -14  -7   49.36    9.17
   0  -9  -6  568.62   10.17
   1 -21  -5  -15.50   10.22
   1 -10  -5 1431.36   15.24
   1  -4  -2 2392.29   11.09
   2 -23  -3   77.85   12.89
   2 -22  -3   54.77   11.10
   2 -20  -4  751.81   19.43
   2 -19  -4    3.52   10.88
   2 -12  -4  612.70   12.31
   3 -23  -1   58.09   11.54
   3 -20  -2  103.49   12.81
   3 -11  -2   39.37    5.68
   3  -7   0    3.37    2.28
   4 -21   1    1.35   10.24
   4 -19   0  271.02   13.15
   4 -18   0  153.45   11.15
   4 -13   0  200.39    8.30
   4  -7   3  110.72    3.40
  -5 -11 -10   89.88    8.19
  -5  -7  -9   45.52    5.30
  -4 -19 -10   28.29   11.15
  -4 -17 -10   42.81   11.51
  -4 -15 -10   76.56   10.49
  -4 -14 -10  225.32   11.70
  -3  -7  -8   79.19    4.98
  -3  -3  -6   35.65    2.62
  -2 -18  -9   43.03   11.31
  -2 -17  -9   12.81   10.74
  -2 -16  -9   37.39   10.79
  -2 -15  -9   75.86   10.21
  -2 -14  -9   65.07    9.58
  -2  -9  -8   26.20    5.70
  -1 -20  -8   22.72    9.82
  -1 -13  -8    2.32    8.00
  -1 -12  -8   12.17    6.95
  -1  -6  -6  941.09    9.77
   0 -20  -7  -16.89   10.70
   0 -19  -7  106.20   11.69
   0 -13  -7  231.57   10.62
   1 -22  -5  169.30   13.45
   1 -19  -6  583.24   17.40
   1 -18  -6  134.21   12.83
   1 -17  -6  281.48   13.55
   1 -16  -6  275.54   11.83
   1 -15  -6  315.78   12.55
   1 -14  -6  125.35    9.98
   1  -9  -5   48.24    5.23
   1  -7  -4 1156.20   11.01
   2 -21  -4   22.40   11.65
   2 -11  -4    7.28    6.26
   2  -8  -3  103.44    5.07
   2  -5  -1  113.43    3.18
   3 -22  -2   90.87   13.08
   3 -21  -2   17.25   11.58
   3 -18  -3  210.58   13.24
   3 -17  -3   -3.08    9.40
   3 -16  -3  235.52   11.41
   3 -15  -3    0.09    8.24
   3 -10  -2  156.65    6.79
   3  -8  -1  158.60    5.19
   4 -21   0  145.14   13.60
   4 -12   0  266.34    8.28
   4  -8   2   24.01    2.68
  -4 -12 -10  501.66   12.80
  -4  -8  -9   24.46    5.30
  -3 -18 -10   67.47   12.25
  -3 -17 -10  106.44   12.52
  -2 -20  -9   27.60   11.84
  -2 -19  -9   29.66   10.74
  -2 -12  -9   64.24    8.45
  -2  -6  -7 1129.66   11.14
  -2  -4  -6  306.35    5.32
  -1 -21  -8   21.76    9.89
  -1  -8  -7   46.19    5.04
  -1  -4  -5  237.64    4.45
   0 -21  -7  143.94   11.82
   0 -11  -7  769.18   13.45
   0  -8  -6 1146.11   12.51
   0  -6  -5  349.35    6.32
   1 -21  -6  155.88   13.18
   1 -20  -6   23.12   10.21
   2 -22  -4   84.90   12.78
   2 -19  -5  454.72   16.55
   2 -18  -5  247.96   13.74
   2 -17  -5  159.63   11.89
   2 -16  -5  189.00   11.80
   2 -15  -5  311.46   12.24
   2 -14  -5  375.12   12.26
   2 -10  -4 1164.37   13.88
   2  -6  -2  386.11    5.81
   3 -23  -2   -0.71   12.04
   3 -20  -3  302.89   15.77
   3 -12  -3  534.98   11.60
   4 -19  -1  121.81   11.73
   4 -18  -1  125.62   11.48
   4 -17  -1  273.43   11.87
   4 -16  -1   20.71    8.20
   4 -15  -1   53.51    7.93
   4 -13  -1  229.41    9.53
   4 -11   0  210.52    7.16
  -5 -18 -11  205.37   14.48
  -5 -17 -11   18.93   10.46
  -5 -16 -11  207.29   13.02
  -5 -15 -11    5.16    9.48
  -4 -11 -10    5.56    6.98
  -4  -5  -8  112.72    4.69
  -3 -19 -10  114.05   12.99
  -3 -14 -10    1.45    9.40
  -3  -9  -9   50.46    6.33
  -2  -8  -8  186.04    7.11
  -1 -17  -9  140.22   11.54
  -1 -16  -9    7.01    9.16
  -1 -10  -8   -4.62    6.43
   0 -19  -8  146.56   13.00
   0 -18  -8   26.31   10.92
   0 -17  -8    2.36   10.65
   0 -16  -8   23.74   10.35
   0 -15  -8   20.53    9.43
   0 -10  -7  414.11   10.23
   0  -4  -4    2.78    2.01
   1 -22  -6   66.38   11.09
   1 -17  -7   47.32    9.70
   1 -16  -7   43.24    9.36
   1 -11  -6  205.10    8.95
   1  -8  -5 3139.95   19.61
   2 -21  -5  165.73   14.31
   2 -20  -5  180.73   12.80
   2  -9  -4  324.13    7.66
   3 -22  -3    7.41   11.98
   3 -21  -3   24.64   10.71
   3 -17  -4   50.71   10.83
   3 -16  -4  174.57   11.47
   3 -11  -3  151.98    7.94
   3  -9  -2    1.77    3.95
   3  -6   0 2712.06   13.67
   4 -21  -1   79.54   12.36
   4 -20  -1  307.10   14.78
   4 -12  -1    4.15    5.60
   5 -13   2    3.08    5.08
  -5 -13 -11   96.42   10.19
  -4 -19 -11   90.03   11.33
  -4 -18 -11   -2.96   10.70
  -4 -17 -11  297.81   14.83
  -4 -16 -11   36.44   10.86
  -4 -15 -11  100.16   10.58
  -4  -7  -9   17.01    4.74
  -3  -8  -9  391.22    9.59
  -3  -6  -8  395.61    7.40
  -3  -4  -7    1.99    2.57
  -2 -18 -10  130.33   12.68
  -2 -17 -10  420.43   15.37
  -1 -20  -9   11.65   10.86
  -1 -14  -9   43.28    9.32
  -1 -13  -9  292.78   11.09
  -1  -7  -7  476.71    8.65
   0 -21  -8   18.82    9.94
   0 -20  -8   40.69   11.09
   0 -14  -8  100.35    9.96
   0  -7  -6  102.36    5.03
   1 -20  -7  183.38   13.30
   1 -19  -7   44.56   10.18
   1 -18  -7   91.85   11.29
   1 -15  -7   16.09    9.62
   1 -14  -7  286.55   11.95
   1 -10  -6  887.43   13.07
   1  -6  -4   86.99    3.87
   2 -22  -5   44.41   13.21
   2 -18  -6  136.32   11.65
   2 -17  -6   74.15   11.37
   2 -16  -6   51.35    9.07
   2 -11  -5    7.07    6.53
   2  -7  -3  356.61    6.72
   3 -23  -3    1.99   12.97
   3 -20  -4  414.78   16.82
   3 -19  -4   72.06   11.94
   3 -18  -4  248.56   12.85
   3 -15  -4  288.23   11.89
   3 -14  -4  432.35   12.29
   3  -7  -1  615.42    7.56
   4 -23  -1   70.95   14.24
   4 -22  -1   25.83   12.18
   4 -20  -2   24.69   11.86
   4 -19  -2  108.03   12.37
   4 -18  -2   10.46    9.90
   4 -17  -2    1.16    8.74
   4 -16  -2   41.00    9.21
   4 -15  -2   37.65    8.23
   4 -11  -1  377.03    9.29
   4  -7   2  863.26    7.92
   5 -16   1  117.45    9.04
   5 -14   1  304.24   10.18
  -4 -14 -11   24.02    9.25
  -4 -13 -11  273.17   11.77
  -4  -9 -10  118.81    7.10
  -3 -11 -10  179.36    9.06
  -2 -20 -10  152.76   14.54
  -2 -14 -10  203.32   11.65
  -2 -13 -10  478.45   12.94
  -2  -7  -8  127.75    5.59
  -2  -5  -7  909.27    9.40
  -1 -12  -9   75.08    8.84
  -1  -9  -8   30.09    6.34
   0 -12  -8  107.07    8.93
   0  -9  -7  289.10    8.44
   0  -5  -5 4636.80   19.21
   1 -21  -7   29.16   10.06
   2 -21  -6  116.76   13.49
   2 -20  -6  342.24   16.12
   2 -19  -6  188.95   12.53
   2 -15  -6  201.36   10.39
   2 -14  -6  456.40   12.91
   2  -8  -4 2535.01   17.28
   3 -22  -4   49.54   13.48
   3 -21  -4   56.34   11.65
   3 -12  -4  296.31   10.15
   3 -10  -3  336.08    8.61
   3  -8  -2  102.38    4.40
   4 -22  -2   10.02   11.72
   4 -21  -2    1.15   11.96
   4 -13  -2   28.38    6.85
   4  -9   0  651.00    8.84
   4  -6   3    4.11    2.30
   5 -18   0   87.65   10.36
   5 -17   0  397.61   13.21
   5 -13   1  253.24    8.29
   5 -11   2    8.68    4.55
  -4 -12 -11   -5.80    7.74
  -4  -6  -9  122.03    5.50
  -3 -19 -11  155.70   13.88
  -3 -18 -11  194.22   13.50
  -3 -15 -11  274.45   13.54
  -3 -14 -11  272.26   12.21
  -2 -12 -10   66.58    8.49
  -2  -9  -9  219.86    8.36
  -1 -18 -10   79.86   11.16
  -1 -17 -10    3.98    9.37
   0 -20  -9  117.76   11.98
   0 -19  -9   -1.59    9.58
   0 -18  -9  208.29   13.18
   0 -17  -9    7.42   10.92
   0 -16  -9  154.78   12.16
   0 -15  -9    1.26    8.60
   1 -19  -8   20.86    9.93
   1 -18  -8   38.40   11.35
   1 -17  -8   16.70   11.06
   1 -16  -8   34.27   10.41
   1  -7  -5    0.15    3.03
   2 -22  -6   -9.53   11.22
   2 -10  -5  903.42   12.12
   2  -5  -2  194.23    4.07
   3 -20  -5   96.17   12.81
   3 -19  -5  695.70   18.98
   3 -17  -5  279.89   13.47
   3 -16  -5  111.50   10.56
   3 -15  -5  796.95   16.42
   4 -23  -2   -0.34   11.54
   4 -20  -3  213.41   14.24
   4 -19  -3   14.28   11.50
   4 -18  -3   70.40   11.56
   4 -16  -3  263.34   11.68
   4 -15  -3  131.26    9.51
   4 -12  -2    7.83    5.96
   4 -10  -1    7.23    4.07
   5 -16   0   32.10    7.62
   5 -12   1  128.19    6.97
  -4 -18 -12  114.41   12.25
  -4 -11 -11  360.17   11.16
  -4  -8 -10  480.85    9.84
  -4  -4  -8  112.62    4.19
  -3  -9 -10  324.37    9.82
  -3  -5  -8    6.33    3.14
  -2 -19 -11   27.98   11.11
  -2 -18 -11  164.13   13.55
  -2 -11 -10  531.65   12.58
  -1 -19 -10   -2.11   10.40
  -1 -16 -10   44.57   10.14
  -1 -15 -10   14.50    9.80
  -1 -14 -10  562.50   14.90
  -1  -8  -8   41.59    5.59
  -1  -6  -7  383.29    7.18
   0 -14  -9  258.64   11.88
   0 -10  -8   16.68    6.99
   0  -8  -7   61.04    3.86
   1 -21  -8   18.63    9.59
   1 -20  -8   27.84   10.01
   1 -15  -8   -5.24    8.42
   1 -14  -8  229.16   11.52
   1  -8  -6  211.16    6.70
   1  -5  -4 1327.15   10.34
   1  -4  -3  141.00    3.43
   2 -20  -7    8.45   10.40
   2 -19  -7   62.53   11.96
   2 -18  -7   14.54   11.42
   2 -17  -7   -2.43   10.62
   2 -16  -7   66.29   10.52
   2 -15  -7   18.82    8.55
   2  -9  -5  678.80   10.55
   2  -4  -1  249.30    3.78
   3 -22  -5   14.28   12.84
   3 -21  -5  213.86   15.25
   3 -14  -5  247.74   11.03
   3 -11  -4    2.39    6.26
   3  -9  -3    1.41    4.26
   4 -22  -3   -6.91   11.62
   4 -21  -3   -1.69   11.47
   4 -14  -3  550.96   13.10
   4 -11  -2    5.28    5.51
   5 -19  -1    3.78    9.58
   5 -18  -1   16.78    9.46
   5 -17  -1    0.08    8.52
   5 -16  -1   -8.13    8.15
   5 -13   0  623.67   12.32
  -4 -16 -12   92.96   11.52
  -4 -15 -12  151.90   11.75
  -4 -14 -12  229.12   12.30
  -3 -12 -11  240.86   10.71
  -3  -2  -6 1231.89    7.96
  -2 -15 -11   28.66   10.98
  -2 -14 -11  170.09   11.18
  -2  -6  -8   63.19    4.20
  -2  -3  -6 1246.59    8.90
  -1  -3  -5  774.83    6.90
   0 -13  -9   17.54    8.03
   0 -12  -9  152.47    9.11
   1 -13  -8    7.45    8.41
   1 -10  -7  294.31    9.44
   2 -21  -7  -10.37    9.81
   2 -14  -7    0.53    8.65
   2 -11  -6  299.80    9.34
   2  -7  -4    8.36    3.74
   3 -20  -6  206.11   13.22
   3 -19  -6    0.26   10.78
   3 -18  -6   90.53   12.26
   3 -17  -6   23.60   10.58
   3 -16  -6  174.76   12.24
   3 -10  -4  260.44    8.25
   3  -7  -2  299.74    5.86
   3  -6  -1   63.72    3.04
   4 -20  -4    6.48   12.33
   4 -19  -4  677.69   18.85
   4 -18  -4   34.71   10.64
   4 -17  -4  344.40   14.00
   4 -16  -4   45.07    9.68
   4  -8   0  286.89    5.71
   4  -7   1  179.37    4.53
   5 -21  -1    1.18   10.95
   5 -15  -1   69.19    8.11
   5 -12   0   68.88    6.77
   5 -11   1    6.84    4.36
  -4 -13 -12  111.29   10.17
  -4  -7 -10  272.66    8.12
  -3 -18 -12  118.63   12.60
  -3 -17 -12    8.31   10.71
  -3 -16 -12  158.90   13.01
  -3 -15 -12   16.41   10.68
  -3 -11 -11  512.19   12.76
  -3  -8 -10   31.86    6.43
  -3  -6  -9  320.00    7.40
  -2 -13 -11   31.87    9.44
  -2  -4  -7  380.00    6.08
  -1 -19 -11  295.70   14.76
  -1 -18 -11  148.37   11.99
  -1 -12 -10  546.68   13.55
  -1  -7  -8   64.01    4.98
  -1  -4  -6  184.69    4.28
   0 -20 -10  179.53   13.13
   0 -18 -10  249.11   14.04
   0 -17 -10  145.76   12.27
   0 -16 -10  182.11   13.15
   0  -9  -8  122.60    7.50
   0  -7  -7  357.91    7.30
   1 -20  -9  209.07   12.38
   1 -19  -9   51.62   10.58
   1 -18  -9  107.09   10.88
   1 -17  -9    0.41   11.10
   1 -16  -9  137.19   11.62
   1  -9  -7   36.81    6.03
   1  -6  -5  986.45   10.04
   2 -19  -8   63.87    9.54
   2 -18  -8   22.77   10.27
   2 -13  -7   -0.90    7.99
   2 -10  -6  409.10   10.16
   2  -8  -5  221.67    6.73
   3 -21  -6    6.24   12.02
   3 -15  -6   32.62    9.49
   3 -14  -6  542.34   13.55
   3  -8  -3  810.07   10.14
   3  -5   0   35.12    2.23
   4 -22  -4   -6.76   11.84
   4 -21  -4  228.79   13.75
   4 -15  -4  684.37   15.39
   4 -14  -4   88.34    9.03
   4 -12  -3   66.44    7.25
   4 -10  -2  161.90    6.54
   4  -6   2  135.05    3.37
   5 -21  -2   22.15   11.51
   5 -20  -2   45.58   11.02
   5 -19  -2   43.49   10.88
   5 -18  -2    7.15    9.77
   5 -17  -2   -6.31    8.69
   5 -16  -2   34.63    9.03
   5 -13  -1   59.76    7.75
  -4 -12 -12  281.08   11.41
  -4  -5  -9   87.15    4.73
  -3 -14 -12   59.42   10.70
  -3  -3  -7  853.80    7.72
  -2 -19 -12  142.58   13.20
  -2 -18 -12   10.11   10.47
  -2 -17 -12  258.08   14.61
  -2 -12 -11  521.26   13.42
  -2  -9 -10 1022.92   14.61
  -2  -7  -9   29.26    5.08
  -1 -16 -11  156.72   12.84
  -1 -11 -10   13.50    7.81
  -1  -5  -7   11.14    2.87
   0 -15 -10  351.19   13.31
   0 -14 -10  219.32   11.91
   0  -4  -5 1679.84   10.95
   0  -3  -4  548.52    5.58
   1 -15  -9   66.45    9.79
   1 -14  -9  200.13   11.48
   1  -7  -6  589.92    9.04
   2 -21  -8   29.10   10.03
   2 -20  -8   91.00   11.31
   2 -15  -8   21.18   10.05
   2 -12  -7   13.27    7.09
   3 -19  -7  216.08   14.60
   3  -9  -4  823.87   11.28
   4 -21  -5   16.36   12.56
   4 -20  -5  228.31   14.01
   4 -19  -5   43.77   11.92
   4 -18  -5  125.31   12.59
   4 -11  -3  210.55    8.12
   5 -22  -2   -6.59   12.22
   5 -15  -2   62.25    8.21
   5 -11   0  484.80    9.42
  -4 -18 -13   -3.78   10.03
  -4 -17 -13   29.30   11.58
  -3 -13 -12  147.06   10.60
  -3  -4  -8  250.33    5.45
  -2 -16 -12   39.26   11.63
  -2 -15 -12  144.24   12.31
  -2 -11 -11   10.09    7.93
  -2  -5  -8  140.03    4.80
  -1 -14 -11  108.37   11.05
  -1 -13 -11  298.50   12.71
  -1  -8  -9   73.46    6.46
   0 -13 -10  276.46   11.80
   0  -8  -8  118.16    6.62
   0  -5  -6   13.31    3.41
   1 -20 -10   64.37   11.03
   1 -19 -10  349.62   14.89
   1 -18 -10   85.10   11.57
   1 -10  -8   68.68    7.86
   1  -8  -7 1012.24   12.48
   2 -14  -8  391.52   13.24
   2  -9  -6  324.87    8.75
   2  -5  -3  310.04    5.21
   3 -21  -7   70.01   11.89
   3 -20  -7   33.69   11.04
   3 -18  -7    4.26    9.34
   3 -17  -7   -6.75   11.13
   3 -16  -7    7.80    9.72
   3 -15  -7  213.90   11.03
   3 -10  -5  462.68   10.37
   4 -22  -5   39.07   13.00
   4 -16  -5  189.00   10.99
   4 -15  -5   38.38    9.21
   4  -9  -2  104.32    5.22
   4  -8  -1  523.16    7.81
   4  -7   0 1160.85    9.89
   5 -22  -3   34.21   12.04
   5 -21  -3  159.07   13.99
   5 -19  -3  225.65   13.62
   5 -18  -3   18.50   10.25
   5 -17  -3  165.70   11.90
   5 -16  -3   18.30    9.32
   5 -12  -1  -12.07    5.75
  -4 -15 -13   12.29   10.59
  -4 -14 -13   53.03   10.12
  -4  -8 -11   62.66    6.14
  -4  -6 -10  458.42    8.79
  -4  -2  -7  382.29    4.91
  -3 -18 -13   18.63   10.86
  -3 -17 -13   24.92   10.57
  -3 -16 -13   20.80   11.27
  -3 -12 -12  144.83    9.85
  -3  -7 -10  390.57    8.81
  -2 -14 -12   58.57   10.80
  -2  -8 -10  486.48   10.28
  -1 -19 -12   30.69   12.43
  -1 -18 -12   73.06   12.89
  -1 -17 -12   33.05   12.27
  -1 -12 -11  375.63   12.78
  -1  -6  -8    8.82    3.84
   0 -19 -11  200.80   13.20
   0 -18 -11  140.16   11.68
   0 -17 -11  117.62   12.78
   0 -16 -11   92.59   12.27
   0 -12 -10  146.29    9.98
   0  -6  -7  959.39   10.78
   1 -17 -10  178.29   12.98
   1 -16 -10  109.32   11.90
   1 -15 -10  483.23   14.70
   1 -12  -9   68.32    8.83
   2 -20  -9   21.32    9.56
   2 -19  -9  446.73   16.13
   2 -18  -9   46.63   10.49
   2 -17  -9  166.56   13.06
   2 -16  -9  114.84   10.82
   2 -13  -8   40.38    7.97
   2  -7  -5 1238.75   12.24
   2  -6  -4 1283.40   10.88
   2  -4  -2  269.19    4.23
   3 -14  -7  132.40   10.48
   3  -8  -4 1716.28   14.80
   3  -7  -3  181.32    5.48
   3  -6  -2  440.37    6.39
   4 -21  -6   92.92   12.40
   4 -20  -6  135.46   13.48
   4 -19  -6  251.19   14.69
   4 -18  -6   26.43   11.44
   4 -17  -6   87.59   11.88
   4 -14  -5  825.33   16.01
   4 -10  -3  189.95    7.40
   5 -15  -3  534.00   13.58
   5 -11  -1   46.02    6.32
   5 -10   0    8.29    3.84
  -4  -3  -8   18.29    2.78
  -3 -15 -13   72.12   11.40
  -3  -5  -9    4.33    3.80
  -2 -18 -13   95.78   11.44
  -2 -13 -12  436.85   14.33
  -2 -10 -11  384.71   11.05
  -2  -6  -9  172.38    5.85
  -1 -16 -12   29.16   11.18
  -1 -15 -12    6.73   10.53
  -1  -9 -10   15.71    6.53
   0 -15 -11  185.66   11.88
   0 -14 -11  278.86   12.89
   0 -11 -10  318.03   11.21
   0  -7  -8  233.56    7.03
   1 -11  -9   26.73    8.10
   1  -9  -8    9.52    6.42
   1  -6  -6 1758.97   13.76
   1  -5  -5    0.54    1.92
   1  -4  -4  747.18    7.16
   2 -15  -9  429.08   14.35
   2 -12  -8   63.60    8.65
   2  -8  -6 1732.52   15.57
   3 -21  -8   77.51   12.66
   3 -19  -8   91.09   12.90
   3 -18  -8   19.19   10.45
   3 -16  -8  128.36   10.81
   3 -13  -7  186.71   10.37
   3  -9  -5 3349.32   22.19
   3  -5  -1   44.37    2.88
   4 -13  -5    6.96    7.96
   4 -11  -4 1319.42   16.00
   5 -22  -4   80.69   12.71
   5 -21  -4    5.44   11.20
   5 -20  -4  155.88   14.42
   5 -19  -4  126.30   12.83
   5 -18  -4  177.00   12.72
   5 -16  -4  168.75   11.08
   5 -12  -2    0.82    5.82
   5  -9   1  313.14    6.21
  -3 -14 -13    0.64    9.56
  -3 -13 -13  180.59   11.48
  -3  -8 -11  954.49   13.73
  -2 -17 -13   10.69   10.87
  -2 -16 -13   18.00   10.77
  -2 -12 -12  146.24   10.81
  -1 -14 -12  255.53   12.88
  -1  -7  -9  618.98   10.51
   0 -19 -12   24.88   10.49
   0 -18 -12   87.08   11.64
   0 -13 -11  303.03   12.36
   1 -19 -11   11.27   10.12
   1 -18 -11  183.72   12.35
   1 -17 -11    7.85   10.08
   1 -13 -10  529.77   14.34
   1  -7  -7    1.43    4.34
   1  -3  -3  882.05    6.76
   2 -20 -10  168.01   12.19
   2 -19 -10   94.33   12.09
   2 -18 -10  182.50   12.32
   2 -14  -9  121.62    9.94
   2  -9  -7   94.95    7.15
   3 -12  -7  160.74    9.66
   3 -10  -6  427.46   10.61
   4 -21  -7   19.09   12.61
   4 -20  -7   47.69   12.46
   4 -19  -7   -7.59   10.56
   4 -18  -7   22.19    9.10
   4 -14  -6  226.61   11.36
   4  -9  -3   85.02    5.39
   4  -8  -2    2.29    3.92
   5 -21  -5  169.46   14.03
   5 -20  -5  240.54   15.18
   5 -19  -5  164.99   14.36
   5 -15  -4  130.63   10.27
   5 -10  -1   86.80    6.23
   5  -8   2 1400.52   10.80
   6 -19  -2   31.60    9.98
   6 -18  -2   48.32    9.89
   6 -16  -1   75.39    9.30
   6 -15  -1  264.73   11.25
  -4  -4  -9   81.10    3.78
  -3 -17 -14   93.68   12.02
  -2 -15 -13   20.15    9.36
  -2 -14 -13   20.74   10.09
  -2  -3  -7 1054.71    8.89
  -2  -2  -6   12.48    2.21
  -1 -18 -13    3.19   11.21
  -1 -17 -13    3.35   11.53
  -1 -13 -12  109.82   11.01
  -1 -10 -11  323.14   10.67
  -1  -4  -7   13.44    2.63
  -1  -3  -6 1039.45    8.54
   0 -17 -12   -2.50   10.39
   0 -16 -12   37.88   11.25
   0 -12 -11   69.18    9.13
   0  -8  -9 1469.63   16.22
   0  -4  -6  914.90    8.77
   1 -16 -11   98.38   11.10
   1 -15 -11    9.49   10.46
   1  -8  -8  116.43    6.82
   2 -17 -10   -5.86    8.91
   2 -16 -10  161.50   12.77
   2 -13  -9  904.59   16.48
   3 -20  -9   33.18   10.64
   3 -19  -9   68.28   10.78
   3 -18  -9   95.29   11.83
   3 -17  -9   13.97    9.58
   3 -14  -8   15.46    9.42
   3  -7  -4  403.94    7.34
   4 -16  -7   27.79   10.24
   4 -13  -6  709.17   14.82
   4 -11  -5   45.69    7.35
   4 -10  -4  330.32    8.83
   5 -18  -5  280.23   14.67
   5 -17  -5  198.62   12.79
   5 -16  -5  109.32    9.89
   5 -14  -4  680.57   14.66
   5 -12  -3    7.90    6.41
   6 -17  -2  110.45   10.42
   6 -16  -2  -14.24    9.33
   6 -13   0   15.24    6.06
  -4  -5 -10   25.68    4.57
  -3 -16 -14   -7.93   11.34
  -3 -15 -14   -8.77   10.60
  -3 -12 -13    5.15    8.42
  -2 -13 -13   51.97   10.51
  -2  -4  -8    0.03    2.43
  -1 -16 -13    8.73   10.69
  -1 -15 -13    8.79   11.48
  -1 -12 -12   57.38    9.30
  -1  -5  -8  243.86    6.00
  -1  -2  -5   64.64    2.36
   0 -15 -12   18.78   10.66
   0 -11 -11  135.02    9.96
   0  -6  -8  158.13    5.89
   0  -5  -7  853.22    9.73
   0  -3  -5 3078.73   13.76
   1 -14 -11  675.12   16.65
   1 -11 -10  306.10   10.74
   2 -15 -10   52.54   10.62
   2 -14 -10  734.46   16.29
   2 -12  -9  390.86   11.83
   2  -7  -6  500.50    8.73
   2  -6  -5 1540.26   12.52
   2  -5  -4   68.80    3.41
   3 -16  -9  192.42   13.42
   3 -13  -8  274.06   11.75
   3  -9  -6   11.03    5.94
   3  -6  -3  601.59    7.69
   4 -20  -8    4.82   11.93
   4 -19  -8   50.07   12.11
   4 -18  -8   59.65   11.85
   4 -15  -7   38.73    9.92
   4 -12  -6   56.86    8.32
   4  -6   0 1003.28    8.65
   5 -21  -6   11.07   11.66
   5 -20  -6   19.66   11.77
   5 -19  -6   88.32   12.25
   5 -18  -6   59.54   12.63
   5 -15  -5  556.76   14.89
   5 -13  -4  409.72   11.79
   6 -20  -3   78.42   11.94
   6 -19  -3   66.09   11.76
   6 -18  -3  244.67   12.76
   6 -17  -3   -1.11    9.71
   6 -15  -2  147.15    9.73
  -3 -14 -14   21.77    9.75
  -3 -11 -13  126.28    9.59
  -3  -7 -11  946.43   12.86
  -3  -3  -8   41.87    3.03
  -3  -2  -7  408.75    5.15
  -2 -17 -14    1.34   11.08
  -2 -16 -14    0.09   10.88
  -2 -12 -13   76.18   10.17
  -2 -10 -12  113.01    8.56
  -2  -8 -11  747.07   12.89
  -2  -5  -9   41.99    3.88
  -1 -14 -13    0.50   10.30
  -1 -11 -12   45.15    8.72
  -1  -6  -9    8.92    4.10
   0 -18 -13   -0.54   11.72
   0 -17 -13    2.59   11.38
   1 -18 -12   31.46   10.49
   1 -17 -12   29.77   11.62
   1 -13 -11   28.35    9.58
   1  -9  -9  165.06    7.98
   1  -6  -7  407.52    7.78
   2 -19 -11  156.42   11.97
   2 -18 -11   63.31   11.14
   2 -17 -11  207.68   12.87
   2 -11  -9  731.64   14.43
   2  -9  -8   58.86    6.62
   2  -8  -7  347.48    7.96
   2  -4  -3  298.68    4.86
   3 -19 -10  126.90   12.55
   3 -18 -10  108.75   12.67
   3 -14  -9  267.02   12.70
   3 -12  -8    7.02    8.34
   3  -5  -2  197.95    4.27
   4 -16  -8  142.21   12.32
   4 -14  -7  377.60   12.51
   4 -10  -5  407.08   10.22
   4  -9  -4 2876.62   20.60
   4  -8  -3 2307.77   16.77
   4  -7  -2   58.12    4.09
   5 -17  -6   16.08   11.49
   5 -14  -5  740.59   15.46
   5 -10  -2   73.62    5.76
   5  -9  -1  274.81    6.65
   5  -7   3  240.90    4.48
   6 -21  -4  124.94   14.12
   6 -20  -4  149.74   13.40
   6 -19  -4   28.95   11.89
   6 -16  -3  261.73   12.07
   6 -14  -2  188.11    9.60
   6 -12   0  175.86    7.34
  -2 -15 -14    5.76   11.01
  -2  -6 -10  215.64    6.93
  -1 -17 -14   31.65   11.54
  -1 -13 -13    6.07    9.73
   0 -16 -13    2.88   10.64
   0 -12 -12   18.01    9.42
   0  -2  -4  735.16    5.92
   1 -16 -12   30.54    9.31
   1 -15 -12  239.22   13.45
   1 -12 -11  203.04   11.08
   1 -10 -10  465.33   12.21
   1  -7  -8   23.35    5.43
   1  -4  -5 3300.11   15.85
   2 -16 -11    2.52   10.60
   2 -15 -11  546.66   16.72
   3 -17 -10  416.90   14.84
   3 -16 -10  131.06   11.75
   3 -13  -9  413.77   13.49
   3 -11  -8  245.88   10.37
   4 -20  -9  130.75   12.80
   4 -19  -9   17.28   10.35
   4 -15  -8   82.76   10.90
   4 -13  -7    0.44    7.60
   5 -20  -7   -8.00   11.77
   5 -19  -7   -6.14   11.40
   5 -18  -7    5.04   10.78
   5 -15  -6   41.70    9.72
   5 -13  -5  428.40   12.46
   5  -8   0  574.75    8.19
   6 -18  -4  252.30   13.85
   6 -17  -4  230.50   12.55
   6 -15  -3  105.92    9.23
   6 -12  -1   34.15    6.66
  -3 -16 -15   57.06   11.70
  -3 -12 -14   16.00    9.39
  -3 -10 -13   10.72    7.45
  -3  -5 -10  687.14    9.45
  -2 -14 -14  -10.62    9.90
  -2 -11 -13    1.93    8.28
  -1 -16 -14   28.90   10.65
  -1 -12 -13   29.78    9.52
  -1 -10 -12  100.19    9.05
  -1  -8 -11  273.78    9.42
   0 -15 -13   -7.40    9.86
   0 -14 -13   51.92   10.16
   0  -8 -10  569.85   11.49
   1 -18 -13  -14.13    9.49
   1 -14 -12   -7.46   10.40
   1  -8  -9  894.97   13.47
   1  -3  -4 2475.89   12.07
   2 -18 -12   13.93    9.79
   2 -14 -11  129.40   11.66
   2 -12 -10  587.16   14.04
   2  -7  -7    6.85    4.50
   2  -6  -6  715.19    9.62
   3 -15 -10  603.92   16.47
   3  -9  -7  240.70    8.80
   3  -8  -6 1250.91   14.19
   3  -7  -5 2781.87   18.26
   3  -6  -4 1087.78   10.79
   4 -18  -9  140.66   13.41
   4 -17  -9  332.55   14.74
   4 -14  -8    2.00    9.60
   4 -12  -7   14.06    8.09
   4  -9  -5  224.86    8.22
   4  -8  -4   15.13    5.12
   4  -6  -1    5.51    2.27
   5 -17  -7   10.78   10.72
   5 -16  -7   -6.78    9.22
   5 -14  -6  124.78   10.60
   5 -11  -4    2.72    6.43
   5 -10  -3    9.52    5.31
   5  -9  -2  194.41    6.32
   5  -7   2  137.53    3.74
   6 -21  -5   49.16   11.39
   6 -20  -5  -11.08   12.02
   6 -19  -5   89.10   13.27
   6 -18  -5   51.28   11.49
   6 -16  -4  290.62   13.19
   6 -15  -4  266.08   12.52
   6 -14  -3  102.51    8.71
   6 -11   0   19.47    5.03
  -3  -6 -11  788.37   11.34
  -2 -16 -15   81.90   12.11
  -2 -13 -14   12.05    9.53
  -1 -15 -14   46.40   10.71
  -1 -14 -14   54.58   11.60
  -1  -5  -9  642.80    9.20
  -1  -4  -8  158.14    4.89
   0 -17 -14   28.95   12.14
   0 -13 -13   39.51    9.09
   0 -11 -12   13.11    8.46
   0  -5  -8   80.85    4.72
   0  -4  -7  144.10    4.46
   1 -17 -13   14.47   11.74
   1 -16 -13   26.08   10.81
   1 -13 -12  261.18   12.75
   1 -11 -11    5.46    7.48
   2 -17 -12   -6.15    9.44
   2 -16 -12   30.85   11.38
   2 -13 -11  477.72   14.68
   2  -8  -8  674.66   11.89
   2  -5  -5  714.88    8.60
   2  -3  -2   10.56    1.70
   3 -19 -11   83.69   10.54
   3 -18 -11   64.82   11.14
   3 -17 -11   32.81   10.05
   3 -14 -10  557.26   15.95
   3 -12  -9  361.09   12.02
   3  -4  -1   11.66    2.20
   4 -19 -10  202.02   14.64
   4 -16  -9  300.01   14.01
   4 -15  -9   70.86   11.32
   4 -13  -8   32.27    9.40
   4 -10  -6  138.78    8.03
   4  -7  -3   14.70    3.93
   4  -5   1    0.21    1.87
   5 -20  -8   53.71   12.94
   5 -19  -8   15.75   11.87
   5 -18  -8   90.78   11.36
   5 -15  -7   16.47    9.43
   5 -13  -6  259.95   11.42
   5  -8  -1  305.15    6.86
   6 -20  -6   50.74   12.26
   6 -17  -5  133.51   12.03
   6 -16  -5  118.37   11.64
   6 -11  -1   88.39    7.04
   6 -10   1  120.30    5.50
  -4  -2  -8  135.06    3.62
  -3 -11 -14   33.87    8.90
  -3  -9 -13   67.36    7.84
  -3  -7 -12  152.47    7.86
  -2 -15 -15   99.12   11.99
  -2 -12 -14    2.74    9.24
  -2  -4  -9  250.42    5.75
  -1 -13 -14   35.57   11.00
  -1 -11 -13   50.01    8.90
  -1  -9 -12   61.16    7.78
  -1  -6 -10  614.63   10.19
  -1  -3  -7    4.32    2.18
   0 -16 -14   39.55   11.52
   0 -10 -12  185.38   10.32
   0  -7 -10  668.09   11.58
   0  -6  -9  462.41    8.74
   0  -3  -6 1244.01    9.62
   1 -15 -13   19.38   10.51
   1 -12 -12   10.05    9.20
   1 -10 -11  172.92    9.69
   1  -6  -8   66.60    5.08
   2 -15 -12   19.42   10.63
   2 -12 -11   69.44    9.95
   2  -4  -4 5204.46   19.61
   3 -16 -11   72.99   10.90
   3 -13 -10  466.35   14.62
   3 -11  -9   31.90    8.60
   3  -5  -3  333.81    5.73
   4 -18 -10   19.32   10.40
   4 -17 -10  237.09   13.88
   4 -14  -9  634.35   16.01
   4 -12  -8  235.38   10.84
   5 -17  -8   59.36   11.18
   5 -14  -7  109.17   10.53
   5 -10  -4  710.86   12.14
   5  -9  -3  922.11   12.47
   5  -7   1  540.48    6.85
   6 -19  -6   33.73   11.50
   6 -18  -6  157.69   13.43
   6 -17  -6   -8.70   11.20
   6 -15  -5  279.35   12.80
   6 -14  -4  918.28   16.91
   6 -10   0  188.09    6.94
  -2 -14 -15   83.67   11.53
  -2 -11 -14   12.99    8.75
  -2  -9 -13   24.72    7.99
  -2  -6 -11  759.91   11.78
  -2  -5 -10  463.66    8.25
  -1 -16 -15   86.18   11.56
  -1  -2  -6 1839.40   10.45
   0 -15 -14  165.55   12.41
   0 -14 -14   -6.07   11.20
   0 -12 -13   22.34    9.50
   1 -17 -14   11.16   11.77
   1 -14 -13   35.07   10.81
   1  -8 -10  297.23    9.74
   2 -17 -13   27.86   10.48
   2 -14 -12  100.15   11.74
   2 -10 -10  356.46   11.48
   3 -18 -12   16.35    9.79
   3 -15 -11  232.61   13.27
   3 -14 -11    5.97    8.82
   3 -12 -10  281.00   12.20
   3  -8  -7   11.45    6.15
   3  -7  -6   42.19    5.02
   3  -6  -5  138.81    5.49
   4 -16 -10   80.80   11.49
   4 -13  -9  283.04   12.59
   4  -9  -6  670.87   12.14
   4  -8  -5  958.89   12.51
   4  -6  -2  480.87    7.03
   5 -19  -9  121.19   13.32
   5 -18  -9    6.25    9.60
   5 -15  -8   15.31   10.04
   5 -13  -7   -3.07    8.56
   5 -12  -6  113.13    8.66
   5  -8  -2  145.37    5.78
   6 -20  -7   47.19   12.24
   6 -16  -6   71.18   11.43
   6 -14  -5    5.08    8.74
   6 -13  -4   14.16    7.76
   6 -11  -2  287.78    8.84
  -3  -4 -10   11.64    3.63
  -2 -13 -15  257.42   13.66
  -2  -7 -12  595.35   12.05
  -2  -2  -7 1028.10    8.06
  -1 -15 -15   99.33   11.67
  -1 -12 -14  101.28   10.72
   0 -13 -14  130.53   12.86
   0 -11 -13    2.66    8.67
   0  -9 -12    6.65    6.59
   1 -16 -14   90.70   12.07
   1 -13 -13   22.24   10.24
   2 -16 -13    5.20    9.07
   2 -11 -11  658.27   15.20
   2  -8  -9    8.50    6.66
   2  -7  -8    5.12    5.00
   2  -6  -7  123.80    5.64
   2  -5  -6 2274.69   15.54
   3 -17 -12    2.56    9.58
   3 -16 -12   39.78   10.38
   3 -10  -9 1093.91   16.76
   4 -18 -11   87.50   11.33
   4 -17 -11    2.02    8.62
   4 -15 -10  244.10   12.92
   4 -11  -8    2.10    8.09
   4  -7  -4 1850.45   15.12
   4  -5   0 1160.67    8.48
   5 -17  -9  258.14   14.58
   5 -10  -5  328.20    9.73
   5  -9  -4  305.70    8.80
   5  -7   0 1616.01   11.86
   6 -18  -7   47.18   11.11
   6 -15  -6   58.35   10.07
   6 -10  -1   80.99    5.67
   7 -20  -5   96.90   13.47
   7 -18  -4   -7.09   10.22
   7 -17  -4  329.21   14.28
   7 -16  -3  302.29   12.69
  -3  -5 -11  632.92    9.68
  -3  -3  -9    2.10    2.34
  -2 -16 -16  108.03   11.49
  -2 -15 -16   92.24   11.35
  -2 -12 -15   72.42   10.40
  -2 -10 -14    1.70    8.01
  -1 -14 -15   50.88   12.14
  -1 -11 -14   76.74    9.86
  -1  -9 -13   18.75    7.92
   0 -16 -15  243.34   14.95
   0 -15 -15   -4.02   11.30
   0  -6 -10  287.07    8.31
   0  -5  -9    7.88    3.95
   0  -2  -5  635.02    6.06
   1 -15 -14   48.15   11.87
   1 -12 -13   24.10    9.39
   1 -10 -12   11.02    8.21
   1  -3  -5 2586.49   13.40
   2 -15 -13   91.96   10.87
   2 -14 -13   72.03   11.38
   2 -12 -12   38.17   10.22
   2  -3  -3 2550.73   12.11
   3 -15 -12    4.22    9.90
   3  -8  -8   10.92    6.06
   3  -5  -4   32.48    3.60
   3  -4  -2  790.42    7.33
   4 -16 -11  154.25   11.46
   4 -14 -10   16.65    9.13
   4 -12  -9  186.43   10.46
   4  -9  -7   15.72    6.85
   4  -6  -3  215.75    5.31
   5 -19 -10   10.23   10.33
   5 -18 -10  141.26   14.20
   5 -15  -9  301.73   14.31
   5 -13  -8    9.66    9.01
   5 -12  -7   11.49    8.30
   5  -8  -3   70.79    5.57
   6 -19  -8   56.16   12.67
   6 -18  -8   11.54   11.80
   6 -16  -7  161.54   12.59
   6 -14  -6  207.44   11.34
   6 -13  -5  294.64   11.31
   6 -10  -2   -0.65    5.80
   7 -19  -5   88.75   12.50
   7 -18  -5  176.70   13.33
   7 -16  -4    5.35    8.98
   7 -15  -3   40.61    8.83
   7 -14  -2    7.70    7.51
  -3  -6 -12  359.77    8.73
  -3  -2  -8  523.82    6.10
  -2 -14 -16   76.89   12.08
  -1 -16 -16  113.76   13.58
  -1 -13 -15  167.10   12.72
  -1  -5 -10   17.70    4.02
  -1  -4  -9   66.42    4.15
   0 -14 -15  294.75   13.61
   0 -12 -14  123.38   11.66
   0 -10 -13   62.38    8.89
   0  -4  -8   38.65    3.91
   1 -14 -14   86.00   11.71
   1  -6  -9  156.21    6.91
   1  -5  -8  177.18    6.03
   2 -17 -14  165.31   13.42
   2 -16 -14   99.43   10.92
   2 -10 -11  216.97    9.94
   2  -4  -5 1903.57   12.85
   3 -17 -13   12.60    8.64
   3 -14 -12  226.87   13.71
   3 -12 -11   92.72   10.60
   3 -10 -10 1111.88   17.03
   3  -6  -6    2.67    4.18
   4 -18 -12   23.47    9.76
   4 -15 -11   40.99   10.76
   4 -13 -10  302.41   13.28
   4 -11  -9  477.10   13.43
   4  -8  -6  452.14    9.05
   5 -17 -10    4.82   10.88
   5 -16 -10  479.63   17.09
   5 -11  -7   10.86    7.85
   5  -9  -5  549.54   11.23
   6 -17  -8  156.08   12.81
   6 -15  -7   16.07   10.45
   6 -13  -6   65.43    8.95
   6 -12  -5   54.44    8.65
   6  -9   0    3.04    3.51
   7 -20  -6   23.98   10.91
   7 -19  -6   24.03   11.70
   7 -17  -5   20.96   10.07
   7 -14  -3  485.96   12.67
  -2 -13 -16  105.13   12.13
  -2 -11 -15  221.24   11.40
  -2  -9 -14    4.96    7.12
  -2  -5 -11   30.69    4.96
  -2  -4 -10  264.18    6.28
  -1 -15 -16   13.15   10.50
  -1 -12 -15  144.87   12.06
  -1 -10 -14   40.72    8.99
  -1  -7 -12  110.12    7.33
  -1  -3  -8  128.38    4.08
   0 -13 -15   -5.30   11.41
   0 -11 -14  236.63   12.42
   1 -16 -15   70.86   12.32
   1 -15 -15  199.92   14.33
   1 -13 -14  106.66   11.78
   1 -11 -13  170.55   11.06
   1  -4  -7  346.81    6.72
   2 -15 -14  115.03   12.68
   2 -13 -13  133.91   11.57
   2 -11 -12   14.85    9.07
   2  -9 -11 1221.75   17.92
   2  -7  -9  651.80   11.88
   2  -6  -8  260.73    7.41
   3 -16 -13  140.06   11.68
   3 -15 -13    8.28    8.84
   3 -13 -12   11.87   10.15
   3 -11 -11   45.08    9.41
   4 -17 -12    0.75   10.00
   4 -16 -12   65.91   11.16
   4 -14 -11  258.13   14.15
   4 -12 -10  171.86   11.24
   5 -15 -10   77.32   11.58
   5 -13  -9  313.43   12.10
   5 -12  -8  501.35   13.95
   5  -8  -4  342.45    8.45
   5  -7  -2  370.82    6.99
   6 -19  -9   33.89   13.05
   6 -18  -9  190.09   14.83
   6 -16  -8   11.52   11.78
   6 -14  -7   21.67    9.48
   7 -17  -6   87.79   11.99
   7 -16  -5  108.58   11.46
   7 -14  -4   -0.18    9.12
   7 -13  -3   23.32    8.14
  -2  -6 -12  395.47    9.38
  -2  -3  -9  203.81    4.95
  -1 -14 -16  201.36   14.21
  -1 -11 -15   42.68   10.66
  -1  -8 -13   85.39    8.02
   0 -15 -16  303.28   14.49
   0  -9 -13   14.73    8.13
   1 -14 -15  214.43   14.34
   1 -12 -14  160.33   11.74
   2 -14 -14  106.53   11.63
   2 -12 -13    0.36    9.70
   2 -10 -12   52.55    9.17
   2  -5  -7  139.12    5.01
   3 -14 -13   29.37   10.31
   3 -12 -12   57.90   10.20
   3  -9 -10 1071.46   16.10
   3  -7  -8   71.04    6.87
   3  -5  -5 2507.25   16.22
   3  -4  -3 2142.92   12.61
   4 -15 -12   77.73   10.34
   4 -13 -11   75.46   10.70
   4 -10  -9  796.94   15.27
   4  -8  -7  147.29    7.97
   4  -6  -4 1157.50   11.66
   4  -5  -2   48.90    3.01
   5 -17 -11  185.80   13.68
   5 -14 -10  177.33   12.70
   5 -11  -8  100.82    8.70
   6 -17  -9  125.35   13.31
   6 -16  -9  506.40   17.21
   6 -15  -8  188.84   12.28
   6 -13  -7   23.82    9.04
   6 -12  -6  138.88    9.50
   6 -10  -4  738.92   12.95
   6  -9  -2  381.99    8.52
   7 -19  -7   35.54   11.35
   7 -18  -7    2.59   11.19
   7 -16  -6   29.44   10.81
   7 -15  -5   68.10    9.71
  -2 -12 -16  100.88   11.26
  -2 -10 -15   96.04    9.87
  -2  -8 -14  111.22    9.28
  -1 -13 -16    9.92   10.73
  -1  -9 -14   34.01    8.17
  -1  -2  -7   26.96    2.56
   0 -14 -16   94.66   11.08
   0 -12 -15  263.25   13.88
   0 -10 -14   61.00    9.81
   0  -5 -10  336.21    8.09
   1  -5  -9  184.14    6.35
   1  -3  -6 2276.24   13.54
   1  -2  -4  303.90    4.29
   2 -16 -15   24.07   10.13
   2 -13 -14  109.55   11.57
   2 -11 -13   67.35    9.86
   2  -4  -6 1692.16   12.88
   2  -3  -4  216.45    4.34
   3 -16 -14   -3.87    9.84
   3 -13 -13   -1.83    9.59
   3 -10 -11   47.76    9.15
   3  -6  -7   78.28    5.53
   4 -17 -13   76.92   10.78
   4 -14 -12   -2.87   10.10
   4 -12 -11  451.18   14.64
   4 -11 -10  566.05   14.10
   4  -7  -6  343.47    8.24
   5 -15 -11  107.45   11.55
   5 -12  -9   69.24   10.39
   5  -9  -6  343.54    9.70
   5  -8  -5 1163.31   14.43
   5  -7  -3 1195.08   12.23
   5  -6   0   -4.22    2.36
   6 -15  -9   91.38   11.06
   6 -14  -8   15.66    9.57
   6  -8   1   82.47    3.98
   7 -19  -8   19.10   11.78
   7 -17  -7  137.23   13.61
   7 -15  -6   33.88   10.02
   7 -14  -5  262.65   12.01
   7 -13  -4  542.20   13.29
   7 -11  -1    6.35    5.89
  -3  -5 -12   75.12    5.44
  -1 -15 -17   97.62   12.39
  -1 -12 -16  234.49   13.34
  -1 -10 -15  247.15   11.79
  -1  -6 -12  203.60    8.14
  -1  -5 -11  775.21   11.45
  -1  -4 -10 1339.30   12.97
   0 -13 -16  364.10   16.26
   0 -11 -15   10.72   10.17
   0  -8 -13  171.60    9.51
   0  -2  -6 1034.57    8.37
   1 -15 -16  144.05   14.02
   1 -11 -14   46.29    8.87
   1  -9 -13   25.94    8.66
   1  -4  -8   47.41    3.88
   2 -15 -15  197.04   14.65
   2  -6  -9  188.14    7.66
   3 -15 -14   98.67   11.61
   3 -11 -12   15.57    9.55
   3  -5  -6   47.56    4.51
   3  -4  -4 2285.74   14.00
   4 -16 -13   12.46    8.97
   4 -10 -10   79.95    9.22
   4  -9  -9   73.80    8.75
   4  -6  -5  378.26    7.66
   4  -5  -3    6.14    2.72
   5 -17 -12  -13.08   10.51
   5 -13 -10  228.29   12.21
   5 -11  -9  977.48   17.17
   5 -10  -8  409.05   12.04
   6 -17 -10  340.36   15.73
   6 -16 -10   97.38   12.63
   6 -14  -9  104.69   10.94
   6 -13  -8   73.19   10.01
   6 -12  -7  327.69   12.11
   6 -11  -6   23.17    7.91
   6  -9  -3  120.45    6.74
   6  -8  -1  551.63    8.78
   7 -18  -8  150.02   13.59
   7 -17  -8  206.95   13.55
   7 -16  -7   13.84   10.45
   7 -15  -7   57.87   11.62
   7 -14  -6   24.78    9.52
   7 -13  -5  128.33    9.53
   7 -12  -4   65.26    8.91
   7 -11  -2   16.61    6.57
  -2  -5 -12  567.63   10.69
  -1 -14 -17   11.90   11.49
  -1  -8 -14  105.93    8.43
  -1  -3  -9  587.53    7.93
   0  -9 -14  309.88   11.73
   0  -3  -8  914.01    9.45
   1 -14 -16    6.62   11.07
   1 -12 -15  149.74   12.88
   1 -10 -14   36.20    9.78
   2 -14 -15   14.77   10.45
   2 -12 -14  183.01   12.00
   2 -10 -13    1.18    8.79
   2  -5  -8   37.61    4.70
   3 -14 -14   -1.29   10.30
   3  -7  -9   43.77    6.92
   4 -14 -13    9.60    9.13
   4 -11 -11    3.84    8.98
   5 -16 -12   38.68   10.20
   5 -15 -12   13.16    8.84
   5 -12 -10  677.17   16.43
   5  -8  -6   40.14    6.44
   5  -7  -4  324.26    7.59
   6 -17 -11  158.40   13.39
   6 -15 -10  113.42   12.58
   6 -12  -8    1.08    7.95
   6  -9  -4  175.74    7.73
   7 -18  -9  187.65   14.05
   7 -16  -8  180.51   13.95
   8 -18  -6   34.62   12.11
  -3  -2  -9  681.67    7.36
  -2  -6 -13  126.09    7.13
  -2  -4 -11 1067.64   11.71
  -2  -3 -10  455.68    7.53
  -1 -13 -17  169.19   13.46
  -1 -11 -16   13.40    9.48
  -1  -9 -15  294.92   11.69
   0 -14 -17   17.92   11.61
   0 -12 -16   37.57   11.18
   0 -10 -15  424.28   14.20
   0  -5 -11  586.13   10.92
   1 -13 -16  261.10   13.84
   1 -11 -15  650.27   16.77
   1  -5 -10 1083.96   13.49
   2 -15 -16   45.55   12.10
   2 -13 -15  127.44   12.50
   2  -4  -7  393.42    7.40
   2  -3  -5 2480.10   13.94
   3 -15 -15   29.73   10.71
   3 -13 -14   72.97   10.99
   3 -11 -13   12.98    9.52
   3  -6  -8   31.28    4.55
   4 -16 -14  235.99   12.85
   4 -13 -13   22.03   10.56
   4 -12 -12   29.60    9.52
   4  -9 -10  272.29   11.02
   4  -6  -6  196.23    6.70
   4  -5  -4 1892.49   14.12
   5 -13 -11   61.04   10.57
   5 -10  -9  135.09   10.05
   5  -6  -2    2.40    2.60
   6 -16 -11   65.09   12.07
   6 -14 -10   25.36   11.10
   6 -13  -9  228.55   12.89
   7 -17  -9  175.95   14.00
   7 -15  -8  126.59   12.27
   7 -14  -7   22.52    9.97
   7 -13  -6   78.07   10.00
   7 -12  -5  557.68   13.35
   7 -10  -1    8.15    5.37
   8 -19  -7   87.14   13.90
   8 -17  -6   16.39   11.31
   8 -16  -5   37.90   10.32
  -2  -1  -7 1897.00   10.13
  -1 -12 -17   11.47   10.65
  -1 -10 -16  353.38   14.63
  -1  -5 -12   17.44    5.73
  -1  -1  -6 6054.62   17.49
   0 -13 -17   80.29   11.82
   0 -11 -16  568.78   16.54
   0  -8 -14   11.26    8.25
   0  -4 -10  383.67    7.88
   1  -9 -14   59.01    9.47
   1  -8 -13   17.26    7.02
   1  -2  -5 2379.79   12.31
   2 -14 -16  250.45   15.05
   2 -12 -15   34.36   10.14
   2  -8 -12   62.93    7.72
   2  -6 -10  687.95   12.23
   3 -14 -15  191.32   12.98
   3  -9 -12    3.27    7.65
   3  -8 -11    6.04    7.85
   3  -5  -7   58.36    5.00
   3  -4  -5  533.99    7.63
   3  -3  -2    2.37    1.80
   4 -15 -14   51.55   10.16
   4 -11 -12   39.90   10.19
   4 -10 -11  358.91   12.27
   4  -7  -8   95.67    7.56
   4  -4  -1  580.15    6.51
   5 -15 -13   62.00   10.38
   5 -12 -11   13.97    9.76
   5 -11 -10   43.48    7.06
   5  -9  -8   12.53    5.49
   5  -8  -7  201.17    8.79
   5  -7  -5  702.78   10.83
   5  -6  -3  364.13    7.06
   6 -15 -11   43.53   11.18
   6 -13 -10  150.06   12.49
   6 -12  -9  702.60   16.46
   6 -11  -8  427.02   13.12
   6 -10  -7  271.10   10.68
   6  -9  -5  664.82   12.26
   6  -8  -3   69.44    5.54
   7 -17 -10  313.54   16.71
   7 -16  -9  373.30   15.87
   7 -14  -8  121.10   12.10
   7 -13  -7   27.74    9.44
   7 -12  -6   12.90    8.58
   7 -10  -2   41.48    5.75
   8 -18  -7   -6.37   11.76
   8 -17  -7  153.76   13.83
   8 -16  -6   51.75   10.88
   8 -15  -5  125.50   10.99
   8 -14  -4  123.53   10.94
  -1 -14 -18    9.51   12.35
  -1  -7 -14   80.79    7.84
  -1  -4 -11  179.77    6.47
   0  -9 -15   57.02    9.97
   0  -2  -7   77.85    3.23
   1 -14 -17  185.11   13.97
   1 -12 -16   43.16   11.41
   1 -10 -15  235.69   12.67
   1  -4  -9 1315.92   13.14
   2 -13 -16   45.28   12.22
   2 -10 -14  126.65   10.84
   3 -13 -15    5.32   10.45
   3 -10 -13   27.32    9.91
   3  -6  -9  450.01   10.49
   4 -12 -13   -0.73   10.63
   4  -5  -5   13.96    3.56
   5 -14 -13   48.58   11.44
   5 -10 -10  957.90   17.59
   5  -9  -9  199.58    9.73
   6 -16 -12   13.48   10.26
   6 -14 -11    1.62   10.81
   6  -8  -4 1291.34   14.70
   6  -7   0   52.94    3.79
   7 -16 -10    7.62   11.45
   7 -15  -9  161.05   13.12
   7 -11  -5   24.81    7.50
   7 -10  -3  906.40   13.66
   8 -18  -8  220.44   14.62
   8 -16  -7   -2.79   10.66
   8 -15  -6    6.13    9.41
   8 -14  -5   84.16   10.78
  -2  -5 -13   18.15    5.93
  -2  -2  -9    2.68    2.36
  -1 -11 -17  129.64   11.83
  -1  -3 -10    4.04    3.37
   0 -12 -17   49.51   11.67
   0 -10 -16  109.10   11.38
   0  -3  -9  121.99    4.59
   0  -1  -5 4310.63   14.53
   1 -13 -17   41.80   11.56
   1 -11 -16  229.47   13.92
   1  -8 -14   78.27    9.68
   1  -7 -13   13.44    7.70
   1  -5 -11    7.61    6.15
   1  -3  -8    8.04    3.55
   2 -11 -15  271.45   14.03
   2  -3  -6  502.93    7.22
   2  -2  -3  332.03    4.47
   3 -11 -14  275.40   14.09
   3  -5  -8  258.81    7.85
   3  -4  -6 1482.08   12.89
   3  -3  -3   48.22    2.80
   4 -15 -15  127.41   11.36
   4 -13 -14   64.59   10.15
   4 -11 -13  180.77   12.29
   4 -10 -12   88.97   10.10
   4  -9 -11  176.20    9.99
   4  -8 -10   13.55    8.05
   5 -12 -12  -12.61   10.65
   5  -6  -4  908.69   10.96
   6 -15 -12   66.55   11.04
   6 -13 -11   37.35   11.15
   6 -12 -10  222.88   12.70
   6 -11  -9  186.33   11.31
   6 -10  -8   21.75    8.27
   6  -7  -1  288.58    6.38
   7 -15 -10  200.87   14.08
   7 -13  -8  136.51   10.38
   7 -12  -7   32.11    9.57
   7 -11  -6  305.55   11.11
   7  -9  -1   -0.38    4.80
   8 -17  -8    8.76   10.85
   8 -15  -7    8.99   11.17
   8 -14  -6   25.27    9.60
   8 -13  -4  166.27   10.19
  -3  -1  -8   28.49    2.07
  -2  -4 -12  191.43    6.56
   0 -13 -18   62.53   11.46
   0 -11 -17   76.01   12.44
   0  -8 -15  166.87   10.50
   0  -7 -14  111.93    8.80
   0  -5 -12  167.94    7.66
   1 -12 -17  118.04   12.69
   1  -9 -15  256.53   12.34
   1  -2  -6 1506.75   10.71
   2 -14 -17    9.17   11.82
   2 -12 -16  383.19   15.80
   2 -10 -15   16.08    9.16
   2  -9 -14   61.37    9.58
   2  -5 -10    3.55    5.95
   3 -14 -16   42.31    9.82
   3 -12 -15  511.80   16.88
   3 -10 -14    1.26    8.85
   3  -9 -13   -3.62    9.09
   3  -8 -12  406.21   12.33
   3  -7 -11   67.59    8.61
   4 -14 -15   75.18   11.61
   4 -12 -14  268.58   13.79
   4  -6  -8  716.73   12.26
   4  -4  -3  512.98    7.08
   5 -15 -14  111.00   10.74
   5 -13 -13  100.44   10.73
   5 -10 -11   40.92    9.83
   5  -9 -10  247.99   10.68
   5  -7  -7   -5.35    6.32
   5  -6  -5  449.85    8.75
   5  -5   0 1200.40    9.48
   6  -9  -7   46.44    8.16
   6  -7  -2  707.66    9.59
   7 -16 -11  218.27   15.01
   7 -14 -10   10.17   10.50
   7 -13  -9  112.90   11.56
   7 -12  -8  211.17   11.80
   7 -11  -7   69.19    9.59
   7  -9  -2    6.74    4.73
   8 -17  -9  184.88   14.11
   8 -16  -8  288.84   16.08
   8 -13  -5   97.82    9.48
  -3  -2 -10  127.33    4.41
  -2  -3 -11  152.57    5.24
  -1 -10 -17    7.66    9.93
  -1  -5 -13   34.72    6.16
  -1  -4 -12  824.52   12.17
  -1  -2  -9   93.04    4.08
   0  -9 -16  671.48   17.09
   0  -4 -11  583.21   10.34
   0  -2  -8   38.22    3.02
   1 -10 -16   29.52   11.10
   1  -4 -10  411.78    8.67
   2 -13 -17   17.47   11.44
   2 -11 -16   -2.49   10.87
   2  -4  -9  180.96    6.48
   2  -3  -7  290.30    6.21
   2  -2  -4 1270.98    9.03
   3 -13 -16  101.10   12.99
   3 -11 -15   -5.24   10.75
   3  -4  -7   30.73    4.50
   3  -3  -4  250.38    5.00
   4 -13 -15  193.65   12.53
   4 -10 -13   10.43    9.51
   4  -9 -12   -5.39    8.96
   4  -8 -11  632.87   14.28
   5 -12 -13   30.05   10.41
   5 -11 -12   -1.61    8.66
   5  -8  -9  158.04    9.41
   5  -5  -1   22.47    2.44
   5  -5   2    0.27    1.78
   6 -15 -13    4.60   10.39
   6 -13 -12   39.92   11.16
   6 -12 -11   26.37   10.88
   6 -11 -10  422.83   13.41
   6 -10  -9  572.70   14.39
   6  -9  -8  115.90    9.25
   6  -7  -3   25.55    4.35
   7 -15 -11    8.93   11.39
   7 -10  -6   52.83    8.23
   7  -9  -3   55.13    6.11
   8 -16  -9   47.36   11.47
   8 -15  -8   95.39   12.52
   8 -14  -7   27.03   10.20
   8 -13  -6    4.73    9.34
   8 -12  -4  434.21   12.52
  -2  -1  -8   24.02    2.63
  -1  -8 -16  522.11   14.19
  -1  -1  -7  218.44    4.06
   0 -12 -18   41.55   11.98
   0 -10 -17   46.40   10.19
   0  -3 -10 1306.90   12.78
   1 -13 -18    4.70   10.98
   1 -11 -17   13.77   11.19
   1  -8 -15  323.84   12.75
   1  -7 -14   16.57    7.76
   1  -5 -12  232.88    8.69
   1  -3  -9  751.53    9.95
   2 -12 -17   15.34    9.89
   2  -9 -15  110.86   11.18
   2  -7 -13   47.53    8.27
   3 -12 -16   42.38   11.19
   3  -9 -14  253.62   12.70
   3  -8 -13   20.58    8.85
   3  -5  -9   38.34    4.58
   4 -12 -15  173.53   13.60
   4 -11 -14  158.10   11.74
   4  -6  -9  700.81   12.91
   4  -4  -4   44.81    3.52
   5 -13 -14  202.18   12.72
   5 -10 -12   42.08   10.16
   5  -6  -6   54.26    5.93
   6 -14 -13   55.48   11.12
   6 -11 -11  304.66   13.67
   6 -10 -10  302.90   11.89
   6  -7  -4  449.39    9.30
   7 -15 -12   -2.55   12.15
   7 -14 -11   47.32   11.72
   7 -13 -10  112.24   10.99
   7 -12  -9  291.98   12.90
   7 -11  -8  493.24   14.14
   7  -9  -4  471.57   10.76
   8 -16 -10  231.28   15.18
   8 -15  -9  208.07   13.49
   8 -13  -7   45.93   10.06
  -2  -5 -14   28.03    5.81
  -2  -4 -13    8.86    5.37
  -2  -2 -10  217.80    5.17
  -1  -9 -17  288.12   13.64
  -1  -3 -11 1381.78   13.27
   0 -11 -18   19.09   11.27
   0  -8 -16  226.26   11.60
   0  -6 -14   56.13    7.98
   0  -1  -6    4.37    1.85
   1 -12 -18   -3.51   10.55
   1  -9 -16  241.99   12.71
   1  -4 -11 1155.18   14.17
   1  -2  -7  137.24    4.58
   1  -1  -4 2914.31   11.86
   2 -10 -16  752.72   18.72
   2  -5 -11  546.08   11.58
   2  -2  -5  545.08    6.70
   3 -13 -17   53.21   11.89
   3 -10 -15  468.78   16.08
   3  -3  -5 5547.38   22.27
   4 -13 -16  110.44   12.22
   4 -10 -14  250.76   13.83
   4  -9 -13  132.53   11.13
   4  -8 -12    3.20    8.70
   4  -7 -11   95.97    8.17
   4  -4  -5  779.72    9.55
   5 -14 -15   25.58    9.40
   5 -12 -14  114.94   10.75
   5 -11 -13  369.34   14.11
   5  -8 -10  571.21   13.74
   5  -6  -7    9.93    6.10
   5  -5  -4   24.05    3.94
   6 -13 -13  107.52   10.81
   6 -12 -12   14.94    9.04
   6  -9  -9  261.99   11.27
   6  -7  -5  748.32   11.94
   7 -13 -11    8.15   10.79
   7 -12 -10   10.78   10.21
   7 -11  -9  204.87   12.01
   7  -8  -2    6.67    5.13
   7  -8  -1  196.54    6.81
   8 -15 -10   21.24   11.39
   8 -14  -9   23.30   11.31
   8 -13  -8  112.97   11.95
   8 -12  -6    6.31    8.53
   8 -11  -4  254.41   10.32
   9 -17  -8   25.69   13.06
   9 -16  -7   92.01   13.18
  -1  -7 -16   12.97    9.05
  -1  -6 -15   35.31    7.23
   0  -9 -17  222.82   12.24
   1 -10 -17  225.35   14.17
   2 -11 -17   64.93   11.94
   2  -8 -15   45.97   10.13
   2  -7 -14  175.40   10.52
   2  -3  -8   16.99    4.07
   3 -12 -17   36.51   12.31
   3 -11 -16  235.02   12.41
   3  -8 -14    8.89    9.54
   3  -5 -10 1117.62   14.99
   3  -3  -6  179.81    5.58
   4 -12 -16   51.01   11.65
   4 -11 -15  300.03   14.77
   5 -13 -15  203.21   13.27
   5 -10 -13   71.12   10.77
   5  -5  -5 1301.44   13.32
   6 -14 -14   -3.96    8.51
   6 -12 -13   71.47   11.18
   6 -10 -11   87.88   10.79
   6  -9 -10  221.11   10.54
   6  -8  -8  219.53   10.02
   6  -7  -6   51.23    6.67
   6  -6  -2   -1.42    3.79
   6  -6  -1  160.73    4.92
   6  -6   0   57.04    3.58
   7 -14 -12   57.62   11.06
   7 -10  -8  267.93   11.67
   7  -9  -6   15.79    7.35
   7  -8  -3  924.32   12.66
   8 -14 -10  159.54   13.65
   8 -13  -9  214.16   13.93
   8 -12  -7    5.22    9.26
   8 -11  -6   39.73    9.83
   9 -16  -8    7.58   12.40
   9 -15  -7   17.64   11.09
  -3  -1  -9   14.37    2.47
  -2  -3 -12  617.97    9.48
  -1  -2 -10  913.41   10.04
  -1  -1  -8  106.27    3.65
   0 -12 -19   67.14   12.50
   0 -10 -18   14.35   10.11
   0  -3 -11  678.28   10.43
   0  -2  -9 1903.29   13.93
   1 -11 -18  -12.32   10.71
   1  -8 -16   41.06   10.04
   1  -7 -15  407.80   12.90
   1  -6 -14  258.11   10.68
   1  -3 -10 2777.59   19.17
   1  -2  -8  292.01    5.99
   2 -12 -18  -10.50   11.20
   2  -9 -16   39.99   10.99
   2  -6 -13   81.79    7.72
   2  -2  -6  240.82    5.23
   3 -10 -16   21.49   10.02
   3  -9 -15   40.91   10.57
   3  -7 -13   21.93    8.03
   3  -6 -12   69.16    8.59
   3  -4  -9  185.93    7.03
   4 -10 -15  101.89   10.92
   4  -9 -14   75.20   10.71
   4  -8 -13    9.34    8.91
   4  -7 -12   -1.38    7.47
   4  -4  -6  860.61   10.73
   5 -11 -14  183.80   11.81
   5  -8 -11   27.37    7.91
   5  -6  -8 1500.79   17.31
   6 -13 -14  241.65   13.99
   6  -8  -9  205.67   10.50
   6  -6  -4  613.28   10.23
   6  -6  -3  387.45    7.68
   6  -6   1    3.80    2.59
   7 -14 -13    5.30   10.10
   7 -13 -12   14.61   11.30
   7 -12 -11  163.13   11.76
   7 -11 -10  567.92   16.50
   7  -9  -7   44.18    8.27
   7  -8  -5  148.47    8.11
   7  -8  -4   36.90    6.09
   8 -15 -11    6.20   11.82
   8 -12  -8  377.87   14.72
   8 -11  -7  268.01   12.61
   9 -16  -9  127.67   13.55
   9 -15  -8   95.02   12.90
   9 -14  -6    5.92    9.73
  -1  -3 -12    9.40    4.69
   0 -11 -19   44.48   11.53
   0  -8 -17    4.72    8.97
   0  -7 -16  333.68   12.37
   0  -6 -15  200.30    9.93
   0  -1  -7    3.02    2.05
   1 -12 -19   13.33   11.45
   1 -10 -18    9.65   12.03
   1  -9 -17    4.62   10.37
   1  -4 -12  212.48    8.30
   1  -1  -5  549.50    5.94
   2 -11 -18   31.76   10.62
   2 -10 -17    0.22    9.27
   2  -4 -11  567.64   11.28
   2  -3  -9  722.38   10.11
   3 -11 -17   54.15   11.38
   4 -11 -16  521.98   17.29
   4  -6 -11 1165.23   17.19
   4  -5  -9 1135.56   15.01
   4  -4  -7   76.37    5.32
   4  -3  -1  140.63    3.52
   5 -13 -16   11.89    9.38
   5 -10 -14  243.25   13.69
   5  -9 -13   64.49   10.71
   5  -8 -12   11.52    8.03
   6 -12 -14   24.94    9.80
   6 -11 -13   35.07   10.43
   6 -10 -12   11.33   10.11
   6  -9 -11   40.94    9.88
   6  -6  -5  275.22    8.06
   7 -13 -13  101.68   11.48
   7 -12 -12   48.95   11.80
   7 -11 -11    1.98   10.60
   7  -9  -8  172.39   10.21
   8 -13 -10   59.33   11.28
   8 -12  -9   31.19   10.54
   8 -10  -5  158.61    9.42
   9 -15  -9   89.70   13.17
   9 -14  -7  229.52   13.25
   9 -13  -6    5.00    9.02
  -2  -2 -11  661.62    8.62
  -2  -1  -9    7.02    2.35
  -1  -6 -16  370.35   12.54
   0  -9 -18   19.50    9.86
   0  -4 -13  320.85    9.46
   0  -2 -10  443.03    8.13
   1 -11 -19   56.23   11.72
   1  -7 -16  125.18   11.34
   1  -6 -15  231.24   11.13
   2  -9 -17   22.07   10.45
   2  -8 -16  495.10   15.18
   2  -7 -15  338.99   12.97
   2  -2  -7  440.08    7.14
   3 -12 -18   32.86   12.33
   3  -9 -16   48.91   11.35
   3  -8 -15  552.71   15.84
   3  -6 -13  275.48   11.11
   3  -4 -10  496.94   10.37
   3  -2  -3 1195.71    8.83
   4 -12 -17   37.13   10.71
   4  -9 -15  289.82   13.93
   4  -3  -3  363.49    5.80
   5 -12 -16  188.26   13.19
   5 -11 -15  372.66   14.12
   5  -7 -11  135.64    9.89
   5  -5  -7  156.94    7.50
   6 -13 -15   10.50    9.25
   6  -8 -10  145.29   10.49
   6  -6  -6  309.74    9.11
   7 -10 -10   22.69    8.83
   7  -9  -9  339.32   12.54
   7  -8  -7   46.03    7.97
   7  -7  -2    0.51    4.79
   8 -14 -12    2.83   11.74
   8 -13 -11    1.52   10.57
   8 -12 -10  338.73   15.41
   8 -11  -8  112.60   10.75
   8 -10  -6    5.87    7.69
   9 -14  -8    1.24   11.02
   9 -13  -7   41.05    9.82
  -2  -3 -13  102.27    6.50
  -1  -4 -14  574.78   11.33
  -1  -2 -11  145.14    5.72
   0  -3 -12    8.14    4.93
   1  -9 -18   -7.90   10.98
   1  -8 -17  260.55   13.58
   1  -5 -14   21.32    7.79
   1  -3 -11    2.83    5.22
   1  -2  -9 1904.93   14.82
   1  -1  -6 1508.59   10.40
   2 -10 -18    1.96   10.89
   2  -5 -13   30.18    6.91
   2  -3 -10  418.40    9.22
   3 -11 -18  104.68   12.82
   3 -10 -17   16.47   10.30
   3  -3  -8  901.52   11.27
   3  -2  -4 1031.15    8.90
   4 -11 -17    2.88   11.84
   4 -10 -16   -3.18   10.02
   4  -6 -12   48.54    8.86
   4  -3  -4 4082.62   19.18
   5 -10 -15   -0.25   10.83
   5  -9 -14  462.10   15.86
   5  -8 -13   51.78   10.27
   5  -6 -10  987.69   15.89
   5  -5  -8  455.49   10.66
   5  -4  -4 1054.09   11.19
   5  -4  -3   46.60    3.69
   5  -4  -2    1.60    2.32
   5  -4  -1  495.50    6.25
   5  -4   0  124.65    3.52
   6 -12 -15  382.53   14.77
   6 -11 -14  285.04   13.30
   6 -10 -13  236.38   12.76
   6  -9 -12   34.64    9.98
   6  -8 -11    1.34    9.03
   6  -7  -9  348.06   11.60
   6  -6  -7  602.45   12.12
   7 -13 -14   20.45   10.73
   7 -12 -13   45.16   11.56
   7 -11 -12   35.17   10.61
   7 -10 -11  198.40   12.50
   7  -8  -8  134.83    8.67
   7  -7  -4  977.03   13.27
   7  -7  -3   12.61    5.07
   7  -7   0  331.06    7.20
   8 -11  -9  547.88   16.16
   8 -10  -7   23.07    8.38
   8  -9  -3  596.78   11.67
   9 -15 -10   16.21   10.45
   9 -14  -9  363.41   16.45
   9 -13  -8  190.47   13.31
   9 -12  -6  232.73   11.60
  -1  -3 -13   79.02    6.49
  -1  -1  -9  528.76    6.90
   0  -8 -18   15.13    9.70
   0  -7 -17   73.35    9.78
   0  -6 -16    3.59    7.98
   0  -5 -15   20.49    7.43
   0  -1  -8  260.81    5.15
   1 -10 -19   11.49   11.20
   2 -11 -19   56.93   11.86
   2  -8 -17  -12.09   11.10
   2  -7 -16  -12.61   10.22
   2  -6 -15  102.49    9.30
   2  -2  -8  526.74    8.40
   3  -9 -17   91.91   11.26
   3  -8 -16   12.81   10.29
   3  -7 -15   52.89    9.76
   3  -6 -14   35.37    8.21
   3  -4 -11  460.29   10.73
   3  -2  -5 2070.97   13.45
   4  -9 -16  104.10   10.81
   4  -8 -15   28.03   10.92
   4  -4  -9 1169.74   14.98
   4  -3  -5 1053.87   10.73
   5 -11 -16   13.73    9.26
   5  -7 -12   37.26    9.05
   5  -4  -5 1146.10   12.22
   6 -11 -15   36.75    9.56
   6 -10 -14   51.04   10.73
   6  -7 -10  729.52   15.19
   6  -5  -2  552.65    8.41
   7 -12 -14  262.96   13.73
   7 -11 -13   83.39   12.12
   7 -10 -12   20.11    9.92
   7  -7  -5  130.44    7.49
   8 -12 -11   15.65    9.95
   8 -11 -10  126.40   11.98
   8  -9  -6   18.59    7.40
   9 -14 -10   22.26   11.33
   9 -13  -9   81.65   12.19
   9 -11  -5  183.98   11.15
  -3  -1 -10  171.59    4.27
  -2  -2 -12   66.27    5.07
  -2  -1 -10  500.81    6.90
  -2   0  -7 2486.61   10.80
   0  -2 -11  966.39   11.55
   1  -8 -18   -9.50   10.57
   1  -7 -17    9.70    9.44
   1  -6 -16  174.93   11.22
   1  -5 -15  587.92   14.08
   1  -2 -10  843.69   10.81
   1  -1  -7  418.80    6.32
   2  -9 -18   36.21   10.50
   2  -5 -14  584.98   13.65
   2  -1  -4  613.00    6.29
   2  -1  -3  132.36    3.00
   3 -10 -18   17.92   11.31
   3  -5 -13   96.05    9.05
   3  -3  -9  176.11    7.24
   3  -2  -6  750.38    8.94
   4 -11 -18   12.30   10.39
   4 -10 -17   48.29   11.83
   4  -7 -14   59.86    8.90
   4  -6 -13   61.75    9.23
   4  -3  -6 1268.55   12.53
   5 -10 -16  260.41   13.24
   5  -9 -15  288.29   13.87
   5  -8 -14   99.96   11.24
   5  -6 -11   64.75    8.80
   5  -4   1 1469.03    8.87
   6  -5  -5  537.10    9.91
   6  -5  -4  994.90   11.75
   6  -5  -3   11.40    3.67
   6  -5  -1   -4.00    2.70
   7  -9 -11    9.25    9.67
   7  -8  -9  482.27   13.62
   8 -13 -13   58.19   12.34
   8 -12 -12   -2.83   11.12
   8 -11 -11   32.19   10.82
   8 -10  -9    5.65    9.42
   8  -9  -7   53.40    8.86
   9 -14 -11   76.03   12.33
   9 -13 -10   20.51   11.09
   9 -12  -9  201.64   13.91
   9 -11  -6   15.98    8.88
  -1  -5 -16    8.96    6.86
  -1  -2 -12 1191.93   13.24
   0  -7 -18   22.55   10.60
   0  -6 -17   22.24    8.82
   0   0  -5  151.66    3.24
   1  -9 -19   30.13   11.24
   2 -10 -19  122.30   11.87
   2  -2  -9  138.02    5.72
   2  -1  -5  736.39    7.47
   3  -8 -17   -8.34   10.11
   3  -7 -16  143.18   11.81
   3  -3 -10  988.59   13.43
   4  -8 -16    8.38    9.48
   4  -5 -12  314.79   11.19
   4  -4 -10  288.25    9.75
   4  -3  -7  195.17    6.55
   5 -11 -17   50.51   10.64
   5  -7 -13  219.46   11.36
   5  -4  -7    4.52    5.26
   6 -11 -16   15.97    9.57
   6  -8 -13   55.78    9.48
   6  -7 -11  198.05   11.13
   6  -6  -9  939.07   15.63
   6  -5  -6   41.03    6.11
   6  -5   0   98.14    3.54
   7 -12 -15  105.17   10.32
   7 -11 -14  140.41   11.42
   7 -10 -13   90.35   11.63
   7  -8 -10    2.06    9.05
   7  -7  -8  349.85   11.27
   8 -12 -13  132.19   13.49
   8 -11 -12   23.44    9.47
   8  -9  -8  115.31   10.00
   8  -8  -4  263.87    9.02
   8  -8  -3    3.05    5.38
   8  -8  -2  100.09    6.22
   9 -13 -11    3.57   11.17
   9 -12 -10   61.84   12.46
   9 -11  -8  111.69   11.78
   9 -11  -7   12.76    8.80
  10 -15  -9   44.58   12.55
  -1  -3 -14   10.52    6.20
   0  -5 -16  414.39   12.42
   0  -4 -15  348.51   10.73
   1 -10 -20  221.12   15.30
   1  -2 -11 1802.92   16.36
   1  -1  -8   22.23    3.53
   2  -9 -19   46.05    9.73
   2  -8 -18    3.71   10.62
   2  -7 -17   34.40   10.55
   2  -6 -16  593.99   16.26
   2  -5 -15  478.46   13.41
   2  -1  -6 2013.93   13.11
   3 -10 -19  129.25   13.23
   3  -9 -18   25.64   11.23
   3  -6 -15 1070.19   18.67
   3  -5 -14  512.57   13.46
   3  -2  -7    1.25    3.90
   4 -10 -18    3.91   12.01
   4  -9 -17   22.38    9.73
   4  -7 -15  432.15   14.19
   4  -6 -14  616.14   15.58
   4  -3  -8  153.66    7.01
   5 -10 -17   19.14   10.15
   5  -9 -16   15.74   10.83
   5  -8 -15    6.60   10.57
   5  -7 -14  431.06   14.81
   5  -4  -8  880.11   13.19
   6  -7 -12   84.35   10.30
   6  -6 -10  517.23   13.32
   6  -5  -7   27.55    6.69
   7 -10 -14  221.56   13.87
   7  -7  -9  569.95   14.05
   7  -6  -5  898.09   13.26
   7  -6  -4  117.24    6.55
   7  -6  -3 1091.38   13.01
   7  -6  -2  108.65    5.16
   8  -9  -9  384.16   13.75
   8  -8  -7   24.47    8.34
   8  -8  -6   61.57    7.94
   9 -11  -9  391.31   15.70
   9 -10  -6   61.13    8.73
  10 -14  -9   96.28   13.04
  -2   0  -8    9.59    2.13
   0  -3 -14  275.15    9.48
   0  -2 -12  479.02    9.35
   0  -1 -10  569.38    8.63
   0   0  -6  395.89    5.02
   1  -8 -19   -2.50   10.46
   1  -7 -18    6.11    9.34
   1  -6 -17  176.51   11.43
   1  -5 -16  162.56   10.33
   1  -3 -13   27.54    6.57
   2  -4 -14  476.42   12.79
   2  -2 -10 1038.69   12.79
   3  -4 -13  146.52    9.26
   3  -3 -11  667.85   12.39
   3  -2  -8    6.28    4.30
   4  -3  -9  263.15    8.20
   5  -6 -13  162.61   10.84
   5  -5 -11  278.84   11.04
   5  -4  -9    1.40    6.83
   6 -10 -16   87.44   11.59
   6  -9 -15    5.50    9.02
   6  -8 -14   -9.91   10.50
   6  -6 -11  508.23   13.91
   7  -9 -13  170.33   12.66
   7  -8 -12   44.20    9.36
   7  -7 -10  374.94   13.13
   7  -6  -6   26.25    6.62
   7  -6  -1  149.58    5.09
   8 -12 -14   58.34   11.93
   8 -11 -13   64.43   12.39
   8 -10 -12   63.35   11.19
   8  -9 -10    6.14    9.72
   8  -8  -8  370.00   12.28
   9 -12 -11   -2.73   10.14
   9 -11 -10   16.39   10.96
   9 -10  -8   57.84   10.01
   9 -10  -7  267.10   12.00
  10 -14 -10   81.36   11.59
  10 -13  -8   86.21   11.66
  -2  -1 -11   12.69    2.97
  -1  -2 -13    6.31    5.30
   0  -6 -18   36.80    9.31
   0  -5 -17   11.95    9.56
   1  -9 -20  -16.98   11.86
   1  -1  -9   12.00    3.63
   2  -8 -19   80.72   12.94
   2  -7 -18    7.14   10.41
   2  -6 -17   53.08   10.30
   2  -1  -7  162.38    4.84
   3  -9 -19   77.20   12.42
   3  -8 -18   30.35   10.54
   3  -7 -17   95.11   10.87
   3  -6 -16   16.37    9.81
   3  -2  -9  183.85    6.69
   4  -9 -18   19.79   11.49
   4  -7 -16  300.97   13.54
   4  -6 -15  273.46   12.95
   4  -4 -12   18.64    7.79
   4  -2  -4  190.90    4.88
   4  -2  -3 1487.34   10.98
   5  -9 -17   -7.85    9.79
   5  -8 -16  312.69   14.52
   5  -7 -15  455.55   15.78
   5  -5 -12   21.74    8.58
   5  -3  -5 1609.89   14.05
   5  -3  -4  226.35    5.60
   5  -3  -3 1358.07   11.36
   6  -7 -13  112.78   11.31
   7 -10 -15  199.05   13.49
   7  -7 -11   -2.02    8.56
   7  -6   0  195.20    5.40
   8 -11 -14   26.96   10.84
   8 -10 -13  116.59   11.46
   8  -8  -9    4.74    8.70
   8  -7  -4  180.78    8.60
   8  -7  -3  693.20   11.86
   9 -12 -12   21.22   12.02
   9 -11 -11   81.26   11.97
   9 -10  -9  423.22   15.47
   9  -9  -6   29.06    8.85
   9  -9  -5   93.91    9.00
  10 -13 -10  101.01   12.73
  10 -13  -9   24.68   11.78
  10 -12  -8  109.96   12.02
  -1   0  -8  652.49    6.77
   0  -4 -16   62.02    8.33
   0  -2 -13  160.51    7.29
   0   0  -7 1930.13   11.54
   1  -7 -19   31.67   10.67
   1  -6 -18   30.42    9.71
   1  -5 -17   70.33    9.73
   2  -9 -20  130.67   12.45
   2  -5 -16   11.71    8.44
   2  -2 -11  690.73   11.68
   2  -1  -8  660.03    9.01
   3  -4 -14    3.01    8.31
   4  -8 -18   54.90   12.12
   4  -5 -14  127.36   10.48
   4  -3 -10  230.21    9.18
   4  -2  -6  494.60    8.24
   4  -2  -5 1092.10   10.74
   4  -2  -2  166.47    3.84
   5  -6 -14  675.97   16.86
   5  -3  -7   11.74    5.20
   5  -3  -6 1021.61   12.12
   5  -3  -2  107.27    3.73
   6 -10 -17   10.60    8.96
   6  -9 -16   60.63    9.91
   6  -8 -15  514.68   15.97
   6  -7 -14  358.77   14.99
   6  -6 -12   70.66   10.01
   6  -4  -6  131.89    6.98
   6  -4  -5    5.37    4.72
   6  -4  -4 1064.32   11.96
   6  -4  -3  298.48    6.50
   6  -4  -2  479.63    7.59
   7  -6  -9 1380.70   19.13
   8  -9 -12   15.72   10.76
   8  -8 -10  229.87   12.35
   8  -7  -7  299.17   10.88
   8  -7  -2    7.13    4.68
   9 -12 -13  176.59   14.50
   9 -10 -10   32.88   11.11
   9  -9  -8  355.54   13.91
   9  -9  -7   49.15    9.44
  10 -13 -11  107.82   13.22
  10 -12  -9  109.76   12.32
  -2   0  -9    1.15    2.19
   0  -1 -11  327.53    7.12
   1  -8 -20  257.85   14.57
   1  -4 -16   76.57    8.72
   1  -1 -10  757.45   10.22
   1   0  -5 2450.69   11.87
   2  -7 -19   -2.87   11.29
   2  -6 -18    9.63   10.83
   2  -1  -9 1233.63   12.70
   3  -8 -19   62.04   11.87
   3  -7 -18   53.48   11.16
   3  -6 -17   68.48   11.71
   3  -5 -16  259.11   12.62
   3  -1  -5 1137.39   10.07
   3  -1  -4   46.77    3.07
   4  -9 -19  122.40   13.51
   4  -7 -17  112.39   10.63
   4  -6 -16   72.15   11.33
   4  -4 -13   12.29    8.34
   4  -2  -7   70.39    5.15
   4  -2  -1  767.76    6.89
   5  -9 -18   41.96   10.74
   5  -8 -17   31.47   10.85
   5  -7 -16   -2.24   10.50
   5  -6 -15   28.57    9.29
   5  -5 -13  421.59   13.57
   5  -4 -11  242.26   10.45
   5  -3  -8   52.31    6.61
   5  -3  -1  165.88    3.96
   6  -9 -17   -2.04   10.37
   6  -8 -16   -5.58    8.45
   6  -5 -11  388.54   12.71
   6  -4  -8    9.30    6.96
   6  -4  -7  240.73    8.65
   7 -10 -16   -6.28    9.29
   7  -8 -14  555.65   17.39
   7  -7 -12   10.90    9.45
   7  -6 -10   41.45    9.15
   7  -5  -6  289.69    9.25
   7  -5  -5   17.58    5.52
   7  -5  -4  886.40   12.07
   7  -5  -3  198.19    6.75
   8 -10 -14  119.38   12.23
   8  -9 -13  198.62   13.21
   8  -8 -11   18.35   10.59
   8  -7  -9  628.12   15.56
   8  -7  -8   53.44    8.78
   9 -11 -13   52.75   11.33
   9 -10 -11   -2.38   10.77
   9  -9  -9   63.69   10.36
  10 -12 -10   -7.15   11.91
  10 -11  -8  142.25   12.04
  10 -11  -7   -0.38    9.64
  -3   0  -9  582.64    5.91
  -2  -1 -12  873.58   10.04
  -1  -2 -14  206.35    7.50
  -1  -1 -12   38.44    4.22
  -1   0  -9   78.20    3.17
   0  -4 -17   60.55    9.64
   0   0  -8   81.42    3.39
   1  -3 -15  296.45   10.27
   1   0  -6  478.71    6.04
   2  -8 -20   42.11   11.08
   2  -5 -17   97.83   10.70
   2  -4 -16  658.48   15.86
   2  -3 -14  253.49   10.24
   2  -2 -12  367.96    9.94
   3  -4 -15  842.71   16.60
   3  -3 -13   10.98    7.32
   3  -2 -11   35.41    6.81
   3  -1  -6    5.44    3.01
   3  -1  -3   54.33    2.67
   4  -5 -15  539.74   14.61
   4  -2  -8    1.02    4.62
   5  -5 -14  369.21   13.37
   5  -4 -12   14.65    8.24
   5  -3  -9  875.15   13.77
   6  -7 -15   21.17   10.54
   6  -5 -12  353.27   12.38
   7  -9 -16   85.34   10.45
   7  -7 -13  178.42   13.02
   7  -5  -2   45.37    4.05
   8 -10 -15   -8.18   10.37
   8  -9 -14   82.66   11.64
   8  -8 -12   47.27   11.14
   9 -10 -12   51.91   11.09
   9  -9 -10   45.27   10.37
   9  -8  -7  131.61   10.25
   9  -8  -6   28.61    8.05
   9  -8  -5   11.00    6.99
  10 -12 -11   17.23   11.05
  10 -11 -10  121.59   13.64
   0  -3 -16  313.21   11.31
   0   0  -9 1184.24   10.69
   1  -6 -19    9.98    9.96
   1  -5 -18   -4.80    9.15
   1   0  -7  145.48    4.11
   2  -1 -10   15.11    4.47
   3  -8 -20   30.94   11.78
   3  -7 -19  133.40   12.58
   3  -6 -18   20.16   10.66
   3  -5 -17  123.11   10.99
   3  -1  -7    9.78    3.10
   4  -8 -19    7.33   10.87
   4  -7 -18   15.29    9.94
   4  -6 -17  118.86   12.21
   4  -5 -16  620.08   16.63
   4  -4 -14  447.06   13.62
   5  -8 -18    9.41   10.77
   5  -7 -17   30.60   10.98
   5  -6 -16  653.44   18.15
   6  -8 -17   30.67   10.51
   6  -7 -16   60.59    9.62
   6  -4 -10  405.66   12.05
   7  -8 -15   99.66   11.17
   7  -7 -14  118.36   12.54
   7  -5  -9  616.43   13.93
   7  -5  -1  114.86    4.95
   8  -8 -13  389.84   15.35
   8  -7 -11   40.29   10.30
   8  -6  -7   13.76    7.17
   8  -6  -5  185.52    8.37
   8  -6  -4  673.55   11.74
   8  -6  -3   13.20    5.72
   9 -10 -13   93.91   12.68
   9  -9 -11   64.79   12.01
   9  -8  -8   14.53    9.22
  10 -11 -11   23.78   11.09
  10 -10  -7   12.83    9.15
  -1  -2 -15  224.02    8.68
  -1  -1 -13  228.68    7.33
  -1   0 -10  358.63    6.21
   1  -3 -16  249.64   10.61
   1  -1 -12   46.27    5.75
   1   0  -8  223.35    5.18
   2  -7 -20  159.70   14.25
   2  -6 -19  166.82   13.25
   2  -5 -18    8.40    9.92
   2  -3 -15  487.29   12.99
   2  -1 -11 1485.74   15.53
   3  -4 -16   28.97    9.37
   3  -1  -9  185.23    6.66
   4  -4 -15   98.26   10.59
   4  -3 -13   27.15    8.19
   4  -2 -10    3.84    6.42
   5  -5 -15  856.64   18.56
   5  -4 -13  216.06   11.35
   5  -3 -11   31.79    7.92
   6  -6 -15  545.29   17.30
   6  -5 -13    1.82    9.58
   6  -4 -11   30.08    8.84
   6  -3  -6  240.32    8.02
   6  -3  -5 1373.12   14.24
   7  -8 -16   56.42   11.28
   7  -6 -13  264.82   13.12
   8  -9 -15  263.77   14.37
   8  -7 -12    4.36   10.20
   8  -6  -9   21.71    8.69
   8  -6  -8  833.21   15.79
   8  -6  -2  408.09    9.31
   9 -10 -14    1.52   12.01
   9  -8 -10   22.58   10.71
  10 -11 -12   -3.51   11.63
  10 -10 -10    0.12   11.38
   0  -1 -13    3.22    5.15
   0   0 -10  891.92    9.94
   1  -5 -19   78.15   10.80
   1   0  -9  220.25    5.55
   2   0  -6    3.78    2.46
   2   0  -5 1901.92   11.67
   3  -7 -20  364.96   15.99
   3  -6 -19  161.77   12.63
   3  -5 -18  138.60   13.10
   3  -3 -15   42.74    9.05
   3  -1 -10 2193.82   18.44
   4  -7 -19  264.57   14.23
   4  -6 -18   52.81   12.07
   4  -5 -17   41.80   11.25
   5  -7 -18    7.46   10.37
   5  -6 -17   46.34   11.10
   5  -4 -14  222.36   11.73
   5  -3 -12  134.87    9.06
   5  -2  -8  745.11   11.70
   5  -2  -7   47.22    5.67
   5  -2  -6   99.35    5.40
   5  -2  -5 1793.17   14.67
   5  -2  -4  967.89   10.26
   6  -8 -18  143.96   12.41
   6  -7 -17    1.49    9.85
   6  -5 -14  426.05   14.81
   6  -4 -12   -0.27    8.72
   6  -3  -8  550.62   11.83
   7  -7 -15  118.89   10.99
   7  -5 -11    1.47    9.03
   7  -5   0  248.29    5.74
   7  -4  -6    6.76    5.93
   7  -4  -5  686.65   11.52
   7  -4  -4  191.18    7.24
   8  -7 -13  138.50   11.88
   8  -6 -10  587.39   15.39
   9  -9 -13   86.26   12.09
   9  -8 -11   42.52   10.98
   9  -7  -8  282.91   12.12
   9  -7  -7    3.48    7.83
   9  -7  -6    7.21    7.42
  10 -10 -11    1.73   10.51
  10  -9  -8  129.67   11.05
  10  -9  -7   78.15   10.09
  10  -9  -6    8.81    7.96
  11 -12 -10  133.12   13.93
  -2   0 -11  530.05    7.51
  -1   0 -11  222.00    5.94
   0  -3 -17  187.91    9.89
   1  -4 -18   57.64    9.37
   1  -2 -15  147.44    8.74
   1  -1 -13   -0.21    5.74
   1   0 -10  376.71    7.92
   2  -7 -21  224.54   15.00
   2  -6 -20   90.06   12.75
   2  -5 -19   58.94   11.06
   2  -3 -16   62.46    9.31
   2  -1 -12   41.95    6.24
   2   0  -8   32.91    3.91
   2   0  -7 1718.16   12.91
   2   0  -4 1707.96   10.06
   3  -4 -17   29.54   10.50
   4  -4 -16   15.84   10.07
   4  -3 -14   91.14    9.73
   4  -1  -7  474.30    8.56
   4  -1  -6 1123.75   11.58
   4  -1  -5   15.96    3.61
   5  -7 -19   13.12   10.64
   5  -5 -16   -1.35    9.68
   5  -2  -9   33.28    6.86
   5  -2  -3    2.68    2.64
   6  -6 -16  299.23   13.88
   6  -5 -15  113.67   11.37
   6  -4 -13  177.83   10.64
   7  -8 -17    5.25    9.35
   7  -7 -16   50.45   11.31
   7  -6 -14  281.03   13.61
   7  -5 -12   31.58    9.81
   7  -4  -9  504.40   12.75
   8  -8 -15   16.45   10.51
   8  -7 -14   71.59   11.08
   8  -6 -11  110.53   10.96
   8  -5  -5  707.65   12.68
   9  -9 -14  446.45   17.85
   9  -8 -12   44.70   11.53
   9  -7 -10   86.94   10.81
   9  -7  -9  148.33   11.78
  10  -9  -9  130.72   11.86
  -1  -1 -14    8.40    4.91
   0  -2 -16  137.90    9.13
   2  -4 -18    6.48    9.36
   2   0  -9 1681.67   14.45
   2   0  -3  414.71    4.76
   3  -6 -20    8.44   10.86
   3  -5 -19   46.06   12.49
   3  -3 -16  128.64   10.49
   3  -1 -11  139.65    7.85
   4  -6 -19   25.18   11.51
   4  -5 -18    2.04   11.05
   4  -3 -15   82.40    9.98
   4  -1  -9 1281.44   14.73
   4  -1  -8    9.60    4.74
   4  -1  -4 3214.97   16.69
   5  -6 -18   66.25   11.87
   5  -5 -17   80.63   11.21
   5  -4 -15    1.21    8.77
   5  -3 -13   29.97    9.03
   5  -2  -2   87.34    3.41
   6  -7 -18   35.52   10.95
   6  -6 -17  -18.59    9.13
   6  -4   1   35.00    2.43
   6  -3 -11   76.34    8.92
   6  -3 -10   45.96    7.50
   7  -6 -15  256.83   12.88
   7  -4 -10    8.14    8.33
   7  -4  -2   84.81    5.11
   8  -8 -16   56.91    9.95
   8  -6 -13  129.96   12.94
   8  -6 -12  131.81   11.08
   8  -5  -9 1028.36   17.68
   8  -5  -8  274.67   11.08
   8  -5  -4  239.87    8.23
   9  -7 -11  127.31   12.21
  10  -9 -11  144.00   12.80
  10  -8  -8  515.44   15.64
  10  -8  -7   17.02    9.71
  10  -8  -6   80.66    9.34
  11 -11 -11   12.15   11.36
  11 -11 -10   12.39   11.80
  -1   0 -12  213.87    6.21
   0   0 -12 1036.14   12.54
   1  -4 -19    4.26    9.31
   1  -2 -16   30.21    7.84
   1   0 -11  138.50    5.80
   2  -6 -21   87.58   12.43
   2  -5 -20  246.60   14.35
   2  -3 -17   25.24    9.44
   2   0 -10  391.29    8.30
   3  -4 -18    6.89   10.06
   4  -4 -17   41.98   10.89
   4  -2 -13   19.50    7.18
   4  -1 -10  645.44   12.03
   4  -1  -3  105.99    3.60
   5  -6 -19  119.20   13.73
   5  -4 -16  301.52   13.97
   5  -3 -14  518.42   14.54
   6  -5 -16   60.61   11.23
   6  -4 -14  133.38   11.55
   7  -7 -17   61.28    9.82
   7  -6 -16    0.43    9.27
   7  -5 -14  151.67   12.63
   7  -4 -12   -0.32    8.32
   7  -4 -11  258.66   11.01
   8  -7 -15  263.72   13.49
   8  -5 -11   56.79   10.02
   8  -5 -10  116.42    9.48
   8  -5  -3  901.40   12.18
   9  -8 -14   -3.72   11.95
   9  -7 -12  101.75   11.43
   9  -6  -9  471.02   14.56
   9  -6  -8  121.30   10.11
   9  -6  -6  297.46   10.57
  10  -9 -13  343.33   15.79
  10  -9 -12  -19.28   10.08
  10  -8 -10   21.89   10.58
  10  -8  -9  182.46   12.62
  11 -10  -9   20.64   11.49
  -2   0 -12   63.59    3.97
  -1   1  -7  217.77    3.79
   0   1  -6    2.88    2.02
   1   0 -12   21.33    5.32
   2  -4 -19  122.39   11.82
   2  -2 -16  748.84   15.50
   3  -2 -15  965.51   17.20
   3   0  -8   11.76    4.17
   3   0  -7    7.40    3.91
   3   0  -6 1317.93   11.49
   3   0  -5  412.71    6.36
   4  -6 -20  246.44   14.56
   4  -5 -19  206.46   13.47
   4  -2 -14  345.16   12.51
   4  -1  -2   43.75    2.87
   5  -5 -18   35.93   11.47
   5  -3 -15  339.18   12.94
   5  -2 -12  100.80    9.18
   6  -6 -18   36.73   10.77
   6  -5 -17   43.55   11.06
   6  -4 -15  537.01   16.80
   6  -3 -13  376.98   13.26
   6  -2  -8    3.59    6.37
   6  -2  -7   76.49    7.03
   6  -2  -6  810.52   11.87
   6  -2  -5   51.85    5.58
   7  -5 -15   73.28   10.53
   7  -4 -13   15.71    9.05
   7  -3  -9  642.27   13.23
   7  -3  -7   21.33    6.76
   7  -3  -6  178.96    7.94
   7  -3  -5  374.38    9.29
   8  -7 -16    7.05    9.20
   8  -5 -12    1.26   10.14
   8  -5  -2    7.50    4.18
   9  -8 -15  248.43   14.66
   9  -7 -13  -14.03   10.83
   9  -6 -11    7.50    9.96
   9  -6 -10  320.42   13.63
  11 -10 -11   -4.35   10.93
  11 -10 -10   43.58   11.88
  -2   1  -8   25.44    2.16
  -1   0 -13   11.73    4.61
  -1   1  -8  103.93    3.19
   0   0 -13  115.28    6.36
   0   1  -8  260.33    4.90
   0   1  -7    4.74    2.10
   0   1  -5 4155.21   13.76
   1  -2 -17  336.05   11.70
   2  -3 -18   23.12    9.31
   3  -5 -20  279.29   14.14
   3  -4 -19  135.37   12.52
   3  -2 -16   38.38    8.85
   3   0 -10  517.56   10.24
   3   0  -9  665.53   10.22
   3   0  -4  542.98    6.56
   4  -4 -18    8.47    9.25
   4  -3 -17   -3.62   10.57
   4  -2 -15  208.67   10.60
   5  -4 -17   -3.27    9.85
   5  -2 -13   79.95    9.34
   5  -1  -9 1702.11   17.88
   5  -1  -7   90.92    5.81
   5  -1  -6   18.94    3.89
   5  -1  -5  802.25   10.20
   6  -4 -16   39.11   10.57
   6  -3 -14  367.41   13.10
   6  -2  -4 2170.62   16.23
   7  -6 -17    8.39    9.41
   7  -5 -16  207.44   11.89
   7  -4 -14  904.08   19.04
   7  -3 -10  110.48    9.45
   7  -3  -4  716.14   10.72
   8  -6 -15   -5.18    9.40
   8  -4 -10  528.49   13.99
   8  -4  -9   16.86    8.55
   8  -4  -8  142.82    9.65
   8  -4  -5  197.51    8.34
   9  -6 -12    6.31   10.96
  10  -8 -13   95.26   13.05
  10  -7 -10  307.19   14.97
  10  -7  -9   30.33   10.45
  10  -7  -8  379.71   13.93
  10  -7  -7  126.76   10.41
  10  -7  -6   -0.64    8.24
  11  -9  -9  364.68   15.37
   0   1  -9   30.64    2.86
   1   0 -13   17.88    5.63
   1   1  -8   28.06    3.41
   1   1  -7  405.13    6.05
   1   1  -6 1480.79   10.18
   2  -4 -20  153.24   12.90
   2  -2 -17    8.83    8.79
   2  -1 -15  320.85   11.17
   2   0 -12   10.03    5.91
   3   0 -11  558.53   11.24
   4  -5 -20   12.43   11.24
   4  -4 -19   -5.92    9.43
   4  -1 -13  271.93   10.66
   5  -5 -19   59.25   12.41
   5  -4 -18   14.04   10.79
   5  -3 -16   52.12   10.95
   5  -2 -14  182.92   11.48
   5  -1  -4   52.90    3.73
   6  -5 -18   17.85   10.36
   6  -2  -3  368.54    7.27
   7  -4 -15  125.41   12.59
   7  -3 -12  189.75   11.49
   7  -3  -3    8.39    4.57
   8  -6 -16   22.00   10.79
   8  -5 -14   24.55   11.01
   8  -4 -11    3.97    9.11
   8  -4  -4  439.67    9.90
   9  -6 -13   99.12   12.07
   9  -5 -10   27.70    9.98
   9  -5  -9  207.86   11.43
   9  -5  -8  486.53   13.66
   9  -5  -7    1.07    7.75
   9  -5  -6   19.03    7.34
  10  -8 -14  201.73   15.19
  10  -7 -12   -9.16   11.34
  10  -7 -11   18.65   11.64
  11  -9 -12  133.63   12.57
  11  -9 -11    5.89   11.20
  -2   1  -9    3.79    1.92
  -1   0 -14   30.00    5.64
  -1   1 -10   21.10    2.92
   0   0 -14  126.61    6.98
   1  -2 -18    3.36    8.71
   1  -1 -16  251.23   10.17
   1   0 -14  696.15   12.64
   1   1  -9   11.58    3.14
   1   1  -5  574.83    5.97
   2  -3 -19   14.23    9.44
   2  -1 -16    4.43    8.43
   2   0 -13   20.94    6.44
   3  -5 -21    7.27   10.65
   3  -4 -20   12.06   11.46
   3  -2 -17    4.00    9.36
   3   0 -12   20.63    6.84
   3   0  -3 1642.16   10.24
   4  -3 -18   47.86   11.78
   4  -1 -14  439.15   13.05
   4  -1  -1  296.18    4.54
   4   0  -9 2325.72   19.17
   4   0  -8   72.22    5.42
   4   0  -7   93.05    5.39
   4   0  -6  548.29    8.58
   5  -3 -17   15.06   10.77
   5  -2 -15   13.10    9.84
   5  -1 -12   53.83    8.36
   6  -5 -19   34.77   11.63
   6  -4 -17   49.36   11.30
   6  -3 -15   15.14   10.40
   6  -3   0    7.86    2.22
   6  -2 -12   53.08    8.52
   7  -5 -17   -6.94   10.50
   7  -4   0  329.48    6.19
   7  -3 -13  130.53   11.55
   8  -5 -15  349.86   14.41
   8  -4 -13  511.49   15.89
   8  -4 -12   19.76    9.46
   8  -4  -3   44.79    5.16
   9  -6 -14  -10.86   11.30
   9  -5 -11  101.85   11.42
   9  -5  -4  549.77   11.87
  10  -7 -13  236.85   14.97
  10  -6  -9  306.47   14.05
  10  -6  -8  231.63   12.51
  11  -8 -10   97.53   13.29
  11  -8  -9    3.13   10.14
  11  -8  -8  368.78   14.74
  -2   1 -10  492.92    6.39
  -1   1 -11 1061.33   10.77
   1   1 -11   22.70    4.96
   1   1 -10  759.36    9.91
   2  -2 -18   -2.72    8.77
   2   1  -9 1260.31   12.61
   2   1  -8  632.58    8.58
   2   1  -7  169.73    4.78
   2   1  -6 1949.96   12.72
   3  -3 -19   97.18   12.18
   4  -4 -20  366.01   15.75
   4  -2 -17   48.26    9.87
   4   0 -11 1249.75   16.58
   4   0 -10  756.22   12.41
   4   0  -5  692.03    8.75
   5  -4 -19  233.17   14.89
   5  -2   0  104.29    3.16
   5  -1  -3 1382.48   11.30
   6  -4 -18   76.37   12.80
   6  -3 -16   37.96   11.24
   6  -2 -14    7.35    9.67
   6  -1  -8  840.77   13.68
   6  -1  -7  157.13    7.14
   7  -5 -18   11.37    9.20
   7  -4 -16  113.27   11.01
   7  -3  -2   53.17    4.14
   7  -2 -10   53.44    8.81
   7  -2  -9  283.60   10.82
   7  -2  -7   39.13    6.85
   7  -2  -6  112.81    7.04
   8  -5 -16   53.08   11.12
   8  -4 -14  323.02   14.67
   8  -3 -10   -2.22    8.12
   8  -3  -9  352.03   11.95
   8  -3  -8  481.29   12.69
   9  -6 -15    6.79    9.47
   9  -5 -13   -5.39   10.47
  10  -7 -14   39.32   12.79
  10  -6 -11    3.04   10.87
  10  -6 -10  100.16   11.64
  10  -6  -7   32.04    8.52
  10  -6  -6   67.49    8.74
  11  -8 -12  143.72   13.57
  11  -8 -11    1.20   10.48
  -2   1 -11    9.77    3.07
   0   0 -15  679.90   12.29
   0   1 -12    3.59    4.93
   1  -1 -17    6.75    7.77
   1   1  -4 2877.89   11.74
   2  -3 -20  130.59   12.56
   2   1 -11 1498.03   15.61
   2   1 -10   12.54    4.50
   2   1  -5  745.47    7.50
   3  -4 -21  190.43   14.15
   3  -2 -18   -5.30   10.12
   3  -1 -16  500.88   14.26
   3   0 -14   34.22    8.36
   4  -3 -19  259.35   14.02
   4  -1 -15  203.11   11.24
   4   0  -4  984.71    9.60
   5  -3 -18  150.11   13.04
   5  -2 -16  132.30   10.88
   6  -3 -17   33.80   11.61
   6  -2 -15  488.19   14.94
   6  -1 -11  835.96   15.67
   6  -1  -6   83.55    6.30
   7  -4 -17    8.93   10.28
   7  -3 -15  393.04   15.36
   7  -2 -12   32.97    9.69
   7  -2 -11  102.84   10.01
   7  -2  -5  915.51   12.70
   8  -5 -17   -5.32    9.50
   8  -4 -15    5.71    9.14
   8  -4  -2  271.06    7.25
   8  -3 -12  102.55   11.53
   8  -3 -11   31.09    9.83
   8  -3  -5  158.20    7.91
   9  -5 -14  247.25   14.58
   9  -5  -3  593.91   11.01
   9  -4 -11  -16.20    9.14
   9  -4 -10   72.22   10.14
   9  -4  -9  520.54   14.33
   9  -4  -8  157.97   10.25
   9  -4  -7  288.00   10.78
   9  -4  -6   51.20    8.76
  10  -6 -13   16.51   11.69
  10  -6 -12    0.25    9.94
  10  -6  -5  281.28   10.43
  11  -7 -10   -1.80   11.74
  11  -7  -9  299.20   14.38
  11  -7  -8   -3.21   10.01
  -1   1 -12   36.27    3.74
   1   1 -12   45.46    5.58
   2  -2 -19  146.28   11.61
   2   0 -15  137.27    8.84
   2   1 -12   35.07    6.04
   3  -3 -20  207.51   13.79
   3  -2 -19   14.72   10.80
   3   1 -10 2193.04   18.52
   3   1  -9  167.71    6.48
   3   1  -8  632.68    9.49
   3   1  -7    3.57    3.77
   4  -2 -18   -3.88   10.50
   4   0 -13   10.23    7.91
   5  -4 -20  199.19   13.85
   5  -3 -19   55.55   11.55
   5  -2 -17    6.56   10.39
   5  -1 -15  246.42   11.68
   5  -1  -2   -1.07    2.25
   5   0  -9   64.11    7.19
   5   0  -8 1894.12   17.79
   5   0  -7  222.42    7.11
   5   0  -6   85.71    5.40
   6  -4 -19  175.77   14.07
   6  -1 -12    3.15    8.59
   6  -1  -5 1085.59   12.36
   7  -4 -18   66.14   11.53
   7  -3 -16  253.26   12.82
   7  -2 -13   -2.97    9.64
   7  -2  -4   17.66    4.67
   8  -4 -16   79.11   11.66
   8  -3 -13  457.07   15.94
   8  -3  -4  441.24   10.05
   9  -5 -15   40.74   10.90
   9  -4 -13  191.01   11.95
   9  -4 -12   60.08   11.53
  10  -6 -14  157.46   13.97
  10  -5 -11    5.21   11.66
  10  -5 -10  371.76   14.95
  10  -5  -9   30.19    9.77
  10  -5  -8  345.38   13.33
  11  -7 -12  101.59   12.72
  -1   1 -13  226.40    6.88
   1  -1 -18   10.46    8.51
   1   0 -16  166.73    9.08
   1   1 -13    7.05    5.67
   2  -1 -18    4.15    9.03
   2   0 -16 1335.60   18.89
   2   1 -13   22.86    6.73
   2   1  -4  608.34    6.30
   3  -3 -21   17.52   11.55
   3   0 -15 1001.48   17.20
   3   1 -11  142.67    7.60
   4  -3 -20   -4.20   11.13
   4  -1 -17   32.34   10.46
   4   0 -14  597.59   14.23
   4   0  -3  599.34    7.07
   5  -2 -18   11.03    9.57
   5   0 -12  228.54   10.35
   5   0  -5  260.19    6.65
   6  -3 -18   79.34   11.10
   6  -2 -16    6.94    9.66
   6  -1 -14  548.53   14.72
   6  -1 -13  409.45   13.04
   6  -1  -4 1476.52   13.56
   7  -3 -17   80.97   10.55
   7  -3  -1   -0.32    2.67
   7  -2 -14  893.12   19.20
   8  -4 -17    4.67    9.11
   8  -4  -1   35.71    4.51
   8  -3 -14   88.10   11.73
   8  -2  -9    3.46    7.36
   9  -5 -16    8.98    8.78
   9  -4 -14   49.20   11.44
   9  -4  -4  774.57   13.36
  10  -5 -13  135.35   13.07
  10  -5  -6   44.87    7.89
   0   1 -14  256.94    8.05
   1   0 -17  352.54   11.55
   1   1 -14  103.37    7.46
   2  -2 -20  146.88   12.10
   3  -2 -20   -4.75   10.68
   3  -1 -18   18.03    9.72
   3   0 -16   99.42    9.94
   3   1 -12   24.29    6.94
   3   1  -5 1144.17   10.19
   4  -3 -21   95.46   13.13
   4  -2 -19   22.75    9.08
   4   0 -15  434.69   13.39
   4   1 -10  636.57   12.00
   4   1  -9 1289.17   14.83
   4   1  -8   16.17    4.68
   4   1  -7  481.38    8.66
   5  -3 -20  102.19   13.06
   5  -1 -16    6.25    9.09
   5   0 -13    2.50    8.61
   6  -3 -19   40.49   12.40
   6  -2 -17   75.70   11.69
   6  -1 -15   31.35   10.40
   7  -3 -18   26.25   11.58
   7  -2 -15  102.28   12.24
   7  -2  -3 1405.79   13.46
   7  -1 -12   11.72    8.07
   7  -1 -11   11.15    8.89
   7  -1 -10  397.21   12.55
   7  -1  -7   76.36    7.54
   8  -3 -16   18.56   11.16
   8  -3 -15  530.95   15.80
   8  -2 -12   65.43   10.46
   8  -2 -11    8.81    9.22
   8  -2 -10  571.87   14.01
   8  -2  -8  283.58   10.94
   9  -4 -15  125.97   12.18
   9  -3 -12  319.63   13.90
   9  -3 -11    6.57    9.89
   9  -3 -10  220.71   12.20
   9  -3  -9   92.27   10.04
   9  -3  -8  686.29   15.00
   9  -3  -7  188.11   10.06
  10  -5 -14    3.92   11.31
  10  -5  -5  185.10    9.28
  11  -6 -11   -3.27   11.31
  11  -6 -10   19.16   10.66
  11  -6  -9   46.93   10.58
  11  -6  -8  135.07   11.31
  12  -8 -11  169.10   15.10
  -1   1 -14    3.58    4.37
   2  -1 -19   30.81    9.97
   2   0 -17   36.61    8.79
   3  -1 -19  145.48   12.69
   3   1 -14  314.74   10.40
   4  -2 -20  386.30   15.94
   4  -1 -18   -2.45   11.17
   4   0 -16   23.97    9.33
   4   1  -6 1134.90   11.76
   5  -1 -17   -5.30   10.51
   5  -1  -1   36.62    2.89
   5   0 -14  682.92   15.70
   5   0  -4  635.53    8.62
   6  -1 -16  114.27   12.26
   6  -1  -3   12.25    3.43
   6   0 -12   56.04    9.39
   6   0 -11   19.73    8.53
   6   0  -8   79.94    7.65
   6   0  -7  332.96    9.40
   7  -2 -16   96.95   11.04
   7  -1 -13  480.54   14.88
   7  -1  -6  265.81    8.65
   8  -3 -17   19.77   10.46
   8  -2 -14  162.89   13.42
   8  -2 -13  503.19   16.47
   9  -4 -16   55.05   10.11
   9  -4  -3  364.92    9.25
  10  -4 -12   51.56   11.64
  10  -4 -11   59.28   11.20
  10  -4 -10   -5.09   10.48
  10  -4  -9  230.70   12.23
  10  -4  -8  405.55   13.50
  10  -4  -7   15.68    8.51
  11  -6 -13  204.61   14.90
   0   1 -15   -2.98    5.88
   0   2 -10  463.81    7.39
   0   2  -9 1888.92   12.92
   0   2  -8   36.62    2.75
   1   2 -11 1821.98   15.56
   1   2 -10  819.31   10.33
   1   2  -9 1905.42   14.23
   1   2  -7  131.70    4.36
   2   0 -18   49.22   10.21
   2   1 -15  317.69   10.58
   2   1  -3  135.15    3.05
   2   2 -10 1029.17   12.25
   2   2  -9  138.38    5.57
   3  -2 -21  203.44   14.36
   3   1 -15  149.41   10.15
   3   1  -4   51.23    2.91
   4   0 -17  169.77   12.43
   4   0  -2 1037.96    8.48
   4   1 -13  260.54   10.78
   5  -2 -20  247.40   14.00
   5  -1 -18   81.09   11.79
   5   0 -15  -13.34    8.68
   5   1  -9 1688.54   18.03
   6  -2 -19  316.11   14.95
   6  -1 -17   56.72    9.93
   6   0 -13  258.92   12.00
   6   0  -6  255.64    7.87
   7  -3   0  123.14    4.28
   7  -2 -17    9.31    9.39
   7  -2  -2   49.14    4.03
   7  -1 -15   26.86   10.25
   7  -1 -14  313.94   14.04
   7  -1  -5  124.81    6.76
   8  -3  -2   73.70    5.05
   8  -2 -15   49.45   10.12
   9  -3 -15   30.02   10.69
   9  -3 -14  547.39   16.86
  10  -4 -14  229.65   14.43
  10  -4 -13   58.81   11.01
  10  -4  -6  164.84    9.23
  11  -5 -12  107.17   11.93
  11  -5 -11   29.72   11.97
  11  -5  -9  226.15   12.95
  11  -5  -8   -2.50    9.57
  12  -7 -11    3.79   11.96
  12  -7 -10  -10.46   11.45
  -1   2 -10  908.73    9.25
  -1   2  -9   87.81    3.35
  -1   2  -8   13.50    2.41
   0   2 -12  485.08    9.14
   1   1 -16  247.72    9.82
   1   2 -12   19.01    5.27
   2   1 -16   -6.90    7.81
   2   2 -12  369.69    9.49
   2   2 -11  697.26   11.22
   2   2  -8  515.77    8.16
   2   2  -7  422.34    6.89
   3  -1 -20  297.20   14.53
   3   0 -18   14.07    9.35
   3   2 -10 1498.63   15.50
   4  -2 -21   70.88   11.73
   4   1 -14  427.49   12.90
   4   1  -5   18.34    2.54
   5  -1 -19   51.72   12.04
   5   0 -16  164.65   11.14
   5   0  -3   37.66    3.21
   5   1 -13  414.53   12.31
   5   1  -7   91.84    6.30
   6  -2   0 1129.78    9.33
   6  -1  -2  432.51    6.75
   6   0 -15  866.58   18.82
   6   0 -14   54.67    9.37
   6   0  -5 1476.17   14.30
   7  -2 -18   98.96   11.97
   7  -1 -16  272.44   14.13
   7  -1  -4 2026.99   16.99
   7   0 -11  391.47   12.27
   7   0 -10   46.64    8.66
   7   0  -9  544.60   13.02
   8  -2 -16   37.11   10.11
   8  -2  -4  344.42    9.03
   8  -1 -12   18.16   10.12
   8  -1 -11  127.38   10.71
   8  -1 -10   14.38    9.00
   8  -1  -9  130.50    9.70
   8  -1  -8  368.53   11.59
   9  -3 -16  235.99   12.78
   9  -3  -4  389.88   10.46
   9  -2 -12   49.84   11.06
   9  -2 -11   42.25   10.83
   9  -2 -10  186.03   11.50
   9  -2  -9  601.28   15.10
   9  -2  -8   -2.97    7.99
  10  -4 -15   81.00   11.64
  10  -4  -5  417.35   11.65
  10  -3 -11   73.31   12.56
  10  -3 -10  322.57   14.53
  11  -5 -13   28.04   12.00
  11  -5  -7  216.96   11.80
  -1   2  -7   29.95    2.37
   0   2 -13  157.11    6.97
   0   2  -6 1033.16    7.78
   1   1 -17   11.73    8.58
   1   2 -13   52.93    6.05
   1   2  -6 1455.37   10.30
   2   0 -19  181.55   11.60
   2   1 -17  278.02   11.71
   2   2 -13   -3.96    6.07
   2   2  -6  256.95    5.49
   3   0 -19   30.78   10.69
   3   1 -16  511.32   14.09
   3   1  -3   58.06    2.78
   3   2 -11   37.13    6.64
   3   2  -8    8.31    4.20
   4  -1 -20  -11.59   10.65
   4   0 -18   -6.76   10.55
   4   1 -15  200.14   10.46
   5   0 -17    6.37   10.32
   5   1 -14   55.14    9.27
   5   1  -6   18.76    4.61
   6  -1 -18   76.90   11.43
   6   0 -16  121.10   12.48
   7  -1 -17    9.08    9.31
   7   0 -13  211.50   12.17
   7   0 -12   29.15    9.56
   7   0  -7    3.13    6.65
   8  -2 -17    5.80    9.66
   8  -1 -14   10.58   11.56
   8  -1 -13  145.44   11.43
   9  -2 -14   24.41   11.07
   9  -2 -13  241.33   12.67
   9  -2  -7  446.78   12.55
  10  -3 -14  176.41   13.64
  10  -3 -13  345.58   15.41
  10  -3 -12    6.74   10.57
  10  -3  -9  295.39   13.16
  10  -3  -8  257.46   11.96
  10  -3  -7  171.50   11.11
  11  -4 -11   29.41   11.58
  11  -4 -10  110.60   12.94
  12  -6 -11   15.96   12.18
   0   2 -14   37.51    5.97
   1   2 -14  485.45   10.77
   3  -1 -21   21.96   10.97
   3   1 -17  286.45   12.59
   3   2 -14   13.14    7.78
   3   2  -7    1.47    3.01
   4  -1 -21   66.56   12.10
   4   0 -19   11.13   11.09
   4   1 -16  328.51   12.50
   4   2 -10    0.61    6.39
   4   2  -8   14.43    4.64
   5  -1 -20  124.52   13.44
   5   0 -18   36.62   11.28
   6  -1 -19   50.83   12.12
   6   0 -17  106.15   11.59
   6   0  -4  368.05    7.55
   6   1 -12   -1.17    8.51
   6   1 -11  851.91   15.32
   6   1  -8  852.33   13.78
   7  -2  -1  214.65    5.53
   7  -1 -18   11.47   10.71
   7  -1  -3  306.12    6.99
   7   0 -15  378.82   15.26
   7   0 -14  490.26   14.88
   8  -3  -1    7.39    3.64
   8  -2  -3    7.24    4.81
   8  -1 -16   17.89    8.85
   8  -1 -15  436.70   15.51
   9  -3  -3  309.36    8.50
   9  -2 -16    4.93   10.61
   9  -2 -15  305.65   13.96
  10  -3 -15   35.07   10.82
  10  -3  -6    8.02    7.72
  11  -4 -13  248.28   15.39
  11  -4 -12   71.38   10.91
  11  -4  -9   19.00   10.18
  11  -4  -8  271.48   12.40
  -2   2 -10  208.63    4.52
  -2   2  -9    3.31    2.00
  -2   2  -8   25.59    2.12
   0   2 -15  650.91   12.11
   0   2  -5  606.11    5.68
   1   2  -5 2382.78   12.06
   2   1 -18    5.75    8.87
   2   2  -5  561.24    6.74
   3   0 -20    6.98   10.36
   3   1 -18    4.22    9.62
   3   2 -15  948.52   16.70
   3   2  -6  765.42    9.11
   4   0  -1   18.20    2.36
   4   1 -17   41.47   10.61
   4   2 -14  354.75   11.97
   4   2 -13   17.96    7.74
   4   2  -7   72.41    5.19
   5   0 -19  258.78   14.38
   5   0  -2  160.05    4.14
   6   0 -18   66.44   11.74
   6   1 -15   29.69    9.32
   6   1  -7  157.96    7.97
   7   0 -16   -2.01   10.49
   8  -1 -17   18.12   10.57
   8  -1  -5  278.16    8.98
   8   0 -13  144.53   11.17
   8   0 -12   90.42   10.83
   8   0 -11   87.18   10.64
   8   0 -10  784.84   16.46
   9  -1 -13    2.11   10.28
   9  -1 -12   82.88   11.82
   9  -1 -11   72.18   10.91
   9  -1  -9  234.00   11.40
  10  -3  -5    5.38    8.06
  10  -2 -13  129.38   12.27
  10  -2 -12   74.82   11.56
  10  -2 -11    9.25   10.78
  10  -2  -9  436.40   15.09
  12  -5 -12   60.34   11.55
  12  -5 -11   10.06   11.93
  12  -5 -10    0.91   10.71
  12  -5  -9   51.99   11.70
   1   2 -16   43.03    6.87
   2   2 -16  737.15   14.74
   3   2 -16   26.72    8.87
   3   2  -5 2061.38   13.63
   4   0 -20  268.80   14.50
   4   1  -3  104.20    3.66
   4   2 -15  211.84   11.42
   5   0 -20  164.65   14.07
   5   1 -17   -6.42   10.29
   5   1  -4   53.01    4.32
   5   2 -12   98.42    9.20
   5   2  -9   32.56    6.94
   5   2  -8  756.02   12.22
   6  -1  -1   44.71    2.83
   6   0 -19  224.68   14.22
   6   0  -3 1200.05   11.76
   6   1 -16  108.97   12.18
   6   1  -6   89.69    6.50
   7   0 -17   14.27    9.97
   7   1 -13  477.29   15.08
   7   1 -12    4.44    9.10
   7   1 -11   11.31    8.80
   7   1 -10  405.16   12.49
   7   1  -9  895.64   15.43
   8  -2  -2  779.36   10.91
   8  -1  -4  663.40   11.75
   8   0 -15   16.49    8.60
   8   0 -14   98.99   12.51
   9  -2  -4  591.09   11.96
   9  -1 -15   26.33   10.03
   9  -1 -14  405.53   15.44
   9  -1  -8  528.90   13.64
   9  -1  -7    9.90    7.92
  10  -2 -15  121.94   12.83
  10  -2 -14  306.88   15.81
  10  -2  -8  362.93   12.82
  11  -3 -14    1.83   11.67
  11  -3 -13  206.82   14.53
  11  -3 -12  125.76   12.61
  11  -3 -11   27.51   11.28
  11  -3 -10   12.17   10.49
   1   3 -12  764.34   11.59
   2   2 -17   -5.43    8.03
   2   3 -10  434.41    8.60
   2   3  -9  716.24   10.06
   3   0 -21  327.24   16.11
   3   1 -19  135.77   11.55
   3   2 -17   13.92    9.23
   4   0 -21  101.46   12.07
   4   1 -19  244.91   14.12
   4   2 -16   36.09    9.66
   5   2 -14  211.33   10.66
   6   1 -17   62.01   10.79
   6   1  -5 1098.28   12.66
   6   2 -11   46.55    8.77
   6   2 -10  331.98   10.58
   7  -1  -2   46.12    3.51
   7   0 -18   47.30   11.08
   7   0  -4  255.31    7.44
   7   1 -15   33.83   11.12
   7   1 -14  297.81   13.23
   8   0 -16  125.57   11.31
   9  -1 -16   81.70   10.55
  10  -2  -7   23.63    8.24
  11  -3  -8  105.08   10.93
  12  -4 -12   54.63   12.07
  12  -4 -11   65.19   11.54
  12  -4 -10   58.47   11.13
   0   3 -12    2.62    4.76
   1   3 -13   26.43    5.91
   1   3  -9  725.46    9.19
   2   2  -4 1258.33    9.09
   2   3 -13   26.93    6.53
   3   1 -20  307.55   14.04
   3   1  -2  324.54    4.58
   3   2 -18    2.22   10.22
   3   3 -14  257.35   10.57
   4   1 -20  -13.43   11.91
   4   2 -17   43.33    9.80
   4   2  -5 1102.21   11.01
   5   2 -16  121.93   11.68
   5   2  -6  101.98    5.65
   6  -2   1   63.69    2.74
   6   1 -18   87.61   11.74
   6   2 -14    6.37    9.42
   6   2 -13  132.82   10.88
   6   2  -8   -1.00    6.13
   7   1 -16  282.05   14.29
   7   1  -7   92.80    7.24
   8  -1  -3 1178.36   13.86
   8   0 -17   39.38   10.98
   8   1 -13  131.42   11.21
   8   1 -11  136.01   10.92
   8   1 -10    3.69    7.93
   9  -2  -3  147.34    7.54
   9   0 -14   38.10   11.94
   9   0 -13  137.00   12.18
   9   0 -12  123.55   12.18
   9   0 -11   19.09   10.41
   9   0 -10  183.56   11.62
   9   0  -9  586.97   14.78
  10  -2  -6  165.85    9.43
  10  -1 -14  102.13   13.47
  10  -1 -13  459.42   17.16
  10  -1 -12   15.50   11.02
  10  -1 -11   -1.63   10.54
  10  -1 -10  362.49   14.51
  10  -1  -9  108.11   11.15
  11  -2 -13  173.74   13.54
  11  -2 -12  112.69   12.33
  11  -2 -11   18.28   10.92
   0   3 -14  266.35    8.49
   0   3 -13  216.54    7.13
   0   3  -9  107.76    3.94
   0   3  -8  884.70    8.72
   1   3 -14   32.75    6.33
   2   3 -15  462.83   11.93
   2   3  -7  280.61    5.95
   3   2  -4 1051.06    9.21
   3   3 -15   55.62    8.64
   3   3  -8  895.20   11.28
   4   2 -18    0.99   10.17
   4   3 -13   19.63    8.07
   4   3 -10  233.98    8.49
   4   3  -9  249.33    8.63
   5   0  -1   35.50    3.11
   5   1 -20  137.20   12.92
   5   1  -3 1354.10   11.45
   5   2 -17   -1.83   10.11
   6   0  -2   32.00    3.04
   6   1 -19   41.33   12.36
   6   1  -4 1467.60   13.81
   6   2 -16   15.35   10.73
   6   2 -15  452.10   14.83
   6   2  -7   79.26    7.19
   7   1 -18   24.99   10.05
   7   1 -17    2.95   10.06
   7   1  -6  276.54    8.98
   7   2 -13    5.36    8.66
   7   2 -12   30.95    9.61
   7   2 -11  107.62   10.16
   8  -2  -1   19.58    4.23
   8   0  -5  719.88   12.47
   8   1 -15  389.29   15.31
   8   1 -14    9.64   11.45
   8   1  -9  128.20   10.05
   8   1  -8  382.30   12.18
   9   0 -16   11.66    9.76
   9   0 -15   46.64   10.43
  10  -2  -5  323.63   11.19
  10  -1 -15   63.83   10.81
  10  -1  -8  457.06   14.07
  11  -2 -14  337.46   16.57
  11  -2 -10  160.90   13.58
  11  -2  -9   10.28   10.33
  12  -3 -12  139.75   13.32
  12  -3 -11  -11.16   11.02
  -1   3 -12    8.74    4.36
  -1   3 -10    5.59    3.05
   0   3 -15  150.07    7.83
   1   3  -7   65.10    3.75
   2   3 -16   73.50    8.34
   3   2 -19    4.87    9.61
   3   3 -16  130.78   10.03
   3   3  -7  232.99    6.42
   4   1 -21   64.97   11.21
   4   1  -2   44.22    2.77
   4   2 -19   23.34   10.67
   4   3 -16  225.07   11.08
   4   3  -8  164.39    7.15
   5   2  -5 1773.93   14.87
   5   3 -14  512.31   14.22
   5   3 -13   26.02    8.97
   5   3 -12  157.03    9.20
   5   3 -11   40.96    7.42
   5   3  -9  864.56   13.81
   6   2 -17   78.88   11.35
   7  -1  -1   85.11    4.34
   7   0  -3 1273.15   12.98
   7   1  -5  117.96    7.07
   7   2 -15   77.04   12.22
   7   2 -14  871.14   19.13
   7   2 -10   48.39    8.30
   7   2  -9  283.43   10.97
   8   1 -17   20.78   11.03
   8   1 -16   17.57    9.70
   9  -1  -4  258.45    9.37
   9   0  -7  317.83   11.12
  10  -1  -7  247.53   11.18
  10   0 -13   94.21   12.85
  10   0 -12    2.72   10.95
  11  -2  -8  329.45   13.67
  12  -3 -10   90.29   12.03
  -1   3 -13   75.82    4.93
  -1   3  -9  567.04    6.79
   0   3  -7  340.86    5.28
   2   3 -17   28.53    8.55
   3   2 -20   -7.97   10.95
   3   3  -6  179.54    5.62
   4   2 -20  375.79   15.05
   4   3  -7  188.13    6.59
   5   2 -19  357.07   15.31
   5   3 -16   59.41   10.69
   5   3  -8   54.03    6.81
   6  -1   0    1.69    2.30
   6   2 -18  138.89   13.04
   6   2  -6  823.89   12.33
   6   3 -14  361.46   13.72
   6   3 -13  381.34   13.23
   6   3 -12   94.18    9.72
   6   3 -11   82.07    9.34
   6   3 -10   49.92    7.55
   7   2 -17    5.98   10.73
   7   2 -16   96.36   11.88
   8   0  -4 1062.82   13.97
   8   2 -13  500.38   15.30
   8   2 -12   66.02   10.76
   8   2 -11   10.91    8.33
   9   1 -15   31.85   10.72
   9   1 -12   89.12   12.11
   9   1 -11   73.99   10.63
   9   1 -10  183.77   11.47
  10  -1  -6   -3.99    7.19
  10   0 -15    9.68    9.92
  10   0 -14  238.21   14.41
  10   0 -11   55.76   10.50
  10   0 -10   57.43   10.52
  11  -2  -7  119.86   10.47
  11  -1 -14    9.71   12.48
  11  -1 -13   90.21   12.98
  11  -1 -11   -6.62   10.41
 -11  -9  -5   12.52    9.85
 -10  -9  -5   32.73    9.66
  -9 -15  -3   52.61   11.24
  -9  -9  -5   26.99    9.05
  -8 -18  -1  216.22   12.63
  -8  -9  -5   18.48    8.04
  -7 -20   1   27.94   10.66
  -7 -19   0  132.26   12.36
  -7 -16  -2   -9.47   10.56
  -6 -17  -1  311.60   14.96
  -6 -15  -2   69.26   10.55
  -6 -13  -3  175.19   11.03
  -6  -6  -5  300.89    8.46
  -6  -5  -5  123.10    6.43
  -6   0  -5  237.90    4.93
  -5 -21   3  159.42   13.41
  -5 -20   2   35.22   11.03
  -5 -16  -1  123.65   11.07
  -5 -14  -2  758.06   15.46
  -5 -12  -3   69.91    8.93
  -5  -9  -4   -1.81    6.54
  -4 -20   3  208.41   13.78
  -4 -19   2  105.05   12.02
  -4 -18   1  123.04   11.78
  -4 -15  -1   50.27    9.56
  -4 -13  -2  452.21   12.13
  -4 -10  -3   16.95    6.52
  -4  -6  -4  466.28    8.27
  -4   0  -4   33.00    2.29
  -3 -19   3   74.15   11.27
  -3 -15   0   -6.36    8.01
  -3 -11  -2   28.98    6.77
  -2 -11  -1  687.10   11.14
  -2  -8  -2  938.77   10.66
  -1 -13   1  504.72   10.68
   0 -15   4  346.12    9.25
   0 -12   2  124.34    5.86
   0  -6   0 4482.55   15.88
 -11 -13  -4   22.45   10.80
 -10 -13  -4    0.42   10.12
 -10 -10  -5   14.32    9.71
  -9 -17  -2   -6.12    9.32
  -9 -13  -4   17.26   10.58
  -9 -10  -5   63.45   10.78
  -8 -17  -2   42.55   10.59
  -8 -13  -4   18.81   10.18
  -8 -10  -5  163.67   10.73
  -7 -18  -1  299.50   14.09
  -7 -12  -4    9.63    8.25
  -7  -9  -5  667.32   14.20
  -6 -21   2    8.19   12.03
  -6 -20   1   36.76   11.60
  -6 -19   0    7.01    9.79
  -6 -16  -2   56.97   11.12
  -6 -14  -3  249.29   12.33
  -6 -11  -4  156.90   10.17
  -6  -7  -5  182.73    8.24
  -6   1  -5   81.48    3.34
  -5 -22   4   65.29   12.42
  -5 -19   1    3.72    9.19
  -5 -18   0  115.55   11.91
  -5 -15  -2   96.20   10.76
  -5 -13  -3    7.05    7.73
  -4 -17   0   -6.39    9.37
  -4  -7  -4   69.62    5.25
  -3 -20   4  424.24   15.28
  -3 -18   2  148.91   11.16
  -3 -17   1   63.34    9.17
  -2 -19   4    4.48    9.07
  -1 -15   2  145.09    8.34
  -1 -11   0 1538.98   14.39
  -1  -8  -1 2717.63   15.88
   0 -14   3  260.91    8.47
   0 -10   1   46.20    3.81
 -12 -10  -5    6.48   11.08
 -10 -14  -4   14.89   11.24
 -10  -7  -6   35.67    8.81
  -9 -16  -3  107.38   12.02
  -9 -14  -4   38.61   10.75
  -9  -7  -6   63.30    8.79
  -9  -6  -6  323.98   10.54
  -9  -5  -6   79.40    7.84
  -8 -16  -3   14.59    9.69
  -8 -14  -4    8.72    9.21
  -8 -11  -5    8.16    9.14
  -8  -4  -6   -2.31    5.52
  -8  -3  -6 1241.46   14.24
  -7 -20   0  144.47   13.52
  -7 -17  -2  326.25   13.68
  -7 -13  -4   74.46   10.55
  -7 -10  -5   29.18    8.42
  -6 -18  -1   -4.28   10.98
  -6 -12  -4   35.59    8.87
  -5 -17  -1    0.08   10.59
  -5  -5  -5   11.92    4.05
  -5  -4  -5  670.40    9.21
  -5  -3  -5  123.82    4.63
  -4 -21   3    3.40   12.09
  -4 -20   2   15.81   11.54
  -4 -16  -1  530.03   14.68
  -4 -14  -2   37.48    8.73
  -3 -16   0  538.59   13.73
  -3  -9  -3  234.77    7.35
  -2 -17   2  122.38    9.39
  -2 -16   1  305.79   11.15
  -2 -12  -1  582.78   11.47
  -2  -9  -2  101.10    5.58
  -1  -9  -1    3.80    3.77
   1 -11   3  124.80    4.54
 -12 -11  -5   -0.54   11.12
 -11 -12  -5   19.88   10.93
 -10 -15  -4   -3.38   11.68
 -10 -12  -5   71.30   10.86
 -10  -8  -6  270.49   12.61
  -9 -15  -4   19.67   11.56
  -9 -12  -5   97.67   12.35
  -9  -8  -6  147.42   10.25
  -8 -18  -2  148.26   11.93
  -8  -7  -6  930.36   15.17
  -7 -19  -1   40.85   10.97
  -7 -16  -3  101.36   11.62
  -7 -14  -4    3.67    9.96
  -7 -11  -5  155.19   10.62
  -7  -5  -6   45.42    6.88
  -7  -4  -6  634.51   11.03
  -7  -3  -6  230.21    7.62
  -6 -21   1   17.66   12.68
  -6 -20   0  114.20   12.54
  -6 -17  -2   34.18   10.74
  -6 -15  -3   11.14   10.07
  -6 -13  -4   10.76    9.32
  -5 -22   3   24.64   11.39
  -5 -21   2   11.23   10.46
  -5 -20   1   66.40   12.07
  -5 -16  -2  234.70   12.58
  -5 -14  -3   12.84    8.98
  -5 -11  -4   29.15    7.24
  -5  -7  -5   68.09    6.44
  -5  -6  -5  902.58   12.04
  -5  -1  -5   79.18    3.66
  -4 -22   4   12.95   11.82
  -4 -19   1  110.01   12.23
  -4 -18   0  147.10   11.98
  -4  -9  -4   67.36    6.85
  -3 -20   3  301.21   13.63
  -3 -19   2  107.73   11.29
  -3 -18   1  116.01   10.99
  -3 -15  -1  705.07   14.74
  -3 -10  -3  114.90    7.06
  -2 -13  -1  345.02   10.08
  -2 -10  -2  528.37    9.46
  -1 -17   3   -4.34    7.11
  -1 -14   1  100.38    7.23
  -1 -12   0  227.40    7.70
   0 -13   2  125.82    6.17
   0 -11   1 1961.61   14.91
   0  -8   0  882.11    8.56
   1 -13   4   -3.02    3.62
 -11 -13  -5   14.92   11.18
 -11  -9  -6   84.29   10.77
 -10 -13  -5   17.94   10.82
 -10  -9  -6   19.71    9.20
  -9 -13  -5   25.75   10.60
  -9 -10  -6  176.14   12.24
  -9  -9  -6   23.90    9.53
  -8 -17  -3  172.28   12.98
  -8 -15  -4   22.21   10.60
  -8 -13  -5    5.88    9.16
  -8  -8  -6   47.40    8.23
  -7 -12  -5   52.80    9.84
  -7  -6  -6  490.08   11.02
  -7  -2  -6  199.32    6.21
  -6 -19  -1  507.31   17.16
  -6 -16  -3   53.58   10.95
  -6 -10  -5  251.70    9.98
  -5 -18  -1  179.30   13.27
  -5 -15  -3   62.74    9.32
  -5 -12  -4  223.91   10.67
  -5   0  -5 1553.02   10.23
  -4 -17  -1   30.85   10.06
  -4 -15  -2  375.26   12.36
  -4 -13  -3   72.14    8.82
  -3 -17   0   22.99    9.42
  -3 -11  -3  775.07   13.07
  -2 -17   1   26.91    8.87
  -2  -5  -3   18.33    3.01
  -2  -3  -3  542.91    5.75
  -1 -13   0  584.48   11.66
   0 -15   3  165.48    7.34
 -11 -10  -6  -10.29   10.57
 -10 -14  -5   31.90   11.88
  -9 -14  -5  105.83   12.25
  -9 -11  -6   10.26   10.31
  -8 -18  -3   41.31    9.84
  -8 -16  -4    1.72    9.90
  -8 -10  -6   22.12    9.01
  -7 -17  -3    0.18    8.95
  -7 -15  -4    7.22    9.72
  -7 -13  -5  218.70   12.15
  -7  -9  -6   18.43    7.98
  -7  -8  -6  573.38   12.93
  -6 -21   0   36.59   12.22
  -6 -18  -2  221.47   13.94
  -6 -14  -4   15.99    9.03
  -6  -5  -6  127.16    7.18
  -6  -4  -6 1023.72   12.52
  -5 -22   2   -8.08   11.21
  -5 -21   1   -6.75   11.30
  -5 -20   0  152.54   13.63
  -5 -17  -2   69.32   11.52
  -4 -22   3    3.10   11.42
  -4 -21   2    4.16   12.16
  -4 -20   1  325.97   15.24
  -4 -19   0  271.39   14.17
  -4 -16  -2   14.87    9.62
  -4 -14  -3  115.00    9.69
  -3 -21   3   26.92   10.77
  -3 -20   2  100.70   12.11
  -3 -19   1  184.26   12.43
  -3 -16  -1   20.47    8.90
  -3 -14  -2  237.65   10.61
  -3  -7  -4  929.17   11.04
  -3  -6  -4  226.94    5.70
  -3  -5  -4  613.67    8.11
  -3  -4  -4   70.83    3.46
  -3  -3  -4  195.30    4.22
  -2 -16   0   17.86    8.29
  -2  -7  -3   18.83    3.93
  -2  -2  -3  619.65    5.55
  -1 -15   1  512.48   11.70
  -1 -11  -1  276.29    7.49
  -1  -5  -2 1350.02    9.36
  -1  -4  -2  163.16    3.42
   0 -12   1  139.28    5.83
   1 -10   2    4.92    2.79
   2  -9   4   34.98    2.52
 -11 -12  -6   -9.22   10.63
 -10 -12  -6  163.15   12.45
  -9 -15  -5   20.47   11.23
  -9 -12  -6  233.50   14.09
  -8 -17  -4    8.90   10.71
  -8 -14  -5   63.56    9.95
  -8 -11  -6  497.81   14.98
  -7 -18  -3   33.42   10.88
  -7 -16  -4   24.18   10.92
  -7 -14  -5   79.08   11.63
  -7 -10  -6  225.11   11.09
  -6 -20  -1  -10.09   11.95
  -6 -19  -2   10.24    9.28
  -6 -17  -3   30.33   10.77
  -6 -15  -4   32.06   10.43
  -6 -12  -5  116.66    9.51
  -6  -7  -6   36.86    6.70
  -6  -6  -6  877.18   12.92
  -6  -3  -6   36.03    4.09
  -6  -2  -6  843.24   10.13
  -5 -18  -2  457.43   16.60
  -5 -16  -3   46.55   10.45
  -5 -14  -4    5.77    9.36
  -4 -18  -1  637.08   16.99
  -4 -12  -4  315.08   10.89
  -4  -5  -5 1438.71   12.81
  -4  -4  -5  259.84    5.87
  -3 -18   0  448.95   14.46
  -3 -15  -2  317.01   11.16
  -3  -8  -4   41.71    5.05
  -3  -2  -4    2.14    1.97
  -2 -20   3   -1.16    9.43
  -2 -19   2   -0.21    8.79
  -2 -18   1  140.14   11.03
  -2 -12  -2  693.91   12.24
  -2  -8  -3    8.80    4.10
  -1 -17   2  110.69    8.77
  -1  -7  -2  393.47    6.34
   0 -16   3    3.70    6.67
   0 -10   0 2876.06   17.04
 -11 -13  -6  127.70   12.93
 -10 -13  -6   14.47   11.06
 -10  -9  -7   93.62   11.77
 -10  -8  -7  355.04   13.38
  -9 -13  -6    7.42   10.64
  -9  -8  -7   17.02    8.24
  -9  -6  -7   48.98    7.71
  -8 -15  -5   -0.33   10.51
  -8 -12  -6   32.67   10.32
  -8  -4  -7  391.38   10.13
  -7 -17  -4   20.42    8.71
  -7 -11  -6   78.47    9.58
  -6 -18  -3   56.72   11.04
  -6 -13  -5   -5.41    9.30
  -6  -9  -6   24.34    7.73
  -6  -1  -6  240.13    5.57
  -5 -22   1    8.50   11.75
  -5 -21   0  312.46   15.69
  -5 -20  -1  271.95   15.23
  -5 -17  -3    2.50   11.33
  -5 -11  -5  206.00    9.61
  -4 -23   3   16.81   11.59
  -4 -22   2    0.09   11.34
  -4 -21   1   78.58   12.11
  -4 -20   0   48.40   11.59
  -4 -15  -3    2.95    8.98
  -4 -13  -4  121.03    9.88
  -4  -8  -5  135.03    7.24
  -4  -7  -5  550.46    9.83
  -4  -3  -5  968.55    9.35
  -3 -21   2   22.41   10.01
  -3 -20   1   43.14   11.01
  -3  -9  -4  187.55    7.40
  -3  -1  -4 1606.63    9.19
  -2 -17   0 1387.91   19.63
  -2 -15  -1  670.26   13.90
  -2 -13  -2  115.19    8.38
  -2  -9  -3    4.95    4.42
  -1  -8  -2  318.38    6.30
   0 -15   2   81.44    6.57
   1 -13   3   17.29    3.74
   1 -11   2  503.31    7.90
 -10 -14  -6  112.82   12.67
 -10 -10  -7  191.43   12.62
  -9 -14  -6  233.11   14.27
  -9 -10  -7   43.72   10.22
  -9  -9  -7  422.40   14.03
  -8 -16  -5   78.78   10.73
  -8 -13  -6  264.02   13.42
  -8  -9  -7   66.62    9.64
  -8  -8  -7  268.05   10.81
  -8  -7  -7   37.11    7.75
  -7 -15  -5  160.78   12.19
  -7 -12  -6   42.98    9.63
  -6 -20  -2  217.33   13.80
  -6 -14  -5    3.17    9.89
  -6 -11  -6  241.70   10.45
  -6 -10  -6 1404.60   18.90
  -5 -19  -2   27.25   11.11
  -5 -15  -4   28.07   10.18
  -5 -12  -5 1433.32   19.12
  -5  -7  -6  459.21    9.77
  -4 -19  -1  -11.24    9.81
  -4 -18  -2    5.64   11.36
  -4 -16  -3   16.40    9.60
  -4  -9  -5  485.34   10.85
  -4  -2  -5   66.48    3.06
  -3 -19   0   31.44   10.83
  -3 -18  -1    7.00   10.98
  -3 -10  -4  117.29    7.69
  -2 -20   2   29.64    9.68
  -2 -19   1   26.13   10.87
  -2 -16  -1  399.47   12.84
  -2 -10  -3    2.70    5.33
  -1 -18   2   17.94    7.34
  -1 -13  -1   52.90    6.74
   1  -8   1 2656.59   13.17
   1  -7   1    0.74    1.71
   2 -10   4    8.06    2.44
 -11 -11  -7  -12.15   11.02
 -10 -11  -7   77.91   12.01
  -9 -15  -6  -10.31   11.58
  -9 -11  -7  452.63   15.88
  -8 -17  -5    9.75   10.31
  -8 -14  -6    5.66   10.52
  -8 -10  -7  218.36   11.55
  -7 -18  -4   16.00    9.77
  -7 -16  -5   -0.59   10.61
  -7 -13  -6   53.20   10.96
  -7  -8  -7  702.81   14.07
  -7  -5  -7  229.86    8.28
  -7  -4  -7  863.27   12.26
  -6 -19  -3  156.21   12.62
  -6 -17  -4  148.76   11.27
  -6 -15  -5  105.40   11.86
  -6 -12  -6  524.43   14.11
  -6   0  -6  800.11    8.44
  -5 -22   0    6.30   12.03
  -5 -21  -1   31.05   12.21
  -5 -18  -3   82.44   11.55
  -5 -16  -4   17.81   10.48
  -5 -13  -5    2.88    8.23
  -5  -8  -6   42.86    7.00
  -5  -4  -6    1.91    3.72
  -5  -3  -6 1062.64   10.89
  -4 -23   2    8.08   10.64
  -4 -21   0  104.91   12.64
  -4 -20  -1  604.34   17.32
  -4  -1  -5 1692.66   10.60
  -3 -22   2   96.23   13.45
  -3 -21   1   82.13   12.15
  -3 -11  -4  821.10   13.24
  -1 -17   1  661.35   13.87
   0 -16   2  394.55   10.30
   0 -14   1    4.48    5.56
   0 -12   0 2427.36   17.82
   0  -7  -1  398.05    5.67
   0  -6  -1   37.35    2.49
   0  -5  -1 3380.13   12.98
   1 -14   3   16.27    4.99
   1 -12   2  104.05    4.79
 -11 -12  -7  186.09   13.06
 -10 -13  -7   34.80   10.71
  -9 -16  -6  115.86   12.90
  -9 -12  -7  -12.63   11.37
  -8 -15  -6  290.54   14.58
  -8 -12  -7  184.54   12.33
  -8 -11  -7  135.22   11.80
  -7 -19  -4   -2.51    9.46
  -7 -17  -5  185.05   12.89
  -7 -14  -6  106.21   12.10
  -7 -10  -7  329.02   12.44
  -7  -9  -7   59.58    8.46
  -7  -3  -7  400.81    8.43
  -6 -20  -3   41.73   11.82
  -6 -18  -4   57.55   10.25
  -6 -16  -5   72.49   11.73
  -6 -13  -6   62.15    9.78
  -5 -20  -2  269.70   15.40
  -5 -14  -5  419.93   14.23
  -5 -10  -6   20.40    7.72
  -4 -19  -2  294.45   14.63
  -4 -17  -3    8.55   10.20
  -4 -15  -4    8.95    9.28
  -4 -12  -5  128.33    9.23
  -3 -20   0  342.15   14.76
  -3 -19  -1  326.25   14.14
  -3 -17  -2   14.36    8.04
  -3 -15  -3  170.69   10.50
  -2 -21   2    8.45    9.78
  -2 -20   1   26.33   10.89
  -2 -15  -2  244.07   10.44
  -1 -19   2  114.12    9.87
  -1 -14  -1  666.96   12.70
  -1 -11  -2  575.41    9.84
   0  -9  -1  349.25    6.53
   0  -8  -1   37.04    3.05
   1  -9   1    9.10    2.27
 -10 -14  -7  149.72   13.57
 -10  -9  -8  253.12   12.93
  -9 -14  -7    0.93   10.13
  -9  -8  -8  143.69   11.37
  -9  -7  -8   49.21    8.52
  -8 -16  -6    2.53    9.73
  -8 -13  -7   72.95   11.57
  -7 -15  -6   35.80   11.24
  -7 -12  -7  282.50   12.53
  -7 -11  -7   80.12   10.07
  -7  -2  -7  990.67   11.54
  -6 -19  -4   12.48   10.82
  -6 -17  -5   35.19   10.99
  -6 -14  -6  490.22   15.21
  -6  -9  -7  644.88   13.55
  -6  -6  -7    0.74    5.97
  -6  -5  -7 1097.61   13.63
  -6  -4  -7    3.28    5.39
  -5 -21  -2   51.83   11.76
  -5 -19  -3  124.93   11.89
  -5 -15  -5   47.24   10.33
  -5 -12  -6    7.87    8.68
  -5 -11  -6  623.25   13.28
  -4 -23   1  100.56   12.65
  -4 -22   0  156.47   13.33
  -4 -21  -1   11.93   11.27
  -4 -18  -3   26.16   10.89
  -4 -16  -4  117.76   11.01
  -4 -13  -5  386.50   12.33
  -3 -22   1   77.89   12.75
  -3 -21   0   15.44   12.09
  -3 -18  -2   64.57   10.88
  -3 -16  -3    7.78    9.36
  -3 -13  -4  295.10   10.69
  -3  -9  -5  289.61    8.17
  -3  -8  -5   12.00    5.32
  -3  -7  -5  704.46    9.97
  -3  -6  -5  499.62    8.16
  -3  -5  -5  769.81    9.06
  -2 -19   0  294.14   13.09
  -2 -16  -2  120.82   10.20
  -2  -7  -4  470.05    7.94
  -2  -6  -4   52.78    3.76
  -2  -5  -4 1148.40    9.98
  -1 -18   1  237.64   10.60
  -1 -17   0  295.13   11.47
   0 -10  -1   48.14    4.40
   1 -13   2   56.41    4.80
   1 -10   1 1358.77   10.95
 -10 -10  -8   36.62   10.01
  -9 -15  -7  314.43   15.94
  -9  -9  -8   24.73    9.00
  -8 -17  -6  212.74   13.92
  -8 -14  -7  104.17   11.40
  -8  -9  -8   96.40   10.44
  -8  -7  -8  174.80    9.06
  -8  -6  -8  182.60    9.50
  -7 -13  -7   47.32   10.70
  -6 -15  -6   16.59   11.08
  -6 -11  -7  208.03   10.95
  -6 -10  -7   25.28    8.24
  -6  -3  -7 1031.29   11.97
  -6   1  -6  236.21    4.57
  -5 -20  -3   10.68   11.82
  -5 -18  -4    3.25   10.36
  -5 -16  -5  301.87   13.56
  -5  -1  -6 2311.13   13.47
  -4 -20  -2  -14.09   10.91
  -4 -14  -5  210.19   10.97
  -4  -9  -6  998.61   14.41
  -4  -5  -6  898.85   10.72
  -4   0  -5  175.71    3.52
  -3 -20  -1   52.64   11.47
  -3 -17  -3   71.04    9.52
  -3 -14  -4    9.54    8.38
  -3 -10  -5   88.82    7.52
  -3  -4  -5  343.93    6.18
  -2 -21   1   27.12   10.40
  -2 -18  -1   44.63   10.24
  -2 -10  -4    6.31    5.50
  -2  -9  -4   31.48    5.05
  -2  -4  -4   19.02    2.51
  -1 -13  -2   61.02    6.94
  -1  -8  -3   -1.11    3.91
  -1  -7  -3    9.87    3.46
  -1  -6  -3  163.47    4.38
   0 -16   1   91.79    7.89
   0 -14   0  536.37   10.67
   1 -14   2   64.26    5.81
   1 -11   1  273.76    6.15
 -11 -12  -8   62.55   12.58
 -10 -12  -8   43.19   12.48
  -9 -12  -8  239.58   13.96
  -8 -15  -7   53.38   11.50
  -8 -11  -8   59.98   11.09
  -7 -17  -6   59.07   10.64
  -7 -14  -7  330.82   14.35
  -6 -20  -4   70.15   10.57
  -6 -18  -5    2.93    9.78
  -6 -16  -6  478.54   16.24
  -6 -12  -7  151.93   10.87
  -6  -2  -7   12.19    3.91
  -5 -19  -4   16.88   11.06
  -5 -17  -5   -6.09   10.84
  -5 -14  -6   55.95   10.24
  -5  -7  -7  636.65   11.58
  -4 -22  -1  157.39   13.24
  -4 -21  -2  119.01   12.77
  -4 -19  -3   21.24   10.84
  -4 -17  -4   29.93   10.07
  -4 -15  -5  466.05   14.39
  -4 -11  -6  535.86   12.54
  -4  -4  -6  299.31    6.42
  -3 -23   1   73.77   12.56
  -3 -22   0  240.78   15.79
  -3 -19  -2  249.68   13.98
  -3  -3  -5  155.61    4.08
  -2 -20   0   75.93   11.23
  -2 -19  -1  352.16   14.26
  -2 -17  -2  250.64   11.79
  -2 -11  -4  679.38   12.13
  -1 -19   1   59.62    8.75
  -1 -18   0   40.07    8.87
  -1 -16  -1 1338.69   18.09
  -1 -10  -3   14.78    4.60
  -1  -9  -3   93.49    5.24
  -1  -5  -3   73.02    3.06
   0 -12  -1  139.23    6.26
   1 -12   1 1420.96   13.12
   2  -9   3    0.34    1.91
 -10 -13  -8  127.94   11.85
  -9 -13  -8  131.89   12.01
  -8 -16  -7  247.25   14.94
  -8 -13  -8   38.61   11.26
  -8 -12  -8  143.43   11.92
  -7 -18  -6   48.23   10.20
  -7 -15  -7   25.06   11.18
  -7 -11  -8   59.44   10.15
  -7 -10  -8   26.75    9.09
  -7  -9  -8  109.58    9.42
  -7  -8  -8   -0.16    7.36
  -7  -7  -8  327.65   10.51
  -7  -5  -8  383.21    9.79
  -6 -19  -5   80.34   11.64
  -6 -17  -6   32.22   10.04
  -6 -14  -7  124.42   11.25
  -6 -13  -7  196.28   12.09
  -5 -21  -3   45.22   12.14
  -5 -10  -7  604.68   13.37
  -5  -6  -7  549.08   10.52
  -5  -5  -7  419.20    8.79
  -5   0  -6    2.37    2.32
  -4 -20  -3   43.87   11.70
  -4 -18  -4    0.98   11.10
  -4 -16  -5   73.30   10.81
  -4 -12  -6  441.91   12.66
  -4  -3  -6 1311.99   11.09
  -3 -21  -1  281.88   15.20
  -3 -18  -3   24.02   10.40
  -3 -16  -4  133.00   11.02
  -3 -13  -5  280.84   10.99
  -2 -22   1  120.52   12.54
  -2 -18  -2  197.28   12.04
  -2 -16  -3   34.98    9.51
  -2 -12  -4    7.96    6.40
  -2  -3  -4  269.57    4.51
  -1 -20   1   79.35   10.50
  -1 -17  -1  238.23   11.15
  -1 -11  -3  125.76    6.99
  -1  -4  -3  268.05    4.37
   0 -13  -1  427.66    9.56
   1 -15   2    7.64    6.23
   1 -13   1   45.32    5.14
   2 -10   3    4.39    2.38
  -9 -15  -8    0.09   10.12
  -9 -14  -8  108.69   11.54
  -8 -14  -8  122.22   12.26
  -7 -12  -8   16.35    9.54
  -7  -4  -8    0.33    5.06
  -6 -15  -7  200.59   13.23
  -6  -9  -8   47.79    8.60
  -6  -8  -8   82.95    8.43
  -6  -1  -7 1012.05   10.52
  -5 -16  -6   -3.67   10.85
  -5 -12  -7  254.11   11.56
  -4 -22  -2    4.32   11.94
  -4 -19  -4  106.13   11.93
  -4 -17  -5  724.06   17.46
  -4 -14  -6  102.50    9.81
  -3 -23   0   29.20   11.73
  -3 -22  -1   -5.34   10.65
  -3 -19  -3   28.50   11.14
  -3 -17  -4  353.40   13.58
  -3 -14  -5   47.97    9.23
  -3  -2  -5 2209.97   12.03
  -2 -21   0  237.24   13.64
  -2 -20  -1   36.12   10.65
  -2 -14  -4    2.32    7.13
  -1 -19   0  126.90   10.75
  -1 -12  -3  334.90    9.50
   0  -9  -2  150.67    4.83
   0  -8  -2    5.75    2.82
   0  -7  -2  298.83    5.33
   1  -9   0  810.11    8.26
   1  -8   0  129.12    3.73
   2 -11   3    5.24    2.96
 -10 -12  -9   47.39   10.40
 -10 -10  -9   28.59    9.99
  -9 -11  -9   55.37   10.80
  -9 -10  -9    7.36    9.77
  -9  -9  -9   70.78   10.20
  -8 -15  -8   45.13   11.20
  -8  -8  -9   34.28    9.18
  -7 -17  -7   48.79   10.75
  -7 -13  -8   35.58    9.82
  -7  -3  -8  302.42    7.87
  -6 -16  -7    8.03   10.58
  -6 -11  -8   43.47    9.14
  -6 -10  -8  135.21    9.79
  -6  -6  -8  184.04    8.27
  -5 -21  -4    9.37   10.28
  -5 -19  -5   23.02   10.01
  -5 -17  -6  259.38   13.15
  -5 -14  -7  124.12   11.14
  -5 -13  -7  331.52   12.17
  -4 -21  -3  -11.78   11.83
  -4 -15  -6  333.54   13.05
  -4  -2  -6 1016.65    9.21
  -3 -21  -2   88.55   11.49
  -3 -10  -6 1670.81   18.04
  -3  -9  -6   13.99    6.59
  -3  -7  -6    7.53    4.48
  -2 -22   0    0.67   11.42
  -2 -19  -2    8.63   10.03
  -2 -17  -3   13.80    9.31
  -2 -15  -4  154.39    9.62
  -2 -10  -5 1819.98   17.19
  -2  -9  -5   57.44    5.94
  -2  -8  -5 1387.01   13.73
  -2  -7  -5    7.71    4.13
  -2  -2  -4   61.51    2.43
  -1 -18  -1  340.67   12.57
  -1 -13  -3   17.90    6.27
  -1  -3  -3  602.74    5.62
   0 -18   1   69.06    8.59
   0 -11  -2  338.46    7.74
   0  -6  -2  649.51    6.88
   1 -14   1  671.34   10.76
   1 -11   0 1528.24   13.18
   1 -10   0  462.89    6.91
 -10 -13  -9   -4.76   10.30
  -9 -13  -9    9.12   10.52
  -9 -12  -9   53.67   12.21
  -8 -16  -8  131.13   13.56
  -8 -11  -9    2.27    9.74
  -8 -10  -9   -4.80    9.52
  -8  -9  -9   14.55    8.80
  -8  -7  -9   -1.77    7.90
  -8  -6  -9   26.95    7.10
  -7 -15  -8   92.57   11.56
  -6 -19  -6   31.26    9.52
  -6 -17  -7  198.06   12.95
  -6 -12  -8  174.12   10.37
  -6  -4  -8  306.84    8.06
  -5 -20  -5  149.69   12.77
  -5 -18  -6    6.12    9.81
  -5  -2  -7   77.88    4.51
  -4 -22  -3   16.82   11.86
  -4 -20  -4   26.60   11.53
  -4 -11  -7  259.30   10.65
  -4  -8  -7  719.58   12.08
  -4  -7  -7  588.68   11.03
  -3 -23  -1  152.78   13.43
  -3 -20  -3   26.13   11.50
  -3 -18  -4   71.92   10.36
  -3 -16  -5   22.57    9.58
  -3 -12  -6 1675.52   19.78
  -3  -6  -6 2287.46   16.61
  -3  -5  -6    6.98    3.72
  -2 -21  -1  136.27   12.59
  -2 -20  -2  316.74   14.73
  -2 -18  -3   36.53   10.42
  -2 -16  -4   10.17    8.18
  -2 -11  -5   14.32    6.82
  -2  -6  -5 3664.13   19.29
  -1 -20   0   28.63    9.31
  -1 -19  -1   -8.93   10.49
  -1 -17  -2  195.36   10.67
  -1  -9  -4  383.11    8.00
   0 -12  -2  128.71    6.68
   1 -15   1  142.05    7.50
   1 -12   0  221.34    6.32
  -8 -14  -9   -7.76   11.01
  -8 -13  -9    2.52   10.27
  -7 -16  -8   40.38   11.48
  -7 -12  -9    9.17   10.35
  -7 -11  -9    0.74    9.76
  -7 -10  -9   -3.85    8.63
  -7  -9  -9    9.99    8.20
  -7  -7  -9    7.89    7.06
  -6 -18  -7   -1.96   10.43
  -6 -15  -8   32.96    9.78
  -6   0  -7   67.92    3.70
  -5 -19  -6  153.14   11.89
  -5 -11  -8  273.63   11.41
  -5 -10  -8  146.66    9.50
  -5  -9  -8  259.10   10.06
  -5  -7  -8  236.41    8.93
  -4 -21  -4   57.93   12.40
  -4 -19  -5   84.57   12.04
  -4 -17  -6  251.13   14.13
  -4 -13  -7   30.31    9.10
  -4  -5  -7  924.09   11.30
  -4  -1  -6  882.98    8.11
  -3 -22  -2   39.51   11.70
  -3 -21  -3  131.67   13.06
  -3 -19  -4  106.14   12.43
  -3 -13  -6   10.20    8.56
  -3  -1  -5  783.54    6.73
  -2 -23   0  176.97   13.83
  -2 -22  -1  224.09   14.42
  -2 -19  -3   11.36   10.97
  -2 -13  -5  157.90    9.74
  -2  -5  -5   11.04    3.44
  -1 -21   0  283.64   13.43
  -1 -18  -2    7.01    8.08
  -1 -15  -3   -2.02    7.01
  -1 -12  -4  748.23   12.52
  -1 -11  -4  284.75    8.75
  -1 -10  -4  713.98   10.81
  -1  -8  -4 1486.29   12.94
   0 -18   0  600.15   13.53
   0 -13  -2  121.63    7.28
   1 -13   0  614.76   10.01
  -8 -15  -9    3.56   11.03
  -7 -14  -9  -11.04   11.03
  -7 -13  -9  -10.70   10.38
  -6 -16  -8   32.66   11.62
  -5 -17  -7   72.34   10.24
  -5 -12  -8   32.56    8.58
  -5  -6  -8   20.99    5.77
  -5  -5  -8  375.41    9.24
  -4 -20  -5   25.81   11.61
  -4 -18  -6   62.60   11.45
  -4 -15  -7   34.21    9.63
  -4 -14  -7  254.01   12.43
  -3 -23  -2   27.71   11.76
  -3 -18  -5   11.56   11.07
  -3 -15  -6   61.63    9.98
  -2 -21  -2   75.58   12.38
  -2 -15  -5   33.79    9.85
  -2 -14  -5  809.65   15.50
  -2  -4  -5 3450.44   16.44
  -1 -20  -1  414.52   14.63
  -1 -16  -3  150.65   10.08
  -1  -6  -4 1609.80   12.15
   0 -17  -1  420.61   12.03
   0 -14  -2   34.44    6.57
   1 -16   1 1290.36   15.74
   1 -14   0    2.31    5.32
   2  -9   2   97.86    3.25
 -10 -12 -10   18.77   11.20
  -9 -13 -10   -0.43   10.61
  -9 -12 -10   -7.12   10.78
  -9 -11 -10   15.98   10.39
  -9 -10 -10    5.46    9.78
  -9  -9 -10   48.05   10.32
  -7 -15  -9   -3.94   11.29
  -7  -4  -9   60.31    6.62
  -6 -17  -8   40.93   10.72
  -6 -12  -9   13.70    9.77
  -6 -11  -9  143.42   10.54
  -6 -10  -9   30.23    8.77
  -6  -9  -9   55.59    8.75
  -6  -8  -9   12.30    7.41
  -6  -2  -8  112.54    5.56
  -5 -20  -6    9.85    8.90
  -5 -18  -7   88.22   11.11
  -5 -15  -8  243.82   13.57
  -5 -14  -8  105.28   10.63
  -5  -4  -8  102.52    6.31
  -5  -1  -7  415.54    6.39
  -4 -21  -5  206.26   14.32
  -4 -19  -6  120.51   11.49
  -4 -16  -7  418.46   15.20
  -3 -22  -3    0.41   11.53
  -3 -19  -5   84.53   11.01
  -3 -16  -6  760.99   17.18
  -3  -9  -7  187.18    8.51
  -2 -23  -1   67.55   12.50
  -2 -20  -3    2.40   11.17
  -2 -18  -4   11.94   10.00
  -2 -16  -5  750.43   15.89
  -1 -19  -2   -9.98    9.69
  -1 -17  -3   51.70    9.42
  -1  -5  -4   25.43    2.75
   0 -11  -3  192.67    6.76
   0 -10  -3  652.12    9.70
   0  -9  -3   13.56    3.49
   0  -8  -3  254.90    5.65
   0  -4  -2   75.12    2.44
   1 -15   0  844.07   12.77
   1 -11  -1 1458.97   13.23
  -8 -13 -10    2.71   10.42
  -8 -11 -10   10.17   10.06
  -8  -9 -10    9.54    8.56
  -8  -8 -10   -9.78    8.50
  -8  -7 -10   11.60    8.02
  -7 -16  -9    1.12   11.64
  -6 -18  -8   20.55    8.77
  -6 -15  -9   33.92   11.32
  -6  -5  -9    9.84    6.49
  -5 -19  -7  187.01   12.43
  -5 -16  -8   27.67   10.64
  -4 -17  -7  223.41   13.04
  -4 -13  -8   64.14    8.94
  -4 -12  -8   36.40    8.93
  -4 -11  -8   51.01    8.58
  -4  -7  -8   93.22    6.48
  -4  -3  -7  134.75    4.77
  -3 -17  -6  100.75   11.85
  -3 -13  -7  197.51   10.75
  -3  -7  -7   97.47    6.30
  -2 -22  -2   46.47   12.52
  -2 -21  -3    1.57   12.23
  -2 -19  -4   11.42   10.74
  -2 -13  -6  227.82   10.53
  -2 -10  -6  182.95    7.19
  -2  -9  -6   59.16    4.91
  -2  -8  -6   89.14    6.22
  -2  -7  -6  346.81    7.70
  -2  -3  -5  333.41    5.19
  -1 -20  -2    4.66    9.89
  -1 -18  -3   -0.18    9.00
  -1 -16  -4  480.63   13.77
  -1 -15  -4   -7.77    8.04
   0 -16  -2  421.15   11.98
   0 -13  -3   98.27    7.34
   0 -12  -3   -0.89    5.88
   0  -7  -3   39.32    3.26
   1 -16   0  133.57    8.46
   1 -13  -1  500.99    9.90
   1  -8  -1   11.12    2.45
   2 -13   2  117.64    5.17
  -8 -15 -10    9.06   11.51
  -8 -14 -10    8.87   11.37
  -7 -13 -10   45.91   11.11
  -7 -11 -10   12.76   10.04
  -7  -9 -10    9.13    8.91
  -7  -7 -10    7.06    8.14
  -6 -16  -9   35.06   11.16
  -6  -1  -8  114.66    4.95
  -5 -17  -8  100.89   10.96
  -5 -12  -9    9.88    9.17
  -5 -11  -9   10.04    9.00
  -5 -10  -9   13.35    8.19
  -5  -9  -9   39.36    7.87
  -5  -3  -8  320.70    6.95
  -4 -20  -6   17.05   10.17
  -4 -18  -7  205.84   12.20
  -4 -14  -8    0.94    9.55
  -4  -6  -8   48.41    5.97
  -4   0  -6 2652.38   12.54
  -3 -22  -4   -0.15   11.21
  -3 -20  -5   10.36   10.14
  -3 -18  -6  463.36   16.30
  -3 -15  -7  201.23   11.84
  -3 -14  -7    5.86    8.27
  -3  -6  -7    5.47    4.31
  -3   0  -5 2713.01   11.17
  -2 -23  -2  129.27   12.99
  -2 -20  -4    5.51   10.96
  -2 -14  -6   75.27    9.51
  -2  -6  -6   24.79    4.26
  -1 -22  -1  422.38   16.04
  -1 -19  -3    7.20    9.84
  -1 -12  -5  573.77   11.93
  -1 -11  -5  501.08   11.04
  -1 -10  -5  428.26    9.59
  -1  -9  -5  784.32   10.93
  -1  -8  -5   27.75    4.63
  -1  -4  -4 2203.10   12.20
   0 -19  -1   75.53   10.00
   0 -17  -2   91.37    9.19
   0 -14  -3  255.83    9.56
   1 -14  -1   92.13    6.74
   1  -7  -1 1110.45    8.66
  -9 -11 -11   16.30   10.97
  -7 -15 -10   12.81   11.62
  -7 -14 -10  111.26   12.99
  -6 -17  -9   19.47   10.34
  -6 -11 -10  159.63   10.74
  -6 -10 -10   12.65    9.31
  -5 -18  -8   11.70    9.72
  -5 -15  -9    6.14    9.89
  -5 -14  -9   -7.95   10.65
  -5  -6  -9    4.72    6.29
  -5   0  -7  141.61    3.98
  -4 -21  -6  110.70   12.97
  -4 -19  -7   61.64   10.93
  -4 -16  -8   10.62   10.91
  -4 -15  -8   23.79    9.27
  -4  -5  -8  122.94    6.09
  -4  -2  -7  391.73    6.25
  -3 -21  -5  106.80   13.64
  -3 -19  -6    7.55   10.99
  -3 -16  -7   -1.18   10.02
  -3  -5  -7  311.49    7.03
  -3  -2  -6 1320.44    9.84
  -2 -22  -3   42.15   11.73
  -2 -19  -5   23.75    9.88
  -2 -16  -6   68.19   10.61
  -2 -15  -6  184.22   10.31
  -2  -5  -6 1975.05   14.13
  -1 -21  -2   52.07   10.87
  -1 -20  -3    2.41   10.97
  -1 -18  -4  396.57   14.90
  -1 -14  -5   36.30    8.45
   0 -18  -2   24.88    8.42
   0 -16  -3   17.24    8.25
   1 -15  -1  501.28   10.96
   1  -6  -1 3130.61   13.09
   2 -10   1  246.77    5.10
  -9 -13 -11   16.91   10.08
  -9 -12 -11   29.78   11.48
  -8 -11 -11   67.92   10.94
  -8 -10 -11  294.01   12.91
  -8  -9 -11   86.57   10.23
  -7 -16 -10  118.13   13.68
  -6 -14 -10   19.47    9.86
  -6 -13 -10  135.83   12.14
  -6 -12 -10    8.30    9.08
  -6  -9 -10  122.10    9.88
  -6  -7 -10  218.34   10.09
  -6  -3  -9   72.25    5.83
  -5 -19  -8   16.48    8.92
  -5  -5  -9   83.77    7.15
  -5  -2  -8   78.71    4.62
  -4 -20  -7  131.56   12.01
  -4 -17  -8   64.20   10.43
  -4 -11  -9  108.28    8.68
  -3 -22  -5   18.55   11.64
  -3 -20  -6  172.15   13.36
  -3 -13  -8   10.89    8.19
  -3 -12  -8  232.97   10.79
  -3 -11  -8    5.88    8.10
  -3  -4  -7    1.56    3.50
  -2 -23  -3   31.06   11.47
  -2 -12  -7  417.12   11.41
  -2 -10  -7  809.26   13.36
  -2  -2  -5 2675.08   12.61
  -1 -22  -2   41.71   11.38
  -1 -16  -5   88.77   10.00
  -1 -15  -5  225.76   10.09
  -1  -6  -5 1011.39   10.11
  -1  -3  -4  215.27    3.91
   0 -19  -2   -7.49    8.73
   0 -13  -4  582.07   11.42
   0 -12  -4  399.90    9.86
   0 -11  -4   19.30    5.64
   0 -10  -4  509.33    9.13
   0  -9  -4 1027.91   11.34
   0  -5  -3  274.60    4.63
   1 -12  -2  207.39    7.01
   1 -11  -2  385.75    7.76
   1 -10  -2   14.30    3.70
  -8 -14 -11  204.10   14.05
  -8  -8 -11  190.77   11.08
  -7 -12 -11   28.68   11.07
  -7 -10 -11   27.48   10.67
  -6 -16 -10   33.19   11.77
  -6 -15 -10   69.02   10.89
  -5 -18  -9   10.04    9.09
  -5 -17  -9    1.21    9.22
  -5 -12 -10   40.47   10.34
  -5 -11 -10   86.08   10.25
  -4 -18  -8    5.87   10.22
  -4 -14  -9   30.77   10.14
  -4 -12  -9   27.15    8.41
  -4 -10  -9   13.43    7.16
  -4  -9  -9   14.79    7.40
  -4  -4  -8  113.45    5.18
  -3 -21  -6   36.57   12.87
  -3 -19  -7   71.11   11.18
  -3 -18  -7   11.24    9.82
  -3 -15  -8   -1.88    9.73
  -3 -14  -8   39.64    9.89
  -3  -8  -8   77.02    7.07
  -3  -7  -8   88.98    6.16
  -2 -18  -6    6.63   10.70
  -2 -14  -7  259.36   11.45
  -2 -13  -7  271.67   11.28
  -2  -9  -7  476.18   10.79
  -2  -4  -6  321.64    6.11
  -1 -21  -3   10.31   10.82
  -1 -19  -4   32.55    9.68
  -1 -17  -5  421.66   13.90
  -1 -11  -6 1700.17   18.03
   0 -20  -2   -3.68   10.41
   0 -18  -3   98.51   10.48
   0  -8  -4  201.72    5.95
   1 -13  -2  237.58    7.91
   2 -14   1    9.12    4.63
   2  -8   1   54.02    2.81
  -7 -15 -11  163.00   14.27
  -7  -9 -11  264.63   11.72
  -7  -8 -11   -7.38    8.09
  -6 -17 -10  102.16   11.81
  -6  -2  -9   32.03    5.29
  -5 -15 -10  117.35   11.15
  -5 -14 -10   35.01   11.29
  -5 -13 -10  119.34   11.72
  -5  -9 -10  166.38    9.68
  -5  -4  -9    4.04    4.80
  -4 -19  -8   49.92   10.29
  -4 -16  -9   31.88   10.54
  -4 -15  -9   18.40    9.97
  -4  -7  -9   20.04    6.30
  -4  -1  -7  244.37    4.87
  -3 -20  -7    0.33   10.48
  -3 -17  -8    7.35    9.60
  -3 -16  -8  146.14   12.36
  -3  -3  -7  844.18    9.36
  -3  -1  -6  918.85    8.05
  -2 -23  -4  178.09   14.43
  -2 -21  -5    0.44   10.66
  -2 -19  -6   94.64   11.34
  -2 -16  -7  142.71   11.68
  -2 -15  -7  221.46   11.14
  -2  -7  -7  162.81    6.33
  -1 -23  -2  101.81   12.74
  -1 -20  -4  166.55   12.92
  -1 -18  -5   68.80   11.02
  -1 -15  -6  679.80   14.64
  -1 -10  -6  562.41   10.82
  -1  -9  -6  519.22   10.03
  -1  -5  -5  454.64    6.70
   0 -19  -3   39.49   10.48
   0 -16  -4  162.86   10.17
   0  -7  -4 1635.35   12.49
   1 -18  -1  229.91   10.24
   1 -15  -2  143.66    8.05
   1  -8  -2  341.34    5.92
   1  -5  -1 3548.77   12.58
  -9 -12 -12  130.05   13.03
  -7  -7 -11  246.06   10.77
  -6 -14 -11  257.32   14.14
  -6 -13 -11  185.72   12.93
  -6 -12 -11  258.94   13.07
  -6 -11 -11  377.63   14.13
  -6  -9 -11  348.23   13.04
  -5 -17 -10  124.28   11.53
  -4 -18  -9    4.17    9.36
  -4 -17  -9   37.08    9.97
  -4  -3  -8   15.01    3.64
  -4   1  -6  860.93    6.55
  -3 -21  -7   99.21   13.41
  -3 -18  -8   10.04   10.90
  -2 -22  -5  472.15   17.81
  -2  -6  -7 1119.71   12.05
  -1 -23  -3   22.67   12.19
  -1 -21  -4    8.46   10.95
  -1 -19  -5  184.70   13.02
  -1 -16  -6  174.34   11.49
  -1  -8  -6 1133.25   12.62
   0 -21  -2   48.62   10.79
   0 -12  -5  139.12    7.41
   0  -4  -3  304.97    4.40
   1 -17  -2  115.40    9.14
   1  -7  -2  641.77    7.12
  -8 -13 -12  155.24   12.99
  -8 -12 -12    2.43   11.05
  -8 -10 -12   36.52   10.19
  -7  -6 -11    3.81    7.02
  -6 -16 -11   92.06   12.80
  -6 -15 -11  168.66   14.24
  -6  -8 -11  263.17   10.83
  -6  -4 -10   31.84    5.90
  -5 -18 -10   31.38    9.91
  -5  -3  -9   75.88    5.21
  -5   1  -7  406.17    5.40
  -4 -19  -9   19.73    9.49
  -4 -14 -10  206.43   13.19
  -4 -13 -10   37.20    9.80
  -4 -12 -10  478.74   14.45
  -4 -10 -10  507.30   13.24
  -4  -5  -9   90.13    6.23
  -3 -19  -8    0.55    9.71
  -3 -15  -9   19.47   10.45
  -3 -14  -9  119.19   10.97
  -3 -13  -9   16.50    8.24
  -3 -12  -9   96.50    9.15
  -3 -11  -9    5.38    7.31
  -3 -10  -9  140.47    9.38
  -3  -5  -8    7.12    4.23
  -2 -19  -7   -5.64   10.66
  -2 -18  -7  111.26   11.19
  -2 -15  -8   31.83    9.26
  -2 -14  -8    8.33    9.25
  -2 -13  -8    7.14    8.70
  -2 -12  -8    6.34    8.03
  -2 -11  -8   17.01    7.86
  -2  -3  -6 1270.20   10.05
  -1 -20  -5   14.01   11.05
  -1 -18  -6  444.90   15.92
  -1 -17  -6  615.92   16.03
  -1  -7  -6 1494.13   13.24
  -1  -4  -5  233.59    4.73
   0 -20  -3   74.78   10.94
   0 -18  -4  142.41   11.34
   0 -15  -5  779.37   15.27
   0  -9  -5 1309.69   13.38
   0  -6  -4  892.65    8.87
   1 -18  -2   13.92    8.65
   1 -14  -3   80.56    7.22
   1 -13  -3  206.57    8.20
   1 -12  -3    4.71    5.41
   1 -11  -3   36.48    4.66
   1 -10  -3  222.78    6.41
   2 -15   0  583.42   10.65
  -7 -14 -12  158.85   13.25
  -7 -13 -12  124.02   12.49
  -7 -12 -12  224.26   14.03
  -7 -10 -12  167.61   12.27
  -6  -7 -11  378.71   11.38
  -5 -15 -11    4.68    9.64
  -5 -14 -11  245.81   13.55
  -5 -12 -11  398.99   14.50
  -5 -11 -11   33.37    9.90
  -5 -10 -11  464.50   13.76
  -5  -5 -10  174.48    7.53
  -4 -17 -10   32.04    9.99
  -4 -16 -10  299.97   13.54
  -4 -15 -10   58.86    9.71
  -4  -9 -10  116.24    8.79
  -4  -8 -10  478.88   11.92
  -4  -2  -8  144.84    5.09
  -3 -20  -8    1.69   10.29
  -3 -17  -9    8.70    9.56
  -3 -16  -9  147.25   11.78
  -3  -2  -7  429.83    6.40
  -2 -22  -6   37.20   13.04
  -2 -20  -7   38.22   11.26
  -2 -17  -8  149.65   11.70
  -2 -16  -8    7.56    9.81
  -2  -1  -5    3.29    1.75
  -1 -23  -4   46.82   11.87
  -1 -21  -5   56.36   11.37
  -1 -19  -6  143.19   12.67
  -1 -14  -7   11.72    8.58
  -1 -13  -7   30.70    8.70
  -1  -6  -6  964.47   10.56
  -1  -2  -4 4425.73   14.53
   0 -21  -3   89.01   11.26
   0 -19  -4  330.93   13.88
   0 -17  -5  986.56   18.25
   1 -19  -2  104.96    9.98
   1 -16  -3    7.21    7.37
   1  -9  -3  664.18    9.00
   2 -16   0    3.42    5.34
  -7  -9 -12  239.57   12.01
  -6 -14 -12  136.52   12.13
  -6 -13 -12  126.69   11.59
  -6 -12 -12  273.88   14.30
  -6 -11 -12  105.21   11.99
  -6  -6 -11  273.18    9.89
  -5 -17 -11   13.65   10.42
  -5  -9 -11   96.57    9.57
  -5  -8 -11  236.32   10.66
  -5  -2  -9   44.11    4.59
  -4 -18 -10  262.90   12.80
  -4  -4  -9   88.72    5.69
  -4   0  -7  840.18    7.61
  -3 -19  -9   17.90   11.32
  -2 -21  -7  113.91   13.51
  -2 -18  -8   -1.30   10.71
  -2  -7  -8  125.76    6.71
  -1 -22  -5   99.22   12.53
  -1 -20  -6   58.00   11.31
  -1 -17  -7  230.81   12.88
  -1 -16  -7  163.88   11.70
  -1  -9  -7  161.86    7.75
   0 -22  -3   12.81   11.28
   0 -20  -4    6.99   10.23
   0 -18  -5  136.15   12.19
   0  -5  -4  522.72    6.59
   1 -17  -3   -7.88    7.80
   1  -8  -3   98.39    4.41
   2 -15  -1  140.53    7.60
   2 -14  -1  152.43    6.75
   2 -13  -1   48.22    5.09
   2  -8   0   56.18    2.64
  -8 -13 -13   17.60   10.85
  -8 -12 -13  106.57   12.79
  -8 -11 -13   36.88   12.58
  -7  -7 -12  190.03   10.33
  -6 -15 -12   21.60   11.74
  -6 -10 -12  180.93   12.11
  -6  -9 -12   50.81    9.48
  -5   0  -8   98.86    3.91
  -4 -15 -11   97.37   12.26
  -4 -14 -11   18.77   10.68
  -4 -13 -11  271.82   13.66
  -4 -12 -11  -13.26    9.69
  -4 -11 -11  349.36   12.19
  -4  -6 -10  473.62   10.48
  -3 -20  -9   39.39   10.80
  -3 -16 -10   29.18    9.53
  -3 -15 -10   68.06   11.39
  -3 -13 -10  181.24   11.94
  -3 -12 -10  186.82   11.20
  -3 -10 -10   80.75    8.41
  -3  -6  -9  323.68    8.67
  -3   0  -6 3539.40   13.63
  -2 -19  -8   25.74   11.65
  -2 -15  -9   73.70   10.79
  -2 -14  -9   67.07   10.26
  -2 -13  -9   13.19    9.06
  -2 -12  -9   75.19    9.13
  -2 -11  -9   69.17    8.48
  -2  -4  -7  381.62    6.72
  -2  -2  -6   11.82    2.30
  -1 -23  -5  120.91   13.62
  -1 -21  -6  285.68   14.79
  -1 -18  -7  147.15   12.56
  -1  -8  -7   51.32    5.37
  -1  -5  -6 3128.38   17.14
  -1  -3  -5  802.52    7.41
   0 -21  -4   29.83   10.86
   0 -19  -5  462.60   15.44
   0 -16  -6  505.02   13.68
   0 -14  -6  225.88   10.70
   0 -11  -6   14.48    6.72
   0 -10  -6  537.66   10.75
   0  -7  -5 2190.13   15.21
   1 -19  -3  121.74   10.93
   1 -18  -3   83.33    9.33
   1 -16  -4   19.30    8.44
   1 -13  -4  904.35   13.81
   1 -11  -4 1267.45   14.03
   2 -16  -1  331.53    9.46
  -7 -13 -13   48.91   11.40
  -7 -12 -13   57.40   12.06
  -7 -11 -13  103.51   12.38
  -6  -8 -12  104.08    9.70
  -5 -15 -12  164.49   13.46
  -5 -14 -12   15.00   11.43
  -5 -13 -12  273.18   13.50
  -5 -12 -12   34.18   10.80
  -5 -11 -12  303.65   13.90
  -4 -16 -11   44.42   10.62
  -4 -10 -11   86.41    9.51
  -4  -9 -11  402.08   12.09
  -4  -3  -9  149.92    5.50
  -3 -18 -10   53.02   10.45
  -3 -17 -10  104.66   11.28
  -3  -3  -8   46.64    3.79
  -2 -21  -8   -1.01   11.28
  -2 -20  -8    4.87   10.47
  -2 -17  -9    7.09   10.56
  -2 -16  -9   46.89   10.21
  -2 -10  -9   69.57    8.48
  -2  -6  -8   58.26    5.63
  -1 -22  -6   18.10   12.14
  -1 -20  -7    6.23   11.93
  -1 -19  -7   64.33   11.04
  -1 -16  -8    9.20    8.83
  -1 -15  -8   26.56    9.66
  -1 -13  -8    7.23    8.33
  -1 -12  -8   20.89    8.18
  -1  -7  -7  489.12    8.87
   0 -22  -4  145.71   12.62
   0 -20  -5  229.79   13.90
   0 -18  -6  148.32   12.59
   0 -17  -6   11.59    9.48
   0  -9  -6  588.71   10.27
   0  -6  -5  348.92    6.32
   1 -20  -3    4.13    9.51
   1 -17  -4  357.27   12.18
   1 -10  -4    4.70    4.53
   1  -9  -4 2309.53   16.47
  -7 -10 -13  133.07   11.85
  -7  -9 -13  135.93   11.86
  -6 -14 -13   30.23   11.68
  -6  -7 -12   74.79    8.31
  -6  -4 -11  289.30    8.85
  -5 -16 -12   20.47    9.74
  -5 -10 -12   -0.29    9.54
  -5  -9 -12  475.61   13.53
  -5  -3 -10  210.07    6.76
  -5  -1  -9  170.34    5.49
  -4  -8 -11   62.66    8.04
  -4  -5 -10   21.57    5.99
  -4  -1  -8    2.16    2.60
  -3 -19 -10  116.15   10.73
  -3  -1  -7 2930.19   14.37
  -2 -19  -9   28.53   10.85
  -2  -8  -9   38.56    6.92
  -1 -21  -7   62.44   11.21
  -1 -18  -8   -9.56    9.52
  -1 -17  -8   39.81   11.20
  -1  -9  -8   29.67    6.90
  -1  -4  -6  177.77    4.69
   0 -23  -4    2.50   11.95
   0 -21  -5  305.92   15.35
   0 -19  -6   61.60   12.12
   0 -14  -7   52.56    9.39
   0  -4  -4    2.38    2.17
   1 -19  -4  504.02   15.31
   1 -18  -4    8.89    9.14
   2 -15  -2   64.63    6.77
   2 -13  -2    8.09    5.14
   2 -12  -2  233.15    6.71
   2 -11  -2  191.07    5.91
  -7  -8 -13  157.95   10.54
  -6 -12 -13   61.35   11.29
  -6 -11 -13  170.69   12.35
  -6 -10 -13   30.45   10.06
  -5  -8 -12   56.95    8.67
  -4 -14 -12  234.43   13.68
  -4 -13 -12  116.58   11.74
  -4 -12 -12  258.85   13.56
  -3 -16 -11  184.65   12.10
  -3 -14 -11  270.99   13.91
  -3 -13 -11  582.89   15.80
  -3 -12 -11  236.77   12.05
  -2 -20  -9   50.04   11.13
  -2 -15 -10  422.48   15.02
  -2 -14 -10  222.61   12.24
  -2 -13 -10  487.59   14.20
  -2 -12 -10   59.62    9.53
  -2 -11 -10  540.55   13.05
  -2  -3  -7 1058.43    9.72
  -1 -22  -7   18.54   11.95
  -1 -19  -8    0.66   10.59
  -1  -8  -8   45.96    6.28
   0 -22  -5   61.86   11.90
   0 -20  -6   25.05   11.76
   0 -17  -7  143.83   11.65
   0 -16  -7  102.30   10.47
   0 -15  -7  124.99   10.26
   1 -20  -4   32.74   10.48
   1 -17  -5   75.44    9.45
   1 -16  -5  397.71   12.49
   1 -12  -5  595.25   11.60
   1 -11  -5  101.56    6.92
   1  -8  -4  433.39    7.37
   1  -6  -3  673.57    7.26
   2 -18  -2   51.87    8.50
   2 -10  -2  166.29    5.14
   2  -8  -1  107.94    3.40
  -7 -13 -14   -3.90    9.41
  -7 -12 -14    3.57   10.64
  -6  -5 -12  143.57    8.87
  -5 -15 -13   47.86   11.62
  -5 -14 -13   40.45   12.14
  -5 -13 -13    6.86   10.51
  -5 -12 -13  162.16   13.32
  -5  -7 -12  571.94   13.05
  -4 -17 -12   76.23   10.50
  -4 -16 -12   82.39   10.56
  -4 -11 -12  378.26   13.73
  -4 -10 -12  136.52   10.53
  -4  -4 -10  559.38   10.00
  -4  -2  -9   17.41    3.60
  -3 -17 -11  309.44   13.62
  -3  -6 -10  174.93    7.86
  -3  -4  -9  237.73    6.58
  -2 -17 -10  410.10   14.39
  -1 -21  -8   -7.70   12.60
  -1 -20  -8   20.62   11.60
  -1 -17  -9  144.89   12.79
  -1 -16  -9    0.26   10.53
  -1 -15  -9  395.27   13.79
  -1 -13  -9  300.11   12.09
  -1  -5  -7    9.97    3.83
   0 -23  -5  229.43   15.07
   0 -21  -6   56.95   12.74
   0 -19  -7  116.84   11.22
   0 -18  -7   47.52   10.55
   0 -10  -7  418.97   10.30
   0  -7  -6   94.59    5.25
   0  -5  -5 4691.68   19.64
   1 -21  -4  137.25   12.56
   1 -18  -5  247.63   12.69
   1 -10  -5 1400.17   14.60
   2 -14  -3  143.02    7.78
   2 -13  -3  377.69    9.09
   2 -12  -3    3.71    5.62
   2  -9  -2   18.64    3.77
  -7 -11 -14   13.80   10.53
  -7 -10 -14    7.49   10.35
  -6  -8 -13    5.25    8.27
  -5 -10 -13   97.03   10.85
  -5  -6 -12   57.96    7.82
  -5  -4 -11 1125.05   14.19
  -5  -2 -10   35.80    4.41
  -4  -9 -12  131.74    9.91
  -4   1  -7  232.83    4.00
  -3  -8 -11  914.03   14.84
  -2 -19 -10  267.13   13.80
  -2  -6  -9  169.86    7.34
  -2  -4  -8   -1.62    3.60
  -2  -1  -6 2535.53   12.20
  -1 -19  -9  235.26   14.43
  -1 -18  -9   12.01   11.15
   0 -22  -6  219.98   14.14
   0 -20  -7    6.00   10.09
   0 -16  -8   31.08    9.09
   0 -14  -8  100.01    9.77
   0 -13  -8  160.46   10.04
   0  -9  -7  286.42    7.47
   1 -20  -5  354.84   15.07
   1 -19  -5   77.60   11.02
   1 -15  -6  324.74   11.49
   1 -12  -6  566.69   11.52
   1  -9  -5   43.10    4.40
   1  -7  -4 1141.77   10.29
   2 -18  -3   79.88    8.75
   2 -17  -3   19.79    7.54
   2 -11  -3  242.52    6.75
   3 -12   1  110.77    4.66
  -6 -13 -14  -16.23   10.51
  -6 -12 -14   31.68   10.50
  -6  -7 -13  192.97   10.83
  -5  -9 -13    3.29    9.14
  -4 -16 -13   51.39   10.25
  -4 -14 -13   59.19   10.95
  -4 -13 -13   18.05   10.05
  -4  -8 -12  275.37   10.85
  -4  -5 -11  562.91   11.03
  -4  -3 -10    7.79    4.57
  -4   0  -8   26.11    2.92
  -3 -17 -12   24.17   10.70
  -3 -16 -12  162.77   12.43
  -3 -15 -12   26.23   10.60
  -3 -14 -12   56.94   10.64
  -3 -13 -12  145.81   12.38
  -3 -12 -12  128.88   11.33
  -2 -17 -11    4.90   10.05
  -2 -16 -11  189.10   11.85
  -2 -15 -11   29.54   11.55
  -2 -14 -11  166.57   12.36
  -2 -13 -11   44.00    9.94
  -2 -12 -11  475.09   14.24
  -2  -2  -7 1036.07    9.10
  -1 -15 -10    6.30    8.85
  -1 -14 -10  546.00   14.79
  -1  -6  -8    9.37    4.40
  -1  -3  -6 1092.05    9.30
   0 -23  -6   28.76   11.29
   0 -21  -7  158.55   13.14
   0 -18  -8   41.48   11.04
   0 -17  -8   11.20    9.99
   0 -12  -8  114.89    8.35
   0  -8  -7   66.60    5.97
   0  -6  -6 2427.48   15.77
   0  -3  -4  557.68    5.79
   1 -21  -5    6.89   10.43
   1 -18  -6  142.51   11.59
   1 -17  -6  276.82   12.42
   1 -11  -6  206.56    8.57
   1  -8  -5 3195.14   18.87
   1  -5  -3  578.77    6.29
   1  -4  -2 2478.61   10.51
   2 -19  -3  283.65   11.92
   2 -10  -3  651.30    9.26
   2  -8  -2   14.98    2.56
  -6  -9 -14    7.60    9.47
  -6  -6 -13    7.06    7.59
  -5 -14 -14  -17.75   11.40
  -5 -13 -14   10.02   10.93
  -5  -8 -13   74.29    9.27
  -5  -3 -11  227.56    7.38
  -5   0  -9   80.84    3.78
  -4 -12 -13   33.65    9.84
  -4 -11 -13   57.19   10.11
  -4  -7 -12  141.16    8.80
  -3 -11 -12   58.04    8.89
  -3 -10 -12  178.84   10.79
  -2 -19 -11   36.42    9.40
  -2 -18 -11  185.94   12.37
  -2 -11 -11    5.46    8.95
  -1 -18 -10  107.35   12.51
  -1 -17 -10    9.19   10.45
  -1 -13 -10    3.61    8.39
  -1 -12 -10  526.89   14.22
   0 -22  -7   67.38   12.43
   0 -20  -8   37.17   11.66
   0 -19  -8  162.42   12.68
   0  -7  -7  342.17    7.78
   0  -4  -5 1700.54   11.24
   1 -22  -5  197.03   13.56
   1 -20  -6   27.69   11.23
   1 -19  -6  563.28   16.98
   1 -15  -7   26.37    7.95
   1 -14  -7  295.51   11.70
   1 -10  -6  894.43   12.65
   2 -17  -4   -4.96    7.55
   2 -13  -4    3.24    5.99
   2 -12  -4  608.80   10.82
   2  -9  -3  863.36   10.02
   3 -13   0   22.73    4.05
  -7 -12 -15   -2.18    9.77
  -7 -11 -15   10.36   11.20
  -6  -8 -14   74.26    9.84
  -5  -7 -13   17.55    8.09
  -4 -10 -13   58.89   10.35
  -4  -9 -13   52.64    8.92
  -4  -1  -9  600.01    7.95
  -3  -9 -12   23.06    8.66
  -3  -4 -10    5.66    4.96
  -3   0  -7  734.86    6.90
  -2 -15 -12  104.20   12.10
  -2  -9 -11   60.62    8.41
  -1 -20 -10  260.44   14.71
  -1 -19 -10    7.41   10.08
  -1 -10 -10  569.59   13.26
  -1  -7  -9  633.34   11.12
  -1  -5  -8  245.12    6.66
   0 -21  -8   12.28   11.94
   0 -18  -9  193.70   12.21
   0 -17  -9    8.08   10.48
   0 -16  -9  151.88   11.92
   0 -15  -9    9.06    9.58
   0 -13  -9   20.11    8.62
   0  -9  -8  129.04    7.80
   0  -5  -6   17.52    3.67
   1 -21  -6  169.85   13.65
   1 -18  -7   87.62   11.63
   1 -17  -7   32.35   10.02
   1 -16  -7   41.57    8.71
   1 -13  -7   18.29    7.64
   1  -9  -6  689.89   10.87
   1  -7  -5   -3.73    3.65
   2 -19  -4    0.97    9.20
   2 -11  -4    4.47    4.99
   3 -14  -1   46.83    5.86
   3 -13  -1  270.74    7.50
   3 -10   1   46.43    2.96
  -6 -13 -15   -2.77   10.88
  -6 -12 -15   67.02   11.26
  -5  -9 -14    8.88    9.57
  -5  -6 -13   79.00    8.34
  -4 -15 -14   -9.01   10.98
  -4 -14 -14   36.25   11.52
  -4 -13 -14    4.48    9.81
  -4  -8 -13   -1.18    7.37
  -3 -16 -13   -7.10    9.26
  -3 -15 -13   62.26    9.40
  -3 -14 -13    1.91    9.88
  -3 -13 -13  187.43   12.13
  -3 -12 -13    2.96   10.16
  -3  -8 -12  130.64    9.00
  -3  -2  -9  737.05    9.26
  -2 -18 -12    7.97    8.79
  -2 -17 -12  274.07   14.36
  -2 -16 -12   38.42    9.03
  -2 -14 -12   56.16    9.93
  -2 -13 -12  425.66   15.10
  -2  -6 -10  215.39    8.05
  -2  -4  -9  252.33    6.93
  -1 -18 -11  148.54   12.95
  -1 -17 -11  262.15   13.51
  -1 -16 -11  151.91   12.27
  -1 -15 -11  428.65   15.78
  -1 -14 -11  108.27   11.28
  -1 -13 -11  309.31   12.16
   0 -20  -9  128.08   13.61
   0 -19  -9   18.63   11.46
   0  -8  -8  113.92    7.10
   0  -6  -7  978.33   11.05
   1 -22  -6   65.24   12.88
   1 -20  -7  178.93   13.92
   1 -19  -7   42.43   11.32
   1 -11  -7  245.64    9.54
   1  -8  -6  210.01    6.53
   2 -18  -5  262.75   11.91
   2 -17  -5  157.23   10.17
   2 -16  -5  193.00   10.16
   2 -12  -5  708.17   12.52
   2 -10  -4 1143.14   12.41
   2  -7  -2   93.00    3.33
  -6 -11 -15   53.61   10.25
  -6 -10 -15   47.39   11.09
  -6  -7 -14   -0.40    7.69
  -5 -13 -15   82.88   10.84
  -5  -8 -14   15.15    9.06
  -5  -2 -11  605.23    9.67
  -4 -11 -14   16.39   10.35
  -3 -11 -13  133.33   11.09
  -3 -10 -13   16.64    9.21
  -3  -5 -11  644.90   11.57
  -2 -11 -12  347.18   12.95
  -2 -10 -12  124.76    9.25
  -1 -19 -11  318.83   15.19
  -1 -12 -11  388.57   13.39
  -1  -6  -9    9.16    5.30
  -1  -3  -7   -0.73    2.63
   0 -21  -9   -0.07   12.15
   0 -17 -10  159.75   12.03
   0 -16 -10  185.98   13.27
   0 -15 -10  365.42   14.18
   0 -14 -10  211.72   12.16
   1 -23  -6   96.24   13.25
   1 -21  -7    0.90   12.19
   1 -18  -8   22.83   10.93
   1 -17  -8   17.08   10.18
   1 -16  -8   52.73    9.91
   1 -15  -8   -9.10    8.89
   1 -14  -8  231.54   11.08
   1 -13  -8   22.15    8.10
   1 -10  -7  297.09    9.39
   1  -5  -4 1325.36    9.90
   2 -20  -5  184.45   12.29
   2 -19  -5  457.76   14.52
   2 -11  -5    8.74    5.73
   2  -9  -4  315.05    7.04
   3 -16  -2   56.50    6.79
   3 -15  -2   26.17    5.66
   3 -14  -2   96.56    6.23
   3 -13  -2   15.63    5.42
  -6  -9 -15   45.38    9.78
  -5 -12 -15   55.71   11.24
  -5  -3 -12  507.35   10.57
  -4 -10 -14   15.22    9.97
  -4  -7 -13   28.09    8.10
  -4  -3 -11  343.80    8.26
  -3 -16 -14   -5.82   10.43
  -3 -15 -14   11.61    9.56
  -3 -14 -14   15.15    9.90
  -3  -9 -13   75.20    9.36
  -3  -3 -10  637.16    9.71
  -2 -17 -13    0.91    9.26
  -2 -16 -13   29.51   10.38
  -2 -15 -13   -6.00    9.11
  -2 -14 -13   36.17   11.11
  -2  -9 -12  503.77   13.28
  -2  -5 -10  458.57    9.70
  -2  -1  -7 2002.34   11.71
  -2   0  -6  137.17    3.33
  -1 -10 -11  322.66   11.56
  -1  -1  -5  253.51    3.80
   0 -20 -10  181.06   13.68
   0 -19 -10  215.84   14.34
   0 -18 -10  173.69   13.53
   0 -13 -10  276.13   12.33
   0 -12 -10  143.09   10.48
   0  -3  -5 3191.08   14.28
   1 -22  -7   -8.83   11.06
   1 -20  -8   19.72   10.57
   1 -19  -8   39.25   11.78
   1  -9  -7   37.10    6.06
   1  -7  -6  571.08    8.90
   1  -6  -5  968.44    9.53
   1  -4  -3  143.11    3.25
   2 -19  -6  183.77   12.67
   2 -18  -6  125.21   11.14
   2 -17  -6   97.80   10.22
   2 -16  -6   55.25    8.92
   2 -15  -6  183.07   10.16
   2 -14  -6  444.40   11.94
   2 -10  -5  875.52   11.86
   3 -15  -3   -6.25    6.88
   3 -12  -2  101.18    5.84
  -6 -12 -16   -4.90   10.43
  -5 -10 -15   -3.52   10.55
  -5  -7 -14   -0.91    8.07
  -4 -14 -15   24.41   11.16
  -4 -13 -15   46.06   11.94
  -4  -9 -14   -2.84    9.27
  -4  -6 -13    6.89    7.11
  -4  -4 -12  425.88   10.54
  -4   0  -9   11.27    2.93
  -4   1  -8    2.06    2.29
  -3 -13 -14   53.30   11.08
  -3 -12 -14   26.75    9.78
  -3  -8 -13    3.40    7.92
  -3  -4 -11  654.20   10.94
  -2 -13 -13   69.09    9.88
  -2  -8 -12   48.63    7.35
  -2  -6 -11  754.82   12.74
  -2  -3  -9  212.20    5.86
  -1 -18 -12   73.85   11.47
  -1 -17 -12   51.54    9.99
  -1 -16 -12   35.81    9.00
  -1 -15 -12   13.22    9.29
  -1 -14 -12  236.95   13.51
  -1 -13 -12  120.12   11.54
  -1  -9 -11 1119.49   16.52
  -1  -7 -10   84.87    7.38
  -1  -5  -9  640.00    9.84
   0 -11 -10  289.45   11.43
   0  -2  -4  746.35    6.09
   1 -22  -8   -7.10   11.78
   1 -21  -8   -0.58   11.00
   1 -18  -9  106.94   12.70
   1 -17  -9   -2.08   10.69
   1 -16  -9  115.26   11.40
   1 -15  -9   53.65   10.43
   1 -10  -8   63.52    7.23
   1  -8  -7 1016.66   12.63
   2 -20  -6  337.45   14.43
   2 -12  -6   17.96    6.65
   2  -8  -4 2503.83   16.13
   2  -7  -3  353.94    5.86
   3 -17  -3    4.56    7.05
   3 -14  -3  335.88    9.11
   3 -13  -3   13.75    6.06
   3 -11  -2   32.52    4.59
   3 -10  -1  734.59    8.46
  -6 -11 -16  128.96   12.77
  -6 -10 -16   16.83   10.62
  -5  -9 -15   17.61    9.10
  -5  -6 -14   26.53    7.95
  -4 -12 -15   49.44   10.89
  -4  -8 -14   10.02    8.70
  -3 -11 -14   27.81   10.26
  -3  -1  -9   12.52    3.49
  -2 -11 -13    8.83    8.43
  -2  -4 -10  285.73    7.72
  -1 -12 -12   65.31    9.15
  -1 -11 -12   47.20    9.50
  -1  -6 -10  595.74   10.64
   0 -19 -11  242.60   15.04
   0 -18 -11  156.99   13.81
   0 -17 -11  109.63   11.32
   0 -16 -11  107.08   10.99
   0 -15 -11  178.72   11.95
   0 -13 -11  305.95   12.96
   0 -10 -10  311.61   10.24
   1 -20  -9  209.46   14.35
   1 -19  -9   51.34   11.23
   1 -13  -9  217.03   11.21
   1 -12  -9   58.81    8.77
   2 -21  -6  113.50   13.01
   2 -19  -7   66.97   11.13
   2 -18  -7   18.61   10.43
   2 -16  -7   68.23    9.47
   2 -14  -7    4.66    7.90
   2 -13  -7   -4.27    6.59
   2 -11  -6  293.83    9.05
   2  -9  -5  688.89    9.95
   2  -6  -2  381.78    5.24
   3 -18  -4  260.05   11.48
   3 -17  -4   59.77    7.79
   3 -16  -4  159.93    8.96
   3 -12  -3  532.97    9.54
  -5 -12 -16  137.97   12.58
  -5 -11 -16   94.26   11.27
  -5  -8 -15    4.08    9.30
  -4  -7 -14   -0.41    8.07
  -4  -5 -13    0.63    6.78
  -4  -2 -11   60.95    5.02
  -3 -15 -15    8.46   10.40
  -3 -14 -15   87.77   12.44
  -3 -13 -15    7.30   10.99
  -3  -9 -14  175.36   11.43
  -3  -7 -13   85.54    8.72
  -3  -2 -10  137.16    5.20
  -3   0  -8  566.96    6.63
  -2 -16 -14   -7.13    8.82
  -2 -15 -14    5.60    9.82
  -2 -14 -14   -9.92   10.54
  -2 -13 -14    6.22   10.30
  -2  -9 -13   39.32    8.54
  -2  -7 -12  608.01   12.90
  -1 -17 -13    5.67    8.59
  -1 -16 -13    0.13    9.73
  -1 -15 -13    8.17    9.87
  -1 -14 -13  -11.90    9.90
   0 -12 -11   62.69    9.94
   0 -11 -11  139.19    9.48
   0  -7  -9   32.34    6.20
   1 -21  -9   46.86   11.29
   1 -18 -10   72.95   11.25
   1 -17 -10  179.11   13.46
   1 -16 -10   98.13   11.86
   1 -15 -10  519.54   15.50
   1 -11  -9   31.51    8.17
   1  -9  -8   14.76    6.00
   1  -6  -6 1810.89   14.00
   1  -5  -5   -0.93    2.71
   1  -4  -4  745.31    7.16
   2 -21  -7   -3.45   11.04
   2 -20  -7   24.32   11.13
   3 -14  -4  410.92   10.36
   3 -11  -3  146.14    5.73
   3  -8   1   96.99    2.84
  -5  -7 -15   37.27    8.77
  -5  -5 -14   16.56    7.19
  -4 -13 -16    8.89   11.22
  -4  -3 -12  368.64    9.08
  -3 -12 -15   58.51   11.04
  -3  -8 -14    7.20    9.25
  -3  -6 -13   31.90    7.17
  -3  -3 -11  461.41    9.06
  -3   1  -7 2971.47   12.43
  -2 -12 -14  -14.63   10.33
  -2 -11 -14    0.94    8.80
  -2  -2  -9    3.92    3.40
  -1 -13 -13   -7.01   10.23
  -1 -12 -13   34.00   10.18
  -1  -9 -12   66.38    8.79
  -1  -4  -9   71.38    4.84
   0 -19 -12    1.22   11.43
   0 -18 -12   88.19   11.24
   0 -17 -12    6.26    9.78
   0 -16 -12   52.13   11.20
   0 -15 -12   -9.74   10.02
   0 -14 -12   75.08   11.35
   0 -10 -11  250.03   10.99
   0  -5  -8   80.02    5.02
   0  -3  -6 1229.13    9.91
   1 -20 -10   26.21   11.75
   1 -19 -10  321.15   15.71
   1 -14 -10  220.23   11.43
   1 -13 -10  516.38   14.47
   2 -22  -7   15.31   11.59
   2 -20  -8  103.47   13.99
   2 -19  -8   65.07   11.70
   2 -17  -8  -10.80   10.42
   2 -16  -8   19.99    9.51
   2 -15  -8   34.17    9.32
   2 -14  -8  393.72   12.81
   2 -11  -7  314.49   10.00
   2  -9  -6  314.45    8.21
   2  -8  -5  223.92    6.37
   2  -7  -4   14.93    3.41
   2  -6  -3    1.56    2.26
   2  -5  -1  112.16    2.72
   3 -19  -5  682.02   16.53
   3 -18  -5   69.73    9.83
   3 -17  -5  301.70   11.46
   3 -16  -5   97.77    8.90
   3 -15  -5  785.38   14.36
   3 -12  -4  291.73    8.27
  -5  -9 -16   79.20   10.87
  -4 -12 -16  171.52   13.27
  -4 -11 -16   -0.10   10.30
  -4  -8 -15  137.28   10.82
  -4  -6 -14   19.59    7.29
  -3 -11 -15    4.31    9.55
  -3 -10 -15   92.40   10.54
  -3  -4 -12  521.10   10.77
  -2 -15 -15   79.86   11.57
  -2 -10 -14  -10.38    9.41
  -2  -8 -13  132.27    8.78
  -2  -3 -10  467.03    8.25
  -2  -1  -8   23.46    2.55
  -1 -16 -14   44.60    9.45
  -1 -11 -13   42.32    9.77
  -1  -8 -12  227.05   10.04
  -1  -5 -10   21.02    5.75
  -1  -1  -6 6167.82   19.01
   0 -13 -12   14.69   10.14
   0 -12 -12   16.54    9.69
   0  -9 -11  405.95   11.36
   1 -18 -11  193.19   12.77
   1 -17 -11   16.98   10.43
   1 -16 -11   66.44   10.79
   1 -12 -10  323.21   12.34
   1 -11 -10  300.02   10.82
   2 -22  -8   18.11   11.67
   2 -21  -8   10.45   12.51
   2 -13  -8   36.55    7.41
   2 -12  -8   54.69    8.09
   2 -10  -7   -4.83    6.43
   3 -18  -6   85.88   10.47
   3 -17  -6   32.81    9.26
   3 -16  -6  180.86   10.40
   3 -13  -5  656.66   12.33
   3 -11  -4    3.17    4.87
   3 -10  -3  342.94    7.05
   3  -9  -2    3.97    2.51
  -5 -11 -17   -0.71   10.52
  -5  -8 -16  340.91   13.98
  -4 -10 -16  146.65   12.63
  -4  -7 -15  313.63   12.40
  -4  -1 -11  799.91   10.50
  -4   0 -10 1780.55   13.09
  -3 -13 -16  218.34   14.30
  -3  -9 -15    3.82   10.32
  -2 -14 -15   68.22   10.34
  -2 -13 -15  214.74   13.53
  -2  -9 -14    3.19    8.81
  -2  -4 -11 1059.72   13.27
  -2   0  -7 2645.91   12.65
  -1 -15 -14   21.54    9.02
  -1 -14 -14   66.08   10.02
  -1 -13 -14   25.51   10.54
  -1 -10 -13   20.99    9.38
  -1  -6 -11  404.92   10.39
   0 -18 -13   21.08    9.59
   0 -17 -13    3.86   10.50
   0 -16 -13    1.47    9.38
   0 -15 -13   -9.70    8.98
   0 -11 -12   14.73    9.20
   0  -2  -5  616.47    6.22
   1 -20 -11  226.43   15.84
   1 -19 -11   30.49   10.87
   1 -15 -11   11.79    9.71
   1 -14 -11  683.34   17.00
   1 -10 -10  473.36   11.83
   1  -7  -8   21.21    5.50
   1  -6  -7  412.50    7.90
   1  -5  -6 1070.86   10.38
   1  -3  -3  870.17    6.54
   2 -20  -9    3.79   11.23
   2 -19  -9  455.82   16.92
   2 -18  -9   46.38   11.98
   2 -17  -9  172.03   12.47
   2 -15  -9  416.52   13.88
   2 -14  -9  123.39   10.37
   2  -8  -6 1763.95   15.32
   2  -7  -5 1232.72   11.76
   2  -5  -2  188.53    3.78
   3 -19  -6    9.03    9.61
   3 -15  -6   21.47    7.92
   3 -14  -6  555.49   12.90
   3 -12  -5  275.08    8.87
  -5 -10 -17  131.74   13.03
  -4 -12 -17   30.29   11.74
  -4  -5 -14   14.77    6.86
  -4  -2 -12  515.41    9.50
  -4   1  -9  607.50    7.04
  -3 -12 -16   51.57   11.45
  -3 -11 -16  302.94   14.55
  -3  -2 -11  533.33    9.10
  -3  -1 -10  173.49    5.28
  -2 -12 -15   54.04    9.85
  -2 -11 -15  206.87   12.77
  -1 -12 -14   81.74   11.62
  -1  -7 -12  110.42    8.56
  -1  -4 -10 1371.93   14.08
  -1  -3  -9  594.71    8.70
   0 -14 -13   38.31   10.14
   0 -13 -13   41.18   10.65
   0 -10 -12  186.95   10.70
   0  -5  -9    4.61    4.44
   0  -4  -8   38.06    4.29
   1 -18 -12    1.37   10.71
   1 -17 -12   41.42   10.26
   1 -12 -11  195.41   11.48
   1  -8  -9  916.21   13.75
   1  -4  -5 3164.56   15.37
   2 -21  -9  118.50   12.27
   2 -18 -10  193.76   13.68
   2 -17 -10   17.38   11.36
   2 -13  -9  923.76   16.91
   2 -12  -9  394.13   11.61
   2  -9  -7   99.02    6.94
   2  -6  -4 1282.04   10.56
   3 -18  -7    7.88    9.46
   3 -17  -7    0.40    9.35
   3 -16  -7    6.44    8.75
   3 -15  -7  217.02   11.20
   3 -11  -5  230.85    8.03
   3 -10  -4  263.08    6.87
   3  -9  -3    0.31    3.29
  -5  -9 -17   20.41   10.37
  -4 -11 -17  235.11   14.19
  -4  -8 -16  167.38   11.51
  -4  -6 -15  156.88    9.83
  -4  -3 -13    7.51    5.57
  -3 -10 -16   43.63   11.45
  -3  -8 -15  162.47   11.19
  -3  -6 -14   23.70    7.46
  -3  -3 -12   69.45    6.09
  -3   0  -9  612.32    7.32
  -2 -14 -16   81.72   11.39
  -2 -10 -15   82.87   11.21
  -2  -6 -13  137.12    8.53
  -2  -2 -10  214.66    6.31
  -1 -15 -15   84.96   10.87
  -1 -14 -15   62.00   11.44
  -1 -11 -14   45.73    9.68
  -1  -5 -11  803.48   12.30
  -1  -2  -8   13.78    2.86
  -1   0  -5  304.13    3.79
   0 -17 -14   43.20   10.15
   0 -16 -14   30.47   10.18
   0 -12 -13   -2.49   10.03
   1 -19 -12  149.33   13.28
   1 -16 -12    4.37    9.76
   1 -15 -12  220.91   13.02
   1 -14 -12    1.90   10.39
   1 -11 -11   -2.82    8.78
   1  -6  -8   69.18    5.24
   2 -20 -10  170.16   14.08
   2 -19 -10  103.97   12.46
   2 -16 -10  133.04   11.57
   2 -15 -10   60.64   10.60
   2 -14 -10  768.83   16.86
   2 -11  -9  725.40   14.24
   2  -8  -7  355.77    8.41
   2  -7  -6  501.79    8.51
   3 -20  -7   14.98   10.68
   3 -14  -7  121.27    9.13
   3 -12  -6   12.44    6.73
   3 -10  -5  465.45    9.50
   4 -14  -2   44.40    5.81
  -4 -10 -17    2.97   11.11
  -4  -4 -14   73.42    7.43
  -3  -9 -16  435.35   15.57
  -3  -7 -15   10.14    8.38
  -3   1  -8   29.93    2.50
  -2 -13 -16  108.66   11.51
  -2 -12 -16   73.17   11.75
  -2  -9 -15  159.16   11.44
  -2  -7 -14   13.62    7.94
  -2  -1  -9    6.79    2.86
  -2   1  -6 2391.41   10.25
  -1 -13 -15  149.66   13.10
  -1 -12 -15  123.85   11.09
  -1 -10 -14   38.37    8.74
  -1  -1  -7  217.40    4.33
   0 -15 -14  165.86   12.30
   0 -14 -14   19.01    9.15
   0 -11 -13   -4.59    8.19
   0  -2  -6 1014.05    8.51
   1 -18 -13    3.59   11.02
   1 -17 -13    7.47   11.17
   1 -12 -12    9.43    9.43
   1 -10 -11  174.41   10.05
   1  -7  -9  133.26    7.47
   1  -5  -7   16.42    3.33
   1  -4  -6  827.58    8.80
   1  -3  -4 2552.90   12.13
   2 -19 -11  135.88   14.20
   2 -18 -11   59.52   11.67
   2 -17 -11  178.99   12.77
   2 -16 -11    0.47   11.24
   2 -13 -10   54.37    9.74
   2  -9  -8   62.11    7.05
   2  -6  -5 1556.97   12.38
   2  -5  -3  306.92    4.91
   3 -21  -8   83.65   12.74
   3 -20  -8   10.92   11.20
   3 -19  -8  103.55   11.98
   3 -18  -8    3.73   10.55
   3 -17  -8  131.10   11.61
   3 -16  -8  148.59   11.22
   3 -15  -8  332.43   12.22
   3 -13  -7  179.26    8.86
   3  -9  -4  839.66   10.46
   4 -13  -2   28.12    4.88
  -4  -9 -17  290.96   13.81
  -4  -7 -16   -3.75    9.16
  -4  -5 -15  240.69   10.51
  -4   2  -8  134.31    3.34
  -3 -12 -17   67.35   11.00
  -3 -11 -17   93.38   11.65
  -3  -5 -14   70.72    7.58
  -2 -11 -16   94.94   11.30
  -2  -8 -15  100.58   10.92
  -2   0  -8   11.56    2.78
  -1 -11 -15   64.02   11.17
  -1  -9 -14   28.41    9.41
  -1  -7 -13   18.62    7.81
  -1  -4 -11  175.60    7.53
  -1  -3 -10    3.27    4.09
   0 -13 -14  135.72   10.87
   0 -12 -14  120.41   12.07
   0 -10 -13   59.78    8.87
   0  -8 -12  686.15   13.63
   0  -5 -10  312.94    8.57
   0  -4  -9  438.72    8.23
   1 -16 -13    4.36    8.66
   1 -15 -13   49.81   11.42
   1 -14 -13   22.77   10.95
   1 -11 -12  232.00   11.84
   1  -9 -11   35.18    8.25
   2 -20 -11  114.39   13.87
   2 -15 -11  529.27   16.63
   2 -14 -11  134.21   11.65
   2 -12 -10  604.83   13.85
   2 -11 -10   10.06    7.25
   3 -19  -9   92.29   13.16
   3 -18  -9   83.81   12.03
   3 -14  -8   12.71    8.50
   3 -13  -8  274.95   11.22
   3 -10  -6  435.57    9.78
   3  -9  -5 3325.22   20.71
   3  -7   0    7.52    1.64
   4 -17  -5   16.53    8.25
   4 -13  -3    6.58    4.99
   4 -12  -2    4.85    4.72
   4 -12  -1   -2.41    3.51
  -4  -8 -17   35.15   10.53
  -4  -6 -16  235.83   11.18
  -4  -1 -12  553.81    9.26
  -4   0 -11  363.58    7.17
  -3 -10 -17  138.19   11.84
  -3  -8 -16   94.70   10.86
  -3  -6 -15  180.74    9.97
  -3  -2 -12  311.90    8.12
  -3  -1 -11  686.99    9.41
  -2 -13 -17    2.69   11.82
  -2 -10 -16  108.63   11.74
  -2  -6 -14  103.65    9.12
  -1 -14 -16  168.61   12.95
  -1 -13 -16    8.87   10.84
  -1 -10 -15  222.53   12.60
  -1  -8 -14  109.80    9.67
  -1  -2  -9   92.07    4.82
   0 -15 -15    8.20    9.10
   0 -14 -15  315.19   14.14
   0 -11 -14  234.89   12.79
   0  -9 -13   22.89    8.83
   0  -6 -11  355.94    9.80
   1 -13 -13   12.79   10.60
   1  -7 -10 1519.69   16.88
   1  -5  -8  178.73    6.11
   1  -3  -5 2544.97   13.27
   2 -19 -12   29.30   12.41
   2 -18 -12   12.76   11.58
   2 -17 -12    4.80   10.73
   2 -16 -12   36.62    9.53
   2 -13 -11  487.37   15.01
   2  -7  -7    5.80    4.50
   2  -6  -6  727.95    9.51
   2  -5  -4   66.75    3.47
   3 -21  -9   49.32   12.24
   3 -20  -9   25.85   12.27
   3 -16  -9  193.79   11.52
   3 -15  -9  237.50   12.52
   3  -8  -4 1686.51   13.67
   3  -7  -1  614.69    6.41
   4 -18  -6   36.18    9.39
   4 -17  -6   77.71    9.59
   4 -15  -5   31.63    7.51
   4 -13  -4 1243.96   15.40
   4 -12  -3   74.56    6.02
   4 -11   0  205.47    5.33
  -4 -10 -18   29.41   11.67
  -4  -4 -15  259.05   10.42
  -3  -9 -17   80.76   11.74
  -3  -7 -16  446.81   14.11
  -3   0 -10  948.65    9.75
  -2 -12 -17  113.70   13.01
  -2  -9 -16  140.31   11.57
  -2  -3 -12  635.18   10.99
  -1 -12 -16  237.35   13.48
  -1  -9 -15  300.25   12.95
  -1  -6 -13   39.32    7.71
  -1   0  -6  412.31    4.95
   0 -13 -15   19.32    9.31
   0 -10 -14   77.16   10.47
   0  -8 -13  165.79   10.21
   0  -2  -7   70.28    3.40
   1 -17 -14   -4.13    9.04
   1 -16 -14   90.02   11.89
   1 -15 -14   97.51   10.66
   1 -14 -14   94.85    9.79
   1 -12 -13   24.74    9.14
   1  -8 -11 1067.18   16.00
   1  -4  -7  354.32    6.87
   2 -15 -12   21.68   10.40
   2 -14 -12  118.17   12.08
   2 -12 -11   78.20    9.24
   2 -10 -10  348.24   11.53
   3 -20 -10  108.21   13.13
   3 -19 -10  112.82   12.26
   3 -18 -10  129.95   12.79
   3 -17 -10  434.64   15.92
   3 -16 -10  135.91   11.91
   3 -13  -9  427.84   13.13
   3 -10  -7  127.07    7.53
   3  -9  -6    9.95    5.18
   3  -7  -2  293.53    5.04
   4 -16  -6   45.03    8.21
   4 -15  -6  268.57   10.63
   4 -13  -5   15.62    6.70
   4 -12  -4  496.73   10.26
   4 -11  -2    9.46    3.99
  -4  -9 -18   30.79   11.20
  -4  -7 -17  439.37   15.02
  -3 -11 -18   14.93   10.48
  -3  -5 -15   22.88    7.40
  -2 -11 -17   -3.85   10.75
  -2  -8 -16  173.34   11.85
  -2  -5 -14   24.99    7.49
  -2  -1 -10  518.58    7.90
  -1 -11 -16   -1.51    9.77
  -1  -7 -14   69.85    7.95
  -1  -4 -12  817.34   12.31
  -1  -3 -11 1385.79   14.48
   0 -12 -15  300.97   12.81
   0 -11 -15    7.70    9.66
   0  -9 -14  292.52   12.32
   0  -5 -11  568.94   11.04
   0  -1  -5 4194.09   14.79
   1 -13 -14   84.84   10.15
   1  -9 -12  394.72   11.84
   2 -18 -13    4.02   11.90
   2 -17 -13   25.00   12.10
   2 -16 -13   17.19    9.63
   2 -13 -12   43.99   10.50
   2  -8  -9   10.04    6.73
   2  -7  -8    6.95    5.49
   2  -5  -5  729.17    8.39
   2  -4  -2  264.74    3.90
   3 -14 -10  578.87   15.46
   3 -12  -9  367.32   12.07
   3  -8  -5  627.70    9.33
   3  -7  -3  174.39    4.55
   4 -19  -7   -9.42   10.19
   4 -18  -7    7.03    9.89
   4 -17  -7   85.36    9.87
   4 -16  -7   24.09    9.15
   4 -15  -7   44.70    8.97
   4 -14  -6  232.09    9.78
   4 -11  -3  209.64    6.36
  -3 -10 -18   -1.25   10.46
  -3  -8 -17  102.50   11.24
  -3  -6 -16  102.81   10.38
  -3  -2 -13   24.76    6.09
  -3   1  -9   11.44    2.66
  -2 -10 -17  202.46   12.33
  -2  -6 -15   13.08    8.02
  -2   0  -9    1.90    2.66
  -2   1  -7 1998.41   10.43
  -1 -13 -17  154.37   12.53
  -1 -12 -17    7.61    9.71
  -1 -10 -16  295.88   13.76
  -1  -8 -15  200.20   11.47
   0 -14 -16  106.12   10.66
   0 -13 -16  369.23   15.25
   0 -10 -15  403.81   14.12
   0  -3  -9  117.06    5.23
   1 -16 -15   68.25   10.58
   1 -15 -15  241.11   13.47
   1 -12 -14  146.58   12.69
   1 -10 -13    1.25    8.22
   1  -8 -12   33.87    8.11
   1  -5  -9  184.87    5.99
   1  -4  -8   40.38    4.39
   1  -3  -6 2177.70   13.41
   2 -15 -13   85.49   12.23
   2 -14 -13   68.73   10.94
   2 -10 -11  212.18   10.76
   2  -4  -3  296.15    4.54
   3 -20 -11    9.97   11.94
   3 -19 -11   98.99   11.97
   3 -18 -11   40.02   10.93
   3 -17 -11   43.36   11.47
   3 -16 -11   75.95   11.98
   3 -15 -11  253.17   13.86
   3 -13 -10  489.72   14.45
   3 -11  -9   35.07    8.04
   3  -9  -7  232.06    8.48
   3  -8  -6 1275.11   13.49
   3  -7  -4  416.15    6.99
   4 -20  -8   13.57   11.86
   4 -19  -8   23.92   11.03
   4 -18  -8   63.82   10.94
   4 -17  -8   40.73   10.19
   4 -12  -5  383.13    9.86
   4 -11  -4 1263.04   13.95
   4 -10  -2  158.78    5.46
   4 -10  -1    0.89    3.05
  -3  -9 -18   -6.01   10.86
  -3  -4 -15  192.57    9.11
  -2 -11 -18   25.75   11.01
  -2  -9 -17   -1.77   10.35
  -2  -7 -16  180.97   11.48
  -2  -4 -14  110.30    7.97
  -2  -3 -13  105.40    7.19
  -2  -2 -12   75.54    5.93
  -1 -11 -17  128.24   11.89
  -1  -9 -16   -1.25   10.16
  -1  -7 -15  443.37   13.44
  -1   0  -7 1279.69    9.39
   0 -12 -16   47.00   11.82
   0  -8 -14   12.30    8.58
   0  -1  -6    1.94    2.08
   1 -14 -15  205.39   12.99
   1 -13 -15  447.81   15.27
   1 -11 -14   30.71   10.17
   1  -9 -13   19.09    9.02
   2 -17 -14  178.42   13.07
   2 -16 -14  103.93   11.74
   2 -13 -13  164.96   12.41
   2 -11 -12   11.91    8.39
   2  -9 -11 1221.57   17.64
   2  -7  -9  667.57   12.02
   2  -6  -8  277.97    7.84
   2  -5  -6 2295.30   15.37
   3 -19 -12   -4.73   11.87
   3 -18 -12   26.79   11.88
   3 -17 -12   -0.23   10.40
   3 -14 -11   -0.71   10.13
   3 -12 -10  295.80   11.90
   3  -9  -8  180.07    8.39
   3  -7  -5 2848.85   17.79
   4 -20  -9  131.22   13.36
   4 -19  -9   11.77   11.13
   4 -15  -8   95.09   10.33
   4 -14  -8    0.50    8.61
   4 -13  -7    8.49    7.37
  -3  -8 -18  105.92   11.59
  -3  -5 -16  332.59   11.88
  -3   0 -11   94.64    4.69
  -2 -10 -18   19.50   10.55
  -2  -8 -17  261.30   13.11
  -2  -5 -15  389.39   11.77
  -2  -1 -11   15.34    3.99
  -1 -10 -17    2.10   10.50
  -1  -5 -14   62.10    8.25
  -1  -3 -12    5.32    5.52
  -1  -1  -9  560.59    7.73
   0 -13 -17   73.38   11.99
   0 -11 -16  519.34   16.71
   0  -9 -15   57.08   10.42
   0  -6 -13  121.68    8.83
   0  -4 -11  576.98   10.37
   0  -3 -10 1327.31   13.27
   1 -12 -15  164.61   12.53
   1 -10 -14   37.05   10.22
   1  -3  -7   72.54    4.23
   1  -2  -4  288.55    4.22
   2 -15 -14  106.75   10.45
   2 -14 -14  117.34   10.77
   2 -10 -12   53.56    9.45
   2  -5  -7  135.14    5.51
   2  -4  -4 5277.02   19.01
   3 -16 -12   30.53   10.39
   3 -15 -12   -7.49   10.21
   3 -13 -11  221.26   11.64
   3 -11 -10  618.73   14.38
   3  -8  -7   15.19    5.50
   3  -6  -1   65.59    2.58
   4 -16  -9  329.59   14.12
   4 -15  -9   65.21   10.86
   4 -13  -8   68.73    8.32
   4 -11  -6  488.95   10.76
   4 -10  -4  317.76    7.88
  -3  -6 -17  124.61   10.65
  -2  -9 -18   14.67   10.64
  -2  -6 -16  215.85   11.45
  -1 -12 -18   17.24   12.11
  -1  -9 -17  289.04   13.23
  -1  -6 -15   24.94    8.29
  -1  -2 -11  147.22    6.16
   0 -12 -17   58.22   10.59
   0 -10 -16   82.34   11.02
   0  -8 -15  182.70   10.92
   1 -14 -16   13.11    9.16
   1 -13 -16  263.96   13.82
   1 -11 -15  646.64   17.63
   1  -9 -14   49.61    9.76
   1  -2  -5 2357.56   12.20
   2 -16 -15   26.49    9.90
   2 -13 -14  110.94   11.82
   2 -11 -13   61.70    9.41
   2  -9 -12   64.67    9.39
   2  -8 -11  414.49   11.83
   2  -6  -9  198.79    7.68
   2  -4  -5 1915.28   12.65
   3 -18 -13   88.72   13.32
   3 -17 -13   25.31   11.18
   3 -16 -13  116.14   12.95
   3 -14 -12  238.45   12.69
   3 -11 -11   43.86    8.57
   3  -8  -8   13.92    6.21
   3  -7  -6   43.04    4.63
   3  -6  -3  587.06    7.04
   4 -20 -10    1.56   11.68
   4 -19 -10  216.25   14.79
   4 -18 -10    6.62   11.95
   4 -17 -10  224.67   14.18
   4 -16 -10   73.30   11.73
   4 -14  -9  640.08   15.44
   4 -12  -8  236.82   10.40
   4 -10  -5  418.40    9.16
   4  -9  -2  103.93    4.51
   4  -9  -1  162.67    4.44
  -3  -9 -19   -5.85   11.23
  -3  -7 -18   21.97    9.53
  -3  -4 -16   18.16    7.97
  -3  -1 -13   67.15    5.56
  -3   1 -10  170.40    4.57
  -3   2  -8  498.12    5.47
  -2  -7 -17   -4.27    9.52
  -2  -4 -15   96.05    8.29
  -2   0 -10  290.41    5.96
  -2   1  -8   25.00    2.19
  -1 -11 -18   13.81   11.40
  -1   0  -8  639.24    7.37
   0 -11 -17  104.64   11.95
   0  -9 -16  667.95   17.28
   0  -6 -14   60.37    8.40
   0  -5 -13   76.00    8.36
   0  -4 -12  575.11   11.39
   0  -2  -9 1923.06   14.50
   0  -1  -7    5.79    2.36
   1 -12 -16   37.13   10.37
   1 -10 -15  223.01   13.05
   1  -7 -13   14.39    8.01
   1  -5 -11    3.91    6.44
   1  -3  -8    7.77    3.76
   2 -15 -15  215.11   12.54
   2 -14 -15   14.00   10.12
   2 -12 -14  200.65   12.10
   2  -5  -8   31.24    4.78
   3 -15 -13   -7.57   10.72
   3 -14 -13   22.45   10.96
   3 -12 -12   57.08   10.37
   3  -7  -7   38.01    5.65
   3  -6  -4 1081.05   10.20
   4 -19 -11   43.67   11.45
   4 -18 -11   87.12   11.88
   4 -17 -11   -3.05   10.78
   4 -15 -10  253.92   13.55
   4 -14 -10   21.61    9.93
   4 -13  -9  280.41   11.87
   4 -10  -6  136.46    7.17
   4  -9  -4 2830.91   18.46
   4  -9  -3   85.98    4.39
   5 -16  -6  134.14   10.72
  -3  -8 -19   16.35   10.95
  -3  -5 -17   59.06    9.29
  -3   0 -12  597.73    9.62
  -2 -10 -19   -6.59   11.02
  -2  -8 -18   25.80   10.68
  -2  -6 -17  363.71   13.95
  -2  -5 -16  277.94   11.48
  -2  -1 -12  891.55   11.47
  -1 -10 -18    8.20   10.26
  -1  -8 -17   10.27   10.53
  -1  -3 -13   76.59    6.91
   0 -10 -17   19.85   10.69
   0  -8 -16  194.78   11.47
   0  -7 -15    9.78    8.78
   0  -3 -11  680.75   11.10
   1 -13 -17   55.76    9.51
   1 -11 -16  229.35   13.27
   1  -9 -15  230.38   12.42
   1  -2  -6 1483.25   10.64
   2 -13 -15  133.69   11.76
   2 -11 -14  183.27   11.33
   2  -8 -12   64.98    8.77
   2  -6 -10  714.81   12.37
   2  -4  -6 1678.62   12.65
   3 -16 -14   -1.17    9.71
   3 -15 -14  109.42   12.85
   3 -11 -12   21.88    9.74
   3  -9 -10 1063.97   15.96
   3  -6  -5  140.75    5.22
   4 -18 -12   10.24   12.15
   4 -16 -11  157.83   12.64
   4 -15 -11   33.12   10.68
   4 -12  -9  183.93   10.40
   4 -10  -7  286.31    9.35
   4  -9  -5  229.45    7.29
   4  -9   1   79.83    3.07
   5 -18  -8  102.20   11.45
   5 -17  -7    4.33    9.25
   5 -16  -7   17.51    8.46
   5 -15  -6   45.96    8.07
  -2  -9 -19    7.35   10.49
  -2  -7 -18   84.85   11.23
  -1  -9 -18   27.59    9.75
  -1  -7 -17  370.89   13.97
  -1  -6 -16  365.02   13.36
  -1  -2 -12 1196.46   14.02
   0 -11 -18   13.34   10.08
   0  -9 -17  185.66   12.23
   0  -2 -10  458.32    8.28
   0  -1  -8  265.19    5.59
   1 -12 -17  114.05   12.01
   1 -10 -16   58.19   10.60
   1  -7 -14   15.80    8.74
   1  -6 -13   73.77    8.66
   1  -3  -9  741.19   10.02
   2 -14 -16  250.83   12.78
   2 -12 -15   23.02    8.57
   2 -10 -14  117.75   10.95
   2  -4  -7  388.74    7.35
   3 -14 -14  -21.87   10.55
   3 -12 -13  170.50   12.23
   3 -10 -12   17.04    8.30
   3  -9 -11  510.60   13.15
   3  -7  -8   64.40    6.18
   3  -6  -6    5.47    3.92
   4 -17 -12    8.32   11.51
   4 -15 -12   66.92   12.19
   4 -14 -11  261.33   13.50
   4 -13 -11   68.33   10.96
   4 -12 -10  179.66   10.60
   4 -11  -9  478.17   12.90
   4  -9  -6  669.54   11.23
   5 -18  -9    1.84   10.84
   5 -17  -8   56.81   10.22
   5 -16  -8  367.81   13.64
   5 -15  -7   17.11    8.42
   5 -14  -6  123.63    8.68
   5 -13  -4  429.80    9.88
  -2  -8 -19   20.66   11.46
  -2  -5 -17  -11.19    8.91
  -2  -4 -16  183.46   10.32
  -2   0 -11  549.57    8.25
  -2   1  -9    4.40    2.01
  -1 -10 -19   20.37   11.25
  -1  -8 -18   -5.50   10.01
  -1  -4 -15   72.69    8.90
  -1  -1 -11 1126.87   12.04
  -1   0  -9   82.25    3.86
   0 -10 -18   10.71   11.33
   0  -3 -12    9.38    5.81
   0   0  -5  155.00    3.27
   1 -11 -17   13.93    9.76
   1  -9 -16  223.45   12.30
   1  -8 -15  290.75   12.97
   1  -4 -11 1161.95   14.48
   2 -13 -16   45.31   11.23
   2 -12 -16  343.02   14.79
   2 -11 -15  288.20   12.87
   2  -9 -14   57.77    9.80
   2  -8 -13   -1.00    8.55
   2  -7 -12   91.35    7.92
   2  -3  -3 2607.45   11.76
   3 -15 -15   26.52   10.95
   3 -13 -14   72.86   11.02
   3 -11 -13   16.54    9.50
   3  -7  -9   45.57    6.91
   3  -6  -7   81.61    5.37
   4 -17 -13   84.70   13.11
   4 -16 -13   -5.77   12.14
   4 -14 -12    7.00   10.86
   4 -12 -11  445.15   13.71
   4 -11 -10  579.38   14.34
   4 -10  -9  832.78   14.90
   4  -9  -7   14.80    6.22
   4  -8  -5  931.57   11.78
   4  -8  -4   11.88    4.18
   4  -8  -2   -0.41    2.29
   4  -8  -1  509.95    6.58
   5 -17  -9  268.43   13.69
   5 -16  -9   69.00   10.50
   5 -14  -8  226.64   11.50
   5 -14  -7  103.63    9.06
   5 -12  -5  681.66   12.69
   5 -12  -4  565.03   10.65
   5 -12  -3    7.98    4.76
   5 -12  -2   -4.47    4.15
  -3   0 -13   17.56    5.03
  -3   2  -9  677.28    7.04
  -2  -6 -18   26.92    9.56
  -2  -1 -13   11.45    5.07
  -1  -9 -19   23.91    9.83
  -1  -6 -17   19.50   10.26
  -1  -5 -16   -1.57    8.55
   0  -8 -17    9.83   10.54
   0  -2 -11  969.71   12.29
   0  -1  -9   30.29    3.34
   1 -10 -17  224.30   13.39
   1  -6 -14  265.40   11.04
   1  -5 -13    8.49    7.31
   2 -11 -16    6.04    8.62
   2 -10 -15   10.54   10.82
   2  -7 -13   34.86    8.09
   2  -5 -10    6.22    6.16
   2  -4  -8 1030.15   11.36
   2  -3  -5 2433.91   13.71
   2  -3  -4  212.39    3.93
   3 -14 -15  182.54   12.97
   3 -13 -15  -26.65   10.50
   3 -12 -14    7.96    9.02
   3  -9 -12   -4.87    8.54
   3  -8 -11   -3.93    7.75
   3  -6  -8   37.15    5.61
   3  -5  -3  329.21    5.27
   3  -5  -2  197.47    3.90
   4 -15 -13   36.91   10.54
   4 -13 -12   67.19   10.99
   4  -8  -6  489.20    9.54
   4  -8   0  286.94    4.76
   5 -18 -10  144.87   13.38
   5 -17 -10    8.36   11.28
   5 -15  -9  307.72   13.43
   5 -14  -9    4.76    9.64
   5 -13  -8    3.35    8.62
   5 -13  -7   -1.50    7.39
  -2  -7 -19    2.82   10.13
  -1  -7 -18   67.04   10.78
  -1   0 -10  362.15    7.01
  -1   1  -7  218.38    4.22
   0  -9 -18   10.36   10.75
   0  -6 -16   -7.48    9.15
   0  -5 -15   12.73    8.16
   0  -4 -14  224.08    9.82
   0   0  -6  393.94    5.14
   1 -11 -18    7.07    9.99
   1  -9 -17    8.73   10.83
   1  -8 -16   28.31   10.37
   1  -2  -8  301.92    6.40
   2 -13 -17   14.15    8.44
   2 -12 -17    3.13    9.28
   2  -9 -15  127.21   11.21
   2  -8 -14  183.66   10.51
   2  -6 -12   39.54    7.70
   2  -5 -11  556.84   11.70
   2  -4  -9  176.93    6.99
   2  -3  -6  506.48    7.13
   3 -12 -15  519.95   15.31
   3  -6  -9  439.35    9.95
   3  -5  -6   48.44    4.37
   3  -5  -5 2413.79   15.25
   3  -5  -1   43.38    2.12
   4 -16 -14  201.10   14.35
   4 -15 -14   74.38   12.94
   4 -13 -13   15.18    9.77
   4 -12 -12   22.39   10.69
   4 -11 -11   12.68    8.21
   4 -10 -10   82.69    9.11
   4  -8  -7  145.81    7.50
   5 -19 -11   39.80   10.94
   5 -18 -11   27.83   11.45
   5 -16 -11   27.56   11.87
   5 -13  -9  318.51   11.86
   5 -11  -5  658.80   11.60
   5 -11  -4    2.43    4.89
   5 -11  -3 1141.61   12.87
  -3   1 -12   53.80    4.80
  -2  -8 -20  117.30   11.80
  -2  -5 -18  173.79   11.35
  -2  -4 -17  468.97   13.67
  -2  -3 -16  388.38   11.48
  -2   1 -10  516.01    7.18
  -1  -8 -19   27.15   10.41
  -1  -5 -17  209.28   11.45
  -1  -4 -16  467.41   12.94
  -1  -3 -15  464.23   11.81
  -1  -1 -12   36.52    5.43
   0 -10 -19   27.02   11.31
   0  -8 -18   35.06   10.53
   0  -2 -12  468.72   10.09
   0  -1 -10  587.78    8.85
   1 -10 -18   -3.47    9.86
   1  -7 -16  107.41   10.21
   1  -3 -11    3.10    5.72
   1  -2  -9 1929.24   15.04
   1  -1  -4 2920.10   11.78
   2 -11 -17  102.77   10.35
   2 -10 -16  767.05   18.12
   2  -8 -15   44.95    8.99
   2  -6 -13   75.90    7.95
   2  -3  -7  289.61    6.48
   3 -14 -16   16.53    9.00
   3 -13 -16   95.02   11.64
   3 -11 -15   20.06    9.26
   3 -10 -14   19.71   10.20
   3  -9 -13    6.71    8.19
   3  -8 -12  406.73   11.83
   3  -7 -11   74.06    8.34
   4 -14 -14  105.76   12.67
   4 -12 -13    4.28   10.25
   4 -10 -11  362.76   12.72
   4  -9 -10  257.71   10.80
   4  -8  -8   83.56    7.62
   4  -7  -5   41.52    3.98
   4  -7  -4 1838.14   14.08
   4  -7  -3   18.26    3.60
   5 -18 -12   20.54   11.61
   5 -17 -12   -2.49   11.33
   5 -15 -11   88.45   12.07
   5 -13 -10  226.45   12.54
   5 -12  -9   84.22    9.72
   5 -12  -8  505.36   13.29
   5 -11  -6   59.03    6.95
  -3   2 -10  126.39    4.20
  -2  -7 -20   -6.05   12.21
  -2  -6 -19   16.89   10.18
  -2  -1 -14   52.45    6.06
  -1  -7 -19   15.68   10.75
  -1  -6 -18    3.10    9.82
  -1   1  -8  110.50    3.61
   0  -9 -19   97.97   11.80
   0  -6 -17   30.15   10.00
   0  -5 -16  401.26   13.25
   0  -4 -15  345.35   11.43
   0   0  -7 1928.02   11.68
   1  -8 -17  269.81   13.13
   1  -1  -6 1467.23   10.27
   1  -1  -5  561.96    6.00
   2  -9 -16   22.60   10.85
   2  -3  -8   18.12    4.15
   3 -12 -16   15.37   10.46
   3  -8 -13   20.78    8.89
   3  -7 -12   19.52    7.42
   4 -15 -15  132.59   12.47
   4 -13 -14   54.00   11.88
   4 -11 -13  198.77   11.64
   4 -10 -12   79.24    9.88
   4  -9 -11  187.10    9.73
   4  -7  -6  333.57    7.82
   5 -17 -13  217.59   15.26
   5 -16 -12   47.30   11.69
   5 -15 -12   39.02   11.21
   5 -14 -11   43.40   11.20
   5 -12 -10  665.90   16.03
   5 -11  -8   97.46    8.56
   5 -10  -6  217.08    8.49
   5 -10  -4  714.94   10.78
  -2  -4 -18   13.12    9.93
  -2  -3 -17   -5.40    8.23
  -2  -2 -16  119.30    9.15
  -2   0 -13  220.65    7.49
  -2   1 -11   13.43    3.76
  -2   2  -8   22.72    2.52
  -1  -8 -20    0.18   10.72
  -1  -4 -17   -2.70    8.91
  -1  -1 -13  238.99    7.98
  -1   0 -11  215.12    6.07
   0  -8 -19   47.88   11.23
   0  -7 -18   24.73   10.64
   0  -1 -11  325.19    7.83
   0   0  -8   80.25    3.52
   1 -10 -19    4.23   11.72
   1  -9 -18    7.42    9.59
   1  -7 -17    3.37   10.40
   1  -6 -16  169.39   11.15
   1  -5 -15  586.49   14.35
   1  -3 -12  773.18   12.70
   1  -2 -10  819.77   10.84
   1  -1  -7  406.62    6.19
   2 -11 -18   24.08    9.87
   2 -10 -17    3.91    8.16
   2  -8 -16  455.69   15.48
   2  -7 -15  369.93   13.29
   2  -6 -14  191.50   10.84
   3 -11 -16  215.16   13.19
   3 -10 -15  496.76   15.40
   3  -5  -9   34.56    6.19
   4 -14 -15   73.19   11.40
   4 -13 -15  207.32   12.42
   4 -12 -14  258.69   14.28
   4  -8 -10   21.27    7.92
   4  -7  -7   33.47    5.23
   5 -16 -13   65.00   12.26
   5 -15 -13   67.33   11.36
   5 -14 -12   14.11   11.55
   5 -13 -11   63.83    9.54
   5 -11  -9 1061.41   17.20
   5 -10  -2   67.84    4.28
   6 -17  -9  112.64   11.82
   6 -16  -8   18.85    9.42
   6 -15  -7   26.93    8.85
  -2  -5 -19    3.94    9.11
  -1  -6 -19   50.74   10.40
  -1  -5 -18   35.49    9.93
  -1  -3 -16    4.42    7.50
  -1  -2 -15  219.35    9.23
   0  -6 -18   27.58    9.28
   0  -4 -16   72.99    9.18
   0  -2 -13  162.40    7.82
   1  -8 -18   16.81    9.73
   1  -4 -14  171.98    9.45
   2 -10 -18    6.80    9.14
   2  -9 -17   42.55   11.02
   2  -5 -13   36.44    8.01
   3 -12 -17   28.13    9.63
   3 -10 -16   13.82    9.35
   3  -9 -15   41.76   10.78
   3  -8 -14   11.84    9.29
   3  -7 -13   30.80    8.73
   3  -5 -10 1107.22   14.53
   3  -4  -6 1479.19   12.66
   3  -4  -5  536.90    7.38
   3  -4  -4 2248.61   13.23
   4 -12 -15  192.82   13.24
   4 -11 -14  172.35   12.91
   4 -10 -13   -6.55    9.56
   4  -9 -12   -0.40    8.90
   4  -8 -11  664.86   14.49
   4  -7  -9  777.31   13.35
   5 -16 -14  123.97   14.00
   5 -14 -13   65.44   11.71
   5 -13 -12   -9.15   10.52
   5 -12 -11    4.70    8.56
   5 -11 -10   26.93    9.09
   5 -10  -9  132.34    9.48
   5 -10  -1   93.65    4.33
   5  -9  -5  546.23   10.38
   5  -9  -4  311.65    7.85
   6 -18 -10   15.06   12.13
   6 -17 -10  355.27   15.43
   6 -16  -9  528.09   16.18
   6 -15  -9   84.15   10.96
   6 -15  -8  217.20   11.54
   6 -14  -7   17.27    7.89
   6 -14  -6  201.82    9.76
  -1  -7 -20  156.67   12.69
  -1  -1 -14    5.86    5.97
   0  -7 -19   78.41   11.53
   0  -3 -15  151.43    9.40
   0  -1 -12    3.39    5.13
   0   0  -9 1227.13   11.00
   1  -9 -19   33.23   11.82
   1  -6 -17  169.06   11.95
   1  -5 -16  163.55   10.93
   1  -2 -11 1785.62   16.46
   1  -1  -8   26.45    3.25
   2  -8 -17   13.95    9.95
   2  -7 -16   -6.02    9.88
   2  -2  -5  561.81    6.62
   2  -2  -4 1255.62    8.78
   3 -11 -17   65.60   11.17
   3  -8 -15  530.62   14.99
   3  -6 -12   85.23    8.03
   3  -4  -7   32.37    4.44
   3  -4  -3 2158.46   12.14
   4 -13 -16  119.54   11.93
   4 -11 -15  312.03   14.14
   4 -10 -14  259.49   13.60
   4  -9 -13  141.31   11.31
   4  -8 -12   -1.33    7.62
   4  -7   0 1143.25    8.23
   4  -6  -7   14.69    5.10
   4  -6  -6  185.86    6.57
   4  -6  -4 1127.01   10.84
   5 -15 -14  114.16   13.72
   5 -14 -14   41.08   11.16
   5 -13 -13  101.63   11.96
   5 -11 -11  274.33   12.51
   5  -9  -7    5.50    6.13
   5  -9  -6  347.60    9.29
   5  -9  -3  915.02   10.74
   6 -18 -11  -11.44   12.25
   6 -17 -11  171.76   14.24
   6 -16 -10   92.82   11.80
   6 -14  -9  108.28   10.70
   6 -14  -8   18.29    8.52
   6 -13  -7   18.60    7.66
   6 -13  -6   57.36    7.71
  -2   0 -14   76.51    5.95
  -2   1 -12  876.76   10.57
  -2   2  -9    7.65    2.14
  -1  -6 -20   12.53   10.89
  -1  -5 -19   -0.88    9.47
  -1  -4 -18  -23.07    8.36
  -1  -3 -17  354.07   12.26
  -1  -2 -16  626.41   13.97
  -1   1 -10   20.76    3.79
   0  -8 -20   13.00   10.18
   0  -5 -18   47.31    9.90
   0  -4 -17   51.48    9.85
   0   0 -10  889.83   10.27
   1  -8 -19   21.78   10.89
   1  -7 -18    6.91    9.29
   1  -4 -15  332.86   11.59
   1  -3 -14   32.39    7.93
   1  -1  -9   10.92    3.87
   2  -9 -18   22.73   11.12
   2  -4 -13   28.24    7.64
   2  -3 -11 1300.39   15.37
   2  -2  -7  438.76    7.08
   2  -2  -6  247.75    4.86
   2  -2  -3  331.38    4.32
   3 -10 -17   34.05    9.91
   3  -9 -16   47.33    9.54
   3  -7 -14  451.52   13.22
   3  -6 -13  243.82   11.01
   3  -4  -9  167.93    6.77
   3  -4  -8   21.43    4.69
   3  -4  -2  778.52    6.77
   4 -12 -16   33.68   10.98
   4  -9 -14   75.50   11.35
   4  -7 -11   90.22    8.77
   4  -6  -3  214.58    4.87
   5 -13 -14  209.42   13.79
   5 -12 -13   27.24   11.38
   5 -11 -12   -2.53    9.78
   5 -10 -11   55.21    9.39
   5  -9  -2  195.60    5.32
   6 -17 -12  124.96   13.16
   6 -16 -12   18.29   10.19
   6 -15 -11   35.89   11.37
   6 -14 -10   24.59   10.37
   6 -13  -9  213.96   12.08
   6 -13  -8   66.67    8.85
   6 -12  -5   53.45    7.29
  -1   0 -13    9.14    5.09
   0  -7 -20  182.19   13.10
   0  -6 -19    5.93   11.10
   0  -1 -13    8.27    5.66
   1  -6 -18   52.65   10.43
   2  -8 -18   -3.43   10.88
   2  -7 -17   34.64   10.74
   2  -6 -16  638.61   16.03
   2  -5 -15  479.49   13.47
   3 -11 -18   85.11   10.18
   3  -9 -17  110.76   10.65
   3  -8 -16   25.53   10.49
   3  -7 -15   32.64   10.03
   3  -6 -14   37.48    9.58
   3  -5 -12   49.88    8.03
   3  -4 -10  498.55   10.76
   4 -12 -17    7.64    8.55
   4 -11 -16  565.16   16.75
   4 -10 -15  112.89   10.79
   4  -8 -13   -9.27    9.06
   4  -7 -12    2.61    7.37
   4  -6  -2  472.47    6.16
   5 -14 -15   13.28   12.47
   5 -13 -15  229.45   14.58
   5 -12 -14  119.77   11.95
   5 -11 -13  356.61   14.76
   5 -10 -12   49.45    9.87
   5  -9 -10  248.87   11.01
   5  -8  -7  196.99    8.15
   5  -8  -6   41.08    5.82
   5  -8  -5 1204.92   13.47
   5  -8  -4  356.43    7.76
   6 -16 -13   82.21   11.24
   6 -15 -12   71.76   11.65
   6 -14 -11    7.24   10.71
   6 -13 -10  172.55   11.28
   6 -12  -9  692.20   15.75
   6 -12  -8    0.09    7.71
   6 -12  -7  345.54   11.07
   6 -12  -4  685.39   11.71
  -2   1 -13   -0.12    4.25
  -2   2 -10  211.32    4.71
  -1  -5 -20  161.49   12.93
  -1  -4 -19    2.46    9.53
  -1  -3 -18    9.31    9.27
  -1   1 -11 1088.57   11.22
   0  -5 -19  110.29   12.71
   0  -4 -18   45.69   10.32
   0  -2 -15  658.75   13.31
   0   0 -11   68.04    4.73
   1  -8 -20  247.64   14.93
   1  -7 -19   16.11   10.44
   1  -4 -16   63.02    9.39
   1  -3 -15  296.29   10.79
   1  -1 -11   27.36    5.59
   2  -9 -19   17.22   10.22
   2  -4 -14  489.55   12.89
   2  -2  -9  132.88    5.70
   3 -10 -18   -1.40   10.14
   3  -5 -13   88.23    9.06
   3  -4  -1   10.88    1.92
   4 -11 -17   21.88    9.33
   4 -10 -16    7.52    9.49
   4  -9 -15  265.75   14.24
   4  -8 -14  175.36   11.89
   5 -12 -15    3.30   10.54
   5 -11 -14  183.08   13.06
   5  -9 -11  154.64   10.43
   5  -9  -1  264.39    5.32
   5  -8  -3   77.00    4.81
   6 -15 -13   15.66   11.02
   6 -14 -12   -8.81   11.70
   6 -13 -11   42.00   10.98
   6 -12 -10  234.95   12.87
   6 -11  -8  434.73   12.51
   6 -11  -5  170.54    7.99
  -3   3  -9    2.30    2.07
  -1  -6 -21   52.48   11.74
  -1  -2 -17    2.56    7.60
  -1   0 -14   34.95    6.01
   0  -6 -20   32.33   10.50
   0  -3 -17  186.58   10.99
   0   0 -12 1025.88   13.12
   0   1  -7    2.83    2.07
   0   1  -6    2.50    1.71
   0   1  -5 4281.72   13.72
   1  -6 -19    7.08    9.82
   1  -5 -18  -12.89   10.12
   1  -4 -17  328.70   13.67
   2  -8 -19   79.42   11.94
   2  -7 -18    0.45   10.28
   2  -6 -17   43.18   10.63
   2  -5 -16    8.22    9.23
   2  -4 -15   24.16    9.16
   3  -9 -18   21.20    9.45
   3  -8 -17   10.91   10.57
   3  -7 -16  162.53   12.38
   3  -6 -15 1097.26   18.90
   3  -3  -8  872.45   11.05
   3  -3  -7  231.94    6.34
   3  -3  -5 5512.00   21.56
   4  -9 -16  109.05   10.04
   4  -7 -13  116.95    9.30
   4  -6 -11 1218.90   16.15
   4  -6  -1    3.70    2.51
   4  -5  -6   25.49    4.34
   4  -5  -5   17.78    3.80
[truncated: 870,175 more chars]
