# Supplementary material for: Magnetic properties of monomeric and polymeric stannolediide yttrium and erbium complexes
Source: Commun Chem. 2025 Nov 21;8:368. doi: 10.1038/s42004-025-01797-4 (PMC12638953; doi:10.1038/s42004-025-01797-4)
Supplement: Supplementary file 6 — Supplementary Data 4 [file 42004_2025_1797_MOESM6_ESM.cif]

data_xf540a-crypt-tol
_audit_creation_date               2025-03-17
_audit_creation_method
;
Olex2 1.5
(compiled 2025.03.04 svn.red2d20d0 for OlexSys, GUI svn.r7188)
;
_shelx_SHELXL_version_number       '2019/2'
_audit_contact_author_address      ?
_audit_contact_author_email        ?
_audit_contact_author_name         ''
_audit_contact_author_phone        ?
_publ_contact_author_id_orcid      ?
_publ_section_references
;
D. Kratzert, I. Krossing, (2018), J. Appl. Cryst. 51, 928-934. 

Dolomanov, O.V., Bourhis, L.J., Gildea, R.J, Howard, J.A.K. & Puschmann, H.
 (2009), J. Appl. Cryst. 42, 339-341.

Kratzert, D., Holstein, J.J. & Krossing, I. (2015). J. Appl. Cryst. 48, 933-938.

Sheldrick, G.M. (2015). Acta Cryst. A71, 3-8.

Sheldrick, G.M. (2015). Acta Cryst. C71, 3-8.
;
_chemical_name_common              ?
_chemical_name_systematic          ?
_chemical_formula_moiety          
 '0.5(C16 H16 Er2), 0.5(C56 H80 Si4 Sn2), C18 H36 K N2 O6, 0.5(C6 H6)'
_chemical_formula_sum              'C57 H87 Er K N2 O6 Si2 Sn'
_chemical_formula_weight           1277.51
_chemical_melting_point            ?
loop_
  _atom_type_symbol
  _atom_type_description
  _atom_type_scat_dispersion_real
  _atom_type_scat_dispersion_imag
  _atom_type_scat_source
 'C' 'C' 0.0033 0.0016 'International Tables Vol C Tables 4.2.6.8 and 6.1.1.4'
 'H' 'H' 0.0000 0.0000 'International Tables Vol C Tables 4.2.6.8 and 6.1.1.4'
 'Er' 'Er' -0.2586 4.9576
 'International Tables Vol C Tables 4.2.6.8 and 6.1.1.4'
 'K' 'K' 0.2009 0.2494 'International Tables Vol C Tables 4.2.6.8 and 6.1.1.4'
 'N' 'N' 0.0061 0.0033 'International Tables Vol C Tables 4.2.6.8 and 6.1.1.4'
 'O' 'O' 0.0106 0.0060 'International Tables Vol C Tables 4.2.6.8 and 6.1.1.4'
 'Si' 'Si' 0.0817 0.0704 'International Tables Vol C Tables 4.2.6.8 and 6.1.1.4'
 'Sn' 'Sn' -0.6537 1.4246
 'International Tables Vol C Tables 4.2.6.8 and 6.1.1.4'

_shelx_space_group_comment
;
The symmetry employed for this shelxl refinement is uniquely defined
by the following loop, which should always be used as a source of
symmetry information in preference to the above space-group names.
They are only intended as comments.
;
_space_group_crystal_system        'monoclinic'
_space_group_IT_number             11
_space_group_name_H-M_alt          'P 1 21/m 1'
_space_group_name_Hall             '-P 2yb'
loop_
  _space_group_symop_operation_xyz
 'x, y, z'
 '-x, y+1/2, -z'
 '-x, -y, -z'
 'x, -y-1/2, z'

_cell_length_a                     10.5302(5)
_cell_length_b                     17.6564(6)
_cell_length_c                     16.0171(9)
_cell_angle_alpha                  90
_cell_angle_beta                   94.990(4)
_cell_angle_gamma                  90
_cell_volume                       2966.7(2)
_cell_formula_units_Z              2
_cell_measurement_reflns_used      13807
_cell_measurement_temperature      110
_cell_measurement_theta_max        28.85
_cell_measurement_theta_min        1.94
_shelx_estimated_absorpt_T_max     0.948
_shelx_estimated_absorpt_T_min     0.892
_exptl_absorpt_coefficient_mu      1.984
_exptl_absorpt_correction_T_max    1.0000
_exptl_absorpt_correction_T_min    0.3738
_exptl_absorpt_correction_type     multi-scan
_exptl_absorpt_process_details
;
STOE LANA, absorption correction by scaling of reflection intensities.
J. Koziskova, F. Hahn, J. Richter, J. Kozisek, "Comparison of different
absorption corrections on the model structure of tetrakis(\m~2~-acetato)-
diaqua-di-copper(II)", Acta Chimica Slovaca, vol. 9, no. 2, 2016, pp. 136 - 140.
;
_exptl_absorpt_special_details     ?
_exptl_crystal_colour              orange
_exptl_crystal_colour_primary      orange
_exptl_crystal_density_diffrn      1.430
_exptl_crystal_density_meas        ?
_exptl_crystal_density_method      'not measured'
_exptl_crystal_description         plate
_exptl_crystal_F_000               1312
_exptl_crystal_size_max            0.059
_exptl_crystal_size_mid            0.047
_exptl_crystal_size_min            0.027
_exptl_transmission_factor_max     ?
_exptl_transmission_factor_min     ?
_diffrn_reflns_av_R_equivalents    0.0650
_diffrn_reflns_av_unetI/netI       0.0927
_diffrn_reflns_Laue_measured_fraction_full  0.996
_diffrn_reflns_Laue_measured_fraction_max  0.993
_diffrn_reflns_limit_h_max         12
_diffrn_reflns_limit_h_min         -12
_diffrn_reflns_limit_k_max         21
_diffrn_reflns_limit_k_min         -21
_diffrn_reflns_limit_l_max         19
_diffrn_reflns_limit_l_min         -19
_diffrn_reflns_number              18992
_diffrn_reflns_point_group_measured_fraction_full  0.996
_diffrn_reflns_point_group_measured_fraction_max  0.993
_diffrn_reflns_theta_full          25.242
_diffrn_reflns_theta_max           26.000
_diffrn_reflns_theta_min           1.941
_diffrn_ambient_temperature        110
_diffrn_detector                   'EIGER2 1M CDTE'
_diffrn_detector_area_resol_mean   13.33
_diffrn_measured_fraction_theta_full  0.996
_diffrn_measured_fraction_theta_max  0.993
_diffrn_measurement_details
;
 301 frames, detector distance = 40 mm
;
_diffrn_measurement_device         'Eulerian 4-circle diffractometer'
_diffrn_measurement_device_type    'STOE STADIVARI'
_diffrn_measurement_method         'rotation method, \w scans'
_diffrn_oxdiff_ac3_digest_hkl      012991ab058cd278faa5a4e4072dc7199fd9a3
_diffrn_radiation_collimation      '1.2 0.6 mm diameter'
_diffrn_radiation_monochromator    'Graded multilayer mirror'
_diffrn_radiation_polarisn_norm    270
_diffrn_radiation_probe            x-ray
_diffrn_radiation_type             'Mo K\a'
_diffrn_radiation_wavelength       0.71073
_diffrn_source                     Axo_Mo
_diffrn_source_current             0.830
_diffrn_source_power               0.050
_diffrn_source_voltage             60
_reflns_Friedel_coverage           0.000
_reflns_Friedel_fraction_full      .
_reflns_Friedel_fraction_max       .
_reflns_number_gt                  3959
_reflns_number_total               5987
_reflns_special_details
;
 Reflections were merged by SHELXL according to the crystal
 class for the calculation of statistics and refinement.
 
 _reflns_Friedel_fraction is defined as the number of unique
 Friedel pairs measured divided by the number that would be
 possible theoretically, ignoring centric projections and
 systematic absences.
;
_reflns_threshold_expression       'I > 2\s(I)'
_computing_cell_refinement         'X-Area Recipe 1.33.0.0 (STOE, 2015)'
_computing_data_collection         'X-Area Pilatus3_SV 1.31.150.0 (STOE, 2018)'
_computing_data_reduction
;
X-Area Integrate 1.73.1.0 (STOE, 2018)
X-Area LANA 1.73.2.0 (STOE, 2018)
;
_computing_molecular_graphics      'Olex2 1.5 (Dolomanov et al., 2009)'
_computing_publication_material    'Olex2 1.5 (Dolomanov et al., 2009)'
_computing_structure_refinement    'SHELXL 2019/2 (Sheldrick, 2015)'
_computing_structure_solution      'SHELXT  (Sheldrick, 2015)'
_refine_diff_density_max           0.731
_refine_diff_density_min           -1.273
_refine_diff_density_rms           0.141
_refine_ls_extinction_coef         .
_refine_ls_extinction_method       none
_refine_ls_goodness_of_fit_ref     1.014
_refine_ls_hydrogen_treatment      constr
_refine_ls_matrix_type             full
_refine_ls_number_parameters       666
_refine_ls_number_reflns           5987
_refine_ls_number_restraints       579
_refine_ls_R_factor_all            0.1021
_refine_ls_R_factor_gt             0.0504
_refine_ls_restrained_S_all        0.975
_refine_ls_shift/su_max            0.001
_refine_ls_shift/su_mean           0.000
_refine_ls_structure_factor_coef   Fsqd
_refine_ls_weighting_details      
 'w=1/[\s^2^(Fo^2^)+(0.0364P)^2^+9.6854P] where P=(Fo^2^+2Fc^2^)/3'
_refine_ls_weighting_scheme        calc
_refine_ls_wR_factor_gt            0.0884
_refine_ls_wR_factor_ref           0.1071
_refine_special_details            ?
_olex2_refinement_description
;
1. Fixed Uiso
 At 1.2 times of:
  All C(H) groups, All C(H,H) groups
 At 1.5 times of:
  All C(H,H,H) groups
2. Restrained distances
 C29-C30 \\sim C30-C31 \\sim C31-C32 \\sim C32-C33 \\sim C33-C34 \\sim C34-C35
\\sim C35-C36 \\sim C36-C29
 with sigma of 0.01
 C29-C31 \\sim C30-C32 \\sim C31-C33 \\sim C32-C34 \\sim C33-C35 \\sim C34-C36
\\sim C35-C29
 with sigma of 0.01
 O6-C54 \\sim O6-C54A \\sim O6-C37
 with sigma of 0.01
 O5-C53 \\sim O5-C53A
 with sigma of 0.01
 C54-C53 \\sim C54A-C53A
 with sigma of 0.01
3. Uiso/Uaniso restraints and constraints
C10X \\sim C9X \\sim C13X \\sim C11X \\sim C12X \\sim C14X: within 2.5A with
sigma of 0.01 and sigma for terminal atoms of 0.02 within 2.5A
O5 \\sim O6 \\sim C53A \\sim C54A \\sim C53 \\sim C54: within 2.5A with sigma
of 0.01 and sigma for terminal atoms of 0.02 within 2.5A
Si1 \\sim Si2 \\sim C28 \\sim C12 \\sim C4 \\sim C10 \\sim C26 \\sim C13 \\sim
C1 \\sim C15 \\sim C14 \\sim C8 \\sim C25 \\sim C17 \\sim C27 \\sim C18 \\sim
C7 \\sim C5 \\sim C6 \\sim C16 \\sim C9 \\sim C3 \\sim C24 \\sim C19 \\sim C11
\\sim C21 \\sim C2 \\sim C22 \\sim C23 \\sim C20: within 2.5A with sigma of
0.01 and sigma for terminal atoms of 0.02 within 2.5A
N2 \\sim C44 \\sim C45: within 2A with sigma of 0.01 and sigma for terminal
atoms of 0.02 within 2A
Uanis(C29) \\sim Ueq, Uanis(C30) \\sim Ueq, Uanis(C31) \\sim Ueq, Uanis(C32)
\\sim Ueq, Uanis(C33) \\sim Ueq, Uanis(C34) \\sim Ueq, Uanis(C35) \\sim Ueq,
Uanis(C36) \\sim Ueq: with sigma of 0.01 and sigma for terminal atoms of 0.02
Uanis(C37) \\sim Ueq: with sigma of 0.02 and sigma for terminal atoms of 0.04
4. Same fragment restrains
{Si2, C28, C26, C25, C23, C24, C27} sigma for 1-2: 0.01, 1-3: 0.04
as in
{Si1, C10, C8, C7, C5, C6, C9}
5. Others
 Sof(C53A)=Sof(HB)=Sof(HD)=Sof(C54A)=Sof(HN)=Sof(HO)=0.5*(1-FVAR(2))
 Sof(C53)=Sof(HC)=Sof(HE)=Sof(C54)=Sof(H6)=Sof(H7)=0.5*FVAR(2)
 Fixed Sof: C29(0.5) H29(0.5) C30(0.5) H30(0.5) C31(0.5) H31(0.5) C32(0.5)
 H32(0.5) C33(0.5) H33(0.5) C34(0.5) H34(0.5) C35(0.5) H35(0.5) C36(0.5)
 H36(0.5) Si1(0.5) C10(0.5) H10A(0.5) H10B(0.5) H10C(0.5) C8(0.5) H8A(0.5)
 H8B(0.5) H8C(0.5) C7(0.5) C5(0.5) H5A(0.5) H5B(0.5) H5C(0.5) C6(0.5) H6A(0.5)
 H6B(0.5) H6C(0.5) C9(0.5) H9A(0.5) H9B(0.5) H9C(0.5) Si2(0.5) C28(0.5)
 H28A(0.5) H28B(0.5) H28C(0.5) C26(0.5) H26A(0.5) H26B(0.5) H26C(0.5) C25(0.5)
 C23(0.5) H23A(0.5) H23B(0.5) H23C(0.5) C24(0.5) H24A(0.5) H24B(0.5) H24C(0.5)
 C27(0.5) H27A(0.5) H27B(0.5) H27C(0.5) C12(0.5) H12(0.5) C4(0.5) C13(0.5)
 H13(0.5) C1(0.5) C15(0.5) H15(0.5) C14(0.5) H14(0.5) C17(0.5) C18(0.5)
 H18(0.5) C16(0.5) H16(0.5) C3(0.5) C19(0.5) H19(0.5) C11(0.5) C21(0.5)
 H21(0.5) C2(0.5) C22(0.5) H22(0.5) C20(0.5) H20(0.5) O1(0.5) O5(0.5) O3(0.5)
 O2(0.5) O6(0.5) O4(0.5) N1(0.5) N2(0.5) C46(0.5) H(0.5) HA(0.5) C50(0.5)
 HF(0.5) HG(0.5) C44(0.5) HH(0.5) HI(0.5) C48(0.5) HJ(0.5) HK(0.5) C52(0.5)
 HL(0.5) HM(0.5) C45(0.5) HP(0.5) HQ(0.5) C47(0.5) HR(0.5) HS(0.5) C37(0.5)
 HT(0.5) HU(0.5) C49(0.5) HV(0.5) HW(0.5) C38(0.5) HX(0.5) HY(0.5) C51(0.5)
 HZ(0.5) H1(0.5) C40(0.5) H2(0.5) H3(0.5) C41(0.5) H4(0.5) H5(0.5) C42(0.5)
 H8(0.5) H9(0.5) C43(0.5) H10(0.5) H11(0.5) C39(0.5) H17(0.5) H23(0.5)
 C9X(0.25) H24(0.25) C10X(0.25) H25(0.25) C11X(0.25) H26(0.25) C12X(0.25)
 H27(0.25) C13X(0.25) H28(0.25) C14X(0.25) H37(0.25)
6.a Secondary CH2 refined with riding coordinates:
 C46(H,HA), C53A(HB,HD), C50(HF,HG), C44(HH,HI), C48(HJ,HK), C52(HL,HM),
 C54A(HN,HO), C45(HP,HQ), C47(HR,HS), C37(HT,HU), C49(HV,HW), C38(HX,HY),
 C51(HZ,H1), C40(H2,H3), C53(HC,HE), C41(H4,H5), C54(H6,H7), C42(H8,H9),
 C43(H10,H11), C39(H17,H23)
6.b Aromatic/amide H refined with riding coordinates:
 C29(H29), C30(H30), C31(H31), C32(H32), C33(H33), C34(H34), C35(H35),
 C36(H36), C12(H12), C13(H13), C15(H15), C14(H14), C18(H18), C16(H16), C19(H19),
  C21(H21), C22(H22), C20(H20), C9X(H24), C10X(H25), C11X(H26), C12X(H27),
 C13X(H28), C14X(H37)
6.c Fitted hexagon refined as free rotating group:
 C9X(C10X,C11X,C12X,C13X,C14X)
6.d Idealised Me refined as rotating group:
 C10(H10A,H10B,H10C), C8(H8A,H8B,H8C), C5(H5A,H5B,H5C), C6(H6A,H6B,H6C),
 C9(H9A,H9B,H9C), C28(H28A,H28B,H28C), C26(H26A,H26B,H26C), C23(H23A,H23B,H23C),
  C24(H24A,H24B,H24C), C27(H27A,H27B,H27C)
;
_atom_sites_solution_hydrogens     geom
_atom_sites_solution_primary       dual
_atom_sites_solution_secondary     ?
loop_
  _atom_site_label
  _atom_site_type_symbol
  _atom_site_fract_x
  _atom_site_fract_y
  _atom_site_fract_z
  _atom_site_U_iso_or_equiv
  _atom_site_adp_type
  _atom_site_occupancy
  _atom_site_site_symmetry_order
  _atom_site_calc_flag
  _atom_site_refinement_flags_posn
  _atom_site_refinement_flags_adp
  _atom_site_refinement_flags_occupancy
  _atom_site_disorder_assembly
  _atom_site_disorder_group
 Er Er 0.63566(4) 0.750000 0.93033(3) 0.02649(13) Uani 1 2 d S T P A .
 C29 C 0.8682(15) 0.7278(5) 0.9645(11) 0.036(5) Uani 0.5 1 d D U P A -1
 H29 H 0.934980 0.709172 0.933963 0.043 Uiso 0.5 1 calc R U P A -1
 C30 C 0.8057(13) 0.6705(7) 1.0044(10) 0.043(4) Uani 0.5 1 d D U P A -1
 H30 H 0.841837 0.621994 0.996693 0.051 Uiso 0.5 1 calc R U P A -1
 C31 C 0.7025(14) 0.6680(7) 1.0529(11) 0.043(5) Uani 0.5 1 d D U P A -1
 H31 H 0.681979 0.617850 1.068562 0.051 Uiso 0.5 1 calc R U P A -1
 C32 C 0.622(2) 0.7219(7) 1.0839(17) 0.045(5) Uani 0.5 1 d D U P A -1
 H32 H 0.559902 0.699668 1.115792 0.054 Uiso 0.5 1 calc R U P A -1
 C33 C 0.611(2) 0.8000(8) 1.0796(16) 0.044(6) Uani 0.5 1 d D U P A -1
 H33 H 0.544519 0.818730 1.110489 0.053 Uiso 0.5 1 calc R U P A -1
 C34 C 0.6742(15) 0.8574(7) 1.0404(10) 0.042(5) Uani 0.5 1 d D U P A -1
 H34 H 0.640162 0.906191 1.049771 0.050 Uiso 0.5 1 calc R U P A -1
 C35 C 0.7758(13) 0.8595(6) 0.9907(10) 0.049(5) Uani 0.5 1 d D U P A -1
 H35 H 0.795681 0.909522 0.974455 0.059 Uiso 0.5 1 calc R U P A -1
 C36 C 0.8553(15) 0.8059(6) 0.9591(12) 0.044(5) Uani 0.5 1 d D U P A -1
 H36 H 0.915536 0.828092 0.925664 0.052 Uiso 0.5 1 calc R U P A -1
 Sn Sn 0.67024(6) 0.750000 0.74029(4) 0.02715(18) Uani 1 2 d S T P . .
 Si1 Si 0.5553(7) 0.9279(5) 0.7717(4) 0.0289(16) Uani 0.5 1 d D U P A -2
 C10 C 0.3430(15) 0.9152(9) 0.6505(10) 0.043(4) Uani 0.5 1 d D U P A -2
 H10A H 0.306601 0.922233 0.592585 0.065 Uiso 0.5 1 calc R U P A -2
 H10B H 0.288492 0.940105 0.688782 0.065 Uiso 0.5 1 calc R U P A -2
 H10C H 0.348592 0.861021 0.663348 0.065 Uiso 0.5 1 calc R U P A -2
 C8 C 0.5577(16) 0.9186(10) 0.5938(9) 0.049(5) Uani 0.5 1 d D U P A -2
 H8A H 0.519959 0.933621 0.538166 0.074 Uiso 0.5 1 calc R U P A -2
 H8B H 0.560153 0.863210 0.597606 0.074 Uiso 0.5 1 calc R U P A -2
 H8C H 0.644506 0.938731 0.602709 0.074 Uiso 0.5 1 calc R U P A -2
 C7 C 0.4768(15) 0.9503(7) 0.6610(8) 0.034(3) Uani 0.5 1 d D U P A -2
 C5 C 0.7268(14) 0.9524(12) 0.7722(11) 0.041(5) Uani 0.5 1 d D U P A -2
 H5A H 0.735356 1.003770 0.750320 0.062 Uiso 0.5 1 calc R U P A -2
 H5B H 0.768668 0.916416 0.736922 0.062 Uiso 0.5 1 calc R U P A -2
 H5C H 0.766906 0.949811 0.829699 0.062 Uiso 0.5 1 calc R U P A -2
 C6 C 0.4861(17) 0.9982(12) 0.8441(10) 0.034(5) Uani 0.5 1 d D U P A -2
 H6A H 0.512019 1.049530 0.829713 0.051 Uiso 0.5 1 calc R U P A -2
 H6B H 0.517510 0.986898 0.902159 0.051 Uiso 0.5 1 calc R U P A -2
 H6C H 0.392911 0.994580 0.838010 0.051 Uiso 0.5 1 calc R U P A -2
 C9 C 0.4661(19) 1.0379(7) 0.6495(9) 0.053(4) Uani 0.5 1 d D U P A -2
 H9A H 0.435300 1.049530 0.591397 0.080 Uiso 0.5 1 calc R U P A -2
 H9B H 0.550072 1.061071 0.662541 0.080 Uiso 0.5 1 calc R U P A -2
 H9C H 0.406170 1.058243 0.687336 0.080 Uiso 0.5 1 calc R U P A -2
 Si2 Si 0.5939(7) 0.5685(5) 0.7924(4) 0.0252(15) Uani 0.5 1 d D U P A -2
 C28 C 0.5584(16) 0.4425(7) 0.6811(10) 0.043(4) Uani 0.5 1 d D U P A -2
 H28A H 0.534546 0.423419 0.624475 0.064 Uiso 0.5 1 calc R U P A -2
 H28B H 0.506029 0.417663 0.720792 0.064 Uiso 0.5 1 calc R U P A -2
 H28C H 0.648545 0.431592 0.696775 0.064 Uiso 0.5 1 calc R U P A -2
 C26 C 0.6145(16) 0.5621(9) 0.6154(9) 0.040(4) Uani 0.5 1 d D U P A -2
 H26A H 0.584068 0.541032 0.560661 0.060 Uiso 0.5 1 calc R U P A -2
 H26B H 0.704642 0.549298 0.628084 0.060 Uiso 0.5 1 calc R U P A -2
 H26C H 0.604479 0.617261 0.614202 0.060 Uiso 0.5 1 calc R U P A -2
 C25 C 0.5363(13) 0.5286(6) 0.6833(8) 0.033(3) Uani 0.5 1 d D U P A -2
 C23 C 0.7695(13) 0.5561(12) 0.8007(11) 0.036(4) Uani 0.5 1 d D U P A -2
 H23A H 0.790288 0.505198 0.781621 0.054 Uiso 0.5 1 calc R U P A -2
 H23B H 0.803497 0.562583 0.859230 0.054 Uiso 0.5 1 calc R U P A -2
 H23C H 0.807604 0.593943 0.765760 0.054 Uiso 0.5 1 calc R U P A -2
 C24 C 0.5322(18) 0.5021(11) 0.8717(11) 0.036(5) Uani 0.5 1 d D U P A -2
 H24A H 0.570414 0.451931 0.866233 0.055 Uiso 0.5 1 calc R U P A -2
 H24B H 0.439244 0.498126 0.861792 0.055 Uiso 0.5 1 calc R U P A -2
 H24C H 0.554734 0.521703 0.928279 0.055 Uiso 0.5 1 calc R U P A -2
 C27 C 0.3925(16) 0.5466(9) 0.6615(10) 0.042(4) Uani 0.5 1 d D U P A -2
 H27A H 0.362820 0.521888 0.608561 0.064 Uiso 0.5 1 calc R U P A -2
 H27B H 0.380947 0.601504 0.655851 0.064 Uiso 0.5 1 calc R U P A -2
 H27C H 0.343181 0.527791 0.706307 0.064 Uiso 0.5 1 calc R U P A -2
 C12 C 0.334(3) 0.870(2) 0.9340(19) 0.035(3) Uani 0.5 1 d . U P A -2
 H12 H 0.409668 0.870269 0.970573 0.042 Uiso 0.5 1 calc R U P A -2
 C4 C 0.547(3) 0.6669(16) 0.8046(17) 0.022(3) Uani 0.5 1 d . U P A -2
 C13 C 0.228(2) 0.9136(14) 0.9559(12) 0.035(3) Uani 0.5 1 d . U P A -2
 H13 H 0.234854 0.943574 1.005364 0.043 Uiso 0.5 1 calc R U P A -2
 C1 C 0.549(3) 0.8239(16) 0.7935(18) 0.024(3) Uani 0.5 1 d . U P A -2
 C15 C 0.1057(15) 0.8671(9) 0.8367(10) 0.039(3) Uani 0.5 1 d . U P A -2
 H15 H 0.027571 0.865194 0.802355 0.046 Uiso 0.5 1 calc R U P A -2
 C14 C 0.1163(16) 0.9120(10) 0.9062(12) 0.035(3) Uani 0.5 1 d . U P A -2
 H14 H 0.046162 0.942015 0.919774 0.043 Uiso 0.5 1 calc R U P A -2
 C17 C 0.338(3) 0.6606(15) 0.867(2) 0.027(3) Uani 0.5 1 d . U P A -2
 C18 C 0.2314(14) 0.6394(9) 0.8135(10) 0.032(2) Uani 0.5 1 d . U P A -2
 H18 H 0.222334 0.656691 0.757157 0.038 Uiso 0.5 1 calc R U P A -2
 C16 C 0.2094(15) 0.8238(9) 0.8160(10) 0.036(3) Uani 0.5 1 d . U P A -2
 H16 H 0.197932 0.789965 0.769803 0.043 Uiso 0.5 1 calc R U P A -2
 C3 C 0.440(4) 0.705(2) 0.833(3) 0.025(2) Uani 0.5 1 d . U P A -2
 C19 C 0.1391(14) 0.5929(9) 0.8439(10) 0.033(3) Uani 0.5 1 d . U P A -2
 H19 H 0.066430 0.578785 0.807890 0.040 Uiso 0.5 1 calc R U P A -2
 C11 C 0.329(4) 0.8282(16) 0.860(2) 0.032(3) Uani 0.5 1 d . U P A -2
 C21 C 0.2584(17) 0.5859(13) 0.9761(12) 0.030(3) Uani 0.5 1 d . U P A -2
 H21 H 0.269501 0.567353 1.031912 0.037 Uiso 0.5 1 calc R U P A -2
 C2 C 0.443(4) 0.786(2) 0.829(3) 0.025(3) Uani 0.5 1 d . U P A -2
 C22 C 0.350(3) 0.632(2) 0.9469(17) 0.029(3) Uani 0.5 1 d . U P A -2
 H22 H 0.423535 0.643539 0.982947 0.034 Uiso 0.5 1 calc R U P A -2
 C20 C 0.1516(18) 0.5667(10) 0.9262(11) 0.032(3) Uani 0.5 1 d . U P A -2
 H20 H 0.087191 0.536159 0.947107 0.039 Uiso 0.5 1 calc R U P A -2
 K K 0.9317(2) 0.250000 0.64430(13) 0.0341(5) Uani 1 2 d S T P . .
 O1 O 0.6750(8) 0.2105(5) 0.6530(5) 0.033(2) Uani 0.5 1 d . . P B -1
 O5 O 1.1496(11) 0.1789(8) 0.6128(8) 0.070(3) Uani 0.5 1 d D U P B -1
 O3 O 0.9373(9) 0.3800(5) 0.7548(6) 0.034(2) Uani 0.5 1 d . . P B -1
 O2 O 0.7641(8) 0.241(5) 0.4985(5) 0.033(10) Uani 0.5 1 d . . P B -1
 O6 O 1.0525(11) 0.1541(7) 0.7616(7) 0.068(3) Uani 0.5 1 d D U P B -1
 O4 O 1.0699(9) 0.3871(5) 0.6045(6) 0.043(2) Uani 0.5 1 d . . P B -1
 N1 N 0.8337(11) 0.2359(11) 0.8117(7) 0.034(5) Uani 0.5 1 d . . P B -1
 N2 N 1.0357(14) 0.2686(9) 0.4765(8) 0.057(5) Uani 0.5 1 d . U P B -1
 C46 C 1.2094(17) 0.1835(11) 0.5372(12) 0.063(5) Uani 0.5 1 d . . P B -1
 H H 1.252681 0.135064 0.526691 0.076 Uiso 0.5 1 calc R U P B -1
 HA H 1.274170 0.224282 0.541244 0.076 Uiso 0.5 1 calc R U P B -1
 C53A C 1.225(4) 0.166(5) 0.6895(17) 0.070(4) Uani 0.202(13) 1 d D U P B -1
 HB H 1.306766 0.193614 0.687499 0.084 Uiso 0.202(13) 1 calc R U P B -1
 HD H 1.244957 0.111496 0.694178 0.084 Uiso 0.202(13) 1 calc R U P B -1
 C50 C 1.0416(17) 0.4300(9) 0.7416(10) 0.049(4) Uani 0.5 1 d . . P B -1
 HF H 1.123564 0.404701 0.758864 0.059 Uiso 0.5 1 calc R U P B -1
 HG H 1.035636 0.476332 0.775929 0.059 Uiso 0.5 1 calc R U P B -1
 C44 C 0.9313(16) 0.2770(9) 0.4117(9) 0.060(5) Uani 0.5 1 d . U P B -1
 HH H 0.963510 0.266766 0.356597 0.072 Uiso 0.5 1 calc R U P B -1
 HI H 0.901295 0.330151 0.411472 0.072 Uiso 0.5 1 calc R U P B -1
 C48 C 1.0695(16) 0.4047(8) 0.5161(9) 0.046(4) Uani 0.5 1 d . . P B -1
 HJ H 1.124975 0.448800 0.507697 0.055 Uiso 0.5 1 calc R U P B -1
 HK H 0.982047 0.416482 0.491960 0.055 Uiso 0.5 1 calc R U P B -1
 C52 C 0.8186(17) 0.3110(9) 0.8486(9) 0.039(4) Uani 0.5 1 d . . P B -1
 HL H 0.804706 0.304496 0.908546 0.047 Uiso 0.5 1 calc R U P B -1
 HM H 0.740945 0.334785 0.820773 0.047 Uiso 0.5 1 calc R U P B -1
 C54A C 1.166(3) 0.190(2) 0.766(3) 0.070(4) Uani 0.202(13) 1 d D U P B -1
 HN H 1.220115 0.174742 0.816634 0.084 Uiso 0.202(13) 1 calc R U P B -1
 HO H 1.154570 0.245577 0.766366 0.084 Uiso 0.202(13) 1 calc R U P B -1
 C45 C 1.106(3) 0.2005(15) 0.4646(19) 0.062(6) Uani 0.5 1 d . U P B -1
 HP H 1.147656 0.204596 0.411706 0.074 Uiso 0.5 1 calc R U P B -1
 HQ H 1.045902 0.157341 0.458885 0.074 Uiso 0.5 1 calc R U P B -1
 C47 C 1.120(3) 0.3346(13) 0.4752(18) 0.063(7) Uani 0.5 1 d . . P B -1
 HR H 1.133255 0.346702 0.416279 0.075 Uiso 0.5 1 calc R U P B -1
 HS H 1.203689 0.321350 0.504247 0.075 Uiso 0.5 1 calc R U P B -1
 C37 C 0.983(3) 0.1299(17) 0.8242(16) 0.052(7) Uani 0.5 1 d D U P B -1
 HT H 1.038889 0.100757 0.865453 0.062 Uiso 0.5 1 calc R U P B -1
 HU H 0.914753 0.095630 0.800505 0.062 Uiso 0.5 1 calc R U P B -1
 C49 C 1.0361(15) 0.4501(8) 0.6530(10) 0.049(4) Uani 0.5 1 d . . P B -1
 HV H 0.948791 0.466921 0.633642 0.059 Uiso 0.5 1 calc R U P B -1
 HW H 1.095269 0.492564 0.645208 0.059 Uiso 0.5 1 calc R U P B -1
 C38 C 0.9246(18) 0.1942(10) 0.8678(10) 0.047(4) Uani 0.5 1 d . . P B -1
 HX H 0.880708 0.174252 0.915393 0.056 Uiso 0.5 1 calc R U P B -1
 HY H 0.992660 0.228982 0.890567 0.056 Uiso 0.5 1 calc R U P B -1
 C51 C 0.931(2) 0.3652(16) 0.8423(15) 0.047(6) Uani 0.5 1 d . . P B -1
 HZ H 0.916862 0.412879 0.872754 0.057 Uiso 0.5 1 calc R U P B -1
 H1 H 1.011102 0.341788 0.866607 0.057 Uiso 0.5 1 calc R U P B -1
 C40 C 0.6202(12) 0.2243(8) 0.7308(8) 0.038(4) Uani 0.5 1 d . . P B -1
 H2 H 0.538561 0.196537 0.731427 0.046 Uiso 0.5 1 calc R U P B -1
 H3 H 0.602698 0.279021 0.736719 0.046 Uiso 0.5 1 calc R U P B -1
 C53 C 1.234(3) 0.154(3) 0.6819(16) 0.070(4) Uani 0.298(13) 1 d D U P B -1
 HC H 1.278866 0.198528 0.708510 0.084 Uiso 0.298(13) 1 calc R U P B -1
 HE H 1.297676 0.119115 0.662401 0.084 Uiso 0.298(13) 1 calc R U P B -1
 C41 C 0.5905(12) 0.2330(9) 0.5851(8) 0.037(6) Uani 0.5 1 d . . P B -1
 H4 H 0.577657 0.288523 0.586388 0.045 Uiso 0.5 1 calc R U P B -1
 H5 H 0.506837 0.208056 0.588224 0.045 Uiso 0.5 1 calc R U P B -1
 C54 C 1.158(2) 0.1162(19) 0.743(2) 0.070(4) Uani 0.298(13) 1 d D U P B -1
 H6 H 1.132689 0.065634 0.720807 0.085 Uiso 0.298(13) 1 calc R U P B -1
 H7 H 1.213822 0.108233 0.795579 0.085 Uiso 0.298(13) 1 calc R U P B -1
 C42 C 0.6470(14) 0.2105(9) 0.5055(9) 0.043(4) Uani 0.5 1 d . . P B -1
 H8 H 0.653996 0.154596 0.503624 0.052 Uiso 0.5 1 calc R U P B -1
 H9 H 0.588606 0.226584 0.456973 0.052 Uiso 0.5 1 calc R U P B -1
 C43 C 0.8174(15) 0.2243(8) 0.4226(8) 0.044(4) Uani 0.5 1 d . . P B -1
 H10 H 0.751974 0.231057 0.374914 0.053 Uiso 0.5 1 calc R U P B -1
 H11 H 0.845972 0.170920 0.423186 0.053 Uiso 0.5 1 calc R U P B -1
 C39 C 0.7104(13) 0.1985(8) 0.8014(8) 0.040(4) Uani 0.5 1 d . . P B -1
 H17 H 0.668534 0.204910 0.853987 0.047 Uiso 0.5 1 calc R U P B -1
 H23 H 0.725241 0.143566 0.794315 0.047 Uiso 0.5 1 calc R U P B -1
 C9X C 0.091(2) 0.5327(15) 0.3949(15) 0.074(5) Uani 0.25 1 d G U P C -2
 H24 H 0.132363 0.549709 0.347796 0.089 Uiso 0.25 1 calc R U P C -2
 C10X C 0.157(2) 0.5319(15) 0.4739(17) 0.078(5) Uani 0.25 1 d G U P C -2
 H25 H 0.243565 0.548453 0.480793 0.093 Uiso 0.25 1 calc R U P C -2
 C11X C 0.097(3) 0.5070(19) 0.5428(14) 0.077(5) Uani 0.25 1 d G U P C -2
 H26 H 0.142643 0.506443 0.596799 0.092 Uiso 0.25 1 calc R U P C -2
 C12X C -0.029(3) 0.483(2) 0.5327(16) 0.078(5) Uani 0.25 1 d G U P C -2
 H27 H -0.069482 0.465690 0.579809 0.093 Uiso 0.25 1 calc R U P C -2
 C13X C -0.095(2) 0.4835(19) 0.4537(18) 0.078(5) Uani 0.25 1 d G U P C -2
 H28 H -0.180685 0.466945 0.446813 0.093 Uiso 0.25 1 calc R U P C -2
 C14X C -0.035(2) 0.5084(16) 0.3848(15) 0.078(5) Uani 0.25 1 d G U P C -2
 H37 H -0.079765 0.508955 0.330806 0.094 Uiso 0.25 1 calc R U P C -2

loop_
  _atom_site_aniso_label
  _atom_site_aniso_U_11
  _atom_site_aniso_U_22
  _atom_site_aniso_U_33
  _atom_site_aniso_U_23
  _atom_site_aniso_U_13
  _atom_site_aniso_U_12
 Er 0.0246(2) 0.0307(2) 0.0243(2) 0.000 0.00311(18) 0.000
 C29 0.031(6) 0.038(10) 0.038(6) -0.010(6) -0.001(5) 0.012(6)
 C30 0.047(8) 0.038(8) 0.040(8) 0.000(7) -0.010(7) 0.014(7)
 C31 0.052(8) 0.037(8) 0.036(8) 0.004(7) -0.010(7) -0.017(7)
 C32 0.044(8) 0.063(10) 0.027(7) 0.006(7) 0.000(6) -0.019(7)
 C33 0.038(9) 0.061(9) 0.034(9) -0.020(8) 0.001(7) 0.015(7)
 C34 0.064(9) 0.023(7) 0.036(8) -0.017(6) -0.007(7) 0.008(7)
 C35 0.052(9) 0.041(8) 0.050(8) 0.002(7) -0.016(7) -0.008(7)
 C36 0.044(8) 0.046(9) 0.041(8) -0.001(7) 0.005(7) -0.013(7)
 Sn 0.0293(4) 0.0257(4) 0.0282(4) 0.000 0.0127(3) 0.000
 Si1 0.042(4) 0.022(2) 0.023(3) -0.003(2) 0.007(3) -0.001(3)
 C10 0.049(9) 0.040(8) 0.040(9) 0.010(7) -0.004(8) -0.012(8)
 C8 0.071(12) 0.056(10) 0.021(8) 0.006(7) 0.008(8) -0.021(9)
 C7 0.050(7) 0.029(6) 0.025(6) 0.006(5) 0.005(6) -0.007(6)
 C5 0.055(11) 0.031(9) 0.038(10) -0.005(8) 0.006(8) -0.012(9)
 C6 0.042(10) 0.034(8) 0.028(9) -0.004(8) 0.016(8) -0.010(8)
 C9 0.086(12) 0.037(8) 0.035(8) 0.015(7) -0.005(8) 0.008(8)
 Si2 0.032(4) 0.022(2) 0.022(3) -0.003(2) 0.003(2) -0.001(3)
 C28 0.049(8) 0.028(7) 0.050(9) -0.016(6) -0.002(7) 0.003(6)
 C26 0.056(9) 0.037(8) 0.026(8) -0.011(6) 0.001(7) -0.003(8)
 C25 0.043(7) 0.023(6) 0.031(6) -0.003(5) -0.005(5) 0.006(5)
 C23 0.027(8) 0.037(9) 0.042(10) -0.016(8) -0.006(7) 0.008(7)
 C24 0.054(12) 0.024(8) 0.034(10) 0.003(7) 0.015(8) 0.007(8)
 C27 0.045(10) 0.031(8) 0.048(9) -0.012(7) -0.016(8) 0.015(8)
 C12 0.032(6) 0.037(6) 0.037(7) 0.008(6) 0.003(5) 0.003(6)
 C4 0.027(5) 0.026(6) 0.014(6) -0.001(5) 0.009(5) -0.018(5)
 C13 0.033(6) 0.038(5) 0.036(6) 0.003(5) 0.005(5) 0.004(6)
 C1 0.035(5) 0.023(6) 0.016(6) -0.001(5) 0.002(5) -0.009(6)
 C15 0.031(6) 0.042(5) 0.043(6) 0.003(5) 0.003(5) 0.005(5)
 C14 0.029(6) 0.040(6) 0.038(6) 0.004(5) 0.008(5) 0.005(5)
 C17 0.023(5) 0.036(6) 0.023(5) -0.003(5) 0.006(5) -0.012(5)
 C18 0.026(5) 0.039(5) 0.030(5) -0.002(5) 0.005(4) -0.009(5)
 C16 0.033(6) 0.038(5) 0.039(6) 0.003(5) 0.010(5) 0.004(5)
 C3 0.025(4) 0.031(5) 0.018(4) -0.004(5) 0.004(4) -0.013(5)
 C19 0.026(5) 0.039(5) 0.035(5) 0.002(5) 0.003(5) -0.012(5)
 C11 0.031(5) 0.036(6) 0.030(6) 0.004(5) 0.008(5) 0.002(5)
 C21 0.024(6) 0.039(5) 0.029(6) 0.001(5) 0.006(5) -0.014(5)
 C2 0.029(5) 0.029(6) 0.016(5) -0.001(5) 0.001(4) -0.007(6)
 C22 0.024(5) 0.036(5) 0.026(6) 0.000(5) 0.005(5) -0.010(5)
 C20 0.024(6) 0.041(5) 0.033(6) 0.002(5) 0.009(5) -0.011(5)
 K 0.0312(12) 0.0434(12) 0.0283(11) 0.000 0.0066(9) 0.000
 O1 0.023(5) 0.048(5) 0.028(5) 0.000(4) 0.002(4) -0.001(4)
 O5 0.049(6) 0.098(7) 0.065(6) 0.014(5) 0.014(5) 0.030(5)
 O3 0.039(6) 0.031(5) 0.030(5) -0.006(4) -0.001(4) 0.001(4)
 O2 0.046(5) 0.02(3) 0.031(4) -0.003(6) 0.001(3) -0.007(9)
 O6 0.050(6) 0.089(7) 0.065(6) 0.020(5) 0.014(5) 0.032(5)
 O4 0.042(6) 0.040(6) 0.048(6) 0.005(5) 0.007(5) 0.002(5)
 N1 0.057(7) 0.018(18) 0.027(5) 0.006(6) 0.009(5) -0.002(6)
 N2 0.049(7) 0.085(13) 0.040(6) 0.001(6) 0.017(5) -0.008(7)
 C46 0.046(10) 0.076(12) 0.072(13) 0.005(10) 0.033(10) 0.005(9)
 C53A 0.051(7) 0.094(8) 0.067(7) 0.016(6) 0.010(6) 0.032(6)
 C50 0.065(11) 0.037(8) 0.046(9) -0.002(7) 0.003(8) -0.017(8)
 C44 0.063(8) 0.086(13) 0.032(7) 0.010(6) 0.009(6) -0.004(7)
 C48 0.059(10) 0.036(8) 0.043(9) 0.005(7) 0.010(8) -0.014(7)
 C52 0.060(12) 0.036(9) 0.021(7) -0.001(7) 0.008(8) -0.006(8)
 C54A 0.052(7) 0.093(8) 0.066(7) 0.016(7) 0.010(6) 0.031(6)
 C45 0.058(11) 0.085(15) 0.045(9) -0.003(10) 0.024(8) -0.009(10)
 C47 0.069(15) 0.073(17) 0.050(14) 0.014(13) 0.023(12) -0.009(14)
 C37 0.071(15) 0.046(10) 0.037(13) 0.017(10) 0.000(10) -0.008(11)
 C49 0.047(10) 0.033(8) 0.073(12) 0.020(8) 0.030(9) -0.012(7)
 C38 0.056(12) 0.046(11) 0.037(9) -0.003(8) -0.006(8) 0.004(9)
 C51 0.075(18) 0.050(13) 0.017(10) -0.005(8) 0.002(11) 0.014(14)
 C40 0.026(7) 0.044(10) 0.046(8) -0.005(6) 0.008(6) 0.002(5)
 C53 0.051(6) 0.093(8) 0.067(7) 0.016(6) 0.010(6) 0.032(6)
 C41 0.030(6) 0.041(17) 0.041(7) -0.013(6) 0.002(5) -0.007(6)
 C54 0.052(7) 0.093(8) 0.068(7) 0.015(6) 0.012(6) 0.030(6)
 C42 0.047(9) 0.052(8) 0.028(8) -0.008(7) -0.016(7) -0.007(7)
 C43 0.059(10) 0.059(12) 0.015(6) 0.002(5) 0.006(6) 0.006(7)
 C39 0.036(8) 0.057(9) 0.029(8) -0.004(7) 0.022(7) -0.016(7)
 C9X 0.059(10) 0.084(12) 0.078(11) 0.005(11) 0.002(9) -0.001(10)
 C10X 0.063(10) 0.087(12) 0.082(11) 0.003(11) 0.003(9) -0.002(10)
 C11X 0.063(10) 0.085(11) 0.081(11) 0.004(10) -0.001(8) -0.001(9)
 C12X 0.064(10) 0.087(12) 0.082(11) 0.004(11) 0.002(9) 0.000(10)
 C13X 0.063(10) 0.086(11) 0.082(11) 0.005(10) -0.002(8) -0.002(9)
 C14X 0.064(10) 0.088(12) 0.083(12) 0.003(11) 0.000(9) -0.003(10)

_geom_special_details
;
 All esds (except the esd in the dihedral angle between two l.s. planes)
 are estimated using the full covariance matrix.  The cell esds are taken
 into account individually in the estimation of esds in distances, angles
 and torsion angles; correlations between esds in cell parameters are only
 used when they are defined by crystal symmetry.  An approximate (isotropic)
 treatment of cell esds is used for estimating esds involving l.s. planes.
;
loop_
  _geom_bond_atom_site_label_1
  _geom_bond_atom_site_label_2
  _geom_bond_distance
  _geom_bond_site_symmetry_2
  _geom_bond_publ_flag
 Er C29 2.493(16) . ?
 Er C30 2.492(15) . ?
 Er C31 2.491(17) . ?
 Er C32 2.53(2) . ?
 Er C33 2.58(2) . ?
 Er C34 2.597(15) . ?
 Er C35 2.569(15) . ?
 Er C36 2.520(18) . ?
 Er C4 2.60(3) . ?
 Er C1 2.64(3) . ?
 Er C3 2.60(4) . ?
 Er C2 2.57(5) . ?
 C29 H29 0.9500 . ?
 C29 C30 1.392(8) . ?
 C29 C36 1.387(8) . ?
 C30 H30 0.9500 . ?
 C30 C31 1.391(7) . ?
 C31 H31 0.9500 . ?
 C31 C32 1.393(7) . ?
 C32 H32 0.9500 . ?
 C32 C33 1.385(7) . ?
 C33 H33 0.9500 . ?
 C33 C34 1.392(7) . ?
 C34 H34 0.9500 . ?
 C34 C35 1.389(7) . ?
 C35 H35 0.9500 . ?
 C35 C36 1.387(7) . ?
 C36 H36 0.9500 . ?
 Sn C4 2.27(2) . ?
 Sn C1 2.06(3) . ?
 Si1 C7 1.931(12) . ?
 Si1 C5 1.856(13) . ?
 Si1 C6 1.887(10) . ?
 Si1 C1 1.87(3) . ?
 C10 H10A 0.9800 . ?
 C10 H10B 0.9800 . ?
 C10 H10C 0.9800 . ?
 C10 C7 1.534(15) . ?
 C8 H8A 0.9800 . ?
 C8 H8B 0.9800 . ?
 C8 H8C 0.9800 . ?
 C8 C7 1.535(14) . ?
 C7 C9 1.562(15) . ?
 C5 H5A 0.9800 . ?
 C5 H5B 0.9800 . ?
 C5 H5C 0.9800 . ?
 C6 H6A 0.9800 . ?
 C6 H6B 0.9800 . ?
 C6 H6C 0.9800 . ?
 C9 H9A 0.9800 . ?
 C9 H9B 0.9800 . ?
 C9 H9C 0.9800 . ?
 Si2 C25 1.933(12) . ?
 Si2 C23 1.856(12) . ?
 Si2 C24 1.884(10) . ?
 Si2 C4 1.82(3) . ?
 C28 H28A 0.9800 . ?
 C28 H28B 0.9800 . ?
 C28 H28C 0.9800 . ?
 C28 C25 1.538(14) . ?
 C26 H26A 0.9800 . ?
 C26 H26B 0.9800 . ?
 C26 H26C 0.9800 . ?
 C26 C25 1.538(14) . ?
 C25 C27 1.557(15) . ?
 C23 H23A 0.9800 . ?
 C23 H23B 0.9800 . ?
 C23 H23C 0.9800 . ?
 C24 H24A 0.9800 . ?
 C24 H24B 0.9800 . ?
 C24 H24C 0.9800 . ?
 C27 H27A 0.9800 . ?
 C27 H27B 0.9800 . ?
 C27 H27C 0.9800 . ?
 C12 H12 0.9500 . ?
 C12 C13 1.42(4) . ?
 C12 C11 1.40(4) . ?
 C4 C3 1.42(5) . ?
 C13 H13 0.9500 . ?
 C13 C14 1.36(2) . ?
 C1 C2 1.46(5) . ?
 C15 H15 0.9500 . ?
 C15 C14 1.36(2) . ?
 C15 C16 1.40(2) . ?
 C14 H14 0.9500 . ?
 C17 C18 1.41(4) . ?
 C17 C3 1.48(5) . ?
 C17 C22 1.37(4) . ?
 C18 H18 0.9500 . ?
 C18 C19 1.393(19) . ?
 C16 H16 0.9500 . ?
 C16 C11 1.39(4) . ?
 C3 C2 1.425(14) . ?
 C19 H19 0.9500 . ?
 C19 C20 1.39(2) . ?
 C11 C2 1.53(5) . ?
 C21 H21 0.9500 . ?
 C21 C22 1.37(4) . ?
 C21 C20 1.37(2) . ?
 C22 H22 0.9500 . ?
 C20 H20 0.9500 . ?
 K O1 2.807(9) . ?
 K O5 2.701(11) . ?
 K O3 2.896(9) . ?
 K O2 2.806(10) . ?
 K O6 2.756(11) . ?
 K O4 2.923(10) . ?
 K N1 2.967(12) . ?
 K N2 3.008(13) . ?
 K C53A 3.44(3) . ?
 K C54A 3.19(4) . ?
 K HO 2.92(4) 4_565 ?
 O1 C40 1.439(15) . ?
 O1 C41 1.400(14) . ?
 O5 C46 1.42(2) . ?
 O5 C53A 1.42(2) . ?
 O5 C53 1.42(2) . ?
 O3 C50 1.438(18) . ?
 O3 C51 1.43(2) . ?
 O2 C42 1.36(4) . ?
 O2 C43 1.41(2) . ?
 O6 C54A 1.352(18) . ?
 O6 C37 1.361(17) . ?
 O6 C54 1.356(17) . ?
 O4 C48 1.448(17) . ?
 O4 C49 1.419(18) . ?
 N1 C52 1.47(2) . ?
 N1 C38 1.45(2) . ?
 N1 C39 1.454(19) . ?
 N2 C44 1.451(19) . ?
 N2 C45 1.43(3) . ?
 N2 C47 1.47(3) . ?
 C46 H 0.9900 . ?
 C46 HA 0.9900 . ?
 C46 C45 1.55(4) . ?
 C53A HB 0.9900 . ?
 C53A HD 0.9900 . ?
 C53A C54A 1.47(4) . ?
 C50 HF 0.9900 . ?
 C50 HG 0.9900 . ?
 C50 C49 1.46(2) . ?
 C44 HH 0.9900 . ?
 C44 HI 0.9900 . ?
 C44 C43 1.54(2) . ?
 C48 HJ 0.9900 . ?
 C48 HK 0.9900 . ?
 C48 C47 1.52(3) . ?
 C52 HL 0.9900 . ?
 C52 HM 0.9900 . ?
 C52 C51 1.53(3) . ?
 C54A HN 0.9900 . ?
 C54A HO 0.9900 . ?
 C54A HO 1.15(8) 4_565 ?
 C45 HP 0.9900 . ?
 C45 HQ 0.9900 . ?
 C47 HR 0.9900 . ?
 C47 HS 0.9900 . ?
 C37 HT 0.9900 . ?
 C37 HU 0.9900 . ?
 C37 C38 1.49(3) . ?
 C49 HV 0.9900 . ?
 C49 HW 0.9900 . ?
 C38 HX 0.9900 . ?
 C38 HY 0.9900 . ?
 C51 HZ 0.9900 . ?
 C51 H1 0.9900 . ?
 C40 H2 0.9900 . ?
 C40 H3 0.9900 . ?
 C40 C39 1.484(19) . ?
 C53 HC 0.9900 . ?
 C53 HE 0.9900 . ?
 C53 C54 1.48(4) . ?
 C41 H4 0.9900 . ?
 C41 H5 0.9900 . ?
 C41 C42 1.507(19) . ?
 C54 H6 0.9900 . ?
 C54 H7 0.9900 . ?
 C42 H8 0.9900 . ?
 C42 H9 0.9900 . ?
 C43 H10 0.9900 . ?
 C43 H11 0.9900 . ?
 C39 H17 0.9900 . ?
 C39 H23 0.9900 . ?
 C9X H24 0.9500 . ?
 C9X C10X 1.3900 . ?
 C9X C14X 1.3900 . ?
 C10X H25 0.9500 . ?
 C10X C11X 1.3900 . ?
 C11X H26 0.9500 . ?
 C11X C12X 1.3900 . ?
 C12X H27 0.9500 . ?
 C12X C13X 1.3900 . ?
 C13X H28 0.9500 . ?
 C13X C14X 1.3900 . ?
 C14X H37 0.9500 . ?

loop_
  _geom_angle_atom_site_label_1
  _geom_angle_atom_site_label_2
  _geom_angle_atom_site_label_3
  _geom_angle
  _geom_angle_site_symmetry_1
  _geom_angle_site_symmetry_3
  _geom_angle_publ_flag
 C29 Er C32 83.8(6) . . ?
 C29 Er C33 91.5(7) . . ?
 C29 Er C34 82.7(5) . . ?
 C29 Er C35 60.9(3) . . ?
 C29 Er C36 32.13(19) . . ?
 C30 Er C29 32.4(2) . . ?
 C30 Er C32 61.6(4) . . ?
 C30 Er C33 83.0(6) . . ?
 C30 Er C34 91.4(6) . . ?
 C30 Er C35 83.1(5) . . ?
 C30 Er C36 61.6(4) . . ?
 C31 Er C29 62.0(3) . . ?
 C31 Er C30 32.4(2) . . ?
 C31 Er C32 32.2(2) . . ?
 C31 Er C33 60.9(4) . . ?
 C31 Er C34 82.7(4) . . ?
 C31 Er C35 91.5(5) . . ?
 C31 Er C36 83.8(5) . . ?
 C32 Er C33 31.45(16) . . ?
 C32 Er C34 60.1(4) . . ?
 C32 Er C35 82.0(6) . . ?
 C33 Er C34 31.2(2) . . ?
 C35 Er C33 59.7(4) . . ?
 C35 Er C34 31.18(19) . . ?
 C36 Er C32 91.6(7) . . ?
 C36 Er C33 82.1(6) . . ?
 C36 Er C34 60.2(3) . . ?
 C36 Er C35 31.61(19) . . ?
 C4 Er C1 64.0(3) . . ?
 C3 Er C4 31.7(12) . . ?
 C3 Er C1 56.7(10) . . ?
 C2 Er C4 55.9(10) . . ?
 C2 Er C1 32.4(12) . . ?
 C2 Er C3 32.0(3) . . ?
 Er C29 H29 134.3 . . ?
 C30 C29 Er 73.8(8) . . ?
 C30 C29 H29 112.7 . . ?
 C36 C29 Er 75.0(12) . . ?
 C36 C29 H29 112.7 . . ?
 C36 C29 C30 134.7(11) . . ?
 Er C30 H30 136.5 . . ?
 C29 C30 Er 73.8(9) . . ?
 C29 C30 H30 112.6 . . ?
 C31 C30 Er 73.7(8) . . ?
 C31 C30 C29 134.7(9) . . ?
 C31 C30 H30 112.6 . . ?
 Er C31 H31 134.0 . . ?
 C30 C31 Er 73.8(8) . . ?
 C30 C31 H31 112.6 . . ?
 C30 C31 C32 134.9(7) . . ?
 C32 C31 Er 75.2(11) . . ?
 C32 C31 H31 112.6 . . ?
 Er C32 H32 134.8 . . ?
 C31 C32 Er 72.5(11) . . ?
 C31 C32 H32 112.2 . . ?
 C33 C32 Er 76.6(18) . . ?
 C33 C32 C31 135.6(8) . . ?
 C33 C32 H32 112.2 . . ?
 Er C33 H33 137.7 . . ?
 C32 C33 Er 72.0(17) . . ?
 C32 C33 H33 112.6 . . ?
 C32 C33 C34 134.8(8) . . ?
 C34 C33 Er 75.0(10) . . ?
 C34 C33 H33 112.6 . . ?
 Er C34 H34 137.0 . . ?
 C33 C34 Er 73.8(10) . . ?
 C33 C34 H34 112.8 . . ?
 C35 C34 Er 73.3(8) . . ?
 C35 C34 C33 134.5(7) . . ?
 C35 C34 H34 112.8 . . ?
 Er C35 H35 136.9 . . ?
 C34 C35 Er 75.5(8) . . ?
 C34 C35 H35 112.4 . . ?
 C36 C35 Er 72.2(9) . . ?
 C36 C35 C34 135.3(7) . . ?
 C36 C35 H35 112.4 . . ?
 Er C36 H36 134.9 . . ?
 C29 C36 Er 72.9(12) . . ?
 C29 C36 H36 112.2 . . ?
 C35 C36 Er 76.1(8) . . ?
 C35 C36 C29 135.5(10) . . ?
 C35 C36 H36 112.2 . . ?
 C4 Sn Er 55.4(8) . . ?
 C1 Sn Er 57.6(9) . . ?
 C1 Sn C4 79.7(4) . . ?
 C5 Si1 C7 107.2(7) . . ?
 C5 Si1 C6 105.8(8) . . ?
 C5 Si1 C1 106.2(14) . . ?
 C6 Si1 C7 105.8(7) . . ?
 C1 Si1 C7 110.6(10) . . ?
 C1 Si1 C6 120.5(12) . . ?
 H10A C10 H10B 109.5 . . ?
 H10A C10 H10C 109.5 . . ?
 H10B C10 H10C 109.5 . . ?
 C7 C10 H10A 109.5 . . ?
 C7 C10 H10B 109.5 . . ?
 C7 C10 H10C 109.5 . . ?
 H8A C8 H8B 109.5 . . ?
 H8A C8 H8C 109.5 . . ?
 H8B C8 H8C 109.5 . . ?
 C7 C8 H8A 109.5 . . ?
 C7 C8 H8B 109.5 . . ?
 C7 C8 H8C 109.5 . . ?
 C10 C7 Si1 109.5(9) . . ?
 C10 C7 C8 109.7(12) . . ?
 C10 C7 C9 109.3(12) . . ?
 C8 C7 Si1 110.5(10) . . ?
 C8 C7 C9 108.5(12) . . ?
 C9 C7 Si1 109.3(10) . . ?
 Si1 C5 H5A 109.5 . . ?
 Si1 C5 H5B 109.5 . . ?
 Si1 C5 H5C 109.5 . . ?
 H5A C5 H5B 109.5 . . ?
 H5A C5 H5C 109.5 . . ?
 H5B C5 H5C 109.5 . . ?
 Si1 C6 H6A 109.5 . . ?
 Si1 C6 H6B 109.5 . . ?
 Si1 C6 H6C 109.5 . . ?
 H6A C6 H6B 109.5 . . ?
 H6A C6 H6C 109.5 . . ?
 H6B C6 H6C 109.5 . . ?
 C7 C9 H9A 109.5 . . ?
 C7 C9 H9B 109.5 . . ?
 C7 C9 H9C 109.5 . . ?
 H9A C9 H9B 109.5 . . ?
 H9A C9 H9C 109.5 . . ?
 H9B C9 H9C 109.5 . . ?
 C23 Si2 C25 104.7(7) . . ?
 C23 Si2 C24 106.2(9) . . ?
 C24 Si2 C25 106.5(8) . . ?
 C4 Si2 C25 112.2(10) . . ?
 C4 Si2 C23 112.5(13) . . ?
 C4 Si2 C24 114.1(11) . . ?
 H28A C28 H28B 109.5 . . ?
 H28A C28 H28C 109.5 . . ?
 H28B C28 H28C 109.5 . . ?
 C25 C28 H28A 109.5 . . ?
 C25 C28 H28B 109.5 . . ?
 C25 C28 H28C 109.5 . . ?
 H26A C26 H26B 109.5 . . ?
 H26A C26 H26C 109.5 . . ?
 H26B C26 H26C 109.5 . . ?
 C25 C26 H26A 109.5 . . ?
 C25 C26 H26B 109.5 . . ?
 C25 C26 H26C 109.5 . . ?
 C28 C25 Si2 110.1(9) . . ?
 C28 C25 C26 105.9(11) . . ?
 C28 C25 C27 110.1(11) . . ?
 C26 C25 Si2 110.7(9) . . ?
 C26 C25 C27 109.4(11) . . ?
 C27 C25 Si2 110.5(9) . . ?
 Si2 C23 H23A 109.5 . . ?
 Si2 C23 H23B 109.5 . . ?
 Si2 C23 H23C 109.5 . . ?
 H23A C23 H23B 109.5 . . ?
 H23A C23 H23C 109.5 . . ?
 H23B C23 H23C 109.5 . . ?
 Si2 C24 H24A 109.5 . . ?
 Si2 C24 H24B 109.5 . . ?
 Si2 C24 H24C 109.5 . . ?
 H24A C24 H24B 109.5 . . ?
 H24A C24 H24C 109.5 . . ?
 H24B C24 H24C 109.5 . . ?
 C25 C27 H27A 109.5 . . ?
 C25 C27 H27B 109.5 . . ?
 C25 C27 H27C 109.5 . . ?
 H27A C27 H27B 109.5 . . ?
 H27A C27 H27C 109.5 . . ?
 H27B C27 H27C 109.5 . . ?
 C13 C12 H12 119.2 . . ?
 C11 C12 H12 119.2 . . ?
 C11 C12 C13 122(2) . . ?
 Sn C4 Er 78.8(9) . . ?
 Si2 C4 Er 122.7(14) . . ?
 Si2 C4 Sn 113.5(16) . . ?
 C3 C4 Er 74(2) . . ?
 C3 C4 Sn 109.5(18) . . ?
 C3 C4 Si2 136(2) . . ?
 C12 C13 H13 120.0 . . ?
 C14 C13 C12 120.0(19) . . ?
 C14 C13 H13 120.0 . . ?
 Sn C1 Er 81.3(11) . . ?
 Si1 C1 Er 128.5(12) . . ?
 Si1 C1 Sn 120.6(17) . . ?
 C2 C1 Er 71(2) . . ?
 C2 C1 Sn 113.3(18) . . ?
 C2 C1 Si1 124(2) . . ?
 C14 C15 H15 119.9 . . ?
 C14 C15 C16 120.2(15) . . ?
 C16 C15 H15 119.9 . . ?
 C13 C14 C15 119.7(17) . . ?
 C13 C14 H14 120.2 . . ?
 C15 C14 H14 120.2 . . ?
 C18 C17 C3 119(3) . . ?
 C22 C17 C18 118(3) . . ?
 C22 C17 C3 123(3) . . ?
 C17 C18 H18 120.4 . . ?
 C19 C18 C17 119.3(18) . . ?
 C19 C18 H18 120.4 . . ?
 C15 C16 H16 118.7 . . ?
 C11 C16 C15 122.6(19) . . ?
 C11 C16 H16 118.7 . . ?
 C4 C3 Er 74(2) . . ?
 C4 C3 C17 119(2) . . ?
 C17 C3 Er 120(3) . . ?
 C2 C3 Er 73(3) . . ?
 C2 C3 C4 117(4) . . ?
 C2 C3 C17 124(5) . . ?
 C18 C19 H19 119.5 . . ?
 C20 C19 C18 121.0(14) . . ?
 C20 C19 H19 119.5 . . ?
 C12 C11 C2 124(3) . . ?
 C16 C11 C12 115(3) . . ?
 C16 C11 C2 120(2) . . ?
 C22 C21 H21 119.5 . . ?
 C20 C21 H21 119.5 . . ?
 C20 C21 C22 121.0(17) . . ?
 C1 C2 Er 77(2) . . ?
 C1 C2 C11 124(3) . . ?
 C3 C2 Er 75(4) . . ?
 C3 C2 C1 119(4) . . ?
 C3 C2 C11 117(5) . . ?
 C11 C2 Er 121(2) . . ?
 C17 C22 C21 122(2) . . ?
 C17 C22 H22 119.0 . . ?
 C21 C22 H22 119.0 . . ?
 C19 C20 H20 120.7 . . ?
 C21 C20 C19 118.5(16) . . ?
 C21 C20 H20 120.7 . . ?
 O1 K O3 97.8(3) . . ?
 O1 K O4 135.7(3) . . ?
 O1 K N1 61.4(3) . . ?
 O1 K N2 119.9(3) . . ?
 O1 K C53A 137.1(14) . . ?
 O1 K C54A 125.9(6) . . ?
 O1 K HO 134.0(8) . 4_565 ?
 O5 K O1 137.0(4) . . ?
 O5 K O3 120.7(4) . . ?
 O5 K O2 107.6(9) . . ?
 O5 K O6 59.5(3) . . ?
 O5 K O4 84.1(4) . . ?
 O5 K N1 119.9(4) . . ?
 O5 K N2 60.2(4) . . ?
 O5 K C53A 22.9(6) . . ?
 O5 K C54A 48.2(8) . . ?
 O5 K HO 59.4(7) . 4_565 ?
 O3 K O4 59.5(3) . . ?
 O3 K N1 60.3(4) . . ?
 O3 K N2 118.0(4) . . ?
 O3 K C53A 104.0(12) . . ?
 O3 K C54A 85.3(8) . . ?
 O3 K HO 66.3(7) . 4_565 ?
 O2 K O1 59.3(5) . . ?
 O2 K O3 122.0(16) . . ?
 O2 K O4 98.8(15) . . ?
 O2 K N1 120.3(4) . . ?
 O2 K N2 60.9(4) . . ?
 O2 K C53A 129.7(13) . . ?
 O2 K C54A 152.5(16) . . ?
 O2 K HO 165.6(8) . 4_565 ?
 O6 K O1 101.7(3) . . ?
 O6 K O3 95.0(3) . . ?
 O6 K O2 138.9(18) . . ?
 O6 K O4 116.6(4) . . ?
 O6 K N1 60.6(4) . . ?
 O6 K N2 119.6(4) . . ?
 O6 K C53A 40.6(9) . . ?
 O6 K C54A 24.9(5) . . ?
 O6 K HO 42.6(9) . 4_565 ?
 O4 K N1 119.0(4) . . ?
 O4 K N2 59.2(4) . . ?
 O4 K C53A 87.0(14) . . ?
 O4 K C54A 92.0(6) . . ?
 O4 K HO 74.8(9) . 4_565 ?
 N1 K N2 178.2(4) . . ?
 N1 K C53A 98.6(6) . . ?
 N1 K C54A 74.5(7) . . ?
 N1 K HO 73.7(8) . 4_565 ?
 N2 K C53A 81.1(7) . . ?
 N2 K C54A 105.0(7) . . ?
 N2 K HO 105.2(8) . 4_565 ?
 C53A K HO 38.5(12) . 4_565 ?
 C54A K C53A 25.3(6) . . ?
 C54A K HO 21.0(14) . 4_565 ?
 C40 O1 K 117.5(7) . . ?
 C41 O1 K 116.2(7) . . ?
 C41 O1 C40 110.4(9) . . ?
 C46 O5 K 125.6(10) . . ?
 C46 O5 C53A 119(2) . . ?
 C46 O5 C53 113.0(17) . . ?
 C53A O5 K 109.4(19) . . ?
 C53 O5 K 118.4(15) . . ?
 C53 O5 C53A 11(4) . . ?
 C50 O3 K 111.9(8) . . ?
 C51 O3 K 117.0(12) . . ?
 C51 O3 C50 110.9(14) . . ?
 C42 O2 K 117.5(14) . . ?
 C42 O2 C43 115(3) . . ?
 C43 O2 K 117.3(9) . . ?
 C54A O6 K 96(2) . . ?
 C54A O6 C37 130(3) . . ?
 C54A O6 C54 60(2) . . ?
 C37 O6 K 116.7(14) . . ?
 C54 O6 K 119.6(14) . . ?
 C54 O6 C37 121(2) . . ?
 C48 O4 K 115.6(8) . . ?
 C49 O4 K 112.1(7) . . ?
 C49 O4 C48 112.8(11) . . ?
 C52 N1 K 110.3(10) . . ?
 C38 N1 K 109.7(9) . . ?
 C38 N1 C52 107.4(12) . . ?
 C39 N1 K 108.2(8) . . ?
 C39 N1 C52 109.3(13) . . ?
 C39 N1 C38 111.9(15) . . ?
 C44 N2 K 109.7(9) . . ?
 C44 N2 C47 109.3(16) . . ?
 C45 N2 K 105.0(14) . . ?
 C45 N2 C44 111.1(18) . . ?
 C45 N2 C47 110.2(14) . . ?
 C47 N2 K 111.5(12) . . ?
 O5 C46 H 110.0 . . ?
 O5 C46 HA 110.0 . . ?
 O5 C46 C45 108.5(15) . . ?
 H C46 HA 108.4 . . ?
 C45 C46 H 110.0 . . ?
 C45 C46 HA 110.0 . . ?
 K C53A HB 123.3 . . ?
 K C53A HD 127.9 . . ?
 O5 C53A K 47.7(14) . . ?
 O5 C53A HB 108.5 . . ?
 O5 C53A HD 108.5 . . ?
 O5 C53A C54A 115(3) . . ?
 HB C53A HD 107.5 . . ?
 C54A C53A K 68(2) . . ?
 C54A C53A HB 108.5 . . ?
 C54A C53A HD 108.5 . . ?
 O3 C50 HF 109.9 . . ?
 O3 C50 HG 109.9 . . ?
 O3 C50 C49 109.0(12) . . ?
 HF C50 HG 108.3 . . ?
 C49 C50 HF 109.9 . . ?
 C49 C50 HG 109.9 . . ?
 N2 C44 HH 108.8 . . ?
 N2 C44 HI 108.8 . . ?
 N2 C44 C43 114.0(13) . . ?
 HH C44 HI 107.6 . . ?
 C43 C44 HH 108.8 . . ?
 C43 C44 HI 108.8 . . ?
 O4 C48 HJ 110.5 . . ?
 O4 C48 HK 110.5 . . ?
 O4 C48 C47 106.0(15) . . ?
 HJ C48 HK 108.7 . . ?
 C47 C48 HJ 110.5 . . ?
 C47 C48 HK 110.5 . . ?
 N1 C52 HL 108.4 . . ?
 N1 C52 HM 108.4 . . ?
 N1 C52 C51 115.3(16) . . ?
 HL C52 HM 107.5 . . ?
 C51 C52 HL 108.4 . . ?
 C51 C52 HM 108.4 . . ?
 K C54A HN 161.9 . . ?
 K C54A HO 65.6 . . ?
 K C54A HO 66.2(4) . 4_565 ?
 O6 C54A K 59.3(16) . . ?
 O6 C54A C53A 105(4) . . ?
 O6 C54A HN 110.7 . . ?
 O6 C54A HO 110.7 . . ?
 O6 C54A HO 111.7(15) . 4_565 ?
 C53A C54A K 87(2) . . ?
 C53A C54A HN 110.7 . . ?
 C53A C54A HO 110(4) . 4_565 ?
 C53A C54A HO 110.7 . . ?
 HN C54A HO 108.4 . 4_565 ?
 HN C54A HO 108.8 . . ?
 HO C54A HO 1.0 . 4_565 ?
 N2 C45 C46 114(2) . . ?
 N2 C45 HP 108.8 . . ?
 N2 C45 HQ 108.8 . . ?
 C46 C45 HP 108.8 . . ?
 C46 C45 HQ 108.8 . . ?
 HP C45 HQ 107.7 . . ?
 N2 C47 C48 114.1(19) . . ?
 N2 C47 HR 108.7 . . ?
 N2 C47 HS 108.7 . . ?
 C48 C47 HR 108.7 . . ?
 C48 C47 HS 108.7 . . ?
 HR C47 HS 107.6 . . ?
 O6 C37 HT 109.2 . . ?
 O6 C37 HU 109.2 . . ?
 O6 C37 C38 112(2) . . ?
 HT C37 HU 107.9 . . ?
 C38 C37 HT 109.2 . . ?
 C38 C37 HU 109.2 . . ?
 O4 C49 C50 110.6(12) . . ?
 O4 C49 HV 109.5 . . ?
 O4 C49 HW 109.5 . . ?
 C50 C49 HV 109.5 . . ?
 C50 C49 HW 109.5 . . ?
 HV C49 HW 108.1 . . ?
 N1 C38 C37 111.9(16) . . ?
 N1 C38 HX 109.2 . . ?
 N1 C38 HY 109.2 . . ?
 C37 C38 HX 109.2 . . ?
 C37 C38 HY 109.2 . . ?
 HX C38 HY 107.9 . . ?
 O3 C51 C52 106.3(17) . . ?
 O3 C51 HZ 110.5 . . ?
 O3 C51 H1 110.5 . . ?
 C52 C51 HZ 110.5 . . ?
 C52 C51 H1 110.5 . . ?
 HZ C51 H1 108.7 . . ?
 O1 C40 H2 109.8 . . ?
 O1 C40 H3 109.8 . . ?
 O1 C40 C39 109.3(10) . . ?
 H2 C40 H3 108.3 . . ?
 C39 C40 H2 109.8 . . ?
 C39 C40 H3 109.8 . . ?
 O5 C53 HC 109.9 . . ?
 O5 C53 HE 109.9 . . ?
 O5 C53 C54 109(2) . . ?
 HC C53 HE 108.3 . . ?
 C54 C53 HC 109.9 . . ?
 C54 C53 HE 109.9 . . ?
 O1 C41 H4 110.1 . . ?
 O1 C41 H5 110.1 . . ?
 O1 C41 C42 108.1(11) . . ?
 H4 C41 H5 108.4 . . ?
 C42 C41 H4 110.1 . . ?
 C42 C41 H5 110.1 . . ?
 O6 C54 C53 115(3) . . ?
 O6 C54 H6 108.6 . . ?
 O6 C54 H7 108.6 . . ?
 C53 C54 H6 108.6 . . ?
 C53 C54 H7 108.6 . . ?
 H6 C54 H7 107.6 . . ?
 O2 C42 C41 113.0(19) . . ?
 O2 C42 H8 109.0 . . ?
 O2 C42 H9 109.0 . . ?
 C41 C42 H8 109.0 . . ?
 C41 C42 H9 109.0 . . ?
 H8 C42 H9 107.8 . . ?
 O2 C43 C44 110(3) . . ?
 O2 C43 H10 109.7 . . ?
 O2 C43 H11 109.7 . . ?
 C44 C43 H10 109.7 . . ?
 C44 C43 H11 109.7 . . ?
 H10 C43 H11 108.2 . . ?
 N1 C39 C40 116.9(12) . . ?
 N1 C39 H17 108.1 . . ?
 N1 C39 H23 108.1 . . ?
 C40 C39 H17 108.1 . . ?
 C40 C39 H23 108.1 . . ?
 H17 C39 H23 107.3 . . ?
 C10X C9X H24 120.0 . . ?
 C10X C9X C14X 120.0 . . ?
 C14X C9X H24 120.0 . . ?
 C9X C10X H25 120.0 . . ?
 C9X C10X C11X 120.0 . . ?
 C11X C10X H25 120.0 . . ?
 C10X C11X H26 120.0 . . ?
 C12X C11X C10X 120.0 . . ?
 C12X C11X H26 120.0 . . ?
 C11X C12X H27 120.0 . . ?
 C11X C12X C13X 120.0 . . ?
 C13X C12X H27 120.0 . . ?
 C12X C13X H28 120.0 . . ?
 C14X C13X C12X 120.0 . . ?
 C14X C13X H28 120.0 . . ?
 C9X C14X H37 120.0 . . ?
 C13X C14X C9X 120.0 . . ?
 C13X C14X H37 120.0 . . ?

loop_
  _geom_torsion_atom_site_label_1
  _geom_torsion_atom_site_label_2
  _geom_torsion_atom_site_label_3
  _geom_torsion_atom_site_label_4
  _geom_torsion
  _geom_torsion_site_symmetry_1
  _geom_torsion_site_symmetry_2
  _geom_torsion_site_symmetry_3
  _geom_torsion_site_symmetry_4
  _geom_torsion_publ_flag
 Er C29 C30 C31 -46(2) . . . . ?
 Er C29 C36 C35 48(3) . . . . ?
 Er C30 C31 C32 -48(3) . . . . ?
 Er C31 C32 C33 -48(5) . . . . ?
 Er C32 C33 C34 -45(4) . . . . ?
 Er C33 C34 C35 -45(2) . . . . ?
 Er C34 C35 C36 -45(2) . . . . ?
 Er C35 C36 C29 -47(3) . . . . ?
 Er C4 C3 C17 -116(3) . . . . ?
 Er C4 C3 C2 61(5) . . . . ?
 Er C1 C2 C3 -64(5) . . . . ?
 Er C1 C2 C11 118(4) . . . . ?
 Er C3 C2 C1 65(4) . . . . ?
 Er C3 C2 C11 -117(4) . . . . ?
 C29 C30 C31 Er 46(2) . . . . ?
 C29 C30 C31 C32 -3(4) . . . . ?
 C30 C29 C36 Er -48(3) . . . . ?
 C30 C29 C36 C35 0(5) . . . . ?
 C30 C31 C32 Er 48(3) . . . . ?
 C30 C31 C32 C33 0(7) . . . . ?
 C31 C32 C33 Er 47(4) . . . . ?
 C31 C32 C33 C34 2(9) . . . . ?
 C32 C33 C34 Er 44(5) . . . . ?
 C32 C33 C34 C35 -1(7) . . . . ?
 C33 C34 C35 Er 45(3) . . . . ?
 C33 C34 C35 C36 1(4) . . . . ?
 C34 C35 C36 Er 46(2) . . . . ?
 C34 C35 C36 C29 -1(5) . . . . ?
 C36 C29 C30 Er 48(3) . . . . ?
 C36 C29 C30 C31 2(4) . . . . ?
 Sn C4 C3 Er -71.6(14) . . . . ?
 Sn C4 C3 C17 173(3) . . . . ?
 Sn C4 C3 C2 -11(6) . . . . ?
 Sn C1 C2 Er 71.1(17) . . . . ?
 Sn C1 C2 C3 7(6) . . . . ?
 Sn C1 C2 C11 -171(3) . . . . ?
 Si1 C1 C2 Er -124(2) . . . . ?
 Si1 C1 C2 C3 172(4) . . . . ?
 Si1 C1 C2 C11 -6(5) . . . . ?
 C7 Si1 C1 Er 180.0(15) . . . . ?
 C7 Si1 C1 Sn 75.8(19) . . . . ?
 C7 Si1 C1 C2 -88(3) . . . . ?
 C5 Si1 C1 Er 64(2) . . . . ?
 C5 Si1 C1 Sn -40.2(18) . . . . ?
 C5 Si1 C1 C2 156(3) . . . . ?
 C6 Si1 C1 Er -56(2) . . . . ?
 C6 Si1 C1 Sn -160.2(12) . . . . ?
 C6 Si1 C1 C2 36(3) . . . . ?
 Si2 C4 C3 Er 121(3) . . . . ?
 Si2 C4 C3 C17 5(5) . . . . ?
 Si2 C4 C3 C2 -178(4) . . . . ?
 C25 Si2 C4 Er -169.3(10) . . . . ?
 C25 Si2 C4 Sn -77.8(16) . . . . ?
 C25 Si2 C4 C3 89(3) . . . . ?
 C23 Si2 C4 Er -51.5(16) . . . . ?
 C23 Si2 C4 Sn 40.0(16) . . . . ?
 C23 Si2 C4 C3 -153(3) . . . . ?
 C24 Si2 C4 Er 69.5(18) . . . . ?
 C24 Si2 C4 Sn 161.0(11) . . . . ?
 C24 Si2 C4 C3 -32(4) . . . . ?
 C12 C13 C14 C15 2(3) . . . . ?
 C12 C11 C2 Er 21(4) . . . . ?
 C12 C11 C2 C1 -73(5) . . . . ?
 C12 C11 C2 C3 109(5) . . . . ?
 C4 C3 C2 Er -62(4) . . . . ?
 C4 C3 C2 C1 3(8) . . . . ?
 C4 C3 C2 C11 -179(2) . . . . ?
 C13 C12 C11 C16 -8(5) . . . . ?
 C13 C12 C11 C2 174(3) . . . . ?
 C15 C16 C11 C12 9(4) . . . . ?
 C15 C16 C11 C2 -173(2) . . . . ?
 C14 C15 C16 C11 -5(3) . . . . ?
 C17 C18 C19 C20 0(3) . . . . ?
 C17 C3 C2 Er 115(5) . . . . ?
 C17 C3 C2 C1 180(2) . . . . ?
 C17 C3 C2 C11 -3(8) . . . . ?
 C18 C17 C3 Er 178(2) . . . . ?
 C18 C17 C3 C4 -95(4) . . . . ?
 C18 C17 C3 C2 89(6) . . . . ?
 C18 C17 C22 C21 -3(5) . . . . ?
 C18 C19 C20 C21 -2(3) . . . . ?
 C16 C15 C14 C13 -1(3) . . . . ?
 C16 C11 C2 Er -157(2) . . . . ?
 C16 C11 C2 C1 109(4) . . . . ?
 C16 C11 C2 C3 -68(6) . . . . ?
 C3 C17 C18 C19 176(2) . . . . ?
 C3 C17 C22 C21 -175(3) . . . . ?
 C11 C12 C13 C14 3(4) . . . . ?
 C22 C17 C18 C19 3(4) . . . . ?
 C22 C17 C3 Er -10(4) . . . . ?
 C22 C17 C3 C4 78(5) . . . . ?
 C22 C17 C3 C2 -99(6) . . . . ?
 C22 C21 C20 C19 2(3) . . . . ?
 C20 C21 C22 C17 1(4) . . . . ?
 K O1 C40 C39 -44.8(12) . . . . ?
 K O1 C41 C42 48.4(13) . . . . ?
 K O5 C46 C45 -27(2) . . . . ?
 K O5 C53A C54A 3(7) . . . . ?
 K O5 C53 C54 46(4) . . . . ?
 K O3 C50 C49 53.6(14) . . . . ?
 K O3 C51 C52 -49(2) . . . . ?
 K O2 C42 C41 39(5) . . . . ?
 K O2 C43 C44 -50(5) . . . . ?
 K O6 C54A C53A -77(3) . . . . ?
 K O6 C37 C38 -53(3) . . . . ?
 K O6 C54 C53 28(4) . . . . ?
 K O4 C48 C47 -54.7(16) . . . . ?
 K O4 C49 C50 49.2(14) . . . . ?
 K N1 C52 C51 -45.7(17) . . . . ?
 K N1 C38 C37 -39.3(17) . . . . ?
 K N1 C39 C40 -44.3(15) . . . . ?
 K N2 C44 C43 -40.7(15) . . . . ?
 K N2 C45 C46 -54.9(19) . . . . ?
 K N2 C47 C48 -44(2) . . . . ?
 K C53A C54A O6 57(2) . . . . ?
 O1 C40 C39 N1 61.9(16) . . . . ?
 O1 C41 C42 O2 -58(3) . . . . ?
 O5 C46 C45 N2 58(2) . . . . ?
 O5 C53A C54A K -3(6) . . . . ?
 O5 C53A C54A O6 55(7) . . . . ?
 O5 C53 C54 O6 -47(5) . . . . ?
 O3 C50 C49 O4 -71.3(16) . . . . ?
 O6 C37 C38 N1 63(3) . . . . ?
 O4 C48 C47 N2 67(2) . . . . ?
 N1 C52 C51 O3 65(2) . . . . ?
 N2 C44 C43 O2 62(3) . . . . ?
 C46 O5 C53A K 155(4) . . . . ?
 C46 O5 C53A C54A 158(4) . . . . ?
 C46 O5 C53 C54 -152(3) . . . . ?
 C53A O5 C46 C45 -178(4) . . . . ?
 C53A O5 C53 C54 78(22) . . . . ?
 C50 O3 C51 C52 -179.2(15) . . . . ?
 C44 N2 C45 C46 -173.5(16) . . . . ?
 C44 N2 C47 C48 78(2) . . . . ?
 C48 O4 C49 C50 -178.3(12) . . . . ?
 C52 N1 C38 C37 -159.3(14) . . . . ?
 C52 N1 C39 C40 75.9(14) . . . . ?
 C54A O6 C37 C38 72(4) . . . . ?
 C54A O6 C54 C53 -51(3) . . . . ?
 C45 N2 C44 C43 75.0(18) . . . . ?
 C45 N2 C47 C48 -160(3) . . . . ?
 C47 N2 C44 C43 -163.2(15) . . . . ?
 C47 N2 C45 C46 65(2) . . . . ?
 C37 O6 C54A K -132(3) . . . . ?
 C37 O6 C54A C53A 150(3) . . . . ?
 C37 O6 C54 C53 -172(3) . . . . ?
 C49 O4 C48 C47 174.5(15) . . . . ?
 C38 N1 C52 C51 73.9(18) . . . . ?
 C38 N1 C39 C40 -165.3(12) . . . . ?
 C51 O3 C50 C49 -173.8(16) . . . . ?
 C40 O1 C41 C42 -174.6(11) . . . . ?
 C53 O5 C46 C45 173(3) . . . . ?
 C53 O5 C53A K -151(23) . . . . ?
 C53 O5 C53A C54A -147(29) . . . . ?
 C41 O1 C40 C39 178.8(11) . . . . ?
 C54 O6 C54A K 121.1(19) . . . . ?
 C54 O6 C54A C53A 44(3) . . . . ?
 C54 O6 C37 C38 147(2) . . . . ?
 C42 O2 C43 C44 166(4) . . . . ?
 C43 O2 C42 C41 -177(3) . . . . ?
 C39 N1 C52 C51 -164.6(15) . . . . ?
 C39 N1 C38 C37 80.8(18) . . . . ?
 C9X C10X C11X C12X 0.0 . . . . ?
 C10X C9X C14X C13X 0.0 . . . . ?
 C10X C11X C12X C13X 0.0 . . . . ?
 C11X C12X C13X C14X 0.0 . . . . ?
 C12X C13X C14X C9X 0.0 . . . . ?
 C14X C9X C10X C11X 0.0 . . . . ?

_shelx_res_file
;
TITL xf540a-crypt-tol_a.res in P2(1)/m
    xf540a-crypt-tol.res
    created by SHELXL-2019/2 at 19:20:05 on 17-Mar-2025
CELL 0.71073 10.5302 17.6564 16.0171 90 94.99 90
ZERR 2 0.0005 0.0006 0.0009 0 0.004 0
LATT 1
SYMM -X,0.5+Y,-Z
SFAC C H Er K N O Si Sn
UNIT 114 174 2 2 4 12 4 2
EQIV $1 +X,0.5-Y,+Z
SADI 0.01 C29 C30 C30 C31 C31 C32 C32 C33 C33 C34 C34 C35 C35 C36 C36 C29
SADI 0.01 C29 C31 C30 C32 C31 C33 C32 C34 C33 C35 C34 C36 C35 C29
SIMU 0.01 0.02 2.5 C10X C9X C13X C11X C12X C14X
SIMU 0.01 0.02 2.5 O5 O6 C53A C54A C53 C54
ISOR 0.01 0.02 C29 > C36
ISOR 0.02 0.04 C37
SADI 0.01 O6 C54 O6 C54A O6 C37
SADI 0.01 O5 C53 O5 C53A
SADI 0.01 C54 C53 C54A C53A
SIMU 0.01 0.02 2.5 Si1 Si2 C28 C12 C4 C10 C26 C13 > C14 C8 C25 C17 C27 C18 =
 C7 C5 C6 C16 C9 C3 C24 C19 > C22 C23 C20
SIMU 0.01 0.02 2 N2 C44 C45

L.S. 20
PLAN  20
SIZE 0.027 0.047 0.059
TEMP -163
CONF
FREE C54 Hd
FREE C54A C54
FREE C54A C53
FREE C54A He
FREE C53 Hd
FREE C53 Hb
FREE Hb He
FREE K Ho_$1
FREE K Ho
FREE Hd Hc
FREE C53A C53
FREE C53A C54
FREE C53A He
BIND Er Sn
list 4
BOND $H
MORE -1
fmap 2 53
acta
OMIT -3 52
REM <olex2.extras>
REM <HklSrc "%.\\XF540A-crypt-tol.hkl">
REM </olex2.extras>

WGHT    0.036400    9.685400
FVAR       0.29767   0.59576
ER    3    0.635664    0.750000    0.930330    10.50000    0.02460    0.03071 =
         0.02434    0.00000    0.00311    0.00000
PART -1
C29   1    0.868171    0.727819    0.964504    10.50000    0.03119    0.03769 =
         0.03768   -0.00990   -0.00055    0.01229
AFIX  43
H29   2    0.934980    0.709172    0.933963    10.50000   -1.20000
AFIX   0
C30   1    0.805674    0.670521    1.004388    10.50000    0.04716    0.03797 =
         0.03992   -0.00046   -0.01025    0.01435
AFIX  43
H30   2    0.841837    0.621994    0.996693    10.50000   -1.20000
AFIX   0
C31   1    0.702462    0.667990    1.052912    10.50000    0.05171    0.03729 =
         0.03630    0.00377   -0.01046   -0.01681
AFIX  43
H31   2    0.681979    0.617850    1.068562    10.50000   -1.20000
AFIX   0
C32   1    0.622128    0.721895    1.083902    10.50000    0.04358    0.06269 =
         0.02712    0.00584    0.00002   -0.01900
AFIX  43
H32   2    0.559902    0.699668    1.115792    10.50000   -1.20000
AFIX   0
C33   1    0.610836    0.799998    1.079568    10.50000    0.03812    0.06122 =
         0.03365   -0.02006    0.00137    0.01484
AFIX  43
H33   2    0.544519    0.818730    1.110489    10.50000   -1.20000
AFIX   0
C34   1    0.674173    0.857395    1.040391    10.50000    0.06383    0.02295 =
         0.03596   -0.01695   -0.00738    0.00827
AFIX  43
H34   2    0.640162    0.906191    1.049771    10.50000   -1.20000
AFIX   0
C35   1    0.775820    0.859451    0.990702    10.50000    0.05233    0.04091 =
         0.04992    0.00240   -0.01589   -0.00810
AFIX  43
H35   2    0.795681    0.909522    0.974455    10.50000   -1.20000
AFIX   0
C36   1    0.855277    0.805902    0.959122    10.50000    0.04392    0.04591 =
         0.04127   -0.00057    0.00450   -0.01312
AFIX  43
H36   2    0.915536    0.828092    0.925664    10.50000   -1.20000
AFIX   0
PART 0
SN    8    0.670238    0.750000    0.740289    10.50000    0.02935    0.02566 =
         0.02823    0.00000    0.01270    0.00000
SAME 0.01 0.04 Si2 C28 C26 C25 C23 C24 C27
PART -2
SI1   7    0.555333    0.927949    0.771689    10.50000    0.04157    0.02247 =
         0.02348   -0.00279    0.00734   -0.00116
C10   1    0.343045    0.915244    0.650477    10.50000    0.04883    0.03973 =
         0.04044    0.01022   -0.00430   -0.01150
AFIX 137
H10A  2    0.306601    0.922233    0.592585    10.50000   -1.50000
H10B  2    0.288492    0.940105    0.688782    10.50000   -1.50000
H10C  2    0.348592    0.861021    0.663348    10.50000   -1.50000
AFIX   0
C8    1    0.557660    0.918594    0.593795    10.50000    0.07120    0.05561 =
         0.02127    0.00587    0.00752   -0.02095
AFIX 137
H8A   2    0.519959    0.933621    0.538166    10.50000   -1.50000
H8B   2    0.560153    0.863210    0.597606    10.50000   -1.50000
H8C   2    0.644506    0.938731    0.602709    10.50000   -1.50000
AFIX   0
C7    1    0.476788    0.950261    0.660989    10.50000    0.04952    0.02896 =
         0.02496    0.00627    0.00540   -0.00709
C5    1    0.726792    0.952367    0.772220    10.50000    0.05514    0.03130 =
         0.03831   -0.00451    0.00593   -0.01201
AFIX 137
H5A   2    0.735356    1.003770    0.750320    10.50000   -1.50000
H5B   2    0.768668    0.916416    0.736922    10.50000   -1.50000
H5C   2    0.766906    0.949811    0.829699    10.50000   -1.50000
AFIX   0
C6    1    0.486127    0.998178    0.844093    10.50000    0.04227    0.03351 =
         0.02817   -0.00414    0.01645   -0.00960
AFIX 137
H6A   2    0.512019    1.049530    0.829713    10.50000   -1.50000
H6B   2    0.517510    0.986898    0.902159    10.50000   -1.50000
H6C   2    0.392911    0.994580    0.838010    10.50000   -1.50000
AFIX   0
C9    1    0.466086    1.037943    0.649495    10.50000    0.08554    0.03742 =
         0.03499    0.01531   -0.00457    0.00769
AFIX 137
H9A   2    0.435300    1.049530    0.591397    10.50000   -1.50000
H9B   2    0.550072    1.061071    0.662541    10.50000   -1.50000
H9C   2    0.406170    1.058243    0.687336    10.50000   -1.50000
AFIX   0
SI2   7    0.593870    0.568456    0.792422    10.50000    0.03161    0.02163 =
         0.02233   -0.00272    0.00282   -0.00081
C28   1    0.558358    0.442504    0.681134    10.50000    0.04938    0.02786 =
         0.05026   -0.01568   -0.00179    0.00258
AFIX 137
H28A  2    0.534546    0.423419    0.624475    10.50000   -1.50000
H28B  2    0.506029    0.417663    0.720792    10.50000   -1.50000
H28C  2    0.648545    0.431592    0.696775    10.50000   -1.50000
AFIX   0
C26   1    0.614461    0.562078    0.615400    10.50000    0.05639    0.03726 =
         0.02627   -0.01079    0.00145   -0.00284
AFIX 137
H26A  2    0.584068    0.541032    0.560661    10.50000   -1.50000
H26B  2    0.704642    0.549298    0.628084    10.50000   -1.50000
H26C  2    0.604479    0.617261    0.614202    10.50000   -1.50000
AFIX   0
C25   1    0.536315    0.528565    0.683266    10.50000    0.04278    0.02319 =
         0.03103   -0.00270   -0.00493    0.00581
C23   1    0.769543    0.556086    0.800740    10.50000    0.02728    0.03662 =
         0.04164   -0.01608   -0.00622    0.00807
AFIX 137
H23A  2    0.790288    0.505198    0.781621    10.50000   -1.50000
H23B  2    0.803497    0.562583    0.859230    10.50000   -1.50000
H23C  2    0.807604    0.593943    0.765760    10.50000   -1.50000
AFIX   0
C24   1    0.532162    0.502091    0.871693    10.50000    0.05392    0.02354 =
         0.03384    0.00345    0.01542    0.00728
AFIX 137
H24A  2    0.570414    0.451931    0.866233    10.50000   -1.50000
H24B  2    0.439244    0.498126    0.861792    10.50000   -1.50000
H24C  2    0.554734    0.521703    0.928279    10.50000   -1.50000
AFIX   0
C27   1    0.392486    0.546610    0.661477    10.50000    0.04468    0.03068 =
         0.04849   -0.01206   -0.01588    0.01524
AFIX 137
H27A  2    0.362820    0.521888    0.608561    10.50000   -1.50000
H27B  2    0.380947    0.601504    0.655851    10.50000   -1.50000
H27C  2    0.343181    0.527791    0.706307    10.50000   -1.50000
AFIX   0
C12   1    0.333600    0.870430    0.934040    10.50000    0.03249    0.03685 =
         0.03697    0.00753    0.00345    0.00346
AFIX  43
H12   2    0.409668    0.870269    0.970573    10.50000   -1.20000
AFIX   0
C4    1    0.547059    0.666874    0.804641    10.50000    0.02667    0.02558 =
         0.01422   -0.00124    0.00857   -0.01752
C13   1    0.227854    0.913563    0.955950    10.50000    0.03262    0.03820 =
         0.03600    0.00336    0.00490    0.00352
AFIX  43
H13   2    0.234854    0.943574    1.005364    10.50000   -1.20000
AFIX   0
C1    1    0.548714    0.823852    0.793470    10.50000    0.03471    0.02293 =
         0.01575   -0.00142    0.00232   -0.00883
C15   1    0.105706    0.867067    0.836738    10.50000    0.03122    0.04172 =
         0.04270    0.00343    0.00301    0.00486
AFIX  43
H15   2    0.027571    0.865194    0.802355    10.50000   -1.20000
AFIX   0
C14   1    0.116293    0.911962    0.906161    10.50000    0.02950    0.04027 =
         0.03759    0.00378    0.00798    0.00530
AFIX  43
H14   2    0.046162    0.942015    0.919774    10.50000   -1.20000
AFIX   0
C17   1    0.338402    0.660623    0.867334    10.50000    0.02273    0.03598 =
         0.02342   -0.00339    0.00621   -0.01190
C18   1    0.231416    0.639429    0.813537    10.50000    0.02576    0.03941 =
         0.02998   -0.00182    0.00488   -0.00873
AFIX  43
H18   2    0.222334    0.656691    0.757157    10.50000   -1.20000
AFIX   0
C16   1    0.209433    0.823781    0.815975    10.50000    0.03294    0.03765 =
         0.03889    0.00283    0.00966    0.00359
AFIX  43
H16   2    0.197932    0.789965    0.769803    10.50000   -1.20000
AFIX   0
C3    1    0.440324    0.705412    0.832557    10.50000    0.02493    0.03095 =
         0.01820   -0.00379    0.00372   -0.01310
C19   1    0.139053    0.592882    0.843886    10.50000    0.02576    0.03883 =
         0.03511    0.00209    0.00262   -0.01198
AFIX  43
H19   2    0.066430    0.578785    0.807890    10.50000   -1.20000
AFIX   0
C11   1    0.328743    0.828188    0.860125    10.50000    0.03068    0.03573 =
         0.03048    0.00392    0.00777    0.00159
C21   1    0.258426    0.585938    0.976092    10.50000    0.02360    0.03937 =
         0.02888    0.00087    0.00567   -0.01415
AFIX  43
H21   2    0.269501    0.567353    1.031912    10.50000   -1.20000
AFIX   0
C2    1    0.442670    0.786053    0.828914    10.50000    0.02931    0.02890 =
         0.01646   -0.00072    0.00069   -0.00664
C22   1    0.349835    0.631608    0.946874    10.50000    0.02375    0.03648 =
         0.02642    0.00029    0.00482   -0.01030
AFIX  43
H22   2    0.423535    0.643539    0.982947    10.50000   -1.20000
AFIX   0
C20   1    0.151556    0.566711    0.926160    10.50000    0.02420    0.04101 =
         0.03252    0.00168    0.00916   -0.01128
AFIX  43
H20   2    0.087191    0.536159    0.947107    10.50000   -1.20000
AFIX   0

PART 0
K     4    0.931714    0.250000    0.644302    10.50000    0.03123    0.04336 =
         0.02833    0.00000    0.00657    0.00000
PART -1
O1    6    0.674985    0.210546    0.652975    10.50000    0.02270    0.04762 =
         0.02776    0.00024    0.00184   -0.00136
O5    6    1.149583    0.178861    0.612825    10.50000    0.04940    0.09785 =
         0.06534    0.01362    0.01364    0.02969
O3    6    0.937344    0.380005    0.754812    10.50000    0.03865    0.03131 =
         0.03025   -0.00564   -0.00137    0.00135
O2    6    0.764130    0.241308    0.498497    10.50000    0.04645    0.02048 =
         0.03142   -0.00268    0.00056   -0.00668
O6    6    1.052526    0.154131    0.761601    10.50000    0.04999    0.08946 =
         0.06523    0.01979    0.01394    0.03200
O4    6    1.069885    0.387108    0.604466    10.50000    0.04186    0.03983 =
         0.04846    0.00537    0.00736    0.00150
N1    5    0.833650    0.235940    0.811743    10.50000    0.05667    0.01758 =
         0.02731    0.00579    0.00908   -0.00168
N2    5    1.035690    0.268613    0.476454    10.50000    0.04926    0.08451 =
         0.04026    0.00102    0.01714   -0.00770
C46   1    1.209439    0.183481    0.537242    10.50000    0.04643    0.07633 =
         0.07246    0.00471    0.03284    0.00499
AFIX  23
H     2    1.252681    0.135064    0.526691    10.50000   -1.20000
HA    2    1.274170    0.224282    0.541244    10.50000   -1.20000
AFIX   0
C53A  1    1.225069    0.166216    0.689546   -20.50000    0.05097    0.09353 =
         0.06663    0.01638    0.01027    0.03152
AFIX  23
HB    2    1.306766    0.193614    0.687499   -20.50000   -1.20000
HD    2    1.244957    0.111496    0.694178   -20.50000   -1.20000
AFIX   0
C50   1    1.041559    0.430017    0.741647    10.50000    0.06550    0.03703 =
         0.04551   -0.00157    0.00304   -0.01670
AFIX  23
HF    2    1.123564    0.404701    0.758864    10.50000   -1.20000
HG    2    1.035636    0.476332    0.775929    10.50000   -1.20000
AFIX   0
C44   1    0.931292    0.277005    0.411743    10.50000    0.06250    0.08628 =
         0.03184    0.00954    0.00924   -0.00359
AFIX  23
HH    2    0.963510    0.266766    0.356597    10.50000   -1.20000
HI    2    0.901295    0.330151    0.411472    10.50000   -1.20000
AFIX   0
C48   1    1.069530    0.404668    0.516143    10.50000    0.05888    0.03566 =
         0.04308    0.00516    0.01035   -0.01424
AFIX  23
HJ    2    1.124975    0.448800    0.507697    10.50000   -1.20000
HK    2    0.982047    0.416482    0.491960    10.50000   -1.20000
AFIX   0
C52   1    0.818563    0.310988    0.848620    10.50000    0.06029    0.03618 =
         0.02055   -0.00099    0.00758   -0.00573
AFIX  23
HL    2    0.804706    0.304496    0.908546    10.50000   -1.20000
HM    2    0.740945    0.334785    0.820773    10.50000   -1.20000
AFIX   0
C54A  1    1.166314    0.189958    0.765626   -20.50000    0.05154    0.09278 =
         0.06600    0.01588    0.01032    0.03123
AFIX  23
HN    2    1.220115    0.174742    0.816634   -20.50000   -1.20000
HO    2    1.154570    0.245577    0.766366   -20.50000   -1.20000
AFIX   0
C45   1    1.106121    0.200461    0.464644    10.50000    0.05850    0.08484 =
         0.04498   -0.00291    0.02396   -0.00875
AFIX  23
HP    2    1.147656    0.204596    0.411706    10.50000   -1.20000
HQ    2    1.045902    0.157341    0.458885    10.50000   -1.20000
AFIX   0
C47   1    1.119795    0.334632    0.475221    10.50000    0.06942    0.07252 =
         0.04973    0.01432    0.02308   -0.00891
AFIX  23
HR    2    1.133255    0.346702    0.416279    10.50000   -1.20000
HS    2    1.203689    0.321350    0.504247    10.50000   -1.20000
AFIX   0
C37   1    0.983026    0.129923    0.824205    10.50000    0.07112    0.04601 =
         0.03724    0.01699    0.00036   -0.00832
AFIX  23
HT    2    1.038889    0.100757    0.865453    10.50000   -1.20000
HU    2    0.914753    0.095630    0.800505    10.50000   -1.20000
AFIX   0
C49   1    1.036097    0.450074    0.652983    10.50000    0.04655    0.03297 =
         0.07266    0.02043    0.02969   -0.01188
AFIX  23
HV    2    0.948791    0.466921    0.633642    10.50000   -1.20000
HW    2    1.095269    0.492564    0.645208    10.50000   -1.20000
AFIX   0
C38   1    0.924556    0.194163    0.867762    10.50000    0.05571    0.04635 =
         0.03692   -0.00283   -0.00620    0.00432
AFIX  23
HX    2    0.880708    0.174252    0.915393    10.50000   -1.20000
HY    2    0.992660    0.228982    0.890567    10.50000   -1.20000
AFIX   0
C51   1    0.930862    0.365243    0.842270    10.50000    0.07487    0.04954 =
         0.01727   -0.00491    0.00182    0.01399
AFIX  23
HZ    2    0.916862    0.412879    0.872754    10.50000   -1.20000
H1    2    1.011102    0.341788    0.866607    10.50000   -1.20000
AFIX   0
C40   1    0.620177    0.224278    0.730816    10.50000    0.02563    0.04415 =
         0.04566   -0.00522    0.00818    0.00212
AFIX  23
H2    2    0.538561    0.196537    0.731427    10.50000   -1.20000
H3    2    0.602698    0.279021    0.736719    10.50000   -1.20000
AFIX   0
C53   1    1.233506    0.154445    0.681910    20.50000    0.05140    0.09344 =
         0.06721    0.01637    0.01010    0.03172
AFIX  23
HC    2    1.278866    0.198528    0.708510    20.50000   -1.20000
HE    2    1.297676    0.119115    0.662401    20.50000   -1.20000
AFIX   0
C41   1    0.590495    0.233003    0.585135    10.50000    0.03023    0.04111 =
         0.04089   -0.01311    0.00193   -0.00696
AFIX  23
H4    2    0.577657    0.288523    0.586388    10.50000   -1.20000
H5    2    0.506837    0.208056    0.588224    10.50000   -1.20000
AFIX   0
C54   1    1.158487    0.116151    0.743112    20.50000    0.05197    0.09303 =
         0.06767    0.01462    0.01192    0.03041
AFIX  23
H6    2    1.132689    0.065634    0.720807    20.50000   -1.20000
H7    2    1.213822    0.108233    0.795579    20.50000   -1.20000
AFIX   0
C42   1    0.646968    0.210472    0.505519    10.50000    0.04661    0.05211 =
         0.02758   -0.00818   -0.01568   -0.00704
AFIX  23
H8    2    0.653996    0.154596    0.503624    10.50000   -1.20000
H9    2    0.588606    0.226584    0.456973    10.50000   -1.20000
AFIX   0
C43   1    0.817354    0.224341    0.422608    10.50000    0.05913    0.05908 =
         0.01507    0.00194    0.00649    0.00563
AFIX  23
H10   2    0.751974    0.231057    0.374914    10.50000   -1.20000
H11   2    0.845972    0.170920    0.423186    10.50000   -1.20000
AFIX   0
C39   1    0.710370    0.198462    0.801433    10.50000    0.03581    0.05674 =
         0.02939   -0.00446    0.02248   -0.01555
AFIX  23
H17   2    0.668534    0.204910    0.853987    10.50000   -1.20000
H23   2    0.725241    0.143566    0.794315    10.50000   -1.20000
AFIX  66

PART -2
C9X   1    0.091390    0.532654    0.394893    10.25000    0.05917    0.08425 =
         0.07789    0.00541    0.00179   -0.00062
AFIX  43
H24   2    0.132363    0.549709    0.347796    10.25000   -1.20000
AFIX  65
C10X  1    0.157446    0.531908    0.473895    10.25000    0.06278    0.08746 =
         0.08214    0.00342    0.00301   -0.00164
AFIX  43
H25   2    0.243565    0.548453    0.480793    10.25000   -1.20000
AFIX  65
C11X  1    0.097496    0.506953    0.542804    10.25000    0.06297    0.08527 =
         0.08138    0.00397   -0.00065   -0.00142
AFIX  43
H26   2    0.142643    0.506443    0.596799    10.25000   -1.20000
AFIX  65
C12X  1   -0.028509    0.482745    0.532712    10.25000    0.06375    0.08671 =
         0.08190    0.00359    0.00159    0.00028
AFIX  43
H27   2   -0.069482    0.465690    0.579809    10.25000   -1.20000
AFIX  65
C13X  1   -0.094566    0.483490    0.453711    10.25000    0.06345    0.08580 =
         0.08211    0.00513   -0.00179   -0.00160
AFIX  43
H28   2   -0.180685    0.466945    0.446813    10.25000   -1.20000
AFIX  65
C14X  1   -0.034618    0.508445    0.384800    10.25000    0.06388    0.08781 =
         0.08268    0.00324    0.00045   -0.00325
AFIX  43
H37   2   -0.079765    0.508955    0.330806    10.25000   -1.20000
AFIX   0
HKLF 4


REM  xf540a-crypt-tol_a.res in P2(1)/m
REM wR2 = 0.1071, GooF = S = 1.014, Restrained GooF = 0.975 for all data
REM R1 = 0.0504 for 3959 Fo > 4sig(Fo) and 0.1021 for all 5987 data
REM 666 parameters refined using 579 restraints

END

WGHT      0.0366      9.6287

REM Highest difference peak  0.731,  deepest hole -1.273,  1-sigma level  0.141
Q1    1   0.5451  0.7826  0.8642  11.00000  0.05    0.73
Q2    1   0.6183  0.7212  0.7318  11.00000  0.05    0.66
Q3    1   0.3990  0.7500  0.7994  10.50000  0.05    0.66
Q4    1   0.6183  0.6390  0.8252  11.00000  0.05    0.60
Q5    1   0.5321  0.7259  0.9818  11.00000  0.05    0.59
Q6    1   0.3793  0.7500  0.8998  10.50000  0.05    0.58
Q7    1   0.6913  0.7800  0.9409  11.00000  0.05    0.57
Q8    1   0.5865  0.7831  0.6778  11.00000  0.05    0.57
Q9    1   0.6050  0.7500  1.1115  10.50000  0.05    0.54
Q10   1   0.6467  0.2500  0.5546  10.50000  0.05    0.53
Q11   1   0.7644  0.7740  0.8150  11.00000  0.05    0.53
Q12   1   0.6840  0.7500  0.6464  10.50000  0.05    0.53
Q13   1   0.4458  0.7500  0.8533  10.50000  0.05    0.51
Q14   1   1.1032  0.2500  0.7030  10.50000  0.05    0.51
Q15   1   0.6756  0.7500  0.7854  10.50000  0.05    0.50
Q16   1   0.7345  0.7500  0.9996  10.50000  0.05    0.50
Q17   1   0.7044  0.3980  0.6998  11.00000  0.05    0.50
Q18   1   0.1187  0.5425  0.3983  11.00000  0.05    0.50
Q19   1   0.5978  0.5780  0.5423  11.00000  0.05    0.49
Q20   1   0.6604  0.6173  0.8812  11.00000  0.05    0.49
;
_shelx_res_checksum                93755
_shelx_hkl_file
;
  -7   2  11   55.39   39.28   0
  -7   6   9 1204.54   49.82   0
  -6  -1  10  204.79   37.98   0
  -6   0   9  820.85   39.85   0
  -6   2   8    7.85   33.29   0
  -6   4   7   27.37   32.55   0
  -6   7   6  366.87   29.86   0
  -6   8   6  168.47   34.33   0
  -6  11   6   39.73   27.00   0
  -6  12   6   42.70   28.52   0
  -5   8   4  511.38   24.67   0
  -5   9   4  366.49   29.00   0
  -5  10   4  727.26   28.91   0
  -5  12   4  630.19   23.88   0
  -4  -7  12   57.25   35.98   0
  -4  -5   9  868.80   37.54   0
  -4  -4   8  341.25   35.80   0
  -4  -3   7    5.25   34.11   0
  -4  15   3  157.72   14.85   0
  -3  -9  13   48.38   31.98   0
  -3  -8  11  132.90   30.34   0
  -3  -6   8   70.82   28.22   0
  -3  -5   7   -4.71   29.53   0
  -3  -4   6 1128.74   36.60   0
  -3   9   1  267.41   13.79   0
  -3  10   1 1065.41   16.60   0
  -2 -10  13   -1.31   30.65   0
  -2  -8   9   50.34   29.59   0
  -2   0   2  434.71   23.66   0
  -1  -7   6  459.09   22.50   0
   0 -12  13    2.10   27.59   0
   0  -5   3   36.85   13.31   0
   1 -12  11  440.03   22.12   0
   1 -11   9  164.08   16.01   0
   3  -2  -1 1664.43   27.29   0
   3  17  -3    1.48   27.35   0
   4   2  -3  671.03   34.55   0
   4   7  -4 1808.17   38.63   0
   4  13  -4 1027.02   34.21   0
   4  18  -3    6.06   25.90   0
   5  -5   0 1408.43   29.89   0
   5   1  -3 1292.46   37.09   0
   5   5  -4   40.95   32.99   0
   5  15  -4  141.97   28.51   0
   5  19  -3  160.69   34.94   0
   6   4  -4 1307.80   41.10   0
   6  16  -4  275.65   35.03   0
   7   4  -4    1.10   33.69   0
   7  16  -4  -30.19   34.78   0
   8  -5   0  355.81   29.90   0
   8   1  -3  994.02   32.50   0
   8  16  -4  142.57   36.52   0
   8  19  -3  103.53   36.28   0
   9  -6   1  -23.72   26.55   0
   9   1  -3  413.70   39.06   0
   9  15  -4   33.85   37.25   0
  10  -8   3  118.81   28.64   0
  10   2  -3  340.63   41.73   0
  10   6  -4  195.07   42.15   0
  10   7  -4  288.69   42.24   0
  10   8  -4   61.92   31.42   0
  10  12  -4  104.26   39.57   0
  10  13  -4   97.63   43.54   0
  11  -5   1   13.38   33.94   0
  11  -2  -1   82.29   42.98   0
  11   3  -3  449.88   44.38   0
  11   4  -3   -8.99   38.52   0
  12   2  -2    0.14   44.64   0
  13  -4   2   65.05   46.88   0
  13  -3   1  147.50   50.94   0
  13  -1   0   21.31   41.99   0
  -7   4  10   86.74   40.64   0
  -7   7   9  193.08   37.55   0
  -7  13   9    7.60   34.65   0
  -6  -2  12   32.01   43.59   0
  -6   5   7  142.85   31.63   0
  -6   9   6  431.06   29.48   0
  -6  10   6  132.05   25.91   0
  -5  -4  11  556.19   44.13   0
  -5   0   7  177.08   36.49   0
  -5   2   6   88.92   34.11   0
  -5   4   5 1864.91   40.12   0
  -4  -7  13   36.34   39.28   0
  -4  -6  11  806.06   41.32   0
  -4   0   5  951.91   34.84   0
  -4   2   4   77.95   28.38   0
  -4   5   3  161.55   22.94   0
  -3  -9  14  237.53   36.28   0
  -3  -7  10  759.73   36.38   0
  -3  -1   4  321.28   28.27   0
  -3   1   3  190.33   25.94   0
  -2  -9  11  601.05   32.23   0
  -1 -11  13   -9.30   27.84   0
  -1  -2   2   22.40   17.20   0
   0 -12  14   99.59   31.63   0
   0 -11  11  296.28   30.01   0
   0  -8   6 1166.29   24.01   0
   1  17  -2    0.11   21.56   0
   2   5  -3  158.97   24.95   0
   2  15  -3  124.07   22.39   0
   2  19  -2    3.40   24.76   0
   3 -12   9   32.75   12.12   0
   3   0  -2   61.11   27.54   0
   3   3  -3    3.48   29.57   0
   3   9  -4  897.27   35.21   0
   3  10  -4  340.02   29.33   0
   3  11  -4  117.14   31.84   0
   4  -6   1 2205.61   23.35   0
   4  -3  -1  457.30   23.64   0
   4  -1  -2  401.39   28.50   0
   4   6  -4  683.54   32.38   0
   4  15  -4  651.77   36.38   0
   5   4  -4 1117.81   40.06   0
   6  -2  -2  -61.83   29.83   0
   6  17  -4  110.11   40.13   0
   7  -4  -1    6.09   28.23   0
   7   0  -3 1076.38   41.68   0
   7  10  -5  136.91   33.81   0
   7  17  -4  261.12   38.44   0
   8  -4  -1   26.15   31.62   0
   8  17  -4  102.57   38.37   0
   9   4  -4  942.94   45.79   0
  10  -9   4   22.95   22.82   0
  10  -3  -1   49.99   33.15   0
  10  -1  -2   35.05   36.95   0
  10   1  -3  108.06   39.55   0
  11  -4   0   21.38   39.60   0
  11   0  -2  309.03   38.62   0
  11   2  -3   26.26   38.24   0
  11   7  -4  252.60   44.54   0
  11   8  -4   19.20   44.18   0
  11   9  -4  253.47   42.58   0
  12  -3   0   66.27   40.47   0
  12  -1  -1   26.03   39.44   0
  12   1  -2  148.69   44.11   0
  12   4  -3   66.54   46.61   0
  13  -6   3  226.18   49.03   0
  13  -2   0    1.69   43.22   0
  13   0  -1  -77.96   41.88   0
  -7   3  11  126.30   40.08   0
  -7   5  10  702.29   46.98   0
  -7   8   9  670.98   39.79   0
  -7  12   9  322.02   35.00   0
  -6   0  10 1997.67   50.96   0
  -6   3   8  511.65   38.55   0
  -6   6   7   58.98   38.14   0
  -6  14   7   17.57   30.22   0
  -5  -4  12  101.72   40.26   0
  -5  -3  10  489.74   31.45   0
  -5  -2   9   -6.18   39.13   0
  -5  -1   8  327.35   30.21   0
  -5   5   5  787.40   32.78   0
  -5  15   5  151.94   23.39   0
  -4  -7  14   50.43   41.81   0
  -4  -5  10 1082.46   44.18   0
  -4  -1   6  451.50   39.11   0
  -4  14   3  205.71   16.58   0
  -3  -8  12  204.43   30.70   0
  -3  16   2   18.25   12.51   0
  -2 -10  14   82.80   31.83   0
  -2 -10  15    1.92   41.56   0
  -2  -7   8   59.39   27.23   0
  -1 -11  14   32.26   30.30   0
  -1 -10  11  278.82   26.93   0
  -1   0   1   72.26   13.79   0
   0  -6   4  351.65   17.05   0
   0  18  -1  119.43   17.91   0
   1 -12  12   17.29   24.40   0
   1  10  -3   12.32   21.61   0
   1  11  -3   50.01   20.81   0
   2  16  -3   23.50   23.54   0
   3   8  -4 1422.31   34.19   0
   3  12  -4  329.59   28.43   0
   3  13  -4  266.39   30.84   0
   3  18  -3  215.10   27.39   0
   4  19  -3   12.15   24.56   0
   5  -2  -2   24.30   25.88   0
   6  -9   3   11.04   15.04   0
   6  -8   2  588.85   21.08   0
   6  -4  -1  383.93   28.00   0
   6   0  -3 1363.06   38.15   0
   6   3  -4  175.51   25.73   0
   6   8  -5   68.73   36.53   0
   6   9  -5  631.34   38.16   0
   6  10  -5   -3.47   32.82   0
   6  11  -5  381.29   37.13   0
   6  12  -5   24.44   33.20   0
   7  -9   3  179.90   17.57   0
   7  -8   2   26.24   15.75   0
   7  -7   1  184.70   26.40   0
   7   7  -5  462.81   37.80   0
   7   8  -5   72.90   36.35   0
   7   9  -5  404.30   36.84   0
   7  11  -5  158.55   34.73   0
   7  12  -5  294.89   36.58   0
   7  18  -4    0.38   34.77   0
   8  -9   3  133.68   21.75   0
   8  -8   2  383.94   24.32   0
   8  -7   1   19.89   25.11   0
   8   7  -5   84.81   39.30   0
   8   8  -5  360.65   41.45   0
   8   9  -5    1.36   36.59   0
   8  10  -5  408.98   38.43   0
   8  11  -5  -12.36   38.86   0
   8  12  -5  412.61   39.33   0
   8  13  -5   -1.61   37.00   0
   8  18  -4   80.18   40.19   0
   9  -4  -1    6.62   30.77   0
   9  -2  -2   52.55   32.01   0
   9   0  -3  218.08   36.79   0
   9   9  -5  163.88   41.65   0
   9  10  -5   39.83   43.89   0
   9  11  -5  104.61   40.59   0
   9  12  -5   47.45   38.94   0
  10  -5   0   20.75   32.83   0
  11  -3  -1    8.85   40.82   0
  11  -1  -2  -29.05   38.77   0
  11   5  -4  303.73   44.50   0
  12  -7   3  151.63   37.33   0
  12  -6   2  291.46   43.52   0
  12   0  -2   23.40   40.20   0
  12   3  -3  354.84   48.21   0
  13  -5   2   74.73   43.53   0
  13  -4   1  -19.86   49.05   0
  -7   4  11   75.96   41.22   0
  -7   6  10   61.80   39.59   0
  -7   7  10  493.39   41.78   0
  -7  13  10  147.98   39.30   0
  -6   0  11  178.31   41.01   0
  -6   1  10  168.72   40.68   0
  -6   2   9  384.14   40.08   0
  -6   4   8   97.11   36.53   0
  -6   7   7    9.23   32.43   0
  -6  13   7   -7.79   32.57   0
  -5  -3  11  -12.71   40.93   0
  -5   3   6 1064.53   40.09   0
  -5   6   5 1028.47   36.98   0
  -4  -6  12   -0.69   38.48   0
  -4  -3   8   31.18   36.64   0
  -4  -2   7   67.38   37.33   0
  -4   1   5  332.55   35.31   0
  -4   3   4 3697.46   42.87   0
  -4   6   3  122.24   21.97   0
  -3  -8  13   35.11   33.60   0
  -3  -7  11  296.63   35.02   0
  -3  -6   9  586.07   34.55   0
  -3  -5   8  148.56   33.18   0
  -3  -2   5  783.09   32.09   0
  -3   4   2   40.36   20.13   0
  -2  -8  10  703.15   33.91   0
  -2  -6   7  163.38   27.14   0
  -2  -5   6 2677.33   37.29   0
  -2  -4   5 2578.87   36.52   0
  -2   3   1  367.64   15.63   0
  -1 -11  15  398.43   39.24   0
  -1  -8   8   98.41   26.66   0
   0 -11  12   86.85   29.63   0
   0  14  -2   23.68   14.97   0
   1  12  -3   38.46   22.27   0
   3  14  -4  330.54   31.63   0
   4   4  -4    9.38   32.07   0
   4  16  -4   38.65   27.13   0
   5  -4  -1  342.72   29.54   0
   5   0  -3  219.61   31.96   0
   5   3  -4  353.77   36.42   0
   5   9  -5  286.64   34.71   0
   5  11  -5  289.31   33.25   0
   5  12  -5  752.73   36.54   0
   6  -7   1 1766.75   30.89   0
   6   2  -4 2121.55   45.86   0
   6   7  -5  854.22   41.18   0
   6  13  -5  271.23   37.21   0
   6  18  -4  202.24   35.33   0
   7 -10   4   45.95   15.69   0
   7  -6   0  458.64   30.81   0
   7  -1  -3  306.36   35.24   0
   7   2  -4   68.05   30.94   0
   7   6  -5  461.48   39.40   0
   7  14  -5   71.75   36.05   0
   7  15  -5   95.74   36.60   0
   8 -10   4    6.23   18.93   0
   8  -3  -2  -12.72   28.51   0
   8  -1  -3 1010.01   41.13   0
   8   2  -4  258.11   36.81   0
   8   6  -5  496.48   42.10   0
   8  14  -5  139.70   38.64   0
   8  15  -5   -7.19   36.43   0
   8  19  -4   24.34   40.43   0
   9  -9   3   -4.99   23.73   0
   9  -8   2  357.90   29.25   0
   9   2  -4  686.58   43.61   0
   9   6  -5   79.96   41.11   0
   9   7  -5  241.57   39.37   0
   9  13  -5    6.05   36.15   0
   9  14  -5   48.56   37.88   0
  10  -4  -1  -19.52   34.19   0
  10  -2  -2  172.72   36.58   0
  10   0  -3  656.63   44.04   0
  10   3  -4  209.91   41.69   0
  10   7  -5  177.34   38.75   0
  10   8  -5   23.96   43.16   0
  10   9  -5  142.29   44.06   0
  10  10  -5   27.32   44.28   0
  10  11  -5  230.60   45.66   0
  10  12  -5   40.01   43.67   0
  10  13  -5   69.41   43.84   0
  11  -8   3  -49.51   29.05   0
  11  -7   2  213.32   33.01   0
  11  -6   1  352.97   39.26   0
  11   1  -3  419.56   42.38   0
  11   4  -4  116.08   45.12   0
  12  -4   0    6.73   38.84   0
  12   2  -3   78.12   46.19   0
  13  -3   0   35.20   44.97   0
  -7   8  10   45.30   37.53   0
  -7  10  10   19.04   34.15   0
  -7  11  10  471.35   39.97   0
  -7  12  10   84.16   36.27   0
  -6   3   9  327.30   39.40   0
  -6   5   8  945.85   41.93   0
  -6   8   7   35.97   30.84   0
  -6   9   7   12.84   28.45   0
  -6  10   7   16.87   34.62   0
  -6  11   7   27.01   32.12   0
  -5  -4  13  188.93   47.01   0
  -5  -2  10  804.22   42.58   0
  -5   0   8 1239.42   46.20   0
  -5   7   5  281.62   34.22   0
  -5  14   5  794.90   27.93   0
  -4  -6  13   88.58   41.82   0
  -4  -5  11  197.23   38.80   0
  -4   7   3  112.45   22.20   0
  -4  13   3   76.76   16.83   0
  -3  -8  14   64.27   37.57   0
  -3  -4   7  388.76   35.43   0
  -3  -3   6  109.06   32.86   0
  -2  -9  13    6.86   30.96   0
  -2   8   0   84.97    9.51   0
  -1 -10  12   80.20   26.73   0
  -1  -9  10 1255.12   39.03   0
   0  -9   8   26.49   21.25   0
   1 -12  13   25.68   28.05   0
   1 -11  10  -10.39   19.34   0
   1 -10   8   96.47   15.53   0
   1   8  -3  -15.52   17.16   0
   1  13  -3  276.80   22.78   0
   1  18  -2  -11.02   21.29   0
   2   4  -3   12.40   26.14   0
   2  17  -3   30.74   24.34   0
   3   2  -3 1432.41   35.82   0
   3   6  -4  769.50   30.51   0
   3  15  -4  327.15   30.64   0
   3  19  -3   -1.65   26.27   0
   4  -5   0  681.04   24.09   0
   4  17  -4  223.85   32.73   0
   5   7  -5  325.93   37.71   0
   5   8  -5 1378.05   40.62   0
   5  13  -5  157.38   32.92   0
   5  14  -5  805.40   42.77   0
   5  18  -4  111.13   31.92   0
   6 -10   4   40.88   13.72   0
   6  -3  -2   57.89   28.77   0
   6  -1  -3   -3.30   33.20   0
   6   6  -5   40.26   24.14   0
   6  15  -5  339.64   33.87   0
   6  19  -4   27.32   32.90   0
   7   1  -4 1833.78   45.66   0
   7   5  -5  216.95   38.59   0
   7  16  -5   96.32   37.18   0
   8   1  -4  909.49   41.85   0
   8   5  -5  147.96   37.63   0
   8  16  -5  142.17   37.86   0
   9 -10   4    4.09   21.27   0
   9  -6   0   -9.14   27.49   0
   9  -3  -2  390.48   36.60   0
   9  -1  -3  366.02   38.17   0
   9   1  -4   55.40   36.54   0
   9   5  -5  197.54   44.85   0
   9  15  -5   22.84   36.28   0
   9  16  -5   -9.34   38.47   0
  10  -8   2   35.79   27.43   0
  10  -7   1  252.77   35.01   0
  10   6  -5   65.51   40.28   0
  11  -5   0  -41.98   36.18   0
  11   0  -3   15.03   43.89   0
  11   7  -5   36.03   39.74   0
  11   8  -5   20.41   45.69   0
  12  -3  -1   12.11   40.21   0
  12  -1  -2  111.44   42.55   0
  12   1  -3  385.46   47.87   0
  12   4  -4  213.99   49.47   0
  12   5  -4   -0.21   41.35   0
  13  -6   2   50.30   46.25   0
  13  -2  -1  -20.28   42.40   0
  -7   7  11  158.71   44.63   0
  -6   0  12  -49.25   43.15   0
  -6   2  10  537.49   46.14   0
  -6   6   8  223.35   35.09   0
  -5  -3  12  119.73   43.46   0
  -5   2   7  -24.52   36.41   0
  -5   4   6  219.14   33.94   0
  -5  12   5  729.79   30.17   0
  -5  13   5  140.59   24.95   0
  -4  -5  12   33.92   38.16   0
  -4  -4  10   57.48   36.51   0
  -4   0   6 1302.36   42.89   0
  -4   8   3 1143.31   29.18   0
  -4  12   3   31.12   16.97   0
  -3   0   4  738.43   30.93   0
  -3   2   3 1448.18   30.22   0
  -2  -9  14   61.03   33.53   0
  -2  -8  11  802.74   36.67   0
  -2  -7   9  599.72   33.20   0
  -2  12   0  119.42    7.08   0
  -1 -10  13   13.45   28.29   0
  -1  -7   7  132.28   27.90   0
   0 -11  13   18.76   31.57   0
   0 -10  10  234.18   21.88   0
   1   7  -3  267.52   23.02   0
   1  14  -3  -19.75   20.79   0
   2 -12  11  469.71   22.03   0
   3   5  -4   70.51   28.50   0
   3  16  -4  155.35   29.72   0
   4  -2  -2  253.52   27.44   0
   4   3  -4 3682.17   47.44   0
   4   9  -5  540.26   35.03   0
   4  10  -5  570.72   34.97   0
   4  11  -5    5.32   31.01   0
   4  12  -5  431.30   37.94   0
   5  -8   2 1324.93   20.36   0
   5  -7   1  551.07   22.53   0
   5   2  -4 1263.27   40.63   0
   5   6  -5 1014.89   39.54   0
   5  15  -5  163.40   31.61   0
   5  19  -4   80.31   34.60   0
   6   1  -4  935.94   39.65   0
   6   5  -5  763.09   30.48   0
   6  16  -5  -15.29   35.26   0
   7  -5  -1   13.04   27.39   0
   7   4  -5  541.45   38.94   0
   7  17  -5   89.60   39.43   0
   8 -11   5    7.30   15.43   0
   8  -5  -1  150.72   29.50   0
   8  17  -5   33.07   39.89   0
   9  -5  -1   40.24   30.65   0
  10  -9   3    0.86   24.25   0
  10  -6   0  158.32   33.70   0
  10  -3  -2   35.65   35.96   0
  10  -1  -3  102.79   38.89   0
  10   1  -4  436.45   44.63   0
  10   4  -5   95.21   43.90   0
  11  -4  -1   23.37   37.58   0
  11   2  -4  121.74   43.16   0
  11   5  -5  -10.42   40.43   0
  11   6  -5  109.29   41.65   0
  12  -7   2   -7.92   36.65   0
  12  -6   1   18.88   42.26   0
  12  -5   0   94.69   43.64   0
  12  -2  -2    5.54   45.52   0
  12   0  -3   47.65   39.34   0
  12   3  -4  -48.15   45.83   0
  13  -5   1   56.43   45.01   0
  13  -4   0  -27.72   43.83   0
  -6   1  12   51.66   43.40   0
  -6   2  11  216.47   43.83   0
  -6   3  10   25.15   42.01   0
  -6   7   8  322.27   36.94   0
  -6  14   8   23.50   29.59   0
  -5  -3  13   21.04   44.03   0
  -5  -2  11  536.60   34.32   0
  -5   0   9   50.70   39.81   0
  -5   1   8  303.00   40.02   0
  -5   5   6  288.74   33.63   0
  -5   9   5  249.81   27.76   0
  -5  10   5  701.33   30.07   0
  -5  11   5  252.20   24.57   0
  -4  -3   9  366.86   38.41   0
  -4  -2   8   94.40   37.89   0
  -4   2   5 1308.44   40.04   0
  -4   9   3  217.65   20.13   0
  -4  11   3  384.75   20.36   0
  -4  16   4   55.07   16.47   0
  -3  -7  13  124.15   37.46   0
  -3  -5   9  -10.82   33.46   0
  -3   5   2    5.12   18.39   0
  -2  -9  15  121.63   39.11   0
  -2  -6   8   33.59   29.42   0
  -2   1   2  207.28   23.21   0
  -1 -10  14   49.34   31.93   0
  -1  -6   6 2036.29   35.40   0
   0 -11  14   69.74   34.58   0
   0  15  -2  172.52   16.73   0
   2   9  -4  130.03   24.43   0
   2  10  -4 1168.19   30.48   0
   2  11  -4   23.25   23.71   0
   2  12  -4  684.27   31.19   0
   3  -1  -2   35.53   28.17   0
   4   0  -3  459.60   32.27   0
   4   8  -5  911.71   38.43   0
   4  14  -5  657.86   37.81   0
   4  18  -4   -8.60   27.12   0
   5  -3  -2   46.99   24.66   0
   5  -1  -3 1278.03   37.63   0
   5   5  -5  755.46   39.20   0
   5  16  -5  190.99   32.42   0
   6  -5  -1   81.28   24.53   0
   6   4  -5   60.42   35.91   0
   7  -2  -3  879.56   40.84   0
   7   0  -4   33.11   35.52   0
   7   8  -6  163.65   35.58   0
   7  10  -6   87.98   35.51   0
   7  11  -6   44.76   36.14   0
   7  13  -6   47.72   39.90   0
   7  18  -5   66.85   38.02   0
   8   0  -4  638.22   42.01   0
   8   3  -5   10.72   38.95   0
   8   8  -6   39.62   37.48   0
   8   9  -6   95.87   38.17   0
   8  10  -6   26.93   39.95   0
   8  11  -6    5.32   37.55   0
   8  12  -6   46.70   39.14   0
   8  13  -6   17.73   37.92   0
   8  18  -5   12.81   39.39   0
   9  -4  -2   41.14   35.44   0
   9  -2  -3  209.35   35.45   0
   9   3  -5   49.77   40.86   0
   9   8  -6  -16.23   41.03   0
   9   9  -6   65.88   41.49   0
   9  10  -6  -51.49   39.44   0
   9  11  -6    6.81   40.30   0
   9  12  -6   -2.88   40.03   0
  10  -5  -1   39.52   33.74   0
  10  -2  -3  375.38   37.75   0
  10   3  -5  176.98   42.71   0
  10   9  -6   47.16   43.04   0
  10  10  -6   61.40   43.64   0
  10  11  -6   60.34   44.95   0
  10  12  -6  -19.28   44.06   0
  11  -9   3    9.15   26.34   0
  11  -8   2   94.10   32.32   0
  11  -7   1   -7.35   32.15   0
  11  -6   0   71.55   42.10   0
  11  -3  -2   61.19   37.47   0
  11   4  -5   56.83   44.43   0
  12   2  -4   59.03   46.87   0
  13  -3  -1   38.91   43.20   0
  13  -1  -2  264.64   43.39   0
  -6   8   8  219.98   34.42   0
  -6   9   8  220.65   34.30   0
  -6  10   8   25.62   33.95   0
  -6  11   8  291.00   32.47   0
  -6  12   8  -17.47   30.45   0
  -5   6   6   86.45   34.53   0
  -5  15   6  134.64   29.62   0
  -4  -5  14  109.36   46.77   0
  -4  -4  11  769.31   44.27   0
  -4   5   4 2152.23   35.67   0
  -3  -7  14  357.92   43.72   0
  -3  -6  11   56.42   34.84   0
  -3  -4   8   47.19   34.75   0
  -3  -3   7   22.15   32.77   0
  -3  -2   6 1160.98   37.99   0
  -3  15   2    6.06   13.92   0
  -2  -8  12  -34.35   32.81   0
  -2  -7  10  115.58   31.63   0
  -2  -2   4 1851.51   32.94   0
  -1 -10  16  -38.00   37.71   0
  -1  -8   9  452.15   29.22   0
  -1  -5   5   -3.76   22.34   0
  -1  -4   4 1046.16   25.50   0
   0 -10  11   65.24   28.63   0
   0  -8   7   91.63   23.14   0
   1 -11  11  242.32   25.87   0
   1  15  -3  162.16   22.59   0
   2 -12  12  296.57   23.98   0
   2   3  -3 1568.52   33.14   0
   2  18  -3   21.81   25.16   0
   3  -3  -1   83.40   21.27   0
   3   1  -3  187.93   32.68   0
   3   4  -4 1938.37   37.47   0
   3  17  -4  103.61   30.46   0
   4  -4  -1    1.95   24.88   0
   4  15  -5  105.68   32.67   0
   4  19  -4  449.11   33.13   0
   5  -6   0   46.02   22.89   0
   5   1  -4  174.28   37.90   0
   5  17  -5   76.13   37.36   0
   6  -2  -3  588.92   35.58   0
   6   0  -4  902.47   37.56   0
   6   3  -5 1403.10   44.58   0
   6   8  -6  161.76   36.92   0
   6   9  -6  427.91   38.50   0
   6  10  -6  151.09   35.18   0
   6  12  -6   14.36   35.65   0
   6  18  -5  -32.52   34.44   0
   7  -4  -2  186.08   32.40   0
   7   7  -6  -26.91   38.38   0
   7  14  -6   63.98   36.99   0
   8  -8   1  833.53   29.73   0
   8   2  -5  855.38   44.06   0
   8   6  -6    4.62   39.35   0
   8   7  -6    3.85   27.50   0
   8  14  -6   10.65   37.32   0
   8  15  -6   30.95   36.00   0
   9  -8   1   24.53   27.17   0
   9   2  -5  142.93   40.81   0
   9   6  -6   69.99   40.58   0
   9   7  -6   80.04   31.94   0
   9  14  -6  -63.65   37.69   0
   9  15  -6    2.88   38.18   0
  10  -4  -2  131.62   35.09   0
  10   2  -5   58.02   40.31   0
  10   6  -6  -10.54   37.64   0
  11  -5  -1  -47.77   36.44   0
  11  -2  -3   18.97   37.93   0
  11   0  -4  134.75   39.77   0
  11   3  -5   -7.47   44.55   0
  11   8  -6   26.36   46.86   0
  12  -3  -2  256.55   42.03   0
  12  -1  -3  355.03   44.23   0
  12   1  -4  -14.46   46.21   0
  12   4  -5  122.96   49.89   0
  13  -6   1  -42.14   42.07   0
  13  -5   0    4.94   46.44   0
  -6   2  12   65.01   43.59   0
  -6   5  10  303.00   44.45   0
  -6   7   9  369.28   38.37   0
  -6  14   9   95.40   34.34   0
  -5  -2  13  187.37   47.64   0
  -5  -1  11  112.15   32.75   0
  -5   0  10 2205.27   53.28   0
  -5   1   9 1722.46   50.50   0
  -5   2   8  419.41   30.01   0
  -5   4   7   68.67   34.70   0
  -5  14   6    3.08   27.99   0
  -4  -4  12   85.28   41.56   0
  -4  -2   9 1149.30   46.58   0
  -4   0   7  292.43   38.58   0
  -4   1   6  400.04   28.66   0
  -4   3   5 1522.95   40.88   0
  -3  -6  12   52.88   34.82   0
  -3  -5  10  835.13   42.03   0
  -3   1   4  347.92   29.17   0
  -3   3   3   72.30   30.84   0
  -3   6   2    3.29   21.36   0
  -2  -8  13   11.71   32.67   0
  -2  -5   7  636.78   30.56   0
  -2  -4   6  539.43   32.25   0
   0  -9   9   49.31   26.49   0
   1 -10   9   91.27   18.99   0
   2  14  -4  941.08   26.61   0
   3 -10   6 1258.78   11.78   0
   4   2  -4  100.88   36.04   0
   4  16  -5  231.65   33.82   0
   5  11  -6   52.84   36.88   0
   6  -4  -2    5.50   28.14   0
   6   7  -6  308.92   39.74   0
   6  14  -6   63.08   34.88   0
   6  19  -5  139.65   39.52   0
   7  -9   2 1266.23   26.43   0
   7  -8   1  796.32   26.64   0
   7  -7   0    4.05   27.77   0
   7   2  -5  407.97   28.42   0
   7   5  -6   56.83   37.31   0
   7  15  -6   30.58   36.41   0
   7  16  -6   17.96   40.93   0
   8  -7   0  295.91   25.52   0
   8  -6  -1  127.90   31.82   0
   8  -3  -3  606.90   36.81   0
   8  -1  -4  853.24   43.90   0
   8   5  -6   77.29   39.57   0
   8  16  -6   -3.31   38.43   0
   9  -9   2   -4.37   24.59   0
   9  -7   0  139.40   26.07   0
   9  -6  -1  -24.65   33.70   0
   9  -3  -3  296.51   37.31   0
   9  -1  -4   29.18   36.55   0
   9   1  -5  169.67   39.45   0
   9   5  -6   37.24   43.85   0
  10  -8   1   80.33   28.84   0
  10  -7   0  -15.47   32.98   0
  10  -1  -4  453.50   46.44   0
  10   5  -6    9.24   40.74   0
  11   2  -5   83.81   42.19   0
  11   6  -6   45.12   44.19   0
  11   7  -6  -18.73   42.13   0
  12  -7   1   44.51   36.75   0
  12  -6   0   26.34   41.47   0
  13  -4  -1    6.93   46.49   0
  13  -1  -3    0.81   48.65   0
  -6   3  12  -35.09   45.51   0
  -6   6  10  891.02   47.06   0
  -6   8   9  294.78   37.83   0
  -6   9   9  188.70   36.50   0
  -6  11   9  283.19   33.92   0
  -6  12   9  436.08   36.82   0
  -6  13   9  184.30   33.81   0
  -5  -1  12  124.15   44.38   0
  -5   0  11  555.51   42.21   0
  -5   5   7   42.06   32.50   0
  -5   8   6   82.87   29.82   0
  -5  13   6  245.32   31.71   0
  -4  -4  13   31.90   43.67   0
  -4  -3  11  347.03   39.80   0
  -4  15   4  628.28   20.66   0
  -3  -6  13   64.71   38.97   0
  -3  -4   9  476.90   37.33   0
  -2  -8  14  133.53   36.26   0
  -2  -8  15   31.01   37.09   0
  -2  -7  11  441.70   36.27   0
  -2  -6   9  274.92   33.61   0
  -2   4   1  370.47   16.87   0
  -1  -9  13   -2.61   35.35   0
  -1  -7   8   56.35   26.48   0
   0  -7   6   33.44   24.08   0
   0  16  -2   41.63   16.97   0
   1 -11  12  115.81   24.88   0
   1  16  -3   42.96   21.67   0
   2  15  -4   10.57   25.92   0
   3 -11   8   39.40   12.13   0
   3   9  -5 3119.18   45.03   0
   3  10  -5  120.54   30.54   0
   3  11  -5  493.38   32.20   0
   3  12  -5   91.43   28.95   0
   3  18  -4  142.55   29.83   0
   4 -12   9   12.25   11.88   0
   4   5  -5  117.34   35.94   0
   5  -5  -1  406.84   26.73   0
   5   3  -5  669.46   40.74   0
   5   8  -6   83.50   36.76   0
   5   9  -6  456.22   36.77   0
   5  12  -6    8.80   31.62   0
   5  13  -6  257.72   34.60   0
   5  18  -5  261.68   34.27   0
   6   6  -6  160.86   37.76   0
   6  15  -6   80.52   35.48   0
   7  -3  -3   55.00   34.05   0
   7  -1  -4 1863.56   44.72   0
   7   1  -5  616.16   40.22   0
   7  17  -6   33.96   43.99   0
   8 -10   3   -5.22   20.07   0
   8   1  -5   32.22   36.12   0
   8  17  -6    4.03   41.14   0
   9  -5  -2  538.92   37.47   0
   9  10  -7  144.25   37.68   0
   9  11  -7  -16.03   37.55   0
  10   4  -6   61.82   42.69   0
  11  -8   1  215.50   39.72   0
  11  -7   0   20.53   38.68   0
  11   1  -5   20.22   40.29   0
  11   5  -6   10.40   42.38   0
  12  -5  -1    9.71   40.48   0
  12  -4  -2  -10.74   43.35   0
  12  -2  -3  129.36   37.52   0
  12   0  -4  153.43   40.33   0
  12   2  -5   95.66   48.43   0
  13  -3  -2  184.71   46.09   0
  -6   4  12  -12.43   47.30   0
  -6   5  11  584.21   49.06   0
  -6   8  10  416.12   39.32   0
  -6  13  10  -20.93   41.70   0
  -6  14  10  113.64   37.16   0
  -5   2   9   23.95   37.36   0
  -5   9   6  461.15   31.45   0
  -5  10   6  -35.36   28.07   0
  -5  11   6   31.72   26.06   0
  -5  12   6    5.05   25.78   0
  -4  -2  10   -9.46   39.92   0
  -4   2   6 1183.05   42.35   0
  -4   4   5  865.32   37.56   0
  -4   7   4 1848.40   37.37   0
  -4  14   4   55.95   17.68   0
  -3  -6  14   34.99   42.75   0
  -3  -5  11  223.78   39.46   0
  -3   0   5  205.86   33.12   0
  -3  14   2  -26.02   14.23   0
  -2  -7  12  218.42   33.92   0
  -2   0   3   31.09   26.79   0
  -1  -9  14   14.04   32.44   0
  -1  -9  15  150.99   40.68   0
   0 -10  13    0.83   28.69   0
   1 -11  13  146.37   32.51   0
   1  -2   0  195.17   12.33   0
   2 -11  10  285.65   22.12   0
   2   6  -4 1822.19   32.20   0
   2  16  -4  358.79   30.81   0
   3   3  -4  563.14   34.00   0
   3   7  -5 2872.45   47.99   0
   3  14  -5   77.34   29.55   0
   4  -1  -3  357.44   24.05   0
   4   4  -5  795.63   38.72   0
   4  17  -5   36.28   28.29   0
   5  -2  -3   32.35   20.49   0
   5   0  -4  826.13   38.18   0
   5   7  -6  460.83   39.13   0
   5  14  -6    7.75   32.54   0
   5  15  -6  161.70   35.99   0
   5  19  -5   -1.24   34.70   0
   6  -8   1    3.51   19.69   0
   6  -7   0  266.49   26.80   0
   6  -3  -3  141.39   31.29   0
   7 -10   3   77.10   18.62   0
   7   4  -6  107.81   28.05   0
   7  10  -7   11.40   37.28   0
   7  11  -7   13.07   38.10   0
   7  12  -7  -14.65   43.27   0
   7  18  -6    9.14   38.60   0
   8  -5  -2   37.15   30.76   0
   8  -2  -4  205.95   37.65   0
   8   0  -5  893.07   44.11   0
   8   8  -7   67.68   40.17   0
   8   9  -7    7.33   41.95   0
   8  10  -7   57.01   41.21   0
   8  11  -7   -5.34   40.00   0
   8  13  -7  -31.09   38.82   0
   8  14  -7   31.50   42.80   0
   8  18  -6  -22.28   39.97   0
   9  -2  -4  679.75   42.36   0
   9   7  -7  -31.30   41.27   0
   9   8  -7  107.13   42.04   0
   9   9  -7   85.35   39.91   0
   9  12  -7   91.82   38.31   0
   9  13  -7   29.33   40.68   0
   9  14  -7   87.99   39.82   0
  10  -5  -2  158.74   36.21   0
  10  -2  -4   65.20   40.23   0
  10   0  -5  146.12   40.47   0
  10   3  -6   17.97   43.87   0
  10   7  -7  118.15   42.90   0
  10   8  -7  -77.01   47.10   0
  10   9  -7  123.89   46.23   0
  10  10  -7   -1.52   42.55   0
  10  11  -7   22.14   42.03   0
  11  -9   2  -19.63   27.36   0
  11  -6  -1   28.96   37.46   0
  11   3  -6    7.37   41.58   0
  11   4  -6   -0.91   43.35   0
  12  -1  -4   35.65   40.94   0
  13  -6   0  -44.91   42.09   0
  13  -5  -1  103.98   44.87   0
  -6   5  12   44.95   47.24   0
  -6   7  11  286.19   46.32   0
  -6   9  10   75.74   37.82   0
  -6  11  10   95.35   36.43   0
  -6  12  10  333.36   38.56   0
  -5   0  13   30.55   47.54   0
  -5   1  11  123.12   41.51   0
  -5   3   9  919.70   44.45   0
  -5   4   8  580.97   39.06   0
  -5   6   7   -1.14   33.96   0
  -5  15   7   47.37   25.54   0
  -4  -3  13   -0.56   43.08   0
  -4  -1   9  982.06   46.66   0
  -4   0   8  326.10   43.00   0
  -4   1   7   94.28   40.26   0
  -4   8   4   26.05   28.92   0
  -4  13   4 1012.06   25.61   0
  -3  -5  12   74.88   36.53   0
  -3  -2   7   92.27   38.36   0
  -3   7   2   55.89   16.39   0
  -2  -6  10  896.22   38.90   0
  -2  -5   8   44.84   31.30   0
  -1  -8  11  997.67   36.23   0
  -1  -6   7   -6.08   24.50   0
   0 -10  14  109.89   33.33   0
   0 -10  15  286.19   45.35   0
   0 -10  16  147.90   46.39   0
   0  -9  10  745.33   30.00   0
   0  -8   8   44.30   25.08   0
   0  -6   5  378.63   21.85   0
   0  -3   2  236.83   13.46   0
   1 -11  14   80.72   27.78   0
   1 -10  10  604.55   28.33   0
   1  -8   6  758.59   22.22   0
   1   5  -3   58.47   20.97   0
   2   2  -3   24.34   30.17   0
   3   0  -3 1799.88   37.91   0
   4  -3  -2    0.97   25.11   0
   4  10  -6  427.34   36.11   0
   4  11  -6  146.64   32.47   0
   4  18  -5  105.89   34.58   0
   5  -4  -2   85.06   26.47   0
   5   2  -5 2416.16   48.94   0
   5  16  -6  -11.05   36.56   0
   6  -9   2  194.38   16.75   0
   6  -6  -1  392.48   29.52   0
   6   1  -5 1464.33   44.42   0
   6   4  -6   83.69   36.53   0
   7  -2  -4   73.97   36.52   0
   7   0  -5  604.11   41.10   0
   7   3  -6  -33.00   37.54   0
   7   8  -7  172.35   40.91   0
   7   9  -7   59.44   38.58   0
   7  13  -7  -34.69   37.57   0
   8 -11   4    8.60   16.29   0
   8  -4  -3  -20.69   33.07   0
   8   6  -7   65.79   40.73   0
   8  15  -7  -30.03   36.86   0
   9 -11   4  -21.59   19.24   0
   9  -4  -3  294.69   36.89   0
   9   2  -6   52.88   41.37   0
   9   6  -7  103.92   40.95   0
   9  15  -7   50.46   37.75   0
  10   6  -7  -30.72   42.03   0
  11  -5  -2   29.12   36.24   0
  11  -2  -4  192.38   41.19   0
  11   0  -5   43.14   40.70   0
  11   6  -7   27.11   42.23   0
  11   7  -7  111.05   49.35   0
  12  -8   1   33.08   35.35   0
  12  -7   0   92.70   38.52   0
  12  -6  -1   99.46   43.43   0
  12   3  -6  -13.91   50.00   0
  13  -4  -2   44.93   47.21   0
  13  -1  -4   60.87   40.47   0
  -6   6  12   57.56   42.12   0
  -6   7  12    4.67   45.93   0
  -6   8  11  127.40   43.91   0
  -6   9  11  115.82   41.48   0
  -6  10  11  -11.47   39.43   0
  -6  11  11  282.69   41.70   0
  -6  12  11   59.12   36.96   0
  -5   1  12  142.14   42.91   0
  -5   5   8  360.85   38.64   0
  -5   8   7   32.45   31.11   0
  -5  13   7   85.52   33.04   0
  -5  14   7   14.09   26.67   0
  -4  -3  14   93.59   48.79   0
  -4  -2  11  397.98   32.48   0
  -4   3   6  382.29   38.23   0
  -4   5   5  109.30   30.40   0
  -4   9   4 2302.48   37.47   0
  -4  10   4  146.48   25.47   0
  -4  11   4 1279.88   30.36   0
  -4  12   4  281.23   23.33   0
  -4  16   5  234.95   22.95   0
  -3  -5  13  135.59   40.89   0
  -3  -5  14  413.05   46.15   0
  -3   2   4  931.70   31.26   0
  -3   4   3 1877.51   31.15   0
  -3   8   2   43.07   19.44   0
  -3  13   2    0.55   14.19   0
  -3  17   3   15.96   15.74   0
  -2  -7  14  219.45   40.54   0
  -2  -4   7  293.66   34.93   0
  -1  -8  12   80.04   37.89   0
  -1  -7   9  280.12   30.83   0
   0  -9  11  703.91   37.07   0
   1  -9   8    6.22   18.27   0
   1  17  -3   37.13   21.09   0
   2   5  -4   33.57   27.23   0
   2  17  -4    7.12   29.02   0
   3  -2  -2   77.54   27.30   0
   3   6  -5   38.76   30.86   0
   3  16  -5  -20.51   31.59   0
   4   3  -5 1487.70   41.68   0
   4   8  -6  924.83   40.32   0
   4   9  -6  243.74   34.31   0
   4  13  -6  233.07   31.19   0
   5   5  -6  259.10   37.25   0
   6  -5  -2  407.55   33.86   0
   6   3  -6  647.41   41.57   0
   6   8  -7   35.87   36.87   0
   6  12  -7   27.90   37.33   0
   6  13  -7   23.03   35.90   0
   6  18  -6   61.15   35.68   0
   7  -4  -3  697.80   36.02   0
   7   2  -6  390.37   41.00   0
   7   6  -7  108.33   40.18   0
   7  15  -7    7.35   35.26   0
   8  -8   0   91.98   24.67   0
   8   5  -7  102.46   40.94   0
   9  -9   1  326.47   27.29   0
   9  -8   0   33.89   23.22   0
   9  -7  -1    2.95   27.48   0
   9   1  -6  133.24   38.36   0
   9   5  -7   28.17   44.33   0
  10  -8   0   96.64   31.91   0
  10  -7  -1   44.76   33.40   0
  10  -3  -4  223.67   39.78   0
  10  -1  -5  216.69   45.79   0
  10   1  -6   13.78   39.71   0
  10   5  -7   36.96   41.61   0
  11  -4  -3   39.17   36.28   0
  11   2  -6   -2.78   42.67   0
  12  -5  -2  254.52   42.35   0
  12  -4  -3   81.71   42.76   0
  12  -2  -4   95.55   41.90   0
  12   0  -5  101.15   47.10   0
  12   2  -6   25.39   47.49   0
  13  -7   0   -3.27   44.73   0
  13  -3  -3   13.24   42.24   0
  -5   1  13   68.99   46.36   0
  -5   2  11  534.03   43.81   0
  -5   4   9   -8.94   36.77   0
  -5   6   8  795.01   43.76   0
  -5   9   7  151.55   33.05   0
  -5  10   7   19.75   28.68   0
  -5  11   7  -21.18   29.72   0
  -5  12   7   15.71   26.85   0
  -5  15   8   30.63   34.33   0
  -4  -2  12  103.79   41.75   0
  -4  -2  13   14.07   45.36   0
  -4  -1  10 1022.45   38.09   0
  -4   0   9 2006.91   52.45   0
  -4   1   8    9.42   40.30   0
  -4   2   7   59.80   38.47   0
  -3  -5  15  121.91   47.50   0
  -3  -4  11    6.12   39.89   0
  -3   9   2   16.45   18.76   0
  -3  12   2   13.74   15.37   0
  -2  -3   6 1205.17   34.51   0
  -2  -2   5  967.88   32.45   0
  -1  -8  13    9.28   31.39   0
  -1  -5   6  704.70   27.23   0
   0  -5   4  897.30   19.10   0
   0  17  -2  127.92   15.82   0
   2 -11  11    4.76   21.05   0
   3   2  -4  944.03   28.23   0
   3   5  -5 2704.00   41.88   0
   4 -11   7   36.72    8.79   0
   4  -6   0 1694.86   25.27   0
   4   0  -4  592.46   39.42   0
   4  15  -6   35.34   33.64   0
   5  -3  -3 1194.04   34.59   0
   5  -1  -4  169.71   34.03   0
   5   4  -6  194.04   38.70   0
   6 -10   3  371.83   16.87   0
   6  -2  -4 2122.34   45.32   0
   6   0  -5  274.89   37.88   0
   6   7  -7   14.43   39.94   0
   6  14  -7   47.93   35.18   0
   6  15  -7   -3.26   34.24   0
   7 -11   4   29.20   14.72   0
   7  -1  -5  588.66   38.73   0
   7  16  -7   50.79   38.28   0
   7  17  -7   34.98   40.13   0
   8  -9   1   29.80   21.73   0
   8  -7  -1  162.46   25.63   0
   8  -6  -2  172.04   30.80   0
   8  -3  -4  532.39   37.15   0
   8   1  -6   28.11   40.47   0
   8   4  -7   83.06   41.95   0
   8  17  -7   70.60   41.48   0
   8  18  -7   -3.17   41.35   0
   9  -6  -2   37.04   30.99   0
   9   9  -8  256.02   42.52   0
   9  10  -8  -43.88   43.16   0
   9  11  -8  145.50   43.12   0
   9  13  -8  169.19   47.18   0
  10  -9   1  141.43   24.11   0
  10   4  -7   22.32   41.13   0
  10   9  -8  166.31   50.86   0
  10  10  -8  140.43   48.75   0
  11  -9   1   28.76   29.76   0
  11  -8   0   66.87   29.66   0
  11  -7  -1  -23.10   34.45   0
  11  -6  -2  245.57   42.54   0
  11  -3  -4  364.94   43.78   0
  11   1  -6  -22.78   44.41   0
  11   4  -7   83.53   46.76   0
  12   1  -6    5.39   44.36   0
  13  -6  -1  -31.57   42.10   0
  13  -5  -2  129.38   47.91   0
  13  -2  -4  110.93   46.72   0
  -5   2  12  348.44   45.24   0
  -5   3  11    2.16   44.37   0
  -5   4  10  932.15   47.37   0
  -5   5   9 1030.05   46.46   0
  -5   7   8  196.71   37.58   0
  -5  14   8   45.57   34.58   0
  -4  -2  14  388.93   51.91   0
  -4  -1  11  314.98   42.41   0
  -4   4   6 1616.78   42.92   0
  -4   6   5  780.51   33.04   0
  -3  -4  12  110.37   41.82   0
  -3  -4  13   52.11   39.59   0
  -3  -3  10  637.32   42.44   0
  -3  -2   8  139.96   37.97   0
  -3   0   6 1030.54   35.94   0
  -3   1   5 1894.34   33.36   0
  -3   5   3   41.23   28.42   0
  -3  10   2   13.91   17.29   0
  -3  11   2  106.13   16.45   0
  -2  -6  12  194.82   36.62   0
  -2  -6  13  109.59   40.57   0
  -2   5   1   98.65   13.53   0
  -1  -8  14  116.08   35.58   0
  -1  -8  15  257.05   38.05   0
  -1  -8  16  -26.41   40.16   0
  -1  -7  10 1477.62   38.60   0
  -1  -4   5 3190.97   35.52   0
  -1  -3   4 2181.42   30.48   0
  -1  -2   3  130.96   22.94   0
   0  -9  13  -29.12   34.77   0
   0  -7   7  197.83   27.81   0
   1 -10  12   18.28   30.93   0
   1   4  -3  428.34   29.75   0
   1  12  -4   62.21   24.34   0
   2   4  -4 4807.96   44.01   0
   2  11  -5  103.03   32.09   0
   2  18  -4  393.09   30.33   0
   3  17  -5  320.18   27.40   0
   4  -5  -1  779.71   28.27   0
   4  -2  -3  620.36   34.73   0
   4   6  -6  558.93   38.83   0
   4  16  -6  137.97   33.02   0
   5  -7   0 1776.86   27.85   0
   5   9  -7  134.65   35.07   0
   5  10  -7   17.53   35.10   0
   5  11  -7   25.05   33.50   0
   5  12  -7   35.83   33.50   0
   5  13  -7   75.67   35.62   0
   5  18  -6   43.86   29.96   0
   6  -4  -3  436.07   34.41   0
   6   2  -6  346.65   39.99   0
   6  16  -7   33.02   36.32   0
   7  -8   0 1187.92   30.58   0
   7  -3  -4  853.16   41.71   0
   7   1  -6    5.70   38.30   0
   7   4  -7   92.41   41.23   0
   8  -5  -3  826.12   36.95   0
   8   8  -8  358.56   43.73   0
   8   9  -8  148.78   42.86   0
   8  10  -8  243.57   44.30   0
   8  11  -8   49.72   41.65   0
   8  12  -8  197.30   43.58   0
   8  13  -8   66.40   40.46   0
   8  14  -8  129.04   39.01   0
   9   0  -6   15.64   39.27   0
   9   7  -8  229.94   44.22   0
   9   8  -8   -1.88   42.74   0
   9  14  -8   48.14   38.88   0
  10 -10   2   13.98   21.30   0
  10  -5  -3   32.79   34.53   0
  10  -2  -5   85.36   40.72   0
  10   0  -6   14.51   40.87   0
  10   3  -7  165.85   41.31   0
  10   8  -8  191.60   46.23   0
  11  -2  -5  103.08   41.84   0
  11   0  -6   32.81   41.20   0
  11   3  -7  150.81   48.65   0
  11   7  -8    0.22   44.70   0
  12  -8   0  -35.65   35.74   0
  12  -7  -1   78.67   36.67   0
  12  -3  -4  -22.23   38.89   0
  -5   4  11  565.14   49.31   0
  -5   5  10  475.36   42.85   0
  -5   6   9   -3.77   39.19   0
  -5   8   8  151.68   35.42   0
  -5   9   8   46.28   34.49   0
  -5  10   8  188.43   38.67   0
  -5  11   8  175.28   37.31   0
  -5  12   8  268.41   37.14   0
  -5  13   8   16.75   31.27   0
  -4  -1  12  -20.74   41.60   0
  -4   1   9 1001.51   47.92   0
  -4   2   8   87.43   36.99   0
  -4   3   7   23.02   36.99   0
  -4   7   5  249.83   30.62   0
  -4  14   5  605.73   27.98   0
  -3   3   4  530.45   32.59   0
  -3  16   3  195.40   16.67   0
  -2  -6  15   47.15   43.30   0
  -2  -5  10   35.81   35.14   0
  -2  -4   8  139.40   34.54   0
  -1   1   1 6379.86   23.98   0
   0  -9  14  161.40   33.04   0
   0  -9  15   18.72   37.97   0
   0  -9  16  324.37   42.83   0
   1 -10  13   45.56   34.64   0
   1  13  -4  730.49   25.09   0
   1  18  -3   -3.95   19.07   0
   2 -11  13   43.42   31.35   0
   2 -11  14   83.01   30.33   0
   2   1  -3   62.99   31.96   0
   2   9  -5  616.20   29.71   0
   3   4  -5  175.71   34.64   0
   3  11  -6  119.55   36.98   0
   3  18  -5    4.47   28.56   0
   4   2  -5 1345.46   41.89   0
   4   5  -6  -14.10   36.91   0
   4  17  -6   14.09   31.97   0
   5  -8   1  916.79   20.75   0
   5  -6  -1   41.04   24.62   0
   5   3  -6 1046.42   43.84   0
   5   7  -7   66.99   37.50   0
   5   8  -7   64.16   35.91   0
   5  14  -7    7.15   33.30   0
   5  15  -7   70.85   38.50   0
   6  -1  -5 1421.14   41.45   0
   6  17  -7    4.18   35.17   0
   7  -9   1  451.67   21.77   0
   7  -6  -2  242.59   28.42   0
   7   3  -7   33.59   37.76   0
   7   9  -8   66.70   42.16   0
   7  10  -8  213.50   41.75   0
   7  11  -8  305.34   43.53   0
   7  12  -8  194.35   41.23   0
   7  13  -8    5.27   38.45   0
   7  14  -8  154.74   43.55   0
   8   0  -6   35.79   38.73   0
   8   6  -8  553.87   45.45   0
   8  15  -8   95.25   39.68   0
   9  -4  -4  859.13   41.82   0
   9   2  -7  184.96   44.53   0
   9   5  -8  345.00   44.63   0
   9   6  -8  100.24   43.76   0
  10  -4  -4   69.02   38.01   0
  10   5  -8  379.31   43.67   0
  10   6  -8  155.31   40.38   0
  11  -4  -4   70.42   40.90   0
  11   5  -8    7.06   41.35   0
  11   6  -8  121.71   45.64   0
  12  -5  -3  475.98   45.17   0
  12  -2  -5   58.38   42.13   0
  13  -7  -1   43.86   44.18   0
  13  -6  -2   18.14   44.30   0
  13  -3  -4   26.72   43.06   0
  -5   3  13  -19.19   43.75   0
  -5   5  11   68.62   42.04   0
  -5   6  10  785.76   44.82   0
  -5   7   9  313.02   40.59   0
  -5   8   9  118.82   36.75   0
  -5  14   9   13.03   33.88   0
  -4   0  11 1073.96   49.80   0
  -4   5   6   -3.67   33.07   0
  -4   8   5 1012.15   32.01   0
  -4  13   5  148.44   26.84   0
  -4  16   6  144.29   26.33   0
  -3  -3  11  959.56   43.08   0
  -3  -2   9  316.40   39.91   0
  -2  -5  11  310.35   37.90   0
  -2   1   3   98.28   19.04   0
  -1  -7  12  167.66   34.67   0
   0  12  -3   45.53   16.44   0
   1 -10  14  -20.89   31.12   0
   1 -10  15  177.45   36.69   0
   1  -9   9  140.79   20.13   0
   1  14  -4  183.60   20.10   0
   2 -10   9  -17.77   17.58   0
   2  -1  -2  182.70   29.01   0
   3  -4  -1  281.08   20.50   0
   3   1  -4  355.96   34.83   0
   3  12  -6   86.21   28.73   0
   3  13  -6   80.59   27.23   0
   4  -4  -2  171.04   28.71   0
   5  -5  -2  260.14   31.95   0
   5  -2  -4 1264.54   38.62   0
   5   0  -5  880.28   42.83   0
   5   6  -7    2.97   39.19   0
   6  -3  -4  178.70   36.70   0
   6   1  -6  176.87   39.03   0
   6   4  -7   68.95   38.37   0
   6  10  -8   18.62   34.72   0
   6  11  -8  297.24   39.22   0
   6  18  -7   32.22   35.54   0
   7 -10   2   -5.14   18.46   0
   7  -5  -3  214.02   33.41   0
   7   0  -6   91.39   39.19   0
   7   7  -8  219.82   41.21   0
   7  15  -8   85.23   39.59   0
   8  -4  -4  326.62   33.94   0
   8   2  -7   88.79   40.26   0
   8  16  -8  177.62   39.80   0
   8  17  -8   -1.79   43.41   0
   9  -8  -1   53.06   28.46   0
   9  -7  -2  418.26   36.65   0
   9  -3  -5   58.55   38.13   0
   9  -1  -6   61.69   42.95   0
   9   4  -8   86.39   45.23   0
  10  -9   0   -3.27   26.41   0
  10  -8  -1   17.52   27.96   0
  10  -7  -2  130.92   32.62   0
  10  -1  -6   41.97   40.35   0
  11  -8  -1    5.61   37.57   0
  11  -7  -2   28.09   41.98   0
  11  -3  -5    2.75   39.57   0
  11  -1  -6   -3.65   40.71   0
  11   1  -7   71.45   46.54   0
  11   4  -8  187.63   50.08   0
  12  -4  -4  185.45   42.21   0
  12  -1  -6   29.18   45.98   0
  13  -5  -3  -19.69   44.03   0
  -5   4  13  162.87   50.81   0
  -5   5  12   29.82   44.59   0
  -5   6  11   28.13   43.97   0
  -5   7  10  442.32   39.92   0
  -5   9   9  387.80   39.82   0
  -5  10   9   41.90   33.99   0
  -5  11   9  824.79   40.94   0
  -5  12   9   21.72   31.47   0
  -5  14  10  133.86   44.81   0
  -5  15  10  172.38   36.84   0
  -4   0  12   16.91   41.62   0
  -4   0  13   63.36   44.78   0
  -4   0  14  467.20   47.47   0
  -4   2   9 1171.48   48.10   0
  -4   3   8  -15.75   39.19   0
  -4   4   7   46.74   36.74   0
  -4   6   6  579.12   34.65   0
  -4   9   5  516.60   28.53   0
  -4  10   5  554.70   28.44   0
  -4  12   5  474.61   28.08   0
  -3   0   7  301.51   41.80   0
  -3   1   6  226.64   35.43   0
  -3   6   3  738.90   26.13   0
  -2  -5  12   35.22   37.32   0
  -2  -4   9  184.62   36.59   0
  -2  -2   6  -64.00   33.23   0
  -2   0   4 2168.01   36.43   0
  -2   3   2  103.16   20.72   0
  -1  -7  13    3.66   33.61   0
  -1  -6   9   73.52   30.69   0
  -1  -5   7  264.82   28.59   0
   0  -8  11  256.51   35.92   0
   0  -7   8   61.58   26.79   0
   0  13  -3   15.78   17.68   0
   2   3  -4  173.02   31.46   0
   3 -11  10  278.36   20.40   0
   3   8  -6  920.36   38.61   0
   3  14  -6  463.19   29.61   0
   3  15  -6   86.41   31.39   0
   4  -1  -4 3460.23   47.23   0
   4   1  -5  328.79   38.52   0
   4   4  -6 1587.00   45.75   0
   4  10  -7   46.14   32.92   0
   4  11  -7   23.12   31.54   0
   4  12  -7   25.38   30.84   0
   4  13  -7   34.23   35.90   0
   4  18  -6  109.00   32.75   0
   5  -9   2   64.79   14.69   0
   5   2  -6   25.61   39.10   0
   5   5  -7   49.69   38.64   0
   5  17  -7   33.60   36.33   0
   6  -7  -1  -18.98   21.72   0
   6   3  -7   61.71   37.31   0
   6   8  -8  159.22   40.87   0
   6   9  -8  215.73   39.66   0
   6  13  -8  110.79   38.24   0
   6  14  -8   -4.22   36.32   0
   7   5  -8  385.90   41.63   0
   7   6  -8  268.42   39.20   0
   7  16  -8  132.70   40.63   0
   7  17  -8   40.75   44.97   0
   8  -8  -1   24.19   28.17   0
   8  -7  -2   76.84   30.96   0
   8  -3  -5   28.92   34.95   0
   8   4  -8  352.06   46.25   0
   9  -9   0  227.75   23.97   0
   9  -6  -3  317.36   35.05   0
   9   8  -9  308.24   43.41   0
   9   9  -9  211.65   45.82   0
   9  10  -9  175.43   45.17   0
   9  11  -9  302.18   47.20   0
   9  12  -9   51.16   43.74   0
   9  13  -9  167.15   44.42   0
  10 -10   1   21.29   22.10   0
  10   0  -7  -15.33   39.82   0
  10   3  -8  239.35   45.56   0
  10   7  -9    9.15   43.37   0
  10   8  -9  239.48   49.85   0
  10   9  -9   15.69   46.27   0
  10  10  -9   67.56   46.05   0
  11  -9   0   10.93   24.45   0
  11  -6  -3   76.77   37.35   0
  11  -5  -4  298.47   37.96   0
  11   3  -8   36.82   47.34   0
  12  -8  -1   30.27   39.81   0
  12  -7  -2  124.74   40.17   0
  12  -6  -3   64.48   46.10   0
  12  -3  -5   48.62   42.13   0
  12   1  -7   37.79   42.10   0
  13  -4  -4  159.15   44.90   0
  -5   5  13  104.70   45.41   0
  -5   6  12   -8.81   46.27   0
  -5   7  11   34.36   44.44   0
  -5   9  10  404.98   40.59   0
  -5  11  10  188.67   42.54   0
  -5  12  10  492.69   37.87   0
  -5  13  10  266.95   36.86   0
  -5  14  11  138.50   43.37   0
  -4   1  11  313.16   42.93   0
  -4   1  12  -52.46   40.75   0
  -4   5   7  -10.85   33.17   0
  -4   7   6   73.63   31.48   0
  -4  15   6   22.24   27.57   0
  -3  -2  11   54.43   39.80   0
  -3  -1   9  117.41   40.10   0
  -3   4   4 1956.08   36.04   0
  -3  15   3   13.72   17.47   0
  -2  -5  13  135.51   35.42   0
  -2  -5  14  496.05   47.08   0
  -2  -5  15  625.83   50.00   0
  -2  -4  10  598.17   39.74   0
  -2  -1   5  839.25   33.13   0
   0  -8  16  304.37   43.93   0
   0  14  -3  181.48   17.59   0
   1  -9  10   12.32   22.07   0
   1   7  -4 1130.24   26.45   0
   2 -10  10  395.25   23.60   0
   3 -10   7  108.31   11.98   0
   3  -3  -2   69.77   25.55   0
   3   3  -5 5412.73   52.66   0
   4   8  -7  -37.12   36.09   0
   4  14  -7   38.79   29.57   0
   5  -4  -3  185.29   29.60   0
   6  -5  -3   23.86   31.14   0
   6   0  -6  195.15   38.63   0
   6   6  -8  191.50   39.29   0
   6   7  -8  265.25   40.62   0
   6  15  -8  124.40   38.76   0
   8  -9   0  266.87   24.05   0
   8  -6  -3    9.54   29.66   0
   8   3  -8  294.86   46.56   0
   8   8  -9   36.09   43.36   0
   8   9  -9  450.42   45.04   0
   8  10  -9   66.00   39.39   0
   8  11  -9  399.28   41.64   0
   8  12  -9   30.67   41.34   0
   8  13  -9  197.35   44.03   0
   8  14  -9  -11.32   38.11   0
   9 -10   1   -9.69   22.86   0
   9  -5  -4  107.08   36.57   0
   9  -2  -6   42.25   37.97   0
   9   0  -7  185.13   41.42   0
   9   6  -9  252.67   43.60   0
   9   7  -9  326.46   46.17   0
  10  -4  -5   69.13   39.10   0
  10   6  -9  298.20   49.72   0
  11  -4  -5   90.41   39.02   0
  11  -2  -6   32.63   37.42   0
  11   0  -7  103.59   39.20   0
  12  -5  -4  -28.44   39.13   0
  12  -2  -6   85.86   42.80   0
  12   0  -7  153.20   49.65   0
  13  -7  -2   80.84   40.32   0
  13  -6  -3  218.81   44.60   0
  -5   7  12   33.31   44.17   0
  -5   8  11  140.42   43.56   0
  -5   8  12  195.62   46.65   0
  -5   9  11  -15.37   39.72   0
  -5  10  11  295.76   41.04   0
  -5  11  11   60.34   40.72   0
  -5  12  11   62.25   38.19   0
  -5  13  11  -35.70   37.56   0
  -4   1  14  279.41   49.85   0
  -4   2  10   -1.14   30.29   0
  -4   2  11  418.66   40.61   0
  -4   4   8  346.10   41.61   0
  -4   8   6  837.50   35.28   0
  -4  14   6  401.79   32.91   0
  -4  16   7   -9.48   30.54   0
  -3  -2  14    4.87   44.06   0
  -3   3   5 5401.60   51.40   0
  -3   7   3    3.27   21.34   0
  -3  14   3  315.82   19.53   0
  -3  17   4   95.16   18.52   0
  -2  -3   8   39.37   36.94   0
  -2   6   1 2286.04   19.01   0
  -1  -6  11  552.98   35.92   0
  -1  -5   8  472.91   31.40   0
  -1  -4   6 1737.49   35.92   0
   0  -8  13    0.65   32.97   0
   0  -8  14   24.77   32.01   0
   0  -8  15  202.62   38.61   0
   1  -9  11  738.04   31.96   0
   1  -9  16  -33.26   45.38   0
   1   3  -3 1398.29   29.25   0
   1  16  -4   35.29   21.62   0
   3   6  -6  100.86   31.46   0
   3  16  -6  141.93   29.09   0
   4   3  -6  370.24   40.07   0
   4   7  -7  -32.70   37.68   0
   4  15  -7   21.07   28.20   0
   5  -1  -5  425.20   37.02   0
   5   9  -8   38.94   37.12   0
   5  10  -8  177.49   38.06   0
   5  11  -8  204.94   36.80   0
   5  12  -8  283.13   37.95   0
   5  13  -8   61.29   34.69   0
   5  18  -7   10.01   31.03   0
   6  -9   1 1452.28   24.91   0
   6   2  -7  -41.73   38.56   0
   6  17  -8  124.61   44.91   0
   7  -8  -1   22.77   24.76   0
   7  -7  -2    7.37   29.66   0
   7  -3  -5  717.37   41.29   0
   7   1  -7   56.44   29.29   0
   7   4  -8  180.62   30.33   0
   7   9  -9  115.13   44.48   0
   7  10  -9  388.65   46.19   0
   7  11  -9   59.21   42.65   0
   7  12  -9  262.93   44.54   0
   7  13  -9   -8.14   40.74   0
   8 -10   1  384.93   23.30   0
   8  -2  -6  231.98   39.96   0
   8   0  -7   17.24   39.67   0
   8   7  -9  534.24   45.82   0
   8  15  -9  130.24   46.05   0
   8  16  -9   42.74   47.21   0
   9  -4  -5  146.94   36.20   0
   9   5  -9  461.17   46.60   0
  10  -1  -7  232.88   43.20   0
  10   5  -9  -41.81   44.51   0
  11  -3  -6   35.46   37.21   0
  11  -1  -7   94.99   43.86   0
  11   1  -8   11.55   42.43   0
  11   4  -9  141.32   42.96   0
  11   5  -9  157.80   40.26   0
  12  -4  -5  104.90   41.18   0
  12  -1  -7   18.49   42.96   0
  13  -5  -4   19.29   44.47   0
  13  -4  -5   -3.55   46.48   0
  -5  10  12   13.99   43.90   0
  -4   2  12   36.10   43.57   0
  -4   2  13   28.96   43.55   0
  -4   3  10  519.02   45.41   0
  -4   4   9  992.89   44.37   0
  -4   5   8    4.04   35.77   0
  -4   9   6  261.13   31.12   0
  -4  10   6  417.18   36.28   0
  -4  11   6  155.72   34.28   0
  -4  12   6  291.32   31.44   0
  -4  13   6  242.60   27.58   0
  -4  15   7   15.78   29.74   0
  -3  -1  10 1453.73   47.40   0
  -3   1   7   42.20   39.85   0
  -3   2   6 1160.45   39.31   0
  -3   5   4   83.99   26.10   0
  -3   8   3  777.02   27.77   0
  -2  -4  13   71.32   40.67   0
  -2  -3   9  738.20   38.57   0
  -2  -2   7  450.67   36.00   0
  -1  -6  12  260.99   37.29   0
  -1  -6  14  259.03   39.81   0
  -1  -3   5 1025.86   30.02   0
  -1   0   2 1040.14   23.19   0
   0  -5   5 4032.04   35.26   0
   1  -9  12  291.88   30.23   0
   1  -9  13    5.55   30.56   0
   1  -9  14   60.19   32.43   0
   1  -8   8   38.26   22.91   0
   1   6  -4   23.83   20.88   0
   2 -10  11  538.72   26.12   0
   2 -10  12  207.92   30.08   0
   2 -10  15   31.58   36.23   0
   2  17  -5   96.92   27.87   0
   3 -11  12   27.54   24.19   0
   3 -11  13   81.80   26.88   0
   3   2  -5  724.98   37.67   0
   3   5  -6  457.09   34.70   0
   3  17  -6  100.58   30.11   0
   4   0  -5  920.11   40.91   0
   4   6  -7  125.72   39.70   0
   4  16  -7   20.64   29.71   0
   5 -12   9   21.68   11.84   0
   5   3  -7  212.21   39.76   0
   5   7  -8  192.59   36.79   0
   5   8  -8  153.48   37.36   0
   5  14  -8  101.48   35.24   0
   5  15  -8   38.89   38.48   0
   6  -4  -4 1350.84   41.77   0
   6  -1  -6   86.07   35.45   0
   6  18  -8    8.74   39.58   0
   7 -11   3  166.06   16.08   0
   7  -9   0   76.93   19.65   0
   7  -6  -3  871.77   35.56   0
   7   0  -7   49.13   38.38   0
   7   3  -8  168.64   43.85   0
   7   7  -9  248.17   40.61   0
   7   8  -9  605.91   45.20   0
   7  14  -9  165.90   39.31   0
   7  15  -9   86.69   38.93   0
   8  -4  -5  392.56   36.89   0
   8   2  -8  261.22   42.39   0
   8  17  -9   78.76   40.81   0
   9  -8  -2   33.11   30.33   0
   9  -7  -3  289.54   38.15   0
   9  -3  -6   67.50   36.66   0
   9  -1  -7   72.51   39.51   0
   9   1  -8  387.61   45.79   0
   9   4  -9  177.25   47.28   0
   9  10 -10   65.61   50.17   0
   9  11 -10  -37.09   39.58   0
   9  12 -10   61.72   47.95   0
  10  -8  -2  143.19   28.90   0
  10  -7  -3   44.16   33.69   0
  10   1  -8  380.51   35.48   0
  10   4  -9  373.16   44.01   0
  10   8 -10   60.17   42.80   0
  11  -9  -1   16.07   31.04   0
  11  -8  -2  182.87   33.96   0
  11  -7  -3  163.19   39.10   0
  11  -6  -4   79.53   37.39   0
  11   3  -9  324.98   49.21   0
  12  -8  -2   37.65   35.45   0
  12  -7  -3  279.63   42.53   0
  12  -6  -4  293.31   39.58   0
  12  -3  -6   32.10   41.03   0
  -4   3  11  294.53   43.94   0
  -4   3  12   27.86   40.90   0
  -4   7   7  -20.36   32.36   0
  -4  14   7    7.73   33.61   0
  -4  16   8  152.60   35.18   0
  -3  -1  11  431.66   32.68   0
  -3  -1  12   99.18   41.98   0
  -3  -1  13  171.37   47.42   0
  -3  -1  14  334.66   50.89   0
  -3   9   3   56.31   23.42   0
  -3  12   3  525.83   20.55   0
  -3  13   3   15.45   15.89   0
  -3  16   4  114.18   19.98   0
  -2  -1   6 2592.99   42.05   0
  -2   2   3   37.06   18.32   0
  -1  -2   4  687.68   27.69   0
   0  -7  10  708.68   33.80   0
   0  -6   7 1462.23   29.32   0
   2 -10  13   44.36   27.59   0
   2 -10  14  -27.92   30.43   0
   2   2  -4 1855.65   38.54   0
   2   5  -5  700.29   31.03   0
   3  -9   5  250.96    9.04   0
   3  -2  -3 1476.89   35.05   0
   4 -11   8   22.98   13.14   0
   4  -2  -4   99.68   31.40   0
   4   2  -6 1105.19   45.15   0
   4  17  -7   19.36   32.34   0
   5   0  -6   21.70   38.55   0
   5   6  -8  815.30   43.23   0
   5  16  -8  173.46   39.11   0
   6  -3  -5 1326.51   45.36   0
   6   1  -7  -30.37   38.28   0
   6   4  -8   88.46   37.54   0
   6   9  -9  207.46   41.30   0
   6  10  -9  505.72   42.65   0
   6  12  -9  411.05   40.44   0
   6  13  -9  203.11   40.83   0
   7  -5  -4 1124.81   39.72   0
   7  -2  -6  376.94   30.46   0
   7  16  -9  266.24   42.26   0
   8  -3  -6  -12.11   36.79   0
   8  -1  -7  163.78   39.00   0
   8   1  -8  255.07   41.94   0
   8   4  -9   77.66   45.41   0
   8  10 -10  255.34   46.67   0
   8  11 -10  284.84   39.71   0
   8  12 -10   28.62   45.63   0
   9  -9  -1   43.21   22.55   0
   9  -6  -4  772.19   40.02   0
   9  -5  -5  224.52   40.77   0
   9   7 -10  -18.45   41.41   0
   9   8 -10  184.53   47.41   0
   9   9 -10  -24.12   43.88   0
  10  -5  -5  305.00   40.91   0
  10   0  -8  116.22   44.16   0
  10   3  -9   35.20   30.97   0
  10   7 -10  114.56   49.00   0
  11  -5  -5  -12.24   37.43   0
  11  -4  -6   22.00   43.58   0
  11  -2  -7   45.93   43.13   0
  11   0  -8  170.51   49.00   0
  11   2  -9  105.46   43.95   0
  12  -9  -1   45.99   29.77   0
  12  -5  -5   29.63   39.01   0
  12   0  -8   73.33   50.82   0
  13  -7  -3   36.14   38.94   0
  13  -6  -4   75.13   45.55   0
  -4   3  13   24.55   43.57   0
  -4   4  10   25.94   28.60   0
  -4   4  11  749.43   48.44   0
  -4   5   9  833.07   42.64   0
  -4   8   7  -38.71   32.74   0
  -4   9   7   81.39   31.00   0
  -4  10   7   22.31   35.17   0
  -4  12   7   13.62   33.13   0
  -4  13   7   52.54   28.11   0
  -3   0  10  947.99   49.91   0
  -3   1   8  397.69   42.57   0
  -3   2   7  116.54   36.75   0
  -3   3   6   90.66   34.11   0
  -3   4   5  168.00   32.26   0
  -3   6   4  762.15   30.15   0
  -3  10   3  484.52   21.86   0
  -2  -3  10  470.01   38.45   0
  -2  -3  11  662.98   41.32   0
  -2  -2   8  170.86   37.06   0
  -2   0   5 2558.74   39.03   0
  -2   1   4  458.29   30.59   0
  -2  15   1   -0.42   12.49   0
  -1  -5  10 1214.42   40.79   0
  -1  -4   7    6.86   29.14   0
  -1  -1   3  592.96   25.46   0
   0  -7  14  106.16   38.71   0
   0  -7  16  215.74   40.75   0
   1  -8   9  291.30   28.81   0
   1  -7   6 1800.50   27.53   0
   1  17  -4  203.46   22.63   0
   2  -9   8   89.29   17.35   0
   2  11  -6  483.79   29.29   0
   2  12  -6    1.37   31.05   0
   2  13  -6  421.14   29.79   0
   2  18  -5  197.61   27.03   0
   3   4  -6 1170.30   39.73   0
   3   9  -7   18.42   38.25   0
   3  10  -7    3.19   32.18   0
   3  11  -7   -0.27   31.43   0
   3  12  -7   -5.70   29.48   0
   3  13  -7   61.19   34.12   0
   3  18  -6  100.01   30.35   0
   4  18  -7   20.68   29.96   0
   5  -7  -1  205.37   24.55   0
   5  -2  -5 2341.51   46.99   0
   5   5  -8  311.54   38.06   0
   5  17  -8   52.08   37.93   0
   6 -10   2  160.96   15.11   0
   6   3  -8  508.17   42.20   0
   6   8  -9  273.79   41.65   0
   6  14  -9   46.21   38.27   0
   6  15  -9   76.47   38.32   0
   7 -10   1  399.76   21.81   0
   7  -4  -5  532.75   37.11   0
   7   5  -9  238.50   42.48   0
   7  17  -9   30.45   38.21   0
   8 -12   4   -8.54   13.12   0
   8 -11   2   41.04   19.31   0
   8  -9  -1  151.81   23.40   0
   8  -8  -2   66.85   24.63   0
   8  -7  -3  678.75   33.43   0
   8  -6  -4  388.17   33.57   0
   8   9 -10  158.88   42.03   0
   8  13 -10  128.16   41.73   0
   8  14 -10   80.33   40.77   0
   8  15 -10   48.01   45.55   0
   9 -10   0   12.72   23.89   0
   9  -4  -6   56.48   41.45   0
   9   0  -8   23.45   41.27   0
   9   2  -9  331.01   47.50   0
  10  -4  -6   40.83   39.41   0
  10   2  -9  442.19   44.33   0
  11  -1  -8   14.46   43.92   0
  12  -4  -6   73.02   40.43   0
  12  -1  -8  128.16   44.85   0
  -4   4  12   86.87   43.60   0
  -4   4  13   17.04   45.99   0
  -4   5  10 1074.37   46.78   0
  -4   5  11  155.89   45.15   0
  -4   6   9  980.68   42.97   0
  -4   8   8  165.15   35.83   0
  -4  11   7   14.15   28.79   0
  -4  14   8  -25.87   34.44   0
  -4  16   9  256.67   33.46   0
  -3   0  11  104.19   42.82   0
  -3   0  13  215.64   45.88   0
  -3   0  14   58.68   46.30   0
  -3  15   4  267.80   19.97   0
  -3  17   5  297.09   23.08   0
  -2  -3  12  429.58   44.61   0
  -2  -3  13   41.46   41.77   0
  -2  -3  15  464.79   47.81   0
  -1  -5  12   34.98   35.91   0
  -1  -5  13  -39.40   35.51   0
  -1  -5  14  -17.08   39.93   0
   0  -7  13  -18.99   33.03   0
   0  -6   8   14.46   29.81   0
   0  -4   4    9.16   21.51   0
   2   4  -5 2666.98   39.72   0
   2   8  -6  576.46   35.97   0
   2   9  -6  758.59   31.97   0
   3   1  -5 1906.45   41.92   0
   3   8  -7  263.34   35.20   0
   3  14  -7   20.95   27.31   0
   4  -7   0  704.51   20.72   0
   4  -5  -2  115.93   22.31   0
   4   9  -8   37.29   34.01   0
   4  10  -8  216.82   35.09   0
   4  11  -8   27.52   31.57   0
   4  12  -8  213.63   34.28   0
   4  13  -8  -17.40   30.90   0
   5  -5  -3 1355.28   34.85   0
   5  18  -8   14.44   35.26   0
   6  -8  -1  720.99   27.37   0
   6  -7  -2  330.29   25.34   0
   6  -6  -3  624.74   32.27   0
   6  -2  -6  323.91   39.45   0
   6   0  -7   57.95   37.77   0
   6   6  -9  786.57   44.66   0
   6  16  -9  230.30   41.94   0
   7  -1  -7   65.06   28.70   0
   7   1  -8  389.32   46.03   0
   7   9 -10  299.25   46.21   0
   7  10 -10  -11.56   42.18   0
   7  11 -10  440.65   46.12   0
   7  12 -10   93.19   39.69   0
   7  13 -10  155.75   40.98   0
   8  -5  -5  139.29   35.15   0
   8  -2  -7   81.71   38.60   0
   8   0  -8  556.61   43.11   0
   8  16 -10   40.68   44.29   0
   9  -1  -8  370.65   44.25   0
   9   5 -10    1.03   43.24   0
  10  -8  -3  330.61   37.14   0
  10  -7  -4  276.06   35.80   0
  10   1  -9    9.41   42.60   0
  11  -9  -2  116.22   36.78   0
  11  -8  -3   48.53   34.42   0
  11  -7  -4  271.17   38.01   0
  11  -6  -5   92.79   36.49   0
  11  -3  -7  170.23   42.17   0
  11   1  -9  237.45   43.54   0
  12  -9  -2   48.81   37.18   0
  12  -8  -3   40.37   36.21   0
  12  -7  -4    5.57   39.06   0
  12  -6  -5   69.51   41.75   0
  12  -3  -7  -13.63   40.73   0
  -4   5  13  107.70   47.20   0
  -4   6  10   17.25   41.20   0
  -4   7   9  651.56   41.86   0
  -4   8   9  666.91   45.20   0
  -4   9   8   30.48   34.19   0
  -4  11   8    3.07   30.55   0
  -4  13   8    6.43   28.68   0
  -4  15   9   42.01   35.03   0
  -4  15  10  233.97   46.12   0
  -3   1  10 1450.33   51.63   0
  -2  -2   9  276.50   39.28   0
  -2  -1   7   48.24   35.52   0
  -1  -3   6 1707.27   35.77   0
   1  -8  10 1052.86   32.89   0
   1  -8  12   80.62   32.62   0
   1  -8  13   78.69   34.58   0
   1  -8  14   31.04   32.78   0
   1  -8  15   74.52   37.76   0
   1  11  -5  104.56   25.74   0
   1  12  -5  688.12   27.00   0
   1  13  -5  -20.36   23.39   0
   2  -9   9  295.12   21.54   0
   2  -9  16  160.93   40.85   0
   2  -2  -2  167.64   26.39   0
   2  15  -6  366.35   28.05   0
   3  -1  -4  343.59   34.08   0
   3   3  -6   76.66   35.82   0
   4   3  -7  -16.76   35.43   0
   4   7  -8   60.71   37.21   0
   4   8  -8  126.56   36.14   0
   4  15  -8   -4.35   34.59   0
   5  -1  -6   84.23   38.09   0
   5   1  -7    2.40   38.90   0
   5   9  -9  388.66   41.15   0
   5  10  -9   55.57   37.09   0
   5  11  -9  829.39   42.76   0
   5  12  -9  -10.41   36.78   0
   5  13  -9  323.68   36.49   0
   5  14  -9  -15.80   39.45   0
   6  -5  -4  723.83   36.17   0
   6   2  -8    8.27   35.89   0
   6   5  -9  547.65   44.69   0
   7  -8  -2   73.68   26.74   0
   7  -7  -3   48.03   26.65   0
   7  -6  -4  -18.66   37.52   0
   7   3  -9  350.71   45.24   0
   7   7 -10  435.40   45.56   0
   7   8 -10   64.12   42.84   0
   7  14 -10    7.10   39.56   0
   7  15 -10  100.33   39.49   0
   8 -10   0   49.24   21.83   0
   8  -4  -6  194.40   36.47   0
   8   5 -10  373.62   46.01   0
   9  -8  -3  289.17   29.22   0
   9  -7  -4   77.58   32.82   0
   9  -6  -5   73.62   38.74   0
   9  -3  -7  172.98   40.37   0
   9   1  -9  366.94   45.73   0
   9   4 -10  246.48   45.16   0
   9   9 -11   -7.12   47.84   0
   9  10 -11   87.05   46.41   0
   9  11 -11    3.59   46.24   0
  10  -5  -6  -22.37   37.01   0
  10  -2  -8  167.56   44.08   0
  10   0  -9  388.52   44.76   0
  10   3 -10  230.87   46.70   0
  10   7 -11  -29.16   48.96   0
  11 -10  -1   -9.45   27.30   0
  11  -5  -6   22.03   38.11   0
  11  -2  -8  312.95   44.87   0
  11   0  -9  143.23   47.75   0
  12  -5  -6    6.28   37.21   0
  12  -2  -8   77.46   43.86   0
  13  -8  -3  122.50   40.11   0
  13  -6  -5   28.77   43.59   0
  13  -5  -6   -8.12   41.30   0
  -4   6  12   53.60   41.57   0
  -4   6  13  127.59   44.59   0
  -4   7  11  379.23   45.76   0
  -4   7  12   12.30   45.63   0
  -4   7  13   75.37   47.12   0
  -4   8  10   -4.29   37.25   0
  -4   9   9   83.89   36.65   0
  -4  10   9  635.61   39.53   0
  -4  11   9  390.17   35.89   0
  -4  12   9  232.54   35.02   0
  -4  13   9  203.35   34.59   0
  -4  14  10    6.10   34.69   0
  -4  15  11  103.14   38.67   0
  -3   1  12  102.17   41.48   0
  -3   1  13  134.48   44.83   0
  -3   1  14  325.82   47.73   0
  -3   2   9  388.30   41.66   0
  -3   3   7   12.07   37.10   0
  -3   4   6 1161.34   42.00   0
  -3   8   4 1318.64   30.48   0
  -3  14   4  317.08   20.55   0
  -3  16   5   16.87   21.20   0
  -2  -2  10 1092.75   42.74   0
  -2  -2  11 1326.52   46.45   0
  -2  -2  12  -27.73   38.96   0
  -2  -2  13   26.55   42.42   0
  -2  -2  14  199.14   50.60   0
  -2  -2  15   75.53   46.12   0
  -1  -4   9  625.10   36.73   0
  -1  -4  15  222.16   52.26   0
   0  -6   9  457.51   30.57   0
   0  -6  15  261.45   39.94   0
   0  -6  16   75.03   40.97   0
   0  -5   6  178.20   24.19   0
   2  -9  10  747.39   27.35   0
   2  -9  14    9.47   35.49   0
   2  -9  15  174.18   38.57   0
   2   1  -4  458.53   34.56   0
   2   7  -6 1031.79   34.19   0
   3  16  -7   78.91   29.55   0
   4   6  -8  625.17   42.14   0
   5  -3  -5  552.29   38.25   0
   5   3  -8  212.06   38.93   0
   5   7  -9  360.01   39.98   0
   5   8  -9   66.28   35.59   0
   5  15  -9  203.00   38.73   0
   6  -9   0  119.66   19.58   0
   6  -4  -5  104.84   35.98   0
   6  -1  -7  -46.07   38.63   0
   6   4  -9  514.78   45.20   0
   6  10 -10  442.42   42.54   0
   6  11 -10   92.99   40.04   0
   6  12 -10  353.92   41.01   0
   7  -9  -1   35.81   21.65   0
   7  -5  -5  234.47   34.09   0
   7  -2  -7  211.46   40.53   0
   7   0  -8   56.58   38.70   0
   7   6 -10   64.32   41.32   0
   7  16 -10   -1.89   41.66   0
   8  -3  -7   -5.94   36.20   0
   8   1  -9  174.19   43.50   0
   8   9 -11   -3.13   37.85   0
   8  10 -11   13.72   40.71   0
   8  11 -11   -7.41   40.94   0
   8  12 -11   85.56   42.03   0
   8  13 -11   89.26   40.66   0
   9  -9  -2  224.52   25.79   0
   9  -5  -6   58.76   35.21   0
   9  -2  -8   30.72   40.11   0
   9   0  -9  258.18   45.93   0
   9   7 -11  136.25   46.16   0
   9   8 -11  -34.17   43.40   0
  10 -10  -1   26.44   21.98   0
  10  -4  -7  -29.99   40.12   0
  10   2 -10  151.16   44.74   0
  10   5 -11    6.11   42.30   0
  10   6 -11   71.74   47.09   0
  11  -4  -7   92.56   40.01   0
  11  -1  -9  222.78   44.47   0
  11   2 -10   53.61   44.28   0
  -4   8  11  433.31   44.24   0
  -4   8  12   46.33   44.78   0
  -4   8  13   32.18   47.96   0
  -4   9  11  463.42   43.64   0
  -4  10  10   -8.07   34.13   0
  -4  10  11  201.91   40.55   0
  -4  12  10   44.46   34.90   0
  -4  13  10  369.43   38.01   0
  -4  13  11  228.34   37.81   0
  -4  14  11   99.75   38.49   0
  -3   2  10 1881.42   53.47   0
  -3   2  11   52.21   38.87   0
  -3   3   8  496.21   41.15   0
  -3   9   4  861.75   27.85   0
  -2  -1   8  781.66   31.94   0
  -2   1   5  873.17   35.10   0
  -2   2   4 1864.52   33.78   0
  -2   5   2  326.73   18.22   0
  -1  -4  10  298.34   35.74   0
  -1  -4  12  671.58   39.86   0
  -1  -4  13  148.80   38.54   0
  -1  -4  14  304.20   44.90   0
  -1  -2   5 2985.59   36.68   0
   0  -6  11  129.19   30.25   0
   0  -6  12  492.96   37.26   0
   0  -6  13    4.51   34.42   0
   0  -6  14  173.27   38.39   0
   0  -3   3   30.38   15.57   0
   1  -7  16   44.86   38.99   0
   2  -9  11  -17.21   25.15   0
   2  -9  12  310.01   29.62   0
   2  -9  13    5.45   29.46   0
   2   3  -5 2344.32   39.57   0
   2   6  -6   54.80   29.81   0
   3 -10  14   40.40   27.51   0
   5   0  -7  163.43   39.23   0
   5   6  -9   10.54   41.07   0
   5  16  -9   12.63   32.81   0
   6  -3  -6  590.01   42.33   0
   6   8 -10  389.37   42.80   0
   6   9 -10   64.22   35.90   0
   6  14 -10  140.50   40.82   0
   7  -4  -6   59.58   35.62   0
   7  17 -10  174.83   37.55   0
   8  -8  -3   21.58   25.02   0
   8  -7  -4  299.98   31.93   0
   8  -6  -5  494.60   35.31   0
   8   3 -10  194.22   46.16   0
   8   7 -11   56.55   44.27   0
   8   8 -11   61.45   42.45   0
   8  14 -11  -51.27   42.59   0
   8  15 -11    1.12   43.77   0
   9  -4  -7  138.59   39.43   0
   9   2 -10  379.73   46.51   0
   9   5 -11   29.30   46.28   0
   9   6 -11   81.44   43.17   0
  10  -3  -8  207.79   42.09   0
  10  -1  -9   10.91   42.60   0
  10   4 -11  -62.82   46.52   0
  11  -8  -4   48.48   34.88   0
  11  -6  -6   37.52   36.59   0
  11  -3  -8   21.34   40.19   0
  11   1 -10   23.14   47.66   0
  12  -6  -6   33.11   39.59   0
  12  -3  -8  206.58   44.36   0
  -3   2  12  297.20   34.33   0
  -3   2  13   13.88   32.19   0
   4   2  -7   48.81   27.92   0
   4   5  -8    6.83   27.82   0
  -9  11   0   47.09   42.91   0
  -8  11   2   89.38   32.14   0
  -6   8  -3  308.22   35.70   0
  -5   1 -10  197.06   42.63   0
  -5   5  -6 1034.21   35.81   0
  -5   7  -3  138.96   35.53   0
  -4  -3  21   23.92   42.91   0
  -4  -2 -11   91.25   34.49   0
  -4  -1  20   89.75   43.10   0
  -4   3  -7  -10.90   39.57   0
  -4   4  -6  511.01   42.83   0
  -4   6  -3    4.16   31.49   0
  -3  -2  19   -0.51   44.86   0
  -3  -1  -9  139.48   32.52   0
  -3   1  17  291.72   35.50   0
  -3   2  16  215.68   31.04   0
  -3   4  -4   47.78   35.00   0
  -3   5  -2 1493.71   32.53   0
  -2  -5  19   43.06   41.47   0
  -2  -3  18    3.53   40.92   0
  -2   3  12  452.71   35.59   0
  -2   4  10  592.97   28.11   0
  -1  -8  18   50.29   49.41   0
  -1  -7  18   70.17   41.47   0
  -1  -5  17   39.82   44.05   0
  -1  -2  -6 1110.72   27.37   0
  -1  -1  14   27.28   39.95   0
  -1   0  13  114.51   35.78   0
  -1   2  -1 4101.28   25.80   0
   0  -9  16  282.65   52.77   0
   0  -6  15  239.14   45.14   0
   0  -3  13   64.91   40.03   0
   0  -2  12  632.36   45.45   0
   0   0   9 1083.52   36.89   0
   1 -22   7   28.65   39.30   0
   1 -22   8   26.63   40.11   0
   1 -21   9   51.96   36.95   0
   1 -18  12    9.24   44.44   0
   1 -17  13   79.84   44.33   0
   1 -16  13   14.68   48.07   0
   1  -9  13   24.14   46.53   0
   1  -8  13   78.27   32.72   0
   1  -7  12  247.92   47.05   0
   1  -5  11  617.88   40.52   0
   2 -18   5  302.91   35.81   0
   2 -17   2   28.48   25.67   0
   2 -17   3  -36.97   32.44   0
   2 -17   5   26.57   37.34   0
   2 -17   6  126.01   39.97   0
   2 -17   7   97.09   39.06   0
   2 -16   1  279.22   26.32   0
   2 -16   7   51.04   35.37   0
   2 -16   8    1.56   38.12   0
   2 -15   0  634.06   24.78   0
   2 -15   8    3.90   38.60   0
   2 -14   0  161.83   25.48   0
   2 -14   9  -10.07   40.09   0
   2 -13   9   46.47   41.02   0
   2 -12   9   -8.09   40.16   0
   2 -11   9  145.94   43.63   0
   2 -10   0  146.84   21.99   0
   2  -9   8   78.41   40.49   0
   2  -8   6   -5.55   35.99   0
   2  -7   5   65.32   35.74   0
  -8  10  -2  299.71   39.90   0
  -8  11   1   74.44   33.17   0
  -7   8  -5   63.29   39.72   0
  -7   9  -3  231.08   36.64   0
  -7  10   0  548.98   34.53   0
  -6   7  -5   11.77   40.53   0
  -6   9  -1 1471.07   39.79   0
  -6  10   4  886.35   22.29   0
  -6  10   5   25.52   14.35   0
  -6  10   6  105.70   14.62   0
  -5   0 -11  513.93   45.22   0
  -5   3  18   58.20   31.50   0
  -5   4  17   20.74   29.71   0
  -5   5  16  130.70   28.77   0
  -5   6  -5  634.58   31.24   0
  -5   8  -1  901.34   33.81   0
  -5   9   3  702.17   21.15   0
  -4  -7 -13   21.23   29.75   0
  -4  -4 -12  223.47   34.81   0
  -4   0  19   -0.47   41.61   0
  -4   5  -5 1590.41   45.03   0
  -4   5  14  111.02   28.08   0
  -4   7  -1  166.28   27.53   0
  -4   8   4   29.61   14.11   0
  -3  -7 -12  -31.03   26.54   0
  -3  -4 -11  531.08   34.09   0
  -3  -4  20  -54.97   38.33   0
  -3  -2 -10   68.19   31.95   0
  -3  -1  18   -4.04   41.46   0
  -3   4  13  -16.20   28.86   0
  -3   6   0 2522.02   30.75   0
  -2  -8 -11  769.61   31.28   0
  -2  -5 -10  413.68   32.10   0
  -2  -4  18  -23.12   40.74   0
  -2  -3  -9  370.39   30.07   0
  -2  -2  17  106.05   38.22   0
  -2   3  -3  543.81   28.50   0
  -2   4  -1  866.43   25.99   0
  -1 -10  18   47.02   48.99   0
  -1  -9  18  -51.37   50.81   0
  -1  -7  -9  298.02   21.77   0
  -1  -6  17  105.26   48.02   0
  -1  -4  16   14.89   41.02   0
  -1  -3  -7  113.65   21.10   0
   0 -13  16  124.55   48.43   0
   0 -12  16   59.99   50.84   0
   0 -10  16  171.52   38.73   0
   0  -7  15  -16.17   45.54   0
   0  -4  13   61.66   37.69   0
   0  -1  10  720.46   38.87   0
   0   0   8  134.04   28.55   0
   1 -22   3  -10.63   26.38   0
   1 -22   4   80.88   35.85   0
   1 -22   5   65.35   33.97   0
   1 -22   6   18.49   34.99   0
   1 -21   8   23.03   37.82   0
   1 -20   9   18.74   39.24   0
   1 -19  10   -5.61   43.78   0
   1 -18  -3    5.89   17.00   0
   1 -18  11  181.57   42.78   0
   1 -17  12   40.24   48.03   0
   1 -16  12   47.19   44.03   0
   1 -14  13   37.65   43.05   0
   1 -13  13   67.57   45.32   0
   1 -12  13    3.26   46.50   0
   1 -10  13   42.60   36.28   0
   1  -8  12  118.91   45.54   0
   1  -6  11  531.40   42.60   0
   1  -3   7  127.36   38.67   0
   2 -17   4  128.22   33.48   0
   2 -16   2  180.00   26.51   0
   2 -16   3    3.41   33.08   0
   2 -16   4   65.42   33.58   0
   2 -16   5  516.00   38.42   0
   2 -15   1  591.68   27.08   0
   2 -15   7  291.07   39.01   0
   2 -14   7   89.33   37.79   0
   2 -14   8    3.02   37.95   0
   2 -13   8   72.02   39.40   0
   2 -12   0  115.11   21.31   0
   2 -11   0 2058.27   30.22   0
   2 -11   8  104.61   37.57   0
   2 -10   1  216.40   29.21   0
   2 -10   7  228.05   40.42   0
   2  -9   1 1044.04   28.75   0
   2  -9   6  203.10   37.83   0
   2  -9   7  631.31   39.25   0
   2  -8   3  192.28   31.37   0
   2  -8   4  131.26   33.00   0
  -7  10  -1  402.29   33.87   0
  -6  10   3  635.24   22.92   0
  -6  10   7   23.41   13.06   0
  -5   0  20  167.42   39.02   0
  -5   3  -9   68.73   39.61   0
  -5   4  -8  209.84   40.00   0
  -5   8  -2 1460.03   42.51   0
  -5   9   2   -6.53   21.03   0
  -4  -6 -13   80.05   29.21   0
  -4  -4  21   88.34   47.82   0
  -4  -3 -12  481.21   40.41   0
  -4  -2  20  245.98   41.43   0
  -4  -1 -11  854.29   41.35   0
  -4   1  18   17.28   34.54   0
  -4   2  17    2.55   33.63   0
  -4   4  15  263.34   32.44   0
  -4   6  12   21.66   22.65   0
  -4   8   3 1015.40   19.06   0
  -3  -6  20  -16.56   44.44   0
  -3  -5  20  186.26   40.55   0
  -3  -3  19   87.79   40.54   0
  -3   0  17   50.06   33.91   0
  -3   1  -8  213.56   36.01   0
  -3   3  14  174.94   31.52   0
  -3   5  -3  -23.13   29.72   0
  -2  -7  19  -33.26   41.21   0
  -2  -5  18   -4.45   39.27   0
  -2  -3  17   -3.27   44.89   0
  -2  -1  16  101.58   38.82   0
  -2   0  15   14.70   33.73   0
  -2   1  -6 2447.34   41.39   0
  -2   1  14  450.84   35.41   0
  -2   2  13  -11.45   31.43   0
  -1  -5  16  361.46   45.90   0
  -1  -2  14  306.47   43.61   0
  -1   1  11  192.15   33.02   0
   0 -14  15  133.52   51.09   0
   0 -12  -8    8.62    8.69   0
   0 -10  15  328.41   48.88   0
   0  -8  15  187.95   36.86   0
   0  -6  14  198.13   46.40   0
   0  -2  11  377.09   41.24   0
   0  -1  -2 2024.83   12.44   0
   1 -21   1   15.68   21.74   0
   1 -21   2   30.70   26.60   0
   1 -21   6  120.53   39.58   0
   1 -21   7   22.87   37.54   0
   1 -20  -1  -14.24   19.61   0
   1 -19  -2   -9.86   18.93   0
   1 -19   9   11.12   43.25   0
   1 -18  10  115.43   36.77   0
   1 -17  11  131.89   43.16   0
   1 -16  -4   16.96   14.46   0
   1 -15  12   74.68   46.97   0
   1 -14  12   30.51   47.18   0
   1 -13  12  181.70   47.34   0
   1 -12  12   16.95   45.02   0
   1  -7  11  769.43   46.21   0
   1  -5   9  305.64   38.95   0
   2 -15   2    5.15   26.01   0
   2 -15   4   83.89   32.07   0
   2 -14   1   18.63   24.80   0
   2 -14   2  522.59   35.00   0
   2 -14   5  593.80   37.50   0
   2 -14   6  149.68   36.55   0
   2 -13   6  299.89   36.19   0
   2 -13   7  328.95   30.43   0
   2 -12   1  430.04   27.08   0
   2 -12   6  118.73   37.11   0
   2 -11   1  846.09   28.48   0
   2 -11   6 1013.74   44.00   0
   2 -10   2  503.86   30.72   0
   2 -10   5 1419.93   44.16   0
   2 -10   6  250.63   38.82   0
   2  -9   4   22.04   33.10   0
   2  -9   5  115.83   35.42   0
  -8  11   0  155.42   33.18   0
  -7   9  -4  -16.76   40.88   0
  -7  11   3  200.65   25.00   0
  -7  11   4  837.86   25.74   0
  -7  11   5  175.16   18.09   0
  -7  11   6   39.93   17.30   0
  -6   7  -6   46.92   41.51   0
  -6   9  -2  227.95   32.37   0
  -6  10   2   67.02   20.40   0
  -5  -2  21   10.40   35.85   0
  -5   1 -11  184.80   42.57   0
  -5   1  19   81.36   36.59   0
  -5   6  -6   24.43   36.81   0
  -5   6  14  570.91   28.48   0
  -5   9   1   10.77   27.44   0
  -4  -9 -14   20.37   35.83   0
  -4  -5 -13   17.72   33.41   0
  -4  -3  20  113.65   40.03   0
  -4  -1  19  126.58   40.94   0
  -4   2  -9   29.19   35.76   0
  -4   3  16  235.22   30.23   0
  -4   7  -2  742.93   33.17   0
  -4   8   2   -9.89   19.21   0
  -3 -11 -13   57.62   23.15   0
  -3 -10 -13  108.51   31.20   0
  -3  -4  19   26.04   39.90   0
  -3  -3 -11  516.88   34.51   0
  -3  -2  18   47.18   36.75   0
  -3   0  -9  355.96   35.53   0
  -3   1  16  199.84   32.33   0
  -3   4  -5  744.90   40.67   0
  -3   6  -1    9.02   27.38   0
  -2  -7 -11   -7.92   22.98   0
  -2  -6  18    1.87   42.93   0
  -2  -4 -10  472.92   32.59   0
  -2  -2  16  513.67   46.56   0
  -2  -1  -8  178.03   30.88   0
  -2   3  11  633.83   33.28   0
  -2   4   9  186.82   24.97   0
  -2   5   2  257.78   10.07   0
  -1 -14 -10  464.81   14.64   0
  -1 -11  17    5.14   50.22   0
  -1 -10 -10  572.78   20.69   0
  -1 -10  17  179.33   53.71   0
  -1  -6  -9  100.52   22.74   0
  -1  -6  16   53.91   45.26   0
  -1  -4  -8   59.45   21.58   0
  -1  -4  15  236.87   43.87   0
  -1   0  12  118.28   35.58   0
   0 -16  14   85.31   48.75   0
   0 -12  15  194.32   47.80   0
   0 -11  -8   57.67    9.29   0
   0 -11  15   38.48   31.80   0
   0  -8  14   20.68   47.04   0
   0  -7  14   94.49   44.40   0
   0  -5  -6  186.33   16.13   0
   0  -5  13   35.56   42.89   0
   0  -4  12  516.19   40.92   0
   0  -1   9  142.11   33.30   0
   0   0   7 2546.71   37.76   0
   1 -21   3   10.98   27.74   0
   1 -21   4   35.83   30.62   0
   1 -21   5   63.71   36.02   0
   1 -20   6   25.25   38.88   0
   1 -20   7   47.21   38.02   0
   1 -19   8   -7.37   38.28   0
   1 -18   9   20.64   39.41   0
   1 -17  10    1.66   40.66   0
   1 -16  11  173.40   39.58   0
   1 -15  11  274.37   48.80   0
   1 -14  11  208.10   42.58   0
   1  -7  10   57.14   39.83   0
   1  -4   7   62.54   38.57   0
   1  -3   4  560.63   35.16   0
   1  -3   5 1363.05   37.79   0
   2 -14   3  263.31   33.49   0
   2 -14   4   97.56   32.94   0
   2 -13   2   17.97   27.62   0
   2 -13   3   74.48   30.36   0
   2 -13   4  112.14   32.58   0
   2 -13   5   92.56   35.51   0
   2 -12   2  480.73   30.42   0
   2 -12   3  -13.99   31.04   0
   2 -12   4  170.61   34.54   0
   2 -11   2   33.40   25.99   0
   2 -11   3   33.80   30.89   0
   2 -10   3  151.45   33.09   0
  -9  12   1   -2.61   32.97   0
  -8  11  -1  110.73   32.63   0
  -7  10  -2  -23.20   33.40   0
  -7  11   2   -0.80   28.24   0
  -6   6  -8   67.29   40.41   0
  -6   8  -5  442.46   43.19   0
  -6   9  -3   26.50   35.56   0
  -6  10   1  192.40   25.70   0
  -5  -3  21   36.84   44.29   0
  -5  -1  20   31.35   37.03   0
  -5   2  18  -29.77   35.06   0
  -5   8  -3   13.64   33.92   0
  -4  -8 -14   23.66   31.11   0
  -4  -4 -13   49.79   34.03   0
  -4  -4  20  159.28   45.82   0
  -4  -2 -12  320.07   40.36   0
  -4   0  18   -9.60   40.02   0
  -4   1 -10   73.51   37.74   0
  -4   5  -6  907.06   43.25   0
  -4   8   1   49.00   24.05   0
  -3  -9 -13   41.17   24.85   0
  -3  -8 -13   90.33   30.60   0
  -3  -5 -12   49.11   27.99   0
  -3  -5  19   32.98   41.76   0
  -3  -1 -10  301.37   36.12   0
  -3  -1  17  266.38   38.91   0
  -2 -12 -12  287.41   23.59   0
  -2  -8  18    6.09   42.65   0
  -2  -6 -11  867.34   33.64   0
  -2  -4  17   86.82   43.12   0
  -2  -2  -9   45.24   28.80   0
  -2  -1  15  473.55   38.55   0
  -2   2  12   11.10   34.77   0
  -2   3  -4  185.70   29.78   0
  -2   4  -2 1733.76   31.51   0
  -1  -9 -10   21.17   16.36   0
  -1  -8  16  -18.08   43.50   0
  -1  -7  16  168.70   47.24   0
  -1  -5  15  448.98   44.82   0
  -1  -3  14   12.87   38.43   0
  -1   0  -5  337.66   26.68   0
  -1   1  10 1037.64   34.70   0
  -1   2   8  166.65   29.15   0
   0 -23   7   -3.59   36.56   0
   0 -15  14   65.86   43.71   0
   0 -14  14  -23.29   51.65   0
   0 -13  14   80.57   45.71   0
   0 -11  14   91.32   48.12   0
   0  -9  14  133.57   47.55   0
   0  -6  13   29.35   43.33   0
   0  -3  11 1188.88   44.81   0
   0  -2  10  460.85   39.51   0
   0   0   6  680.58   30.50   0
   1 -20   1  202.05   24.84   0
   1 -20   2   34.22   29.25   0
   1 -20   3   13.69   31.65   0
   1 -20   4  100.99   35.29   0
   1 -20   5   -2.70   37.20   0
   1 -19   7   18.56   33.77   0
   1 -18  -2    5.01   19.65   0
   1 -17  -3   54.73   16.45   0
   1 -17   9   37.53   39.58   0
   1 -16  10  152.17   41.57   0
   1 -15  10   -6.74   43.01   0
   1 -13  11  286.34   42.97   0
   1 -12  11  458.07   48.18   0
   1 -11  11  278.39   42.08   0
   1  -6   9   72.46   40.31   0
   1  -5   8   52.52   40.00   0
  -9  12   0  -12.03   34.73   0
  -8  11  -2   79.95   34.52   0
  -7  10  -3   79.40   36.58   0
  -7  11   7   25.54   14.51   0
  -6  10   0  223.25   27.66   0
  -5   0  19   76.25   43.95   0
  -5   3 -10   33.72   37.41   0
  -5   3  17   56.52   26.26   0
  -5   4  -9  109.26   32.02   0
  -5   4  16  177.76   31.66   0
  -5   5  -8   28.00   38.90   0
  -5   5  15  699.57   31.72   0
  -5   6  -7  369.76   40.04   0
  -5   7  12  -19.72   17.85   0
  -5   9   0 1238.99   32.84   0
  -4  -7 -14  -17.19   32.93   0
  -4  -5  20   49.44   40.40   0
  -4  -2  19   22.38   40.68   0
  -4   0 -11  233.57   40.35   0
  -4   1  17   -2.31   37.37   0
  -4   5  13  116.69   24.79   0
  -4   6  -5  -31.17   36.35   0
  -4   7  -3  421.62   34.32   0
  -3  -7 -13   93.65   31.37   0
  -3  -6  19   83.17   42.35   0
  -3  -4 -12  598.49   33.60   0
  -3  -3  18   -9.88   39.40   0
  -3  -2 -11  441.31   34.29   0
  -3   0  16  286.12   37.21   0
  -3   1  -9   69.07   36.36   0
  -3   2  -8   73.49   36.17   0
  -3   4  12  143.59   23.22   0
  -3   5  -4  818.32   38.12   0
  -2 -11 -12  204.69   23.63   0
  -2 -10 -12  191.52   26.31   0
  -2  -9  18   41.32   49.93   0
  -2  -5  17  -20.02   43.81   0
  -2  -3  16  205.34   40.56   0
  -2   0  14  114.75   34.77   0
  -2   1  13   29.14   33.58   0
  -2   5   1   95.72   15.06   0
  -1 -13  16  282.13   49.48   0
  -1 -12  16   20.74   45.09   0
  -1 -11  16  206.73   52.67   0
  -1 -10  16  -37.01   48.66   0
  -1  -9  16  245.63   52.34   0
  -1  -8 -10 1024.79   24.01   0
  -1  -6  15  221.73   47.09   0
  -1  -2  -7  167.71   24.59   0
  -1  -2  13   13.41   37.92   0
  -1  -1  12   10.93   36.01   0
  -1   0  11  292.40   36.14   0
  -1   2  -2  536.20   23.75   0
   0 -23   5  100.72   39.74   0
   0 -23   6  -11.05   32.56   0
   0 -22   8  -12.14   40.41   0
   0 -21   9   36.22   37.16   0
   0 -20  10   73.44   43.16   0
   0 -19  11  196.58   44.41   0
   0 -18  12   21.19   46.78   0
   0 -15  13   17.59   45.05   0
   0 -10  -8   51.15    9.54   0
   0  -8  13   21.10   44.26   0
   0  -4  11  264.22   40.44   0
   0  -1   8   75.77   29.65   0
   1 -19   5  146.82   34.52   0
   1 -18   7  131.78   37.95   0
   1 -17   8    0.90   37.89   0
   1 -16   9   66.11   39.27   0
   1 -15   9  117.36   39.55   0
   1 -12  10  431.35   45.43   0
   1  -9  10   30.25   29.56   0
   1  -7   9  262.59   41.07   0
   1  -6   8  122.55   40.74   0
   1  -5   7   86.19   41.17   0
   1  -4   6  142.79   29.40   0
  -8  12   2  113.01   31.53   0
  -8  12   3   -0.59   23.93   0
  -7  11   0   62.52   26.20   0
  -6   9  -4  115.27   35.32   0
  -6  10  -1   45.44   28.77   0
  -5  -2  20  165.67   43.11   0
  -5   8  -4   -3.07   35.05   0
  -4  -6 -14   17.02   32.47   0
  -4  -6  20   66.10   43.30   0
  -4  -3  19  107.65   44.19   0
  -4  -1  18   57.94   36.70   0
  -4   2  16  -16.54   28.95   0
  -4   3  -9   40.66   34.81   0
  -4   3  15   94.94   33.09   0
  -4   4  -8  433.00   38.60   0
  -4   4  14  375.64   30.32   0
  -4   5  -7  223.46   36.76   0
  -4   8   0  776.11   26.08   0
  -3  -8  19   14.79   45.44   0
  -3  -7  19   77.99   41.66   0
  -3  -4  18    8.20   39.90   0
  -3  -2  17  106.61   39.41   0
  -3   0 -10  378.12   36.92   0
  -3   1  15  249.61   32.26   0
  -3   2  14    6.45   29.40   0
  -3   3  13   67.93   26.07   0
  -3   5  10  808.99   24.11   0
  -3   6  -2   49.95   27.25   0
  -2  -9 -12  300.55   24.80   0
  -2  -7  17   -7.71   45.14   0
  -2  -6  17   25.94   40.37   0
  -2  -5 -11   29.23   25.33   0
  -2  -4  16  513.65   43.99   0
  -2  -2  15   86.01   36.26   0
  -2   0  -8   52.33   32.31   0
  -2   1  -7 2288.18   42.02   0
  -2   2  -6  119.46   36.29   0
  -2   3  10  444.33   31.32   0
  -1  -7  15  394.49   44.44   0
  -1  -5  -9  321.29   22.14   0
  -1  -3  -8  177.80   23.26   0
  -1  -3  13   16.86   35.95   0
  -1   1  -4  707.63   27.28   0
   0 -23   4   75.79   30.94   0
   0 -22   6   75.94   40.63   0
   0 -22   7   45.61   37.61   0
   0 -21   8    2.41   36.61   0
   0 -19  10  132.42   44.00   0
   0 -16  12   16.19   44.16   0
   0 -14  13  -24.32   43.58   0
   0 -13  13  -33.48   44.98   0
   0 -12  13  -25.42   48.82   0
   0 -10  13  -10.60   48.02   0
   0  -3  10 1295.01   44.14   0
   1 -19   1   21.96   21.43   0
   1 -19   2   -3.01   24.03   0
   1 -19   3    9.94   27.20   0
   1 -19   4  -22.50   31.76   0
   1 -18   5  -28.95   40.21   0
   1 -17   7   11.55   36.44   0
   1 -16  -3   51.37   15.49   0
   1 -16   8   49.14   38.65   0
   1 -13   9  151.17   39.63   0
   1 -11   9  158.09   38.90   0
   1 -10   9   70.04   42.23   0
   1  -8   9  269.75   29.71   0
   1  -7   8   37.20   40.28   0
  -8  12   0    8.44   34.93   0
  -7  10  -4   68.15   39.72   0
  -7  11  -1  121.36   28.38   0
  -6   9  10   50.76   10.88   0
  -6  10  -2  164.83   36.94   0
  -5  -3  20   24.35   40.94   0
  -5  -1  19   16.43   42.52   0
  -5   1  18    3.58   33.56   0
  -5   4 -10  220.58   42.57   0
  -5   5  -9   60.49   41.36   0
  -4  -4  19   -7.91   41.34   0
  -4  -2 -13  154.70   39.53   0
  -4   0  17  108.61   38.22   0
  -4   1 -11  826.45   44.95   0
  -4   6  11  890.52   23.70   0
  -4   7  -4   67.88   33.22   0
  -4   8  -1 2668.67   39.07   0
  -3  -6  18   -7.72   45.67   0
  -3  -5  18   17.27   41.45   0
  -3  -3 -12   -2.27   29.57   0
  -3  -3  17  254.14   38.94   0
  -3  -1 -11  761.77   38.51   0
  -3  -1  16  185.41   37.17   0
  -3   7   2   34.69   14.07   0
  -3   7   3   10.31   13.40   0
  -2 -11  17   29.98   44.52   0
  -2 -10  17   67.17   48.23   0
  -2  -9  17    0.75   45.08   0
  -2  -8  17   82.30   46.77   0
  -2  -7 -12  410.54   30.42   0
  -2  -5  16  121.42   42.03   0
  -2  -1  -9   55.49   29.71   0
  -2  -1  14  458.87   37.53   0
  -2   2  11 1258.13   39.34   0
  -2   3  -5  358.45   33.45   0
  -1 -13  15  221.80   48.48   0
  -1 -12  15  167.13   47.13   0
  -1 -11  15  373.00   49.26   0
  -1 -10  15  128.69   48.86   0
  -1  -9  15  112.49   47.08   0
  -1  -8  15  234.67   44.05   0
  -1  -7 -10   46.96   21.61   0
  -1  -5  14   10.66   37.77   0
  -1  -2  12  277.10   38.54   0
  -1   1   9  178.06   28.62   0
  -1   3   1 1741.89   11.44   0
   0 -22   4   35.35   36.09   0
   0 -22   5   -1.77   33.55   0
   0 -21   7   27.15   35.68   0
   0 -18  10   92.80   44.07   0
   0 -17  11  160.94   42.87   0
   0 -15  12  -13.48   47.67   0
   0 -14  12  121.59   44.72   0
   0  -7  12  127.20   31.92   0
   0  -5  11  760.75   45.15   0
   0  -4  10  425.31   41.01   0
   0  -2  -4  277.19   18.35   0
   0  -1   7   35.16   29.91   0
   1 -18   0   61.30   21.02   0
   1 -18   1  284.58   30.64   0
   1 -18   3   16.06   31.40   0
   1 -18   4  185.98   31.93   0
   1 -17   6  467.32   39.74   0
   1 -16   7  135.91   37.99   0
   1 -15   8  -19.77   34.96   0
   1 -14   8   23.10   37.18   0
   1 -13   8   15.44   34.98   0
   1  -9   8   41.50   34.30   0
   1  -4   3   22.44   30.91   0
   1  -4   4 1830.96   30.76   0
  -8  12  -1  455.94   40.49   0
  -7  11  -2  546.33   35.45   0
  -6  -1  20  235.34   37.01   0
  -6   9  -5  117.97   39.11   0
  -5  -4  20  160.50   46.26   0
  -5   2  17   28.50   29.39   0
  -5   6  -8  119.27   39.41   0
  -5   8  -5  425.44   38.94   0
  -4  -5  19  119.54   40.40   0
  -4  -2  18   32.61   37.17   0
  -4   0 -12  473.10   42.83   0
  -4   1  16  415.34   36.94   0
  -4   6  -6  838.38   39.51   0
  -3  -9 -14   41.08   31.61   0
  -3  -7  18    4.01   42.38   0
  -3  -5 -13  182.42   31.35   0
  -3  -4  17   32.28   43.74   0
  -3   0  15  722.62   36.85   0
  -3   2  -9  320.44   37.81   0
  -3   4  11   70.76   25.57   0
  -3   5  -5  634.78   28.96   0
  -3   7   1  283.31   20.92   0
  -2  -6  16  454.94   48.08   0
  -2  -4 -11  967.47   33.88   0
  -2  -3  15  478.52   38.69   0
  -2  -2 -10  328.71   33.04   0
  -2   0  13   96.85   33.97   0
  -2   1  12  217.37   31.88   0
  -1 -15  14   40.38   46.62   0
  -1  -7  14   18.24   42.46   0
  -1  -6  14  208.26   31.06   0
  -1  -4  13  175.36   40.93   0
  -1  -1  -7   25.09   25.72   0
  -1   0  -6  211.66   28.82   0
  -1   0  10  399.10   32.44   0
   0 -22   2   27.31   22.58   0
   0 -22   3  -42.68   28.81   0
   0 -21   6   -1.68   36.28   0
   0 -20   8  -41.12   36.44   0
   0 -17  10   90.77   38.86   0
   0 -16  11   15.37   43.63   0
   0 -15  11  258.74   45.87   0
   0 -13  12  -14.44   42.39   0
   0 -12  12  110.22   44.96   0
   0 -11  12  129.56   45.88   0
   0 -10  12  179.02   46.03   0
   0  -9  12   93.26   33.03   0
   1 -17   0  302.73   25.01   0
   1 -17   4   -5.12   31.40   0
   1 -17   5  279.16   37.40   0
   1 -16  -2   61.96   18.52   0
   1 -16   6   57.02   37.08   0
   1 -15  -3  155.86   17.10   0
   1 -14   7   62.46   35.88   0
   1 -11   8   33.65   37.50   0
   1  -7   7  -10.98   36.78   0
   1  -6   6  516.57   39.22   0
   1  -5   5  912.42   37.13   0
  -8  12  -2  458.44   42.72   0
  -7  11  -3  148.34   36.18   0
  -6  -2  20   29.35   40.08   0
  -6   2  18   85.51   30.31   0
  -6  10  -3  389.24   34.42   0
  -5  -5  20  -40.79   43.07   0
  -5  -2  19  153.34   42.34   0
  -5   0  18   -7.23   35.27   0
  -5   3  16    8.49   27.91   0
  -5   4  15    0.89   30.39   0
  -5   5  14  167.93   28.87   0
  -5   7  -7  641.44   44.67   0
  -5   9  -3  327.93   33.92   0
  -4  -7  19  126.94   41.74   0
  -4  -6  19  -44.51   42.10   0
  -4  -3  18    8.66   42.38   0
  -4  -1 -13   31.03   39.80   0
  -4  -1  17   -4.23   36.83   0
  -4   2 -11  105.49   41.33   0
  -4   2  15  292.80   37.66   0
  -4   5  -8   84.69   35.11   0
  -4   5  12   41.84   21.66   0
  -4   8  -2   13.49   28.70   0
  -3 -10  18   20.55   50.20   0
  -3  -9  18    4.55   47.42   0
  -3  -8 -14   46.49   30.12   0
  -3  -8  18    0.83   41.56   0
  -3  -5  17  154.21   40.05   0
  -3  -4 -13  199.82   32.66   0
  -3  -2  16  204.43   38.81   0
  -3   0 -11  114.44   34.51   0
  -3   1  14  339.43   33.44   0
  -3   2  13    7.15   33.37   0
  -3   3  12  397.96   31.93   0
  -3   4  -7  252.69   39.84   0
  -3   7   0   80.60   20.37   0
  -2 -13  16  120.37   49.58   0
  -2  -9  16   90.07   44.96   0
  -2  -8  16  315.67   49.01   0
  -2  -7  16   97.25   42.63   0
  -2  -6 -12  548.64   28.70   0
  -2  -4  15   15.61   40.05   0
  -2  -3 -11  -13.20   34.37   0
  -2  -2  14  263.95   37.56   0
  -2   0  -9   21.21   32.21   0
  -2   1  -8  182.48   34.47   0
  -2   2  -7  398.62   36.80   0
  -2   4  -4  405.47   31.99   0
  -1 -23   7   21.20   35.81   0
  -1 -18  12  111.79   42.85   0
  -1 -17  13  -20.00   42.96   0
  -1 -16  13   70.63   47.15   0
  -1 -14  14   29.73   44.94   0
  -1 -12  14   78.79   45.52   0
  -1 -11  14   38.49   45.56   0
  -1 -10  14   99.02   43.27   0
  -1  -9  14   22.81   42.93   0
  -1  -8  14   91.94   47.69   0
  -1  -6 -10  716.42   25.09   0
  -1  -3  12  304.73   42.50   0
  -1  -2  -8  208.01   24.93   0
  -1   1   8  123.37   29.13   0
  -1   2  -3   74.41   24.78   0
   0 -21   4   50.96   36.15   0
   0 -21   5   96.06   38.20   0
   0 -20   6   23.82   40.04   0
   0 -20   7   41.94   34.85   0
   0 -19   8   15.99   38.36   0
   0 -18   9   86.15   40.24   0
   0 -16  10  124.20   41.37   0
   0 -14  11  108.74   42.29   0
   0 -13  11  424.05   47.48   0
   0  -9  11  644.30   46.14   0
   0  -8  11  224.44   41.80   0
   0  -7  11  887.14   34.92   0
   0  -1   6  218.08   30.39   0
   1 -17   1   63.85   21.71   0
   1 -17   3  -26.17   28.40   0
   1 -16  -1   66.33   19.25   0
   1 -16   4  277.08   32.68   0
   1 -16   5   85.21   32.14   0
   1 -14  -3    1.60   15.75   0
   1 -14   6  118.32   34.70   0
   1 -13   7   51.79   35.43   0
   1 -11   7   19.99   38.61   0
   1 -10  -4   62.19   10.61   0
   1  -9   7   37.30   36.67   0
   1  -7  -3  301.61   11.42   0
   1  -7   6 1797.35   46.04   0
   1  -6   5  762.99   38.39   0
   1  -5   4  214.12   32.58   0
  -7  12   2   99.21   25.77   0
  -7  12   3  335.14   24.61   0
  -6  -3  20  275.96   41.51   0
  -6   0  19  120.92   36.62   0
  -6   3  17  -12.12   29.68   0
  -6   9  -6  110.51   40.67   0
  -6  10  -4   79.01   35.05   0
  -6  11   0  141.89   30.00   0
  -6  11   1    0.61   22.77   0
  -6  11   2  166.52   20.02   0
  -6  11   3   75.20   18.01   0
  -6  11   4  241.10   17.54   0
  -5  -3  19  -54.45   42.96   0
  -5   1  17   20.39   34.92   0
  -5   6  -9   66.68   41.10   0
  -5   8  -6   36.01   37.02   0
  -5   9  -4   21.47   32.47   0
  -5  10   1   59.95   25.73   0
  -5  10   2   21.96   19.07   0
  -4  -8  19  -18.71   44.31   0
  -4  -4  18    4.05   37.77   0
  -4   1 -12  732.33   43.83   0
  -4   4  13    7.14   26.39   0
  -4   6  -7  804.17   41.95   0
  -3  -7 -14   13.04   29.92   0
  -3  -6  17  -17.78   42.52   0
  -3  -3 -13  155.53   37.55   0
  -3  -3  16   46.41   39.00   0
  -3  -1 -12  149.49   35.60   0
  -3  -1  15  238.64   36.18   0
  -3   5  -6  -15.65   36.45   0
  -3   6  -4   -8.08   33.62   0
  -3   7  -1 1630.01   29.66   0
  -2 -11 -13   41.08   21.34   0
  -2 -11  16    3.54   45.99   0
  -2 -10 -13   -0.78   23.86   0
  -2 -10  16  371.23   39.16   0
  -2  -6  15   42.01   42.67   0
  -2  -5 -12  340.13   29.88   0
  -2  -3  14  317.97   39.64   0
  -2  -1 -10  411.72   34.88   0
  -2  -1  13   44.30   34.40   0
  -2   3   9  739.64   26.05   0
  -1 -23   6  -14.84   34.33   0
  -1 -22   8   41.33   36.64   0
  -1 -21   9   29.38   38.30   0
  -1 -20  10   21.46   39.99   0
  -1 -19  11   10.89   42.40   0
  -1 -17  12   29.99   46.49   0
  -1 -15  13  -94.79   47.83   0
  -1 -14  13  -36.56   42.96   0
  -1 -11 -11  245.33   16.64   0
  -1 -10 -11  360.77   18.93   0
  -1  -9 -11  704.73   23.73   0
  -1  -7  13    2.54   39.25   0
  -1  -6  13  267.82   44.26   0
  -1  -5 -10   20.26   28.21   0
  -1  -4  12  658.14   43.65   0
  -1  -3  -9  362.61   30.72   0
  -1  -1  10  985.30   39.05   0
  -1   0   9   99.08   28.72   0
  -1   3   0 1095.19   15.22   0
   0 -21   0   12.72   18.42   0
   0 -21   1   90.21   25.39   0
   0 -21   2   72.68   27.31   0
   0 -21   3   12.75   28.70   0
   0 -20   5  151.40   34.30   0
   0 -19   7   29.68   34.55   0
   0 -18   8   22.88   36.03   0
   0 -14  10  163.90   41.28   0
   0 -11  11  280.74   42.43   0
   0 -10  11   84.02   33.83   0
   0  -7  10  720.55   41.38   0
   0  -6  10  239.35   39.62   0
   0  -5  -7  321.35   19.89   0
   0  -4   9  429.98   29.89   0
   0  -3   8  280.85   36.24   0
   0  -1  -3  211.26   14.23   0
   1 -16   0  204.89   23.18   0
   1 -16   2   88.75   26.35   0
   1 -16   3   26.11   28.32   0
   1 -15  -2   21.20   17.48   0
   1 -15   4   95.64   30.52   0
   1 -13   6  643.39   37.58   0
   1 -12   6  260.83   38.12   0
   1 -11   6 1595.48   45.00   0
   1  -9   6  858.97   40.40   0
   1  -8   6  757.75   40.96   0
   1  -7   5 1977.54   43.24   0
   1  -6  -2  226.34   13.24   0
   1  -5   3  183.70   30.62   0
  -7  11  -4  -16.56   36.39   0
  -7  12   0  297.39   29.50   0
  -7  12   1  -31.05   25.94   0
  -7  12   4    7.22   17.49   0
  -6  -4  20  -28.04   45.38   0
  -6  -1  19  -10.88   42.82   0
  -6   1  18   -9.65   36.35   0
  -6   4  16   82.65   31.69   0
  -6   7  13  106.15   20.72   0
  -6  11  -1  847.29   35.01   0
  -5  -4  19  128.62   41.38   0
  -5  -1  18   58.30   35.91   0
  -5   2  16  103.94   33.58   0
  -5   7  -8   18.38   40.05   0
  -5  10  -1  545.26   34.52   0
  -5  10   0    6.76   25.02   0
  -5  10   4  727.02   17.85   0
  -4  -5  18  -47.14   43.12   0
  -4  -2  17   33.01   37.05   0
  -4   0  16    6.74   31.41   0
  -4   5  -9   -2.08   36.40   0
  -3 -11  17  138.41   48.04   0
  -3 -10  17   61.44   47.58   0
  -3  -9  17   84.15   47.57   0
  -3  -8  17  103.44   42.20   0
  -3  -7  17  121.83   41.00   0
  -3  -5 -14   40.53   30.71   0
  -3  -4  16  188.61   40.48   0
  -3   0  14   70.79   37.79   0
  -3   1 -11  777.43   41.21   0
  -3   2 -10   35.45   34.45   0
  -3   3  -9  149.67   37.05   0
  -3   7  -2 1729.51   37.41   0
  -2 -13  15  200.82   47.14   0
  -2  -9 -13   15.03   22.66   0
  -2  -8 -13   18.23   28.70   0
  -2  -8  15    6.07   40.33   0
  -2  -7  15  347.22   46.07   0
  -2  -4 -12  390.66   35.39   0
  -2  -4  14  219.60   38.37   0
  -2  -2 -11  967.21   36.00   0
  -2   1  11  852.12   34.61   0
  -2   2  10 1132.01   31.60   0
  -2   5  -2   34.31   24.92   0
  -1 -23   4   14.62   37.17   0
  -1 -23   5    9.12   33.29   0
  -1 -22   7  -20.91   37.00   0
  -1 -21   8   -4.22   37.03   0
  -1 -20   9   74.39   40.31   0
  -1 -19  10  263.18   42.51   0
  -1 -18  11  144.92   43.71   0
  -1 -16  12  -36.81   43.81   0
  -1 -13 -11  225.85   14.06   0
  -1 -13  13  -27.97   45.22   0
  -1 -11  13  -29.26   48.17   0
  -1  -9  13   13.11   41.89   0
  -1  -8 -11  441.28   23.94   0
  -1  -8  13   46.00   43.24   0
  -1  -5  12   79.93   39.98   0
  -1  -3  11  126.52   36.76   0
   0 -20  -2  -18.19   19.20   0
   0 -20   3  -21.77   34.05   0
   0 -20   4   24.05   34.82   0
   0 -19   6  -17.40   34.04   0
   0 -18   7  134.79   35.72   0
   0 -17   8  -21.88   38.60   0
   0 -16   9   90.32   38.08   0
   0 -15   9   31.64   40.14   0
   0 -13  10  326.36   43.56   0
   0 -12  10  131.63   43.46   0
   0 -11  10  333.09   43.92   0
   0 -10  10  233.83   40.22   0
   0   0   2  226.18   17.33   0
   1 -15  -1  564.53   24.34   0
   1 -15   0  543.60   26.85   0
   1 -15   1    0.41   26.24   0
   1 -15   2   27.39   29.93   0
   1 -15   3   15.29   30.05   0
   1 -14  -2   10.64   19.57   0
   1 -13  -3  290.41   16.94   0
   1 -13   5  657.45   38.02   0
   1 -12   5  397.56   37.51   0
  -8  13   0  142.22   38.51   0
  -8  13   1   27.93   30.21   0
  -7  12  -2  -37.27   34.36   0
  -7  12  -1  355.68   32.84   0
  -7  12   5  312.48   19.30   0
  -6   5  15  264.10   29.06   0
  -6   6  14   73.57   24.48   0
  -6  10  -5  452.71   39.84   0
  -6  11  -2  166.15   30.14   0
  -6  11   5  368.42   18.00   0
  -5  -6  19   22.58   38.54   0
  -5  -5  19   20.07   41.01   0
  -5  -2  18   12.43   38.75   0
  -5   0  17   38.33   38.87   0
  -5   7  11   41.19   17.21   0
  -5   9  -5  140.25   35.66   0
  -5  10  -2  643.81   37.07   0
  -4  -8  18   26.28   39.48   0
  -4  -7  18   28.96   39.78   0
  -4  -6  18   -1.28   36.95   0
  -4  -3  17   36.66   39.15   0
  -4  -1  16  398.65   41.40   0
  -4   1  15   85.27   30.11   0
  -4   2 -12  342.63   39.24   0
  -4   6  -8  249.06   37.47   0
  -4   8  -4  104.26   32.92   0
  -4   9   0  467.29   27.25   0
  -4   9   2    1.41   16.85   0
  -3  -5  16  107.45   40.24   0
  -3  -4 -14  138.70   36.24   0
  -3  -2 -13  159.84   33.52   0
  -3  -2  15  794.67   40.17   0
  -3   1  13  156.99   37.17   0
  -3   5  -7  346.94   39.90   0
  -2 -16  14   24.54   42.47   0
  -2 -15  14   47.73   45.94   0
  -2 -11  15  249.62   49.24   0
  -2 -10  15  -27.56   45.09   0
  -2  -9  15  186.64   43.08   0
  -2  -7 -13  112.80   24.59   0
  -2   0 -10  454.83   33.88   0
  -2   2  -8   37.59   34.42   0
  -2   3  -7 1511.77   40.40   0
  -2   4  -5 2883.72   38.46   0
  -2   5  -3  119.97   25.63   0
  -1 -23   3   10.36   29.99   0
  -1 -22   6   27.23   36.35   0
  -1 -21   7   18.33   39.67   0
  -1 -18  10   18.80   36.76   0
  -1 -17  11   77.24   41.56   0
  -1 -15  12   37.01   41.55   0
  -1 -14  12   84.79   43.59   0
  -1  -7 -11  716.67   26.99   0
  -1  -6  12  255.50   42.16   0
  -1  -4 -10 1234.31   30.77   0
  -1  -2  10  451.16   34.96   0
  -1   0  -7 1317.77   34.29   0
  -1   1  -6 5500.43   46.53   0
  -1   3  -1 2360.38   23.97   0
   0 -20  -1   19.66   17.12   0
   0 -20   0  193.69   24.33   0
   0 -20   1   12.78   25.40   0
   0 -20   2  -28.18   25.77   0
   0 -19  -3  -22.95   17.69   0
   0 -19   5  333.54   35.09   0
   0 -18   6  197.92   35.60   0
   0 -17   7   79.68   35.15   0
   0 -16   8   -2.92   37.44   0
   0 -14   9  206.27   43.09   0
   0 -13   9   18.88   37.64   0
   0  -6   9  459.32   40.75   0
   0  -4   8   26.80   35.95   0
   0  -3  -6  272.12   20.29   0
   0  -3   7  174.05   36.76   0
   0  -2  -5  601.35   22.39   0
   1 -14  -1    5.12   20.37   0
   1 -13   4   27.72   32.85   0
   1 -11   5  575.94   36.45   0
   1 -10   5  214.28   35.01   0
   1  -9   5  932.71   30.51   0
   1  -8   4 1235.56   37.18   0
   1  -7   4  381.72   34.23   0
   1  -6   3   66.45   28.72   0
  -8  13  -2  125.16   39.57   0
  -8  13  -1    8.40   32.96   0
  -7  -2  20   68.15   36.32   0
  -6  -2  19  281.78   40.67   0
  -6   0  18   20.32   34.90   0
  -6   2  17   16.27   29.31   0
  -6  11  -3   22.02   29.87   0
  -5  -7  19  -42.11   42.10   0
  -5  -3  18   27.79   40.92   0
  -5   3  15  432.23   30.34   0
  -5   4  14  339.23   29.28   0
  -5   6  12  -23.83   23.58   0
  -5  10  -3  -17.02   30.76   0
  -4  -9  18   23.80   42.33   0
  -4  -4  17   48.18   39.12   0
  -4   2  14  364.39   29.88   0
  -4   4 -11    2.52   39.52   0
  -4   7  -7  117.95   36.92   0
  -4   9  -1  105.22   26.16   0
  -3 -13  16   -5.12   50.00   0
  -3  -8 -15  148.02   30.68   0
  -3  -7 -15   52.60   34.44   0
  -3  -7  16   63.57   44.56   0
  -3  -6  16  203.38   43.64   0
  -3  -3  15  124.61   39.79   0
  -3  -1 -13   60.46   32.94   0
  -3  -1  14  297.23   35.19   0
  -3   2  12  321.06   29.85   0
  -3   3  11  950.32   33.61   0
  -3   4  -9  183.26   33.27   0
  -3   4  10  734.61   27.96   0
  -3   7  -3   -3.26   29.26   0
  -2 -17  13   34.59   45.41   0
  -2 -14  14   98.61   45.79   0
  -2  -6 -13  -10.42   25.47   0
  -2  -6  14  206.10   39.06   0
  -2  -3  13    9.96   37.14   0
  -2  -1 -11   17.78   30.56   0
  -1 -22   4   10.54   35.14   0
  -1 -22   5   35.99   36.28   0
  -1 -21   6   34.63   38.53   0
  -1 -20   8  -22.65   35.80   0
  -1 -19   9   31.22   39.65   0
  -1 -17  10  150.74   38.45   0
  -1 -16  11  148.13   38.33   0
  -1 -15  11  -16.88   41.03   0
  -1 -13  12   66.53   41.02   0
  -1 -10  12   50.73   43.43   0
  -1  -9  12  191.86   43.00   0
  -1  -7  12  153.56   42.78   0
  -1  -6 -11  485.27   28.75   0
  -1  -2  -9  354.61   28.48   0
  -1  -1   9  188.50   31.01   0
  -1   0   8  228.04   27.15   0
  -1   1   7  795.78   26.18   0
   0 -19   3    0.14   33.36   0
   0 -19   4  237.25   32.15   0
   0 -18   5   43.92   35.73   0
   0 -17   6   20.21   33.44   0
   0 -16   7  195.52   37.06   0
   0 -15   8   -2.64   37.92   0
   0 -12   9  212.62   40.76   0
   0  -9   9   71.28   37.40   0
   0  -6  -8   28.67   15.86   0
   0  -5   8  -28.50   38.90   0
   1 -14   0   30.34   20.84   0
   1 -14   1  655.54   27.93   0
   1 -13  -2   -7.21   17.21   0
   1 -13   2   10.30   31.08   0
   1 -13   3   19.64   29.51   0
   1 -12   3   48.68   29.32   0
   1 -11   4    8.45   32.32   0
   1  -9   4  497.72   32.78   0
   1  -8  -3   13.28   12.06   0
   1  -6   2  165.51   26.21   0
  -7  -3  20   56.19   37.99   0
  -7  12  -4   33.59   34.42   0
  -6  -3  19   24.37   39.53   0
  -6   3  16   14.57   30.95   0
  -6  11  -4   92.40   34.45   0
  -5  -4  18  -28.58   39.70   0
  -5  -1  17  -52.95   34.23   0
  -5   1  16   80.43   29.73   0
  -5   5  13  144.62   24.88   0
  -5   8  -8  291.43   39.87   0
  -4  -6  17   67.10   42.78   0
  -4  -5  17   43.38   38.90   0
  -4  -2  16   59.62   36.38   0
  -4   0  15  529.30   35.86   0
  -4   3  13   -9.50   24.81   0
  -4   4  12   92.90   25.42   0
  -4   5  11  158.16   22.16   0
  -4   6  -9   20.02   36.16   0
  -3 -10  16  138.09   47.23   0
  -3  -9  16   20.35   43.99   0
  -3  -6 -15  163.11   32.59   0
  -3  -4  15  627.51   42.66   0
  -3  -3 -14    4.90   32.34   0
  -3   1 -12   98.00   39.84   0
  -3   5  -8   59.69   35.20   0
  -3   6  -6 2107.25   37.74   0
  -3   7  -4  901.15   36.77   0
  -2 -19  11   45.62   42.42   0
  -2 -18  12    7.22   41.06   0
  -2 -16  13  -16.76   42.79   0
  -2 -15  13   41.56   47.15   0
  -2 -11  14  174.95   47.69   0
  -2 -10  14   86.25   44.36   0
  -2  -9  14   62.50   43.74   0
  -2  -8  14  124.95   45.35   0
  -2  -7  14  237.56   31.65   0
  -2  -5 -13  106.72   26.85   0
  -2  -4  13   78.71   38.09   0
  -2  -2 -12  251.86   33.86   0
  -2   0  11  345.41   33.91   0
  -2   1  10  117.02   32.41   0
  -2   2  -9   55.38   32.30   0
  -2   4  -6  594.52   39.06   0
  -2   5  -4  579.15   32.52   0
  -1 -22   3   30.60   30.20   0
  -1 -21   5   13.47   37.18   0
  -1 -20   7   -9.05   34.54   0
  -1 -19   8    4.04   38.33   0
  -1 -18   9   48.77   39.37   0
  -1 -16  10   11.32   41.44   0
  -1 -14  11  502.73   48.00   0
  -1  -5  11  142.22   39.76   0
  -1   2  -5  108.44   25.98   0
   0 -19  -2    9.53   18.53   0
   0 -19  -1   58.02   22.53   0
   0 -19   0   -7.50   24.21   0
   0 -19   1   44.91   26.42   0
   0 -19   2    8.45   25.15   0
   0 -18  -4   -8.78   15.55   0
   0 -18   4   12.45   30.74   0
   0 -17   5  669.49   41.44   0
   0 -16   6  369.21   41.11   0
   0 -10  -9  172.62   11.86   0
   0  -6   8   15.68   38.69   0
   0  -4   7  737.44   39.34   0
   0  -1  -4  370.59   18.19   0
   1 -13  -1  545.04   24.31   0
   1 -13   1    2.80   23.25   0
   1 -12  -2  134.94   17.68   0
   1 -12   2   23.66   28.08   0
   1  -9   3   24.73   27.77   0
   1  -8   3  169.17   29.64   0
   1  -7  -2   28.99   14.00   0
  -7  -1  19  189.68   37.18   0
  -7   1  18   56.22   31.80   0
  -7  12   6   40.75   14.02   0
  -6  -5  19    9.36   41.34   0
  -6  -4  19  170.67   38.07   0
  -6  -1  18   73.53   34.29   0
  -6   1  17   33.80   31.81   0
  -6   4  15  265.41   30.84   0
  -6  11  -5   44.35   37.59   0
  -6  11   6   28.61   13.47   0
  -5  -6  18   -7.24   41.09   0
  -5  -5  18   35.01   38.81   0
  -5  -2  17   42.96   34.74   0
  -5   2  15  -17.03   33.09   0
  -4 -10  17   31.99   46.87   0
  -4  -9  17   32.17   45.55   0
  -4  -8  17   58.87   41.38   0
  -4  -7  17   41.09   41.54   0
  -4  -3  16  247.28   40.87   0
  -4   7  -8   97.98   37.87   0
  -4   8  -6  413.22   38.47   0
  -4   9  -3  279.87   31.91   0
  -3 -14  15   95.05   45.10   0
  -3 -13  15   28.80   46.45   0
  -3  -6  15  724.00   46.20   0
  -3  -5 -15   16.80   31.47   0
  -3  -5  15   83.19   40.35   0
  -3  -2  14   25.75   34.10   0
  -3   0 -13  130.84   40.32   0
  -3   6  -7  185.27   37.18   0
  -2 -23   6   60.27   36.52   0
  -2 -21   9   63.44   36.07   0
  -2 -20  10   89.02   37.60   0
  -2 -18  11   26.42   45.21   0
  -2 -17  12   57.92   41.08   0
  -2 -16  12   -4.96   40.74   0
  -2 -14  13   50.41   45.45   0
  -2  -9 -14   -4.17   28.13   0
  -2  -8 -14   43.45   28.56   0
  -2  -5  13  139.83   41.93   0
  -2  -4 -13    2.29   26.73   0
  -2   1 -10  453.22   33.48   0
  -2   2   9  245.64   24.98   0
  -2   3  -8  225.00   35.62   0
  -1 -22   1   -6.30   23.77   0
  -1 -22   2   16.54   25.75   0
  -1 -21   4   53.46   36.85   0
  -1 -20   6   46.31   35.17   0
  -1 -19   7    0.21   32.28   0
  -1 -18   8   -5.36   36.62   0
  -1 -17   9  -10.29   40.13   0
  -1 -15  10  381.22   42.93   0
  -1 -13  11   -8.55   41.79   0
  -1 -12  11  279.21   43.04   0
  -1 -11  11   30.41   43.11   0
  -1 -10 -12   21.67   18.13   0
  -1  -9 -12  274.16   23.02   0
  -1  -6  11  497.13   41.06   0
  -1  -4  10  276.60   35.68   0
  -1  -2   9 1111.87   39.67   0
  -1   0  -8 1218.98   34.34   0
  -1   1  -7   22.41   29.79   0
  -1   3  -3  147.63   24.80   0
   0 -18  -3   17.55   18.55   0
   0 -18   3   40.43   26.52   0
   0 -14   7  142.84   36.57   0
   0 -11  -9   17.71    9.09   0
   0  -9   8  -24.52   36.80   0
   0  -8   8   20.08   37.19   0
   0  -5  -8   15.00   19.28   0
   0  -3   6  272.26   24.03   0
   0  -2   5  690.61   24.95   0
   1 -12  -1  -11.88   20.87   0
   1 -11  -2   -7.53   17.17   0
   1 -11   2  271.62   27.44   0
   1 -10   2  215.27   26.55   0
   1  -9   2   61.59   25.59   0
   1  -8   2  848.25   27.91   0
   1  -7   1   39.40   21.26   0
  -7  -2  19    0.80   36.50   0
  -7  13  -1  107.90   34.79   0
  -7  13   0  106.41   29.73   0
  -7  13   1   17.70   29.56   0
  -6  -6  19   81.07   41.57   0
  -6  -2  18   64.17   41.04   0
  -6  12  -1   25.67   27.59   0
  -6  12   0  191.53   25.58   0
  -6  12   1  131.10   27.33   0
  -6  12   2   23.83   21.79   0
  -5  -8  18   -5.78   41.86   0
  -5  -7  18  -31.81   42.75   0
  -5  -3  17   73.31   36.40   0
  -5   0  16  133.26   31.11   0
  -5  10  -5  480.64   38.58   0
  -4  -4  16   21.68   39.31   0
  -4  -1  15   90.06   34.13   0
  -4   1  14  284.05   31.79   0
  -4   7   8   19.01   13.35   0
  -4   9  -4   24.47   32.27   0
  -3 -15  14   37.16   49.11   0
  -3 -12  15  283.34   49.32   0
  -3 -10  15  298.68   46.55   0
  -3  -9  15   63.50   43.73   0
  -3  -8  15  399.61   45.29   0
  -3  -7  15  138.37   44.20   0
  -3  -4 -15  158.95   31.96   0
  -3  -3  14  193.25   38.31   0
  -3  -1 -14   34.51   36.66   0
  -3   2 -12  395.90   43.26   0
  -3   7  -5  643.23   34.59   0
  -2 -23   5    1.24   32.57   0
  -2 -22   7   -6.42   35.62   0
  -2 -21   8   20.03   37.36   0
  -2 -20   9   -8.89   39.25   0
  -2 -19  10  113.98   39.99   0
  -2 -17  11   65.75   39.17   0
  -2 -15  12  107.60   46.22   0
  -2 -12  13  -33.87   45.16   0
  -2 -10  13   41.80   44.05   0
  -2  -9  13   10.82   40.58   0
  -2  -8  13   -4.65   41.54   0
  -2  -7 -14   41.73   23.20   0
  -2  -7  13   47.56   39.92   0
  -2  -6  13   80.66   37.57   0
  -2  -3 -13   30.77   27.41   0
  -2  -1 -12  536.71   34.22   0
  -2   6  -1  773.85   28.12   0
  -2   6   0   49.39   20.87   0
  -1 -21   3   46.93   34.97   0
  -1 -20   5  191.58   36.09   0
  -1 -17   8   26.20   41.80   0
  -1 -16   9    2.01   40.84   0
  -1 -14  10  107.25   41.69   0
  -1  -9  11  184.25   30.22   0
  -1  -8 -12   77.75   22.83   0
  -1  -7 -12  295.92   25.48   0
  -1  -5  10 1195.12   40.96   0
  -1  -4 -11  496.03   25.90   0
  -1  -2 -10 1148.56   32.92   0
  -1  -1   8  124.24   30.37   0
  -1   2  -6 1089.83   34.47   0
   0 -18  -2   -1.70   20.00   0
   0 -18  -1  118.48   22.79   0
   0 -18   1  116.98   27.25   0
   0 -18   2   -3.19   23.94   0
   0 -17   3    4.06   32.61   0
   0 -17   4  227.73   31.69   0
   0 -16   5   42.17   31.31   0
   0 -15   6  -23.72   32.18   0
   0 -14   6  371.63   38.83   0
   0 -13   7   53.83   36.80   0
   0 -12   7  277.05   37.06   0
   0  -7  -9   -3.72   15.28   0
   0  -6   7 1456.23   45.16   0
   0  -4   6 1283.35   37.91   0
   0  -3  -7  198.38   22.68   0
   0  -2  -6 1535.59   23.92   0
   1 -11  -1 1482.02   26.41   0
   1 -10  -1  170.65   20.81   0
   1 -10   0  585.40   25.63   0
   1 -10   1 1490.99   29.93   0
   1  -9   0  969.82   26.84   0
   1  -9   1   55.00   21.39   0
   1  -8   1 2334.04   30.11   0
  -7  -3  19  206.96   41.63   0
  -7   0  18   -1.86   34.40   0
  -7   2  17    1.75   32.89   0
  -7  13  -3   12.57   34.42   0
  -7  13  -2  496.56   35.62   0
  -6  -3  18  -18.17   40.06   0
  -6   0  17   24.19   32.09   0
  -6   2  16  101.76   29.40   0
  -6   5  14  307.46   28.80   0
  -6   6  13  132.55   24.83   0
  -6   7  12  -14.98   19.33   0
  -6  12  -3  413.04   33.92   0
  -6  12  -2  262.48   30.23   0
  -5  -4  17   57.41   36.42   0
  -5  -1  16   62.11   37.63   0
  -5   3  14  299.28   28.14   0
  -5   9  -8   33.78   28.53   0
  -5  10  -6   33.51   37.58   0
  -5  11  -2   18.35   27.03   0
  -5  11  -1   35.40   25.38   0
  -5  11   0  514.69   26.89   0
  -4 -12  16 -104.17   47.78   0
  -4 -11  16  409.97   49.38   0
  -4  -7  16  273.64   44.07   0
  -4  -6  16   24.83   40.58   0
  -4  -5  16  611.10   44.68   0
  -4  -2  15  280.46   39.00   0
  -4   2  13  -36.40   27.81   0
  -4   7  -9  -20.72   36.73   0
  -4   9  -5  616.83   37.48   0
  -3  -4  14  -18.12   37.45   0
  -3  -1  13  200.97   34.73   0
  -3   1 -13   12.11   37.82   0
  -3   6  -8   26.79   35.01   0
  -3   7  -6  -15.31   33.90   0
  -3   8  -2   67.12   26.93   0
  -3   8   0 2460.30   29.49   0
  -3   8   1  626.12   23.67   0
  -2 -23   4  -35.92   31.62   0
  -2 -22   6   75.32   34.19   0
  -2 -21   7   -2.58   32.23   0
  -2 -20   8   29.40   37.86   0
  -2 -19   9  267.33   35.49   0
  -2 -18  10  162.54   38.51   0
  -2 -16  11   72.78   42.39   0
  -2  -5 -14   50.53   30.77   0
  -2  -4  12   -9.52   37.12   0
  -2  -2 -13    4.52   32.87   0
  -2   0  10  737.64   33.02   0
  -2   1 -11  -24.80   34.00   0
  -2   2 -10  365.33   35.48   0
  -2   3  -9  383.04   35.36   0
  -2   5  -6 1909.06   43.07   0
  -2   5   4  116.84    7.88   0
  -2   6  -2 1425.42   28.99   0
  -2   6   1 2208.03   20.64   0
  -1 -21   1  154.79   29.92   0
  -1 -21   2  -36.73   27.60   0
  -1 -20   4   89.42   31.91   0
  -1 -19   6  155.84   36.22   0
  -1 -18   7  -53.65   34.71   0
  -1 -15   9  105.86   39.68   0
  -1 -13  10  449.63   34.38   0
  -1 -12  10  175.64   42.14   0
  -1 -11  10  439.19   41.35   0
  -1  -6 -12    6.10   26.07   0
  -1  -6  10  269.29   38.59   0
  -1  -3 -11 1191.66   36.08   0
  -1   0   7   14.18   25.23   0
  -1   3  -4  572.08   27.86   0
   0 -16   4   62.63   28.60   0
   0 -15   5  579.67   35.08   0
   0 -13   6   17.10   33.95   0
   0 -12  -9  158.54    7.14   0
   0 -11   7  295.48   38.21   0
   0 -10   7  656.46   38.20   0
   0  -9   7  151.54   35.89   0
   0  -7   7  163.32   38.72   0
   0  -4  -8   15.68   22.23   0
   0  -3   5 3110.65   40.62   0
   0  -1  -5 3715.65   29.69   0
   0   0  -2  176.41   12.56   0
  -7  -5  19  182.19   37.87   0
  -7  -4  19   35.33   40.97   0
  -7  -1  18   -2.16   39.02   0
  -7   5  15    0.22   28.02   0
  -7  13   3   46.00   21.80   0
  -6  -5  18  -31.47   37.28   0
  -6  -4  18   41.31   39.78   0
  -6  -1  17   17.87   36.28   0
  -6  12  -4  176.87   35.34   0
  -6  12   3  342.79   19.19   0
  -5  -6  17  148.00   40.49   0
  -5  -5  17   64.75   38.90   0
  -5   1  15  343.49   31.37   0
  -5   4  13  135.03   27.03   0
  -5  10  -7  358.37   43.02   0
  -5  11  -3  -45.58   29.08   0
  -5  11   2  342.35   18.12   0
  -4 -10  16   14.52   41.97   0
  -4  -3  15   58.47   36.77   0
  -4   0  14  395.41   34.11   0
  -4   3  12   -5.45   28.72   0
  -3 -16  13   69.08   41.26   0
  -3 -15  13   66.92   40.03   0
  -3 -13  14   35.00   32.21   0
  -3 -12  14   24.38   42.92   0
  -3 -11  14  126.78   43.15   0
  -3  -6  14   31.11   41.39   0
  -3  -5  14  423.12   40.55   0
  -3  -2  13   21.50   33.43   0
  -3   0  12   14.23   31.32   0
  -3   2 -13  208.76   36.93   0
  -3   3 -12  -37.68   40.44   0
  -3   3  10  588.98   25.33   0
  -3   4 -11  542.19   41.94   0
  -3   4   9  460.38   23.70   0
  -3   5 -10  654.99   40.85   0
  -3   8  -3   40.41   28.58   0
  -2 -23   3  -20.67   31.87   0
  -2 -22   5    3.98   34.63   0
  -2 -17  10   48.53   38.71   0
  -2 -15  11  176.51   42.73   0
  -2 -13  12   72.92   31.93   0
  -2 -12  12  -12.24   42.12   0
  -2 -11  12   -2.61   42.61   0
  -2  -6  12  150.64   41.31   0
  -2  -5  12   34.95   38.23   0
  -2  -4 -14   77.23   28.03   0
  -2  -2  11 1187.37   42.69   0
  -2   0 -12  276.72   34.84   0
  -2   1   9 1270.62   36.55   0
  -2   4  -8   47.78   36.80   0
  -2   6  -3  515.48   28.54   0
  -1 -21  -1  -13.76   19.20   0
  -1 -20   3  -17.54   30.31   0
  -1 -19   5   17.68   30.70   0
  -1 -18   6  126.93   35.71   0
  -1 -17   7   56.58   35.12   0
  -1 -16   8   57.86   35.59   0
  -1 -14   9   88.28   40.87   0
  -1 -13   9  260.82   39.55   0
  -1 -10  10  200.77   40.52   0
  -1  -9  10 1191.13   45.71   0
  -1  -8  10  160.19   38.01   0
  -1  -7  10 1374.79   36.44   0
  -1  -5 -12  238.69   27.45   0
  -1  -2   8  123.84   32.61   0
  -1   0  -9  -28.66   28.83   0
  -1   1  -8   17.19   30.43   0
  -1   2  -7  218.07   33.00   0
   0 -17  -3   18.25   19.33   0
   0 -17   1  242.05   24.34   0
   0 -16   3   31.50   27.67   0
   0 -15   4  379.45   33.26   0
   0 -12   6  757.86   41.33   0
   0  -6  -9  443.71   18.37   0
   0   0  -3   13.78   16.99   0
  -8  -2  19   45.59   34.99   0
  -7  -2  18   30.29   42.45   0
  -7   1  17   22.86   35.97   0
  -7   3  16  247.29   31.71   0
  -7   6  14  141.12   28.14   0
  -7  13   4  435.97   20.29   0
  -6  -8  18  109.46   43.00   0
  -6  -7  18  -43.66   43.10   0
  -6  -6  18  -11.80   39.41   0
  -6  -2  17   11.28   40.12   0
  -6   1  16  -12.02   29.76   0
  -6   3  15  109.84   26.71   0
  -5 -10  17  100.69   43.29   0
  -5  -9  17   -9.62   44.75   0
  -5  -8  17   12.50   40.27   0
  -5  -7  17   12.86   37.66   0
  -5  -2  16  139.54   37.63   0
  -5   0  15   29.30   36.12   0
  -5   5  12  -22.50   23.30   0
  -5  11   3  847.23   19.54   0
  -4 -13  15  128.50   48.16   0
  -4  -4  15  204.00   40.78   0
  -4  -1  14  293.70   33.74   0
  -4   1  13  127.43   34.72   0
  -4   4  11  730.38   27.40   0
  -4   8  -9   46.47   38.20   0
  -4   9  -7   -3.99   35.33   0
  -4  10  -3   62.59   28.65   0
  -4  10  -2    9.98   24.70   0
  -4  10   0  566.48   24.32   0
  -3 -18  11  -45.36   41.52   0
  -3 -17  12   14.09   39.64   0
  -3 -14  13    0.00   42.12   0
  -3 -10  14   -2.60   41.43   0
  -3  -8  14   22.38   42.33   0
  -3  -7  14  364.29   42.40   0
  -3  -3  13   79.41   34.54   0
  -3   6  -9  182.02   35.41   0
  -3   7  -7  173.65   26.07   0
  -3   8   2   47.25   14.06   0
  -2 -22   4   54.48   33.32   0
  -2 -21   6   53.94   36.46   0
  -2 -20   7   -2.22   33.82   0
  -2 -19   8  -39.65   36.41   0
  -2 -18   9   53.55   38.26   0
  -2 -16  10  150.54   42.65   0
  -2 -14  11  333.81   46.15   0
  -2 -10  12   39.01   41.03   0
  -2  -9  12  183.80   43.53   0
  -2  -8 -15   69.19   28.06   0
  -2  -8  12  -38.97   40.18   0
  -2  -3 -14  129.39   29.52   0
  -2  -3  11  620.96   41.21   0
  -2  -1 -13  101.53   30.97   0
  -2  -1  10   82.24   30.97   0
  -2   2   8  161.83   21.95   0
  -2   5  -7 1305.94   41.42   0
  -2   6  -4  347.41   32.55   0
  -1 -20   2   -7.73   26.08   0
  -1 -19   4  288.45   32.74   0
  -1 -18   5  225.37   38.77   0
  -1 -16   7   18.87   34.16   0
  -1 -15   8    1.42   36.35   0
  -1 -12   9    1.20   38.80   0
  -1  -5   9  371.97   38.64   0
   0 -17  -2  131.20   20.42   0
   0 -17   0   10.76   20.29   0
   0 -16  -5   25.82   14.30   0
   0 -16   2   35.93   26.00   0
   0 -15   3   37.13   32.51   0
   0 -14   4    2.81   33.59   0
   0 -13   5  645.88   36.66   0
   0 -11   6  123.37   33.96   0
   0 -10   6  699.54   37.74   0
   0  -9   6   72.21   34.97   0
   0  -8   6 1159.93   40.79   0
   0  -7   6    6.52   36.84   0
   0  -5  -9   31.31   19.68   0
   0  -4   5 1508.29   37.01   0
   0  -3  -8  297.44   23.26   0
   0  -2  -7  411.88   21.04   0
  -8  -3  19   67.26   36.77   0
  -7  -3  18    7.79   41.78   0
  -7   7  13  136.96   21.20   0
  -6  -3  17  -26.84   34.56   0
  -6   4  14   59.74   27.82   0
  -6  12   4  624.66   18.61   0
  -5  -4  16  182.96   37.68   0
  -5  -3  16   -1.90   37.39   0
  -5   2  14  176.03   28.28   0
  -5   6  11   61.45   19.40   0
  -4 -15  14   71.84   43.55   0
  -4 -12  15  231.85   35.39   0
  -4 -10  15  196.90   47.25   0
  -4  -9  15  187.55   41.21   0
  -4  -8  15  122.87   42.54   0
  -4  -7  15  240.43   42.79   0
  -4  -6  15  395.59   44.79   0
  -4  -5  15  183.50   39.78   0
  -4   5  10 1081.73   25.26   0
  -4  10   1   65.27   16.06   0
  -3 -22   7   -1.65   37.42   0
  -3 -21   8  -10.85   35.74   0
  -3 -20   9    9.31   40.64   0
  -3 -19  10   32.54   41.79   0
  -3 -16  12  -27.26   40.55   0
  -3 -12  13   87.42   42.87   0
  -3  -4  13   37.36   35.42   0
  -3  -1  12   63.64   34.14   0
  -3   1  11  457.53   30.72   0
  -3   7  -8  258.42   34.65   0
  -2 -22   3   31.49   30.10   0
  -2 -21   5   64.89   34.73   0
  -2 -20   6   79.99   31.63   0
  -2 -19   7  -40.57   39.27   0
  -2 -18   8  -12.29   33.36   0
  -2 -17   9   41.93   39.31   0
  -2 -15  10   47.03   39.83   0
  -2 -13  11  228.85   41.41   0
  -2 -12  11  246.31   44.35   0
  -2  -7 -15  180.86   29.72   0
  -2  -6 -15  -15.22   28.00   0
  -2  -4  11 1044.58   43.33   0
  -2  -2 -14  144.57   31.17   0
  -2   0 -13   40.65   31.34   0
  -2   4  -9   23.12   32.58   0
  -2   6  -5 3032.06   45.20   0
  -2   6   2  684.08   12.43   0
  -1 -20   0   28.80   23.26   0
  -1 -20   1    1.67   24.74   0
  -1 -19   3  143.95   29.37   0
  -1 -17   6  105.83   32.52   0
  -1 -15   7   96.87   34.08   0
  -1 -14   8  124.75   35.80   0
  -1 -13   8  121.16   35.41   0
  -1 -11   9  169.77   37.50   0
  -1 -10 -13   20.62   18.50   0
  -1 -10   9   88.74   36.30   0
  -1  -9 -13    8.50   21.39   0
  -1  -9   9  286.01   39.82   0
  -1  -8 -13   46.51   22.96   0
  -1  -8   9  447.04   39.45   0
  -1  -7 -13   61.53   26.74   0
  -1  -7   9  196.89   39.40   0
  -1  -6   9  106.10   36.95   0
  -1  -3   8  108.81   33.62   0
  -1   0 -10  599.08   32.80   0
  -1   1  -9  318.71   32.60   0
  -1   2  -8  221.76   32.07   0
  -1   2   4  721.73   18.31   0
  -1   3  -6 1643.43   37.42   0
   0 -16   1  183.66   24.94   0
   0 -12   5  131.73   35.25   0
   0 -11   5 1291.07   38.70   0
   0  -3   4 1066.86   33.43   0
   0  -1  -6  159.47   21.70   0
   0  -1   2 2617.77   25.24   0
   0   0  -4   80.95   19.90   0
  -8  -4  19   33.93   39.10   0
  -7  -5  18   18.24   41.06   0
  -7  -4  18   -6.67   38.28   0
  -7   0  17   40.89   32.72   0
  -7   4  15  333.73   29.70   0
  -7   8  12    4.26   17.15   0
  -7  14  -3  131.74   33.63   0
  -7  14  -2   20.06   30.32   0
  -7  14  -1  314.78   34.66   0
  -7  14   0  415.44   31.11   0
  -6  -5  17   49.36   42.84   0
  -6  -4  17  -29.59   38.29   0
  -6   0  16  314.38   34.97   0
  -6   2  15  327.74   33.95   0
  -6  13  -3   10.75   33.13   0
  -6  13  -2  283.85   28.17   0
  -6  13  -1  952.72   33.37   0
  -6  13   0   79.32   29.10   0
  -5 -11  16   37.13   48.58   0
  -5 -10  16  122.05   46.54   0
  -5  -9  16   28.87   37.71   0
  -5  -8  16  113.71   47.66   0
  -5  -7  16  128.26   38.33   0
  -5  -6  16  309.90   43.68   0
  -5  -5  16  165.93   40.17   0
  -5  -1  15  329.99   35.72   0
  -5   3  13    8.87   27.52   0
  -5  10   6   13.75    6.68   0
  -4 -16  13   18.58   43.98   0
  -4 -14  14  131.79   42.81   0
  -4 -13  14    7.20   39.04   0
  -4  -2  14  358.14   35.72   0
  -4   0  13   15.52   36.77   0
  -4   2  12   52.46   32.19   0
  -4  10  -5   -6.85   30.87   0
  -4  10   2  169.73   16.19   0
  -3 -23   5   53.51   34.11   0
  -3 -22   6    9.80   39.89   0
  -3 -18  10   38.85   42.26   0
  -3 -17  11   96.33   39.61   0
  -3 -15  12   50.28   31.87   0
  -3 -14  12   -6.54   42.61   0
  -3 -11  13   23.67   42.47   0
  -3 -10  13   24.10   41.59   0
  -3  -8  13   62.08   40.12   0
  -3  -7  13  106.91   38.47   0
  -3  -6  13   67.05   37.03   0
  -3  -5  13  162.65   38.28   0
  -3   8  -6 1411.00   33.71   0
  -2 -22   2   -4.25   28.59   0
  -2 -21   4   -9.77   34.18   0
  -2 -16   9  161.75   38.80   0
  -2 -14  10  462.68   44.39   0
  -2  -7  11  363.63   37.61   0
  -2  -6  11  530.67   41.03   0
  -2  -5 -15  337.17   31.81   0
  -2  -4 -15   44.47   31.52   0
  -2  -2  10 1130.96   39.28   0
  -2   0   9 1247.83   33.36   0
  -2   2 -12  230.93   36.34   0
  -2   3 -11   25.60   33.99   0
  -2   4 -10  417.96   34.26   0
  -2   5  -8   48.49   26.48   0
  -2   6  -6  140.30   35.20   0
  -1 -20  -3    5.29   17.02   0
  -1 -20  -1  188.48   21.35   0
  -1 -19   2   -9.50   26.25   0
  -1 -18   4   44.42   32.60   0
  -1 -17   5   36.69   32.47   0
  -1 -16   6  413.43   35.66   0
  -1 -14   7    1.36   32.35   0
  -1 -11 -13  125.17   17.04   0
  -1  -6 -13   63.21   22.78   0
  -1  -5 -13  197.01   28.00   0
  -1  -4   8  116.40   36.64   0
  -1  -1 -11  941.75   33.98   0
  -1   0   6 1474.67   29.07   0
  -1   4  -4 1803.55   32.96   0
  -1   4  -3   -3.83   23.45   0
  -1   4  -1 6889.32   33.31   0
   0 -16  -4   44.99   15.19   0
   0 -16  -3   38.18   17.64   0
   0 -16  -1  206.72   22.10   0
   0 -15   2  147.97   27.58   0
   0 -14   3  176.34   29.75   0
   0 -13   4  582.83   33.02   0
   0 -10 -10  214.32   12.93   0
   0 -10   5  151.13   32.98   0
   0  -9   5 1400.14   39.33   0
   0  -8 -10  501.93   15.96   0
   0  -7 -10  642.46   18.63   0
   0  -7   5 2186.04   42.01   0
   0  -6   5  329.94   33.13   0
   0  -4  -9  422.72   20.50   0
  -8  -1  18   20.55   36.52   0
  -7  -7  18    5.14   35.60   0
  -7  -6  18   53.80   36.54   0
  -7  -1  17    8.52   34.81   0
  -7   2  16   37.82   26.97   0
  -7  14   1   -3.50   26.13   0
  -6  -9  17   38.98   41.80   0
  -6  -8  17    2.72   40.13   0
  -6  -7  17  -10.96   38.21   0
  -6  -6  17   64.91   40.63   0
  -6  -1  16   15.30   30.30   0
  -6   5  13   32.20   26.07   0
  -6  13  -4   -4.67   32.67   0
  -5 -13  15  168.99   42.90   0
  -5  -2  15  -10.14   35.54   0
  -5   1  14   57.10   28.24   0
  -5  11   4   38.44   14.96   0
  -5  12  -4  280.37   31.62   0
  -5  12  -3   19.74   27.47   0
  -5  12  -2  587.24   30.96   0
  -5  12   0    9.36   24.60   0
  -4 -17  12  -30.73   40.93   0
  -4 -15  13  -35.28   45.23   0
  -4 -12  14  157.81   43.72   0
  -4 -11  14  125.47   40.55   0
  -4  -4  14  383.25   40.58   0
  -4  -3  14  125.74   33.05   0
  -4   9  -9    2.28   40.13   0
  -4  10  -6  610.76   37.18   0
  -3 -23   4   19.39   32.74   0
  -3 -21   7   18.13   34.35   0
  -3 -20   8   28.33   35.78   0
  -3 -19   9  -13.66   40.04   0
  -3 -16  11    1.13   38.84   0
  -3 -13  12   39.37   44.94   0
  -3  -2  12  312.32   33.99   0
  -3   0  11   97.45   30.88   0
  -3   2  10 1780.40   33.07   0
  -3   6 -11  549.28   42.01   0
  -3   7  -9  304.48   28.03   0
  -3   8  -7  337.38   36.26   0
  -3   9  -3   11.65   26.99   0
  -3   9  -1 1525.35   32.39   0
  -2 -22   1   98.48   25.82   0
  -2 -21   3   14.79   30.97   0
  -2 -20   5  115.27   33.31   0
  -2 -19   6  221.90   34.44   0
  -2 -18   7   -0.94   35.24   0
  -2 -17   8   66.25   37.47   0
  -2 -15   9  347.62   40.26   0
  -2 -13  10   94.00   42.75   0
  -2  -8  11  733.00   32.82   0
  -2  -3 -15  482.46   33.42   0
  -2  -3  10  434.88   36.33   0
  -2  -1 -14  177.90   33.21   0
  -2   1 -13  124.04   36.61   0
  -2   5  -9  132.02   34.04   0
  -2   6  -7  361.18   37.69   0
  -1 -19   1   85.33   23.55   0
  -1 -18   3    6.74   28.81   0
  -1 -15   6  193.08   34.35   0
  -1 -11   8  229.35   38.16   0
  -1  -5   8  460.73   38.97   0
  -1  -4 -13   99.18   29.76   0
  -1  -2 -12  281.45   28.71   0
  -1   0 -11  470.06   33.18   0
  -1   2  -9  393.71   33.17   0
  -1   4   0 2198.30   21.13   0
   0 -16  -2   40.84   15.10   0
   0 -14   2   27.89   26.29   0
   0 -13   3   33.10   28.88   0
   0 -12   4  131.16   31.42   0
   0 -11   4  217.58   31.19   0
   0  -6 -10  245.85   18.50   0
   0  -3  -9   44.33   23.58   0
   0  -2  -8   64.70   19.77   0
   0   0  -5  -40.58   22.35   0
  -8  -3  18  124.29   40.71   0
  -8  -2  18    7.06   36.26   0
  -8   1  17    1.29   33.73   0
  -7  -2  17    2.16   37.45   0
  -7   1  16  175.22   35.26   0
  -7   5  14  172.29   27.17   0
  -6  -2  16   70.81   36.10   0
  -6   1  15  227.92   30.00   0
  -6   3  14  335.32   33.59   0
  -6  13   2  143.22   20.86   0
  -5  -3  15  494.24   39.76   0
  -5   0  14  466.55   37.16   0
  -5   4  12   62.92   24.56   0
  -5  12   1    2.85   21.79   0
  -4 -18  11   79.85   44.76   0
  -4 -16  12   32.41   38.46   0
  -4 -14  13   -4.78   44.84   0
  -4 -10  14  240.43   44.85   0
  -4  -9  14    4.53   40.97   0
  -4  -8  14  160.42   43.04   0
  -4  -7  14   46.22   41.16   0
  -4  -6  14  445.22   43.73   0
  -4  -1  13  118.58   32.79   0
  -4  10  -7  602.00   39.27   0
  -3 -23   3   -1.67   30.57   0
  -3 -22   5   18.05   34.40   0
  -3 -21   6   68.72   34.23   0
  -3 -20   7   85.32   36.92   0
  -3 -19   8   30.96   39.56   0
  -3 -18   9   23.98   39.53   0
  -3 -17  10  211.55   36.59   0
  -3 -15  11  274.11   39.80   0
  -3 -11  12   -7.44   44.67   0
  -3  -4  12  108.71   37.34   0
  -3  -3  12  411.77   37.93   0
  -3   3   9   39.26   26.47   0
  -3   8  -8   24.93   33.36   0
  -3   9  -5  271.31   32.34   0
  -3   9   0   13.07   23.00   0
  -2 -21   2    9.30   27.61   0
  -2 -20   4  429.66   35.28   0
  -2 -19   5  198.70   38.43   0
  -2 -17   7   86.41   38.89   0
  -2 -16   8  -21.30   37.58   0
  -2 -12  10  595.83   42.81   0
  -2 -11  10   56.95   41.63   0
  -2  -7 -16  184.14   34.20   0
  -2  -4  10  574.70   37.30   0
  -2  -2 -15   54.69   32.39   0
  -2  -1   9 1290.00   33.77   0
  -2   0 -14   40.79   36.79   0
  -2   3 -12  450.91   40.17   0
  -2   4 -11 1086.14   43.70   0
  -2   6  -8   -1.15   34.53   0
  -2   7  -3   60.42   25.85   0
  -2   7  -2    1.38   23.58   0
  -2   7  -1 1870.51   27.22   0
  -1 -19  -1   31.41   21.31   0
  -1 -19   0  135.16   22.21   0
  -1 -18   2  -15.43   25.74   0
  -1 -16   5  355.36   32.04   0
  -1 -14   6  286.72   34.46   0
  -1 -12   7   54.57   35.52   0
  -1  -7   8   61.05   36.64   0
  -1  -6   8   65.80   25.67   0
  -1  -1 -12  245.86   30.44   0
  -1   3  -8  160.03   33.64   0
  -1   4  -6  158.02   34.37   0
   0 -15  -5  584.33   17.47   0
   0 -15   0   25.10   19.94   0
   0 -14   1   46.71   27.84   0
   0 -12   3   50.80   29.26   0
   0 -11 -10  320.09   10.50   0
   0 -10   4  185.76   31.97   0
   0  -5 -10  397.89   19.02   0
   0  -5   4  905.86   32.89   0
   0   0  -6  703.07   25.78   0
  -8  -5  18   26.18   41.44   0
  -8  -4  18   55.84   39.02   0
  -8   0  17   50.81   37.63   0
  -7  -4  17  -18.05   39.02   0
  -7  -3  17   -8.18   37.27   0
  -7   3  15   78.97   28.86   0
  -6 -11  16  -65.79   40.67   0
  -6 -10  16   69.76   51.39   0
  -6  -4  16  131.73   36.56   0
  -6  -3  16   85.13   34.60   0
  -6   6  12   43.76   21.88   0
  -6  12   5   21.08   13.16   0
  -5 -14  14  102.50   42.79   0
  -5 -11  15  299.87   45.15   0
  -5  -9  15  241.44   46.21   0
  -5  -7  15  415.95   41.81   0
  -5  -6  15   85.08   41.19   0
  -5  -5  15  719.42   42.52   0
  -5  -4  15  -35.32   37.94   0
  -5   2  13  171.36   31.05   0
  -5  12  -6  -27.07   34.12   0
  -4 -17  11   16.34   40.03   0
  -4 -15  12  -34.89   43.05   0
  -4 -13  13   15.48   40.15   0
  -4 -12  13   18.58   39.30   0
  -4  -2  13  -13.67   33.47   0
  -4   1  12   -8.16   29.29   0
  -4  10  -8  123.53   37.52   0
  -4  10   3   91.98   13.56   0
  -4  11  -5 1065.18   37.89   0
  -4  11  -4   31.87   29.49   0
  -4  11  -3   49.80   28.04   0
  -4  11  -1  125.23   23.79   0
  -3 -23   2   12.67   29.72   0
  -3 -22   4   18.95   32.77   0
  -3 -17   9  -38.65   35.44   0
  -3 -16  10  147.04   42.13   0
  -3 -14  11   51.77   38.57   0
  -3 -13  11  282.31   40.96   0
  -3 -10  12   59.43   41.34   0
  -3  -9  12  131.04   42.82   0
  -3  -8  12  177.95   41.94   0
  -3  -7  12   20.66   40.54   0
  -3  -5  12   20.11   38.04   0
  -3  -1  11  472.58   34.75   0
  -3   1  10 1342.17   36.01   0
  -3   6   6   86.11   11.81   0
  -3   9  -6   11.91   33.21   0
  -2 -21   1   16.39   26.66   0
  -2 -20   3   12.73   31.20   0
  -2 -18   6   -3.87   33.20   0
  -2 -15   8   12.88   37.01   0
  -2 -13   9  473.51   45.30   0
  -2  -9  10  169.80   37.29   0
  -2  -7  10  161.43   36.23   0
  -2  -5  10   30.28   34.76   0
  -2  -4 -16   71.73   37.31   0
  -2  -1 -15  276.17   35.91   0
  -2   1 -14  153.36   37.34   0
  -2   2 -13  -15.02   34.18   0
  -2   7  -6  595.99   35.78   0
  -2   7   0 2915.62   29.72   0
  -1 -19  -4  -12.52   16.47   0
  -1 -19  -3    5.43   18.53   0
  -1 -19  -2  -16.72   19.99   0
  -1 -18   1   29.91   26.46   0
  -1 -17   3   21.06   28.71   0
  -1 -16   4   51.63   28.72   0
  -1 -11   7  344.94   37.40   0
  -1  -9 -14   23.85   21.86   0
  -1  -8 -14    4.60   23.87   0
  -1  -6 -14    5.17   27.65   0
  -1  -3   7   48.09   25.33   0
  -1  -2 -13   66.63   31.07   0
  -1   2 -10 1149.68   37.12   0
  -1   4  -7   70.76   32.76   0
   0 -15  -4  354.34   18.21   0
   0 -15  -3   18.56   15.71   0
   0 -15  -2  155.40   19.25   0
   0 -15  -1  105.98   19.12   0
   0 -13  -8   15.58    6.02   0
   0 -13   2  229.30   28.20   0
   0 -11   3   22.00   28.69   0
   0  -9   4 1222.75   35.32   0
   0  -8   4   97.67   30.11   0
   0  -7   4 1738.27   37.64   0
   0  -4 -10  437.95   22.64   0
   0  -1  -8   51.31   21.91   0
  -9  -2  18   94.62   34.44   0
  -8  -1  17  -11.75   39.58   0
  -7  -8  17    9.67   39.88   0
  -7  -7  17   38.47   40.06   0
  -7  -6  17   -9.14   36.87   0
  -7  -5  17   65.40   35.30   0
  -7   0  16   93.54   33.74   0
  -7   6  13   92.52   25.56   0
  -7  15  -2  368.66   37.49   0
  -6  -9  16    4.79   42.79   0
  -6  -8  16  135.45   38.88   0
  -6  -7  16  -20.58   39.02   0
  -6  -6  16  357.74   42.20   0
  -6  -5  16   16.47   37.65   0
  -6   0  15  475.42   33.54   0
  -6   7  11  284.25   20.01   0
  -6  14  -4   96.86   32.96   0
  -6  14  -2  329.79   33.95   0
  -5 -13  14  108.49   45.63   0
  -5  -1  14   62.33   31.70   0
  -5   5  11   49.99   19.98   0
  -5  12   2   13.73   17.33   0
  -4 -22   6   35.28   40.35   0
  -4 -18  10   35.60   41.03   0
  -4 -14  12   -2.08   37.45   0
  -4 -11  13   69.26   44.22   0
  -4   4  10   36.24   24.34   0
  -4  11  -6  477.92   39.12   0
  -4  11   0  158.01   22.82   0
  -3 -22   3   30.40   31.94   0
  -3 -21   5  159.51   35.31   0
  -3 -20   6   85.84   35.32   0
  -3 -19   7   28.47   34.79   0
  -3 -18   8   45.05   36.71   0
  -3 -15  10  249.53   41.40   0
  -3  -2  11   14.47   34.33   0
  -3   8 -10    5.55   34.75   0
  -3   9   1  243.70   21.31   0
  -2 -21   0  127.35   25.40   0
  -2 -20   2  -13.13   33.06   0
  -2 -19   4  -37.12   31.15   0
  -2 -18   5  231.69   33.87   0
  -2 -17   6  151.98   33.44   0
  -2 -16   7  -10.25   36.36   0
  -2 -14   8   96.50   37.75   0
  -2 -12   9  262.47   39.63   0
  -2   3 -13   46.02   36.33   0
  -2   4 -12  471.50   41.99   0
  -2   5 -11   -3.59   33.88   0
  -2   6  -9  -36.25   32.21   0
  -2   7  -7  452.14   37.22   0
  -1 -18   0   63.05   26.77   0
  -1  -9   7   99.64   34.81   0
  -1  -5 -14  103.73   25.73   0
  -1  -5   7  211.85   36.02   0
  -1   0 -12   25.58   29.14   0
   0 -13   1  318.86   25.16   0
   0 -12   2   85.94   25.89   0
   0  -8 -11  202.82   16.32   0
   0  -6 -11  124.59   18.54   0
   0  -3 -10 1188.03   28.07   0
   0   0  -7 2356.27   32.16   0
   0   1  -5 3627.06   33.39   0
   0   1  -4  369.61   22.29   0
   0   1  -3  257.50   19.93   0
  -9  -3  18    0.77   34.76   0
  -8  -2  17   18.16   37.56   0
  -8   2  16   39.60   26.82   0
  -7  -1  16  222.71   36.18   0
  -7   2  15  236.42   31.72   0
  -7   4  14  484.08   30.30   0
  -7  15  -1  173.54   29.08   0
  -6 -12  15  182.96   49.08   0
  -6  -1  15  218.86   34.57   0
  -6   2  14   44.67   25.87   0
  -6   4  13  133.04   22.49   0
  -6  14  -1   -3.68   25.06   0
  -5 -12  14  101.56   40.87   0
  -5 -11  14   74.73   45.65   0
  -5  -2  14  209.26   33.85   0
  -5   1  13  109.83   28.56   0
  -5  13  -5  160.95   35.23   0
  -5  13  -4   19.29   29.47   0
  -5  13  -3  -17.76   27.76   0
  -5  13  -2   22.44   28.80   0
  -4 -23   4   38.78   34.07   0
  -4 -21   7   11.36   34.35   0
  -4 -20   8  -23.68   37.78   0
  -4 -19   9    9.60   39.25   0
  -4 -16  11  130.84   41.42   0
  -4  -8  13   65.03   41.05   0
  -4  -7  13   44.01   38.97   0
  -4  -6  13  114.78   36.78   0
  -4  -5  13   74.24   35.71   0
  -4  -4  13   57.92   34.82   0
  -4   0  12   -5.35   30.47   0
  -4   2  11  431.51   33.85   0
  -4  11  -7   50.49   37.30   0
  -4  11   1  429.42   21.65   0
  -3 -22   2    2.71   34.76   0
  -3 -21   4   32.59   35.53   0
  -3 -17   8   53.57   34.99   0
  -3 -16   9  183.18   41.78   0
  -3 -14  10  511.56   45.62   0
  -3 -11  11  164.74   42.95   0
  -3   9  -8  166.00   37.93   0
  -2 -19   3   72.92   32.69   0
  -2 -15   7   46.86   35.56   0
  -2 -13   8   54.82   36.45   0
  -2 -11   9  577.45   39.64   0
  -2 -10   9  355.59   38.50   0
  -2  -3   9  701.50   36.69   0
  -2   0   8   69.24   23.40   0
  -2   6 -10  266.84   36.22   0
  -2   7  -8  -29.60   32.78   0
  -1 -18  -1  257.94   24.43   0
  -1 -16   3   42.04   27.08   0
  -1 -15   4  431.60   32.73   0
  -1 -12   6  671.19   29.76   0
  -1 -11   6  140.75   33.03   0
  -1  -6   7   15.90   34.10   0
  -1  -3 -14  -16.74   25.21   0
  -1  -2   6 2020.13   35.40   0
  -1  -1 -13  377.83   30.45   0
  -1   1 -12  277.34   30.84   0
  -1   3 -10   30.32   31.41   0
  -1   4  -8   63.30   31.04   0
  -1   5  -5  912.74   34.62   0
  -1   5  -4  202.98   28.92   0
  -1   5  -3  167.48   26.82   0
  -1   5  -2  667.09   25.03   0
   0 -14  -1   74.56   18.32   0
   0  -9   3  105.63   28.89   0
   0  -5 -11  766.88   23.33   0
   0  -5   3    7.20   27.89   0
   0  -4 -11  225.01   26.58   0
   0  -4   3  271.10   21.28   0
   0  -2 -10  469.10   29.31   0
   0  -1  -9  127.99   24.80   0
   0   0  -8   32.89   24.49   0
   0   1  -6   92.11   23.74   0
  -8  -4  17  -12.17   39.77   0
  -8  -3  17   49.24   36.23   0
  -8   1  16   52.48   33.57   0
  -7  -3  16  205.13   41.08   0
  -7  -2  16   31.61   34.13   0
  -6 -11  15   74.10   45.91   0
  -6 -10  15  234.10   44.88   0
  -6  -3  15  102.00   33.70   0
  -6  -2  15  386.92   37.45   0
  -6   1  14  541.08   36.29   0
  -6  14   0  238.71   25.69   0
  -5 -16  12   25.42   44.51   0
  -5 -10  14  194.30   42.72   0
  -5  -9  14  324.19   42.69   0
  -5  -8  14  161.06   41.63   0
  -5  -5  14   99.94   35.44   0
  -5  -4  14  331.80   38.06   0
  -5  -3  14  315.28   38.45   0
  -5   3  12  118.11   23.16   0
  -5   6  10  799.38   22.39   0
  -5  13  -1  227.32   25.54   0
  -4 -23   3    5.86   32.85   0
  -4 -22   5   11.90   38.99   0
  -4 -21   6   16.53   37.80   0
  -4 -18   9  135.07   39.93   0
  -4 -17  10  225.90   40.68   0
  -4  -1  12   18.50   31.28   0
  -4   5   9  795.40   24.43   0
  -3 -22   1   75.57   33.19   0
  -3 -21   3   40.50   33.99   0
  -3 -20   5   10.92   32.90   0
  -3 -19   6   70.68   34.59   0
  -3 -18   7   80.70   34.68   0
  -3 -15   9  102.47   38.69   0
  -3 -13  10  232.39   41.92   0
  -3  -9  11  593.26   43.98   0
  -3  -8  11   74.56   38.73   0
  -3  -6  11   77.52   32.82   0
  -3  -5  11  212.84   38.59   0
  -3   0  10 1003.37   34.40   0
  -3   2   9  367.91   23.30   0
  -3   9  -9  214.66   40.39   0
  -3  10  -5  265.78   33.04   0
  -3  10  -4   11.46   29.10   0
  -3  10  -3  117.95   27.45   0
  -3  10  -2  113.00   24.94   0
  -2 -18   4  262.95   35.13   0
  -2 -17   5  115.14   32.41   0
  -2 -16   6    3.09   34.08   0
  -2 -14   7  -44.18   32.46   0
  -2 -12   8   67.11   36.45   0
  -2  -8   9   67.48   35.26   0
  -2  -7   9  606.83   38.94   0
  -2  -6   9  251.00   36.32   0
  -2  -4   9  194.50   35.74   0
  -2   4 -13   28.76   36.84   0
  -2   8  -5 1302.96   36.96   0
  -2   8  -4  131.29   30.08   0
  -2   8  -3  201.83   27.60   0
  -1 -18  -5   -8.18   15.06   0
  -1 -18  -3   29.40   20.05   0
  -1 -18  -2   84.22   20.19   0
  -1 -16   2   82.73   26.32   0
  -1 -14   4  178.71   31.30   0
  -1 -13   5   19.60   30.38   0
  -1 -10   6  899.30   38.53   0
  -1  -7 -15  303.31   28.97   0
  -1  -3   6 1768.65   36.10   0
  -1  -2 -14   87.51   26.38   0
  -1   0 -13  -32.45   28.09   0
  -1   4  -9  250.24   33.31   0
  -1   5  -7  124.24   34.98   0
   0 -14  -3  120.44   17.97   0
   0 -14  -2    1.44   17.82   0
   0 -13   0    6.01   20.43   0
   0 -10   2   93.91   29.61   0
   0  -8   3  158.20   28.32   0
   0  -7   3  325.15   30.32   0
   0  -6   3  765.85   32.34   0
   0  -3 -11 1060.98   31.12   0
   0   1  -7   40.86   26.63   0
  -9  -1  17  -15.75   39.16   0
  -8  -7  17  -13.17   37.70   0
  -8  -6  17    1.08   37.37   0
  -8  -5  17   92.78   37.41   0
  -8   0  16   59.15   36.60   0
  -7  -9  16  114.18   42.70   0
  -7  -8  16   74.84   39.26   0
  -7  -7  16   15.26   38.99   0
  -7  -6  16   85.65   39.46   0
  -7  -5  16  181.90   39.94   0
  -7  -4  16   28.78   35.57   0
  -7   1  15   -1.27   28.92   0
  -7   7  12   11.22   20.25   0
  -6 -13  14  125.08   48.35   0
  -6  -9  15   60.42   41.24   0
  -6  -8  15  233.56   43.16   0
  -6  -7  15  116.27   40.83   0
  -6  -6  15  197.44   41.46   0
  -6  -5  15  262.46   40.03   0
  -6  -4  15  275.31   39.34   0
  -6   3  13  263.95   29.72   0
  -6   5  12   51.37   22.66   0
  -6  14   1  151.63   24.10   0
  -5 -17  11   63.65   44.24   0
  -5 -15  12  -28.77   44.87   0
  -5  -7  14  229.51   40.26   0
  -5  -6  14  553.68   40.46   0
  -5   0  13    2.67   29.26   0
  -5  12   3    6.76   14.34   0
  -5  13   0  609.01   26.24   0
  -4 -23   2   24.80   36.46   0
  -4 -22   4   11.67   36.26   0
  -4 -20   7   34.40   35.69   0
  -4 -19   8  -29.47   33.17   0
  -4 -16  10   55.00   40.56   0
  -4 -14  11   88.04   43.27   0
  -4  -2  12   89.40   33.26   0
  -4   1  11  263.73   34.66   0
  -4  12  -6  394.51   38.96   0
  -4  12  -5   -1.62   31.38   0
  -4  12  -4  170.65   29.37   0
  -4  12  -3   49.36   27.00   0
  -4  12  -2   50.71   27.95   0
  -3 -22   0  127.92   30.22   0
  -3 -20   4  223.87   34.19   0
  -3 -17   7   -9.59   33.10   0
  -3 -16   8   72.23   39.23   0
  -3 -14   9  231.05   40.57   0
  -3 -12  10  394.07   44.00   0
  -3 -11  10  332.87   41.84   0
  -3   9   2   31.02   14.68   0
  -3  10  -7   82.63   36.03   0
  -3  10  -1  120.61   22.41   0
  -2 -20  -1   31.50   21.82   0
  -2 -20   0   49.85   23.64   0
  -2 -19   2   19.90   28.41   0
  -2 -18   3   19.90   32.04   0
  -2 -15   6  307.98   34.87   0
  -2 -11   8  173.39   36.97   0
  -2  -1   8  779.47   29.33   0
  -2   1   7   56.51   25.39   0
  -2   6 -11  785.91   34.62   0
  -2   7 -10  728.09   38.37   0
  -2   8  -7    7.03   32.58   0
  -2   8  -2  864.41   26.49   0
  -1 -17   0  273.62   21.81   0
  -1 -12   5  655.73   36.64   0
  -1  -8 -15   95.50   23.97   0
  -1  -8   6  735.56   35.83   0
  -1  -5 -15  232.08   27.37   0
  -1  -4 -15   41.81   26.06   0
  -1  -4   6 1736.36   36.92   0
  -1  -1 -14   34.22   27.82   0
  -1   1 -13  368.13   35.65   0
  -1   2 -12  268.30   34.37   0
  -1   4 -10 1261.26   40.04   0
  -1   4   1  512.18    9.74   0
  -1   5  -1   91.11   19.08   0
   0 -14  -4  -23.19   14.44   0
   0 -13  -1  320.88   24.11   0
   0 -12 -10  117.35    5.89   0
   0  -9   2  399.75   28.94   0
   0  -7 -12  139.36   19.01   0
   0  -6 -12  476.29   23.34   0
   0  -1 -10  694.35   29.03   0
   0   0  -9 1011.91   30.73   0
   0   1  -8   69.80   27.11   0
  -9  -2  17  -17.79   35.30   0
  -8  -1  16   -7.18   40.45   0
  -8   3  15  380.52   29.07   0
  -8   5  14  -16.83   27.81   0
  -7   0  15  373.81   35.13   0
  -7   3  14  108.05   30.90   0
  -7   5  13   61.33   27.41   0
  -6   0  14   30.68   30.52   0
  -6  13   4   20.22   13.33   0
  -6  15  -3   -1.74   32.81   0
  -5 -19   9   61.51   40.87   0
  -5 -18  10  167.95   42.82   0
  -5 -16  11  119.18   42.70   0
  -5 -14  12   65.18   40.45   0
  -5 -11  13  110.29   43.14   0
  -5  -1  13   90.06   30.86   0
  -5   4  11  536.52   26.20   0
  -5  13   1   58.10   21.80   0
  -4 -21   5   30.62   34.32   0
  -4 -20   6  125.12   37.59   0
  -4 -19   7   34.77   31.89   0
  -4 -18   8   72.69   36.55   0
  -4 -17   9  139.40   36.02   0
  -4  -9  12  -28.82   38.52   0
  -4  -8  12   22.22   39.44   0
  -4  -7  12   49.58   35.52   0
  -4  -5  12    8.72   35.01   0
  -4  -4  12   63.16   34.68   0
  -4  -3  12   13.10   32.60   0
  -4   3  10  496.62   29.34   0
  -4  11   2  108.54   14.87   0
  -4  12  -7  374.03   41.32   0
  -4  12  -1  388.74   25.40   0
  -3 -21   2   24.89   29.39   0
  -3 -19   5  451.81   35.84   0
  -3 -18   6   19.44   34.22   0
  -3 -15   8  145.54   37.54   0
  -3 -13   9  122.80   39.18   0
  -3 -10  10 1163.67   48.84   0
  -3  10  -9   89.13   35.18   0
  -3  10  -8   -4.65   34.10   0
  -3  10   0 1605.42   28.20   0
  -2 -20  -2   36.81   20.83   0
  -2 -17   4   -4.74   30.67   0
  -2 -16   5  207.88   34.95   0
  -2 -13   7   98.21   36.59   0
  -2 -10   8   41.43   33.27   0
  -2   8  -8   78.76   30.79   0
  -2   8  -1  165.02   18.89   0
  -1 -17  -1   32.11   18.72   0
  -1 -16   1   69.80   23.32   0
  -1 -15   2   -3.39   27.43   0
  -1 -14   3  -23.39   28.26   0
  -1 -11   5   62.08   33.04   0
  -1  -7   6  472.23   36.93   0
  -1  -3 -15  285.81   28.89   0
  -1  -2 -15  185.07   34.13   0
  -1   0 -14   51.02   29.91   0
  -1   3 -12  205.47   32.90   0
  -1   5  -9  295.50   34.91   0
  -1   6  -5  684.34   33.07   0
   0 -13  -2  237.24   19.52   0
   0 -12   0 1803.58   28.93   0
   0  -8 -12  482.39   18.99   0
   0  -8   2  116.15   23.46   0
   0  -5 -12  389.33   22.09   0
   0  -4 -12  457.96   27.50   0
   0   0 -10  777.67   33.58   0
   0   2  -6 1554.78   32.72   0
   0   2  -5  644.63   25.53   0
   0   2  -4  374.10   23.40   0
  -9  -5  17  119.66   37.32   0
  -9  -4  17  -11.28   39.31   0
  -9  -3  17   13.32   36.80   0
  -8  -2  16   49.12   36.37   0
  -8   2  15   46.12   32.09   0
  -7 -11  15   26.98   44.20   0
  -7 -10  15  151.11   47.42   0
  -7  -1  15   35.61   31.88   0
  -7   8  11    6.74   17.24   0
  -6 -14  13   11.12   41.24   0
  -6 -11  14  206.58   43.01   0
  -6 -10  14   76.34   43.83   0
  -6  -1  14  509.17   35.74   0
  -6   2  13  103.30   29.77   0
  -6  14   2    9.03   18.61   0
  -6  15  -2  106.02   29.72   0
  -5 -17  10   -5.77   43.67   0
  -5 -15  11  -35.28   39.81   0
  -5 -13  12   10.69   39.11   0
  -5 -10  13   25.72   39.88   0
  -5  -9  13   41.56   38.42   0
  -5  -8  13   40.08   38.35   0
  -5  -3  13   16.82   33.37   0
  -5  -2  13  217.39   31.48   0
  -5  14  -4  -16.20   29.80   0
  -5  14  -3    5.43   27.16   0
  -4 -22   3  -20.69   34.32   0
  -4 -16   9  231.91   43.23   0
  -4 -11  11   86.13   40.92   0
  -4  -6  12   -4.08   35.42   0
  -4   0  11 1004.57   34.32   0
  -4  10   4  152.74   10.85   0
  -4  12   0  469.54   26.18   0
  -3 -21   1   31.28   29.64   0
  -3 -20   3   99.44   33.70   0
  -3 -19   4   80.57   31.74   0
  -3 -18   5  -27.60   35.94   0
  -3 -17   6   84.43   31.90   0
  -3 -16   7   60.22   36.55   0
  -3 -14   8   33.21   33.35   0
  -3 -12   9  449.41   39.95   0
  -3  -9  10  545.20   39.91   0
  -3  -8  10 1109.24   42.94   0
  -3  -3  10  544.25   37.81   0
  -3   1   9   93.85   25.16   0
  -3   3   8  463.46   21.67   0
  -3  11  -6  108.14   30.38   0
  -3  11  -5  391.12   31.57   0
  -3  11  -4  693.38   32.63   0
  -2 -20  -3   24.53   19.48   0
  -2 -18   2   90.54   26.62   0
  -2 -17   3   26.76   33.56   0
  -2 -15   5  225.19   33.26   0
  -2 -14   6   50.67   33.70   0
  -2 -12   7    0.38   34.01   0
  -2  -9   8   50.66   31.91   0
  -2  -8   8  137.54   34.91   0
  -2   6   3  144.02    6.15   0
  -2   8  -9   23.38   33.92   0
  -1 -17  -2   77.06   21.00   0
  -1 -16   0  197.19   25.05   0
  -1 -12   4   82.41   32.15   0
  -1 -10   5 1448.55   38.83   0
  -1  -6 -16  282.22   33.47   0
  -1  -5 -16   27.04   33.26   0
  -1  -1 -15  404.58   34.13   0
  -1   1 -14   45.99   34.08   0
  -1   2 -13   13.10   35.43   0
  -1   5 -10    9.18   31.64   0
  -1   6  -7  587.61   37.57   0
  -1   6  -6  502.76   32.43   0
  -1   6  -4 1322.13   27.58   0
  -1   6  -3   45.11   25.87   0
   0 -12  -1  392.61   21.59   0
   0 -11 -11  252.46   10.71   0
   0 -11   0   46.41   22.51   0
   0 -10   1  237.58   22.94   0
   0  -7   2  583.54   26.02   0
   0  -5   2  840.92   27.81   0
   0  -3 -12  101.64   23.17   0
   0  -1 -11  653.27   28.89   0
   0   2  -7  405.30   29.26   0
 -10  -2  17   80.38   35.88   0
  -9   1  16   -2.48   29.33   0
  -8  -8  16   69.31   39.01   0
  -8  -7  16   83.89   35.91   0
  -8  -6  16   14.41   37.64   0
  -8  -5  16  164.68   37.38   0
  -8  -4  16  -28.48   34.51   0
  -8  -3  16    8.20   36.59   0
  -7  -9  15   34.35   40.37   0
  -7  -8  15  230.45   39.28   0
  -7  -7  15   14.16   35.92   0
  -7  -4  15  316.70   41.27   0
  -7  -3  15   38.98   36.47   0
  -7  -2  15  221.44   36.98   0
  -7   2  14  573.55   29.65   0
  -6 -15  12  -26.87   42.45   0
  -6 -13  13   78.54   40.94   0
  -6  -9  14  223.83   43.79   0
  -6  -8  14  -32.56   41.17   0
  -6  -7  14  335.05   41.35   0
  -6  -4  14   36.15   34.13   0
  -6  -3  14  417.18   37.15   0
  -6  -2  14  -20.52   36.21   0
  -6   4  12   -4.73   23.57   0
  -6   6  11   41.00   21.51   0
  -5 -23   3  -30.15   36.98   0
  -5 -22   5   10.24   38.99   0
  -5 -21   6   -1.80   36.12   0
  -5 -20   7   29.98   33.35   0
  -5 -19   8    8.60   37.52   0
  -5 -18   9  -18.00   41.92   0
  -5 -16  10  351.27   40.23   0
  -5 -12  12  -21.25   40.69   0
  -5  -7  13    0.05   39.88   0
  -5  -6  13  146.09   39.09   0
  -5  -4  13  175.11   36.39   0
  -5   1  12  109.43   28.30   0
  -5  14  -2  658.99   29.34   0
  -4 -22   2   37.52   31.69   0
  -4 -21   4  182.16   34.47   0
  -4 -20   5   98.28   35.31   0
  -4 -19   6   45.12   36.10   0
  -4 -18   7   30.64   35.68   0
  -4 -17   8  -11.06   36.64   0
  -4 -15   9  105.23   35.79   0
  -4 -13  10  389.45   41.55   0
  -4 -10  11  251.92   40.58   0
  -4  -1  11  269.70   32.16   0
  -4  13  -6  312.64   39.53   0
  -4  13  -5  397.35   32.76   0
  -4  13  -4   16.07   30.43   0
  -3 -21   0   29.98   29.74   0
  -3 -20   2   -9.36   30.18   0
  -3 -15   7   41.60   30.98   0
  -3 -11   9   15.99   37.47   0
  -3  -7  10  703.30   31.70   0
  -3  -6  10  312.72   37.70   0
  -3  -4  10  716.41   28.77   0
  -3   0   9  867.94   35.89   0
  -3  11  -8   34.26   37.30   0
  -3  11  -3   54.36   27.04   0
  -2 -16   4  367.18   31.37   0
  -2 -13   6  380.78   36.12   0
  -2  -7   8   66.13   25.07   0
  -2  -6   8   60.97   35.05   0
  -2  -5   8   43.19   34.94   0
  -2  -4   8  169.12   24.37   0
  -2   0   7  833.77   26.72   0
  -2   8   0   77.80   20.37   0
  -2   9  -7  658.53   36.16   0
  -2   9  -6  215.54   31.53   0
  -2   9  -5   87.69   27.98   0
  -2   9  -4   28.16   28.13   0
  -2   9  -3   14.09   26.20   0
  -1 -17  -4    8.49   18.77   0
  -1 -17  -3   11.93   18.13   0
  -1 -15   1  508.17   27.41   0
  -1 -14   2   17.83   27.35   0
  -1 -13   3  278.43   30.24   0
  -1 -11   4  780.75   35.49   0
  -1  -9   5  -38.54   32.40   0
  -1  -7 -16   15.79   23.17   0
  -1  -4 -16  403.72   32.93   0
  -1  -3 -16   48.87   27.66   0
  -1  -2   5 3033.07   37.02   0
  -1   0 -15  317.64   37.83   0
  -1   2 -14   68.81   32.11   0
  -1   2   3  159.56   13.97   0
  -1   3 -13  270.28   37.18   0
  -1   4 -12  320.76   36.70   0
  -1   5   0 1057.36   20.16   0
  -1   6  -8  113.01   34.45   0
   0 -13  -3    3.27   15.80   0
   0  -9   1  306.56   21.29   0
   0  -7 -13   -8.10   19.38   0
   0  -6 -13    2.77   23.14   0
   0  -5 -13   -8.37   23.71   0
   0  -2 -12  622.17   28.51   0
   0   0 -11   47.77   26.84   0
   0   1 -10  688.34   31.68   0
   0   2  -8   58.40   28.14   0
 -10  -3  17   35.25   34.36   0
  -9  -1  16   60.73   36.24   0
  -9   0  16   53.56   33.13   0
  -8   1  15  304.48   33.38   0
  -8   4  14  321.25   27.99   0
  -8   6  13  133.66   24.98   0
  -7 -12  14   98.76   46.55   0
  -7  -6  15  272.57   38.49   0
  -7   1  14  385.46   33.68   0
  -7   4  13  -26.54   28.16   0
  -7   6  12    1.99   21.62   0
  -6 -16  11   43.45   40.22   0
  -6 -12  13   35.67   40.62   0
  -6  -6  14   95.44   36.59   0
  -6  -5  14  250.55   37.53   0
  -6   1  13  350.67   29.40   0
  -6  12   6   46.45    8.60   0
  -6  15   0   58.66   22.75   0
  -5 -22   4   46.42   38.29   0
  -5 -17   9  199.87   43.34   0
  -5 -14  11   88.14   39.98   0
  -5 -11  12   10.43   38.90   0
  -5 -10  12    8.69   37.20   0
  -5   0  12    2.49   29.72   0
  -5   3  11  -16.01   29.07   0
  -5   5  10  485.44   24.49   0
  -5  13   2   58.41   16.49   0
  -5  14  -1  329.65   25.23   0
  -4 -22   1   -4.98   32.93   0
  -4 -21   3   45.74   34.24   0
  -4 -16   8  112.60   39.08   0
  -4 -12  10   45.12   39.99   0
  -4  -9  11  422.12   41.74   0
  -4  -8  11  422.84   40.70   0
  -4  -2  11  384.36   34.39   0
  -4   2  10   -1.86   24.87   0
  -4   4   9  960.61   26.18   0
  -4   7   7    2.75   12.03   0
  -4  13  -3  186.88   27.06   0
  -3 -21  -1  101.86   27.65   0
  -3 -19   3  -12.15   30.55   0
  -3 -18   4  108.79   31.48   0
  -3 -17   5  261.05   32.30   0
  -3 -16   6  166.44   35.12   0
  -3 -13   8   92.28   36.98   0
  -3  10   1 1089.21   23.24   0
  -3  11  -2  196.65   23.78   0
  -2 -18   1  135.60   25.27   0
  -2 -17   2   45.82   31.55   0
  -2 -15   4   23.24   32.30   0
  -2 -14   5  412.18   32.92   0
  -2   9  -9  275.78   37.46   0
  -2   9  -8   52.00   24.63   0
  -2   9  -2   15.39   22.48   0
  -1 -12   3   57.80   32.66   0
  -1  -8   5 2726.05   37.02   0
  -1  -7   5   16.55   32.35   0
  -1  -3   5 1016.88   32.72   0
  -1  -2 -16  568.79   33.41   0
  -1   5 -11  592.25   36.51   0
   0 -13  -4  575.78   15.90   0
   0 -10   0 2860.29   33.63   0
   0  -8 -13  -11.48   16.69   0
   0  -3 -13   46.71   22.72   0
   0  -1 -12  170.87   26.67   0
   0   1 -11  656.24   31.01   0
   0   2  -9 1489.57   35.52   0
  -9  -6  16    5.62   38.94   0
  -9  -3  16   46.31   38.11   0
  -9  -2  16   23.37   37.61   0
  -8  -9  15  212.28   39.80   0
  -8  -1  15  373.57   41.17   0
  -8   0  15   67.43   31.23   0
  -7 -11  14   92.42   32.83   0
  -7 -10  14  151.61   44.48   0
  -7   0  14  243.79   35.62   0
  -6 -17  10  115.23   41.96   0
  -6 -13  12    4.34   38.08   0
  -6 -10  13  104.84   39.62   0
  -6   0  13   89.78   29.77   0
  -6  14   3  177.78   17.50   0
  -6  16  -3   86.00   32.82   0
  -5 -23   2   16.17   34.39   0
  -5 -21   5    2.04   36.96   0
  -5 -20   6    8.90   34.35   0
  -5 -19   7   15.36   36.73   0
  -5 -18   8   88.73   38.18   0
  -5 -15  10  143.58   43.66   0
  -5 -13  11  -32.15   38.11   0
  -5  -9  12   -1.52   40.53   0
  -5  12   4  567.09   15.48   0
  -5  14   0   36.99   25.59   0
  -4 -20   4   11.25   31.58   0
  -4 -19   5   45.33   35.63   0
  -4 -18   6  100.23   35.50   0
  -4 -17   7   -3.72   35.36   0
  -4 -14   9  345.54   39.26   0
  -4  -6  11  849.57   41.74   0
  -4  -5  11  137.42   36.08   0
  -4  -4  11  748.34   39.31   0
  -4  -3  11  318.38   36.11   0
  -4  12   1   60.82   18.16   0
  -3 -20   1  -28.85   27.79   0
  -3 -14   7    8.66   33.00   0
  -3 -12   8   88.86   36.36   0
  -3  -8   9  543.49   36.31   0
  -3  -1   9  119.04   27.75   0
  -3   2   8  140.08   21.66   0
  -3  11  -1 1346.38   29.03   0
  -2 -19  -3   25.12   18.67   0
  -2 -19  -2   -5.48   18.15   0
  -2 -16   3  -10.91   27.73   0
  -2 -13   5  428.29   33.70   0
  -2  -9   7   70.27   30.89   0
  -2  -8   7  235.53   36.66   0
  -2  -1   7   71.76   27.73   0
  -2   7   2    9.71   10.33   0
  -1 -16  -2   95.07   19.58   0
  -1 -14   1   28.64   24.87   0
  -1 -13   2  -16.59   27.04   0
  -1 -10   4   25.59   30.07   0
  -1  -6   5 1439.57   28.72   0
  -1  -5 -17  102.83   33.12   0
  -1  -5   5   17.40   31.99   0
  -1  -4 -17   93.61   33.48   0
  -1  -4   5 3239.07   34.28   0
  -1   4 -13   83.67   35.04   0
  -1   5 -12  205.55   37.27   0
  -1   6 -11  485.64   36.26   0
  -1   7  -7    6.22   33.28   0
  -1   7  -6 1858.11   39.54   0
  -1   7  -5 2058.94   39.14   0
  -1   7  -4  363.24   30.67   0
   0  -9 -13    0.04   15.66   0
   0  -8   1  369.08   21.60   0
   0  -2 -13    9.44   24.43   0
   0  -2   1 1081.54   19.95   0
   0  -1 -13   26.13   27.72   0
   0   0 -12  600.56   31.27   0
   0   2 -10  461.40   30.88   0
   0   2  -2  457.81   14.05   0
   0   3  -8  262.85   30.90   0
 -10   0  16    2.72   36.75   0
  -9  -5  16   37.14   35.76   0
  -9  -4  16  141.87   32.65   0
  -9   2  15  103.35   28.40   0
  -8  -8  15  -28.80   39.96   0
  -8  -7  15  193.24   40.26   0
  -8  -6  15   86.00   40.60   0
  -8  -3  15  346.59   41.48   0
  -8  -2  15   51.55   33.57   0
  -8   3  14   34.12   24.12   0
  -7 -13  13   75.08   42.42   0
  -7 -12  13   41.96   39.90   0
  -7  -9  14   98.47   40.60   0
  -7  -8  14  301.75   42.05   0
  -7  -1  14  379.27   32.65   0
  -7   3  13  189.10   29.80   0
  -6 -18   9   74.02   43.94   0
  -6 -15  11   46.18   40.37   0
  -6 -12  12   32.11   38.89   0
  -6  -9  13   19.31   39.97   0
  -6  -8  13   45.11   39.23   0
  -6  -1  13  296.33   32.27   0
  -6   3  12  -37.72   22.44   0
  -6   7  10  276.27   20.02   0
  -6  15   1   14.20   21.11   0
  -6  16  -2   46.41   32.61   0
  -5 -22   3  -40.82   34.83   0
  -5 -16   9   -6.31   40.33   0
  -5 -14  10   96.24   43.51   0
  -5 -12  11   91.95   41.75   0
  -5  -8  12  158.01   36.75   0
  -5  -7  12    1.28   36.23   0
  -5  -6  12   20.12   34.88   0
  -5  -5  12   37.59   32.07   0
  -5  -4  12   76.82   37.72   0
  -5  -3  12   86.63   31.47   0
  -5  -2  12  347.37   33.23   0
  -5   2  11  471.05   32.69   0
  -5  15  -4   19.10   28.10   0
  -5  15  -3   21.29   26.29   0
  -4 -22   0   66.22   29.53   0
  -4 -21   2   10.14   32.79   0
  -4 -20   3  -53.95   38.41   0
  -4 -15   8    6.72   37.41   0
  -4 -10  10   20.14   39.00   0
  -4   1  10 1027.64   32.06   0
  -4  11   3  323.67   12.31   0
  -4  13  -1   33.99   21.34   0
  -3 -20   0  220.21   26.76   0
  -3 -19   2   35.94   28.01   0
  -3 -18   3  189.54   31.61   0
  -3 -15   6   53.32   33.58   0
  -3 -13   7   55.52   34.08   0
  -3  -7   9   48.49   34.12   0
  -3  -6   9  556.02   36.51   0
  -3  -4   9  455.51   32.68   0
  -3  -3   9   79.77   32.97   0
  -3  -2   9  334.84   31.92   0
  -3  12  -8    2.61   36.07   0
  -3  12  -7  133.81   36.46   0
  -3  12  -6 1291.53   43.43   0
  -3  12  -4   -8.78   27.17   0
  -2 -19  -4  -19.85   17.30   0
  -2 -14   4  846.91   34.27   0
  -2 -11   6  469.32   34.15   0
  -2  -6   7   80.45   35.45   0
  -2  -3   7   11.03   30.48   0
  -2   9  -1 1111.90   24.85   0
  -2  10  -8    5.42   35.05   0
  -2  10  -6  303.64   33.15   0
  -2  10  -5 1480.56   38.22   0
  -2  10  -4  147.67   29.28   0
  -1 -16  -3   -0.24   17.01   0
  -1 -15  -1   -9.42   21.44   0
  -1  -9   4 1598.45   37.76   0
  -1   5 -13  232.55   37.19   0
  -1   6  -1 2684.35   27.35   0
  -1   7  -9  306.85   32.93   0
  -1   7  -3   48.64   26.72   0
   0 -12  -3   -2.60   15.17   0
   0  -9   0  -22.15   23.25   0
   0  -7 -14   65.72   20.71   0
   0  -7   1  454.66   22.18   0
   0  -6 -14  145.46   24.22   0
   0  -5 -14   20.19   21.81   0
   0  -4 -14  219.96   23.70   0
   0  -3 -14  134.95   24.26   0
   0   0 -13    9.25   27.54   0
   0   1 -12  194.25   28.97   0
   0   2 -11  348.91   32.43   0
   0   3 -10 1205.95   36.81   0
   0   3  -3   -3.58   22.18   0
 -10  -2  16  -14.32   38.01   0
 -10  -1  16   11.32   32.10   0
  -9   1  15  140.87   30.84   0
  -8  -5  15  237.49   36.55   0
  -8  -4  15   81.25   32.82   0
  -8   2  14  213.76   32.12   0
  -8   5  13  105.45   27.91   0
  -7 -14  12   50.19   40.46   0
  -7 -11  13   14.64   41.30   0
  -7  -7  14  191.64   39.16   0
  -7  -6  14  163.50   38.06   0
  -7  -5  14  192.75   39.19   0
  -7  -4  14  443.55   40.35   0
  -7  -3  14   82.52   33.99   0
  -7  -2  14  532.13   37.42   0
  -7   5  12   20.65   23.73   0
  -6 -16  10  110.30   43.64   0
  -6 -11  12   24.33   38.57   0
  -6  -7  13   99.44   38.50   0
  -6  -5  13   37.99   35.69   0
  -6  -4  13  160.66   33.99   0
  -6  -3  13  273.02   36.66   0
  -6  -2  13  126.38   31.72   0
  -6   5  11  516.24   24.91   0
  -6  16  -1  -37.44   30.50   0
  -5 -22   2  -11.94   33.15   0
  -5 -21   4    0.23   30.74   0
  -5 -20   5  201.26   34.26   0
  -5 -19   6   54.34   37.11   0
  -5 -18   7   21.07   35.44   0
  -5 -17   8   72.93   33.43   0
  -5 -15   9  237.67   40.27   0
  -5 -13  10  279.23   40.12   0
  -5  14   1   15.17   20.80   0
  -5  15  -2   36.01   24.62   0
  -4 -21   1   41.98   31.93   0
  -4 -18   5  135.95   33.48   0
  -4 -17   6    5.14   35.92   0
  -4 -16   7   10.57   27.17   0
  -4 -14   8   -5.26   37.66   0
  -4 -12   9  236.89   38.38   0
  -4  -9  10  419.37   40.41   0
  -4   0  10  171.39   28.73   0
  -4   3   9  334.65   25.09   0
  -4  14  -5   56.21   30.80   0
  -4  14  -4    4.78   29.19   0
  -3 -20  -1   38.23   27.07   0
  -3 -19   1   60.72   27.87   0
  -3 -14   6  436.32   35.53   0
  -3 -10   8   25.78   33.08   0
  -3  -5   9   -1.04   24.14   0
  -3   1   8  440.12   28.22   0
  -3   9   3   13.91   11.28   0
  -3  11   0  283.15   24.25   0
  -2 -19  -5   -3.74   16.34   0
  -2 -16   2  128.81   26.16   0
  -2 -15   3  106.98   28.54   0
  -2 -12   5  754.87   37.29   0
  -2 -10   6   59.07   31.68   0
  -2  -5   7  571.04   35.00   0
  -2  -4   7  273.85   32.86   0
  -2   1   6 2529.45   28.24   0
  -2   8   1  205.09   17.57   0
  -2  10  -3  168.08   26.12   0
  -1 -16  -4  277.75   17.98   0
  -1 -14   0   55.26   25.07   0
  -1 -13   1  565.27   29.78   0
  -1 -12   2  133.03   28.34   0
  -1  -8   4  616.38   31.58   0
  -1   6 -12   15.47   25.95   0
  -1   8  -7  153.86   31.19   0
   0 -11 -12   99.54   10.37   0
   0 -11  -2  498.55   19.47   0
   0  -8 -14   49.41   19.48   0
   0  -2 -14  173.95   25.28   0
   0  -1 -14  146.01   25.96   0
   0   1 -13   34.82   27.98   0
   0   2 -12  603.47   32.96   0
   0   3 -11 1090.97   37.84   0
   0   4  -9  437.14   32.58   0
   0   4  -8   66.57   31.74   0
   0   4  -7  713.58   26.03   0
   0   4  -5 1514.57   31.78   0
 -10  -4  16   33.66   36.96   0
 -10  -3  16   33.91   34.49   0
  -9  -8  15   65.47   38.99   0
  -9  -1  15   79.51   41.91   0
  -9   0  15   27.89   31.84   0
  -9   4  14   41.71   27.49   0
  -8 -10  14  164.96   44.38   0
  -8  -9  14  -11.07   37.87   0
  -8   1  14   14.22   32.64   0
  -7 -15  11   19.18   40.11   0
  -7 -13  12   65.34   39.88   0
  -7 -10  13   36.31   40.75   0
  -7   2  13   -8.91   23.86   0
  -7   7  11  158.61   20.37   0
  -6 -20   6   -2.66   34.18   0
  -6 -19   7    2.01   34.81   0
  -6 -18   8   13.26   40.85   0
  -6 -17   9   38.64   40.75   0
  -6 -15  10   28.71   41.72   0
  -6 -10  12  -22.92   42.51   0
  -6   2  12   78.20   25.74   0
  -6  13   5  277.32   12.45   0
  -6  15   2   90.52   19.32   0
  -5 -21   3  104.44   35.08   0
  -5 -16   8  174.44   40.00   0
  -5  -9  11  -15.30   36.48   0
  -5   1  11  151.16   28.44   0
  -5   4  10  927.57   29.09   0
  -5   6   9   43.94   18.06   0
  -5  13   3  591.27   16.84   0
  -5  15  -1  125.71   27.06   0
  -4 -21   0   -6.50   32.94   0
  -4 -20   2   25.29   30.88   0
  -4  -8  10   12.19   34.20   0
  -4  -7  10  467.39   38.81   0
  -4  -1  10 1041.48   35.56   0
  -4  12   2   40.16   12.43   0
  -4  13   0  178.47   19.68   0
  -4  14  -3   23.41   25.17   0
  -3 -20  -2   25.09   23.93   0
  -3 -18   2  -53.44   28.57   0
  -3 -16   4  133.93   30.51   0
  -3 -15   5  743.65   36.55   0
  -3  12  -2  123.33   23.43   0
  -2 -18  -2  178.89   19.38   0
  -2 -16   1  241.13   30.66   0
  -2 -11   5   69.75   29.52   0
  -2  -9   6  708.77   35.87   0
  -1 -16  -5  106.28   16.17   0
  -1 -15  -2   21.19   20.02   0
  -1 -10   3    2.72   28.08   0
  -1  -7   4 1027.86   34.31   0
  -1   7 -12  296.14   39.16   0
  -1   7  -2  249.87   21.65   0
  -1   8  -9  274.39   32.87   0
  -1   8  -8   46.82   29.05   0
  -1   8  -6  742.91   26.51   0
   0 -12 -11   22.32    5.83   0
   0  -8   0 1183.21   22.01   0
   0  -6 -15  203.95   26.42   0
   0  -5 -15   30.06   24.84   0
   0  -4 -15  377.49   26.76   0
   0  -3 -15  112.52   27.73   0
   0  -2 -15  400.35   33.06   0
   0   0 -14  219.96   28.66   0
   0   2 -13    4.78   27.17   0
   0   3 -12  135.98   31.25   0
   0   4 -10  462.67   32.72   0
   0   4  -4  -25.67   23.39   0
 -11  -2  16   20.08   32.81   0
  -9  -7  15  105.62   36.21   0
  -9  -6  15   -4.35   36.96   0
  -9  -5  15  101.70   35.25   0
  -9  -4  15    9.37   36.10   0
  -9  -3  15  204.40   36.00   0
  -9  -2  15   42.65   35.64   0
  -9   3  14  326.38   32.11   0
  -8 -12  13   92.77   42.68   0
  -8  -8  14  344.09   39.73   0
  -8  -7  14    0.37   41.02   0
  -8   0  14  152.85   32.18   0
  -8   4  13  273.93   30.15   0
  -7 -16  10   59.13   39.37   0
  -7 -12  12  -17.49   44.00   0
  -7  -9  13  117.08   43.53   0
  -7  -8  13   21.70   36.60   0
  -7   1  13  258.88   30.42   0
  -6 -16   9  239.31   44.93   0
  -6 -14  10  165.71   37.42   0
  -6 -12  11   48.07   40.60   0
  -6  -9  12  -11.55   38.34   0
  -6  -8  12   17.88   36.20   0
  -6   1  12   56.84   28.03   0
  -5 -22   1  -22.39   30.67   0
  -5 -20   4  130.17   35.06   0
  -5 -19   5   20.62   35.71   0
  -5 -18   6   41.69   33.84   0
  -5 -14   9   -7.30   36.72   0
  -5 -11  10  193.29   40.38   0
  -5  -8  11  126.35   41.30   0
  -5  -7  11   36.60   34.36   0
  -5   0  11  536.19   32.56   0
  -5   9   7  154.27    9.88   0
  -5  16  -4   93.26   33.84   0
  -4 -19   3   15.24   30.59   0
  -4 -18   4   11.93   31.40   0
  -4 -17   5   59.69   33.51   0
  -4 -16   6  173.81   35.54   0
  -4 -13   8  -18.72   26.20   0
  -4  -6  10   13.31   33.08   0
  -4  -5  10 1077.86   40.87   0
  -4  -4  10   42.12   34.99   0
  -4  -3  10  504.57   37.51   0
  -4  -2  10   -8.50   32.43   0
  -4  14  -2   33.05   24.07   0
  -3 -20  -3    0.55   19.89   0
  -3 -19   0   21.86   24.55   0
  -3 -13   6   25.34   35.41   0
  -3 -11   7   23.65   33.60   0
  -3  -8   8  123.23   34.58   0
  -3   0   8   61.73   25.18   0
  -3  10   2   13.07   12.41   0
  -3  13  -7  186.62   36.41   0
  -3  13  -6   38.81   32.35   0
  -3  13  -5  188.78   30.65   0
  -2 -18  -3   34.75   19.49   0
  -2 -15   2   -0.85   26.17   0
  -2 -14   3  -33.34   28.23   0
  -2  -8   6  572.82   36.87   0
  -2   0   6   24.73   21.89   0
  -2   9   0 1935.17   25.57   0
  -2  10  -2  519.09   26.59   0
  -2  11  -9  165.99   35.31   0
  -2  11  -8   42.60   35.11   0
  -2  11  -7  782.48   38.34   0
  -2  11  -6  986.32   36.32   0
  -2  11  -5   40.68   28.20   0
  -1 -16  -6   93.92   14.73   0
  -1 -14  -1  664.98   26.91   0
  -1  -6   4   34.07   19.86   0
  -1  -4   4 1059.82   33.59   0
  -1  -3   4 2290.76   33.93   0
  -1   8  -4 1216.22   33.88   0
   0  -9 -14  129.70   15.86   0
   0  -7 -15  -11.79   22.38   0
   0  -1 -15    2.61   27.51   0
   0   1 -14  164.59   30.86   0
   0   3  -2  203.20   19.58   0
   0   4 -11  291.42   31.94   0
   0   5  -9    6.55   32.39   0
   0   5  -8  -12.30   32.60   0
   0   5  -6  237.44   32.14   0
   1  -5  -8  428.30   16.18   0
   1  -4  -9  577.21   19.72   0
   1  -4  -8   91.76   17.42   0
   1  -4  -7   -8.32   13.89   0
   1  -3  -8  139.17   20.37   0
   1  -3  -7   41.80   16.83   0
 -10   0  15   96.14   36.84   0
 -10   1  15   22.14   30.75   0
  -8 -11  13   52.62   43.36   0
  -8  -6  14  154.41   40.11   0
  -8  -5  14  -29.00   35.70   0
  -8  -4  14  240.23   38.39   0
  -8  -3  14   -1.27   35.16   0
  -8  -2  14  229.02   34.58   0
  -8  -1  14   -7.66   31.47   0
  -7 -11  12   43.20   41.60   0
  -7  -7  13  155.54   41.68   0
  -7  -1  13  196.73   37.72   0
  -7   0  13  130.58   28.49   0
  -7   4  12  -16.74   25.60   0
  -6 -21   4   43.69   38.20   0
  -6 -20   5   29.67   34.54   0
  -6 -19   6   63.46   34.73   0
  -6 -18   7   15.08   38.10   0
  -6 -17   8  106.77   40.76   0
  -6 -11  11  318.76   41.71   0
  -6  -7  12    6.24   36.38   0
  -6  -1  12   37.22   34.42   0
  -6   0  12   30.66   28.00   0
  -6   4  11   34.87   20.27   0
  -6  14   4  644.33   16.48   0
  -5 -22   0    5.07   31.93   0
  -5 -21   2  -37.41   33.83   0
  -5 -20   3   33.26   38.12   0
  -5 -16   7   15.63   35.57   0
  -5  -6  11   14.33   36.93   0
  -5  -4  11  508.68   34.62   0
  -5  -3  11   -3.46   30.07   0
  -5  -2  11  467.18   35.48   0
  -5  15   0  655.61   28.16   0
  -5  16  -3   24.57   27.76   0
  -4 -21  -1   32.35   26.09   0
  -4 -20   1  -17.28   29.99   0
  -4 -12   8  265.85   38.28   0
  -4  -9   9   77.22   35.47   0
  -4   2   9 1177.56   28.84   0
  -4  15  -5  453.18   33.28   0
  -3 -18   1  157.63   26.82   0
  -3 -17   2   83.56   31.48   0
  -3 -14   5   65.51   31.38   0
  -3 -10   7   -8.37   32.26   0
  -3  -7   8  103.26   23.80   0
  -3  -6   8  114.36   33.18   0
  -3  -1   8  411.45   29.89   0
  -3  11   1  138.72   17.00   0
  -3  12  -1   27.98   20.96   0
  -3  13  -4  225.23   27.62   0
  -2 -18  -4   -7.39   20.38   0
  -2 -16   0   -4.64   26.46   0
  -2 -12   4  631.85   34.92   0
  -2 -10   5  910.83   36.22   0
  -2  -6   6   96.95   34.92   0
  -2  -1   6 2459.47   32.94   0
  -1 -15  -3   22.53   17.51   0
  -1 -12   1    6.48   24.33   0
  -1   6   0  815.40   19.83   0
  -1   9  -9  182.07   34.09   0
  -1   9  -8   19.03   29.67   0
  -1   9  -6  851.35   34.64   0
   0 -11  -3    9.52   14.24   0
   0 -10  -2   89.97   17.62   0
   0  -8 -15  215.84   21.29   0
   0  -5 -16  245.42   30.90   0
   0  -4 -16  106.10   30.59   0
   0  -3 -16  200.64   31.65   0
   0  -2 -16  275.55   32.90   0
   0   0 -15  617.27   35.56   0
   0   1 -15    6.29   29.86   0
   0   2 -14  196.52   34.11   0
   0   3 -13   75.82   31.25   0
   0   4 -12  495.91   35.58   0
   0   4  -3  272.42   24.84   0
   0   5 -11  801.81   35.35   0
   0   5 -10  386.33   33.39   0
   0   5  -5 3960.43   41.64   0
   1  -5  -9  351.86   15.71   0
   1  -3 -10 2436.17   31.21   0
   1  -3  -9  739.31   20.02   0
   1  -2  -8  137.82   18.51   0
   1  -2  -7   31.42   16.62   0
 -10  -6  15   54.42   36.51   0
 -10  -5  15  -11.04   36.49   0
 -10  -4  15  139.54   37.74   0
 -10  -3  15   -0.68   34.73   0
 -10  -2  15  130.83   36.91   0
 -10  -1  15    5.40   32.13   0
  -9  -9  14  264.07   42.30   0
  -9  -8  14   48.69   38.54   0
  -9   2  14   81.80   30.13   0
  -9   5  13   -0.64   25.17   0
  -8 -13  12  -42.70   40.33   0
  -8 -10  13   23.72   44.30   0
  -8   3  13  290.71   27.26   0
  -8   6  12    3.74   24.73   0
  -8   8  11   24.91   18.55   0
  -7 -15  10  189.71   44.28   0
  -7 -13  11   83.39   39.20   0
  -7 -10  12    4.08   39.41   0
  -7  -5  13   73.44   36.05   0
  -7  -4  13   43.63   34.67   0
  -7  -3  13  197.53   34.09   0
  -7  -2  13   21.08   32.99   0
  -6 -22   2   18.06   34.53   0
  -6 -16   8    6.26   36.31   0
  -6 -15   9  138.83   41.00   0
  -6 -13  10   36.93   39.63   0
  -6 -10  11   20.46   37.64   0
  -6   6  10  911.60   23.17   0
  -5 -21   1   80.13   37.30   0
  -5 -18   5  226.63   37.73   0
  -5 -17   6    9.20   35.37   0
  -5 -14   8   73.22   37.49   0
  -5 -12   9   -6.28   39.23   0
  -5  -9  10  417.02   37.96   0
  -5  14   2   16.63   15.42   0
  -4 -21  -2   74.37   24.15   0
  -4 -20   0   98.01   33.03   0
  -4 -19   2   69.75   28.09   0
  -4 -18   3   31.73   31.55   0
  -4 -17   4  264.10   33.89   0
  -4 -16   5  223.74   35.21   0
  -4 -15   6   10.96   32.96   0
  -4 -13   7   68.28   34.04   0
  -4 -11   8    7.62   36.28   0
  -4  -8   9  662.55   39.09   0
  -4   1   9  992.87   32.21   0
  -4  13   1  228.85   19.44   0
  -4  15  -4   82.04   27.14   0
  -3 -16   3  199.66   29.57   0
  -3  -9   7   56.22   33.19   0
  -3  -5   8  105.78   24.80   0
  -3  -2   8  152.14   28.72   0
  -3  13  -3  -17.87   25.03   0
  -2 -17  -2    6.40   22.42   0
  -2 -15   1  -21.76   26.22   0
  -2 -14   2   21.52   27.69   0
  -2 -11   4    2.54   27.63   0
  -2  -9   5  548.82   34.73   0
  -2  -5   6 2684.91   42.15   0
  -2  -4   6  523.15   31.55   0
  -2  -3   6 1221.17   33.09   0
  -2  10  -1  212.60   21.36   0
  -2  12  -8   -8.01   35.73   0
  -1 -14  -2  217.24   21.20   0
  -1 -10   2   42.72   23.84   0
  -1  -8   3  -32.98   25.19   0
  -1   5   1 3321.62   17.58   0
  -1   7  -1   43.59   18.29   0
  -1   9 -10    8.06   32.06   0
  -1   9  -5  995.07   33.65   0
   0 -11 -13    5.24    9.25   0
   0  -6 -16   86.70   21.98   0
   0  -1 -16  317.25   31.78   0
   0   0 -16  134.55   31.54   0
   0   2 -15  415.35   37.61   0
   0   2  -1  889.53   11.59   0
   0   3 -14  156.13   35.97   0
   0   5 -12  407.49   37.96   0
   0   5  -4  852.62   30.47   0
   0   6 -10  259.41   29.89   0
   0   6  -7 1454.33   38.70   0
   1  -6  -7   14.98    8.34   0
   1  -4 -11  928.99   25.44   0
   1  -2 -10  452.82   22.45   0
   1  -1  -9  172.73   21.22   0
   1  -1  -7  790.28   20.66   0
  -9  -7  14  231.69   39.82   0
  -9  -6  14   49.34   36.47   0
  -9   0  14   66.88   37.98   0
  -9   1  14  330.13   30.65   0
  -8 -12  12   56.31   41.92   0
  -8  -9  13  110.01   36.18   0
  -8  -8  13  179.58   40.10   0
  -8   2  13  251.83   32.19   0
  -7 -16   9  296.67   45.98   0
  -7 -14  10  -10.62   40.67   0
  -7 -12  11   68.91   38.01   0
  -7  -9  12   52.36   40.89   0
  -7   3  12  195.20   24.72   0
  -7   6  11  131.00   23.31   0
  -7   8  10   28.49   18.04   0
  -6 -22   1   63.28   31.59   0
  -6 -21   3  -20.16   37.23   0
  -6 -20   4   75.60   35.68   0
  -6 -18   6   15.47   33.29   0
  -6 -17   7  -23.92   36.90   0
  -6 -14   9  108.30   42.45   0
  -6  -9  11   95.97   37.98   0
  -6   3  11  135.99   23.25   0
  -5 -20   2   33.88   37.24   0
  -5 -15   7   58.19   35.93   0
  -5  -8  10  480.04   39.09   0
  -5   2  10  765.96   34.82   0
  -4 -19   1   90.34   33.32   0
  -4 -14   6  386.61   35.48   0
  -4 -10   8  158.27   36.45   0
  -4  -6   9  953.02   36.64   0
  -4   0   9 2028.21   40.66   0
  -4   4   8  355.50   21.24   0
  -4  15  -3   31.28   23.99   0
  -3 -19  -2  171.45   23.09   0
  -3 -17   1    7.59   31.35   0
  -3 -13   5  688.74   36.00   0
  -3 -11   6  135.03   33.53   0
  -3   2   7  131.33   23.22   0
  -3  12   0  559.33   25.68   0
  -3  13  -2  340.90   25.34   0
  -3  14  -6  540.24   38.48   0
  -2 -16  -1  264.74   25.48   0
  -2  -8   5  581.36   33.45   0
  -2  12  -6  110.00   31.48   0
  -2  12  -5 1673.04   39.12   0
  -1 -15  -4   66.70   15.06   0
  -1 -13  -1    7.74   23.58   0
  -1 -12   0  405.79   26.41   0
  -1 -11   1 1446.00   30.37   0
  -1  -7   3  302.17   29.03   0
  -1   8  -2  878.14   23.32   0
  -1   9  -4  514.01   30.21   0
  -1  10  -9  143.80   32.51   0
  -1  10  -8  131.72   33.52   0
   0  -7 -16  198.52   20.03   0
   0  -4 -17   -7.99   31.06   0
   0  -3 -17  236.85   34.90   0
   0   4 -14  254.45   36.75   0
   0   5 -13    5.78   33.87   0
   0   6 -11  122.06   32.30   0
   0   6  -6 2253.06   33.81   0
   0   6  -5  381.06   31.61   0
   1  -5 -11  115.82   17.52   0
   1  -2 -11 1647.99   30.40   0
   1  -1 -11  169.81   23.77   0
   1  -1  -6  962.86   20.94   0
   1   0 -10  323.36   25.54   0
   1   0  -9   66.42   23.79   0
   1   0  -8  190.65   22.39   0
   1   0  -7  -11.97   19.29   0
 -11  -3  15   54.13   39.26   0
 -11  -2  15   24.16   33.87   0
 -11  -1  15   19.59   31.30   0
 -10   2  14   50.21   32.77   0
  -9 -10  13   76.94   43.73   0
  -9  -5  14  177.68   37.79   0
  -9  -4  14   88.01   37.63   0
  -9  -3  14  347.62   37.05   0
  -9  -2  14   74.20   34.40   0
  -9  -1  14  358.18   35.10   0
  -9   4  13  143.36   27.39   0
  -8 -13  11  -36.01   39.07   0
  -8 -11  12   -2.66   42.13   0
  -8  -7  13   22.26   39.26   0
  -8  -6  13  112.26   35.15   0
  -8   1  13  105.92   29.06   0
  -8   5  12   16.67   24.66   0
  -7 -18   7   54.24   39.75   0
  -7 -17   8   61.29   39.54   0
  -7 -15   9   70.46   38.70   0
  -7 -11  11   46.81   38.82   0
  -7   2  12    3.57   25.17   0
  -6 -21   2  -10.47   37.11   0
  -6 -15   8  144.50   39.46   0
  -6 -13   9  151.46   37.22   0
  -6   2  11  225.07   30.22   0
  -5 -21   0   69.69   33.48   0
  -5 -18   4  141.99   35.04   0
  -5 -17   5   55.19   36.17   0
  -5 -16   6   17.50   35.96   0
  -5 -13   8   80.13   37.83   0
  -5  -7  10  359.69   38.96   0
  -5   1  10  463.85   32.92   0
  -5   5   9 1075.98   25.28   0
  -5  15   1   15.83   20.09   0
  -5  16  -1  161.53   23.79   0
  -4 -20  -1  315.97   29.95   0
  -4 -18   2   25.45   30.28   0
  -4 -16   4   60.16   28.97   0
  -4 -15   5   71.69   33.56   0
  -4 -12   7   45.64   36.06   0
  -4  -5   9  798.16   36.86   0
  -4  -3   9  325.63   31.08   0
  -4  -2   9 1117.99   34.98   0
  -4  14   0  359.03   25.30   0
  -4  15  -2  249.19   26.13   0
  -3 -19  -3   15.86   21.49   0
  -3 -18  -1   45.05   25.96   0
  -3 -15   3   22.99   29.07   0
  -3 -12   5  124.80   32.78   0
  -3 -10   6  414.14   34.82   0
  -3  -7   7  -28.26   33.40   0
  -2 -17  -3   -6.95   17.04   0
  -2 -13   2  -10.81   32.01   0
  -2  11  -2    1.70   22.65   0
  -1 -15  -5  301.49   17.62   0
  -1  -9   2   51.41   22.75   0
  -1  -6   3   86.80   26.79   0
  -1   9  -3   33.47   27.68   0
  -1  10 -10  649.49   39.99   0
  -1  10  -7  386.20   32.55   0
   0  -5 -17   79.17   25.65   0
   0   4  -2   -2.36   19.61   0
   0   6 -12  452.85   40.32   0
   0   7 -10  680.83   35.43   0
   0   7  -8   14.04   32.40   0
   0   7  -7  226.77   32.73   0
   1  -7  -8   67.92    8.35   0
   1  -6 -11  508.92   15.92   0
   1  -5 -12   47.97   18.47   0
   1  -4 -12  625.75   22.36   0
   1  -1 -12   21.56   23.34   0
   1   0 -11  236.45   26.49   0
   1   0  -6 1343.85   24.71   0
   1   1  -9  149.97   25.71   0
   1   1  -8  102.37   24.72   0
   1   1  -7  791.48   26.38   0
 -10  -7  14  152.14   38.68   0
 -10  -6  14   18.65   37.64   0
 -10   1  14  230.42   37.27   0
  -9  -9  13   -5.41   41.49   0
  -9  -8  13  144.73   42.96   0
  -8 -10  12   -1.12   40.82   0
  -8  -5  13   47.48   38.42   0
  -8  -4  13  309.80   37.27   0
  -8  -3  13  251.47   36.43   0
  -8  -2  13  271.75   35.76   0
  -8  -1  13   51.11   33.90   0
  -8   0  13  140.99   28.10   0
  -7 -16   8  102.34   41.14   0
  -7 -10  11   70.67   39.23   0
  -7  -6  12   13.68   37.48   0
  -7  -5  12   13.84   38.73   0
  -7   1  12    8.55   27.04   0
  -6 -22   0  -14.78   31.86   0
  -6 -20   3   54.53   35.12   0
  -6 -19   4   43.90   37.91   0
  -6 -17   6   75.84   33.36   0
  -6 -16   7   13.97   38.25   0
  -6 -10  10  493.34   43.35   0
  -6  -6  11  -12.37   34.05   0
  -6   1  11  620.89   31.57   0
  -6   5  10  319.19   22.63   0
  -5 -21  -1   24.05   32.23   0
  -5 -20   1   -0.76   34.34   0
  -5 -14   7    9.80   35.99   0
  -5   0  10 2003.66   38.67   0
  -5  17  -3   -7.11   26.67   0
  -4 -20  -2   47.03   29.33   0
  -4 -19   0  158.21   30.00   0
  -4 -13   6  206.45   35.84   0
  -4  11   4 1208.02   13.52   0
  -4  12   3   44.03   12.00   0
  -4  16  -4   94.88   27.11   0
  -3 -19  -4    6.82   19.33   0
  -3 -17   0   90.96   28.89   0
  -3 -13   4  251.49   30.03   0
  -3  -6   7  224.22   35.02   0
  -3   1   7    4.51   24.69   0
  -3  13  -1 1175.79   30.83   0
  -3  14  -3   82.03   24.84   0
  -2 -17  -4  122.85   19.13   0
  -2 -16  -2  163.22   21.07   0
  -2 -14   1  223.84   26.60   0
  -2   8   2   70.77   12.18   0
  -2   9   1  139.09   17.62   0
  -2  10   0  145.25   21.71   0
  -2  13  -7  358.65   38.33   0
  -1 -14  -3  124.79   17.70   0
  -1 -10   1  179.46   23.42   0
  -1  -5   3   50.25   26.30   0
  -1  10  -5  244.56   29.21   0
   0   7 -12  173.83   35.94   0
   0   7 -11  900.14   39.23   0
   0   7  -6    5.24   30.05   0
   1  -6 -12  232.49   17.29   0
   1  -4 -13  199.05   23.01   0
   1  -3 -13   34.12   19.50   0
   1  -2 -13   40.57   21.85   0
   1  -1 -13   42.79   23.51   0
   1  -1  -5  183.10   15.77   0
   1   0 -12   96.39   26.54   0
   1   1 -11  174.42   26.80   0
   1   1  -6  990.31   25.03   0
   1   2 -10  479.69   29.46   0
   1   2  -9 1058.60   33.08   0
 -10  -5  14   93.12   35.04   0
 -10  -4  14   23.88   36.17   0
 -10  -3  14  264.06   37.12   0
 -10  -2  14   67.02   34.89   0
 -10  -1  14  170.69   36.80   0
 -10   0  14   18.43   33.04   0
  -9 -11  12   50.97   40.38   0
  -9  -7  13  -28.42   35.70   0
  -9   3  13   31.60   24.93   0
  -8 -14  10   38.34   42.32   0
  -8 -12  11   30.17   39.30   0
  -8  -9  12   40.43   39.19   0
  -8   4  12  -10.12   26.57   0
  -8   7  11   26.34   22.29   0
  -7 -20   4  -57.61   36.10   0
  -7 -19   5  122.93   38.06   0
  -7 -18   6    8.05   37.92   0
  -7 -14   9   74.65   43.14   0
  -7 -12  10   80.91   40.07   0
  -7  -9  11  104.96   38.68   0
  -7  -4  12    2.83   32.20   0
  -7  -3  12  257.90   34.47   0
  -7  -2  12  -61.36   30.79   0
  -7  -1  12   50.56   29.51   0
  -7   0  12    2.43   26.85   0
  -6 -21   1  -19.29   34.51   0
  -6 -18   5   -2.92   33.39   0
  -6 -14   8    4.59   37.31   0
  -6 -12   9  436.11   42.08   0
  -6  -4  11   28.43   33.17   0
  -6  -3  11  123.68   31.44   0
  -6  -2  11  235.66   31.61   0
  -6  -1  11  626.14   34.47   0
  -6   0  11  148.97   29.83   0
  -5 -19   2  -16.75   33.01   0
  -5 -18   3    9.64   31.26   0
  -5 -17   4   11.18   31.81   0
  -5 -16   5  236.05   36.59   0
  -5  -9   9  341.86   39.94   0
  -5  -3  10  533.77   35.53   0
  -5  -2  10  822.46   35.15   0
  -5  -1  10  440.35   31.96   0
  -5   4   9  -20.85   23.08   0
  -5  13   4  326.05   13.08   0
  -5  16   0    0.04   25.31   0
  -5  17  -2   29.24   31.68   0
  -4 -18   1   25.82   28.51   0
  -4 -14   5  652.25   35.51   0
  -4  -8   8  159.18   25.61   0
  -4   3   8    6.75   23.97   0
  -4  13   2   20.25   13.95   0
  -4  15  -1   33.67   22.39   0
  -4  16  -3   30.92   30.13   0
  -3 -18  -2  -30.00   24.59   0
  -3 -16   1  337.84   27.96   0
  -3 -15   2  -30.48   26.84   0
  -3 -11   5  514.62   34.31   0
  -3  -9   6  185.46   33.67   0
  -3  -5   7   -2.34   33.33   0
  -3  -4   7  410.77   31.71   0
  -3   0   7  280.62   22.52   0
  -3  15  -5  190.34   34.44   0
  -2  11  -1  853.26   28.75   0
  -2  12  -3   23.87   25.11   0
  -2  13  -6  252.37   32.42   0
  -2  13  -5   98.44   27.60   0
  -1 -15  -6  547.31   17.47   0
  -1  -8   2  101.46   23.85   0
  -1   8  -1 2505.56   31.52   0
  -1  10  -4  681.54   31.64   0
  -1  11  -9  147.26   35.14   0
  -1  11  -8   65.01   33.26   0
  -1  11  -7   24.32   31.35   0
   0   7  -5 2203.38   38.86   0
   0   8 -11  241.43   35.66   0
   0   8 -10  540.19   35.81   0
   0   8  -9 1042.35   37.13   0
   0   8  -8   -3.08   30.46   0
   0   8  -7   73.99   30.54   0
   1  -7 -11  163.40   12.07   0
   1  -7  -7  109.20    6.05   0
   1  -5 -13  -14.70   16.64   0
   1  -3 -14   14.71   24.41   0
   1  -2 -14  279.68   25.88   0
   1  -1 -14   65.70   27.21   0
   1   0 -13   38.57   25.82   0
   1   0  -5 2529.66   25.98   0
   1   1 -13   44.24   25.34   0
   1   2 -12  240.11   27.88   0
   1   2 -11 1614.53   37.13   0
   1   2  -7   38.89   25.85   0
   1   3 -10 2513.15   40.48   0
   1   3  -9  782.28   31.22   0
 -11  -4  14  235.67   40.90   0
 -11   0  14  124.19   37.42   0
 -11   1  14   30.52   33.32   0
 -10  -8  13   64.09   39.75   0
  -9 -10  12   25.73   40.53   0
  -9  -6  13  110.71   36.05   0
  -9  -5  13   35.00   34.96   0
  -9   1  13    4.75   32.96   0
  -9   2  13  153.59   27.78   0
  -9   6  12   35.70   24.40   0
  -8 -15   9  146.01   46.14   0
  -8 -13  10  194.36   40.49   0
  -8  -8  12   23.87   35.78   0
  -8  -7  12   37.09   36.92   0
  -8   3  12   66.09   28.41   0
  -7 -21   2  -38.92   37.85   0
  -7 -15   8   54.11   40.49   0
  -7 -11  10  474.95   42.15   0
  -7  -8  11   -2.37   37.06   0
  -7   4  11  104.74   25.82   0
  -7   7  10  473.68   23.84   0
  -6 -21   0   50.08   38.29   0
  -6 -20   2   17.66   34.03   0
  -6 -19   3   24.09   36.29   0
  -6 -16   6   47.85   35.80   0
  -6 -15   7   24.18   33.83   0
  -6 -13   8   65.48   37.81   0
  -6 -11   9  283.15   42.21   0
  -6  -8  10  449.67   39.88   0
  -6   4  10  714.00   28.42   0
  -6   7   9  421.39   20.36   0
  -5 -21  -2    4.12   28.59   0
  -5 -20   0   49.50   33.09   0
  -5 -13   7   87.39   27.04   0
  -5 -11   8  177.96   27.17   0
  -5  -8   9  104.99   35.76   0
  -5  14   3   12.40   12.57   0
  -4 -20  -3    0.94   21.72   0
  -4 -19  -1   18.89   25.49   0
  -4 -17   2  -11.18   30.34   0
  -4 -16   3  121.24   32.66   0
  -4 -15   4  587.25   33.41   0
  -4 -12   6  255.57   35.78   0
  -4 -10   7   18.61   30.18   0
  -4  -7   8   50.36   23.14   0
  -4  14   1   36.98   19.13   0
  -3 -19  -5    1.85   15.68   0
  -3 -17  -1  434.99   28.47   0
  -3  -8   6  902.26   37.19   0
  -3  -3   7   53.47   28.83   0
  -3  -2   7   97.04   28.14   0
  -3  -1   7   56.18   25.90   0
  -3  11   2  135.41   13.15   0
  -3  12   1  629.84   20.18   0
  -3  14  -2  104.35   21.88   0
  -3  15  -4  117.63   29.72   0
  -2 -17  -5   16.07   17.66   0
  -2 -16  -3   22.35   18.84   0
  -2 -12   2  398.01   29.80   0
  -2  -8   4 2227.26   38.07   0
  -2  12  -2  521.78   29.24   0
  -2  13  -4   87.77   25.78   0
  -1 -15  -7   16.58   11.87   0
  -1 -14  -4  452.77   17.98   0
  -1   7   0  597.66   16.90   0
  -1   9  -2  122.08   21.24   0
  -1  11  -6 1534.69   39.84   0
   0   3  -1   37.20   10.94   0
   0   6  -3  771.31   26.82   0
   1  -6 -13  265.48   18.98   0
   1  -5 -14    6.92   22.58   0
   1  -5  -5    8.31    5.89   0
   1  -2 -15  225.18   28.56   0
   1   0 -14  584.20   29.96   0
   1   1 -14  -15.47   27.09   0
   1   1  -5  193.22   21.06   0
   1   2 -13   69.15   28.12   0
   1   2  -6 2021.93   32.03   0
   1   3 -12  329.73   30.35   0
   1   3 -11  148.97   28.65   0
   1   3  -7   43.05   27.82   0
   1   4 -10  268.24   28.59   0
 -11  -3  14   20.65   34.56   0
 -11  -1  14    4.48   33.82   0
 -10  -7  13  117.46   40.61   0
 -10   3  13  167.55   31.38   0
  -9 -12  11   45.06   39.41   0
  -9  -9  12   47.32   40.47   0
  -9  -4  13  115.52   35.97   0
  -9  -3  13   -3.90   33.12   0
  -9  -2  13  184.86   34.62   0
  -9  -1  13  -37.62   32.05   0
  -9   0  13  135.96   31.09   0
  -8 -14   9   78.69   40.37   0
  -8 -10  11   45.15   42.50   0
  -8  -6  12   26.54   36.92   0
  -8  -5  12    0.96   38.63   0
  -8   2  12   28.83   29.40   0
  -7 -20   3   58.30   36.40   0
  -7 -19   4   54.21   38.31   0
  -7 -18   5   32.29   35.52   0
  -7 -17   6   43.16   38.09   0
  -7 -16   7   24.34   38.13   0
  -6 -18   4  216.08   37.55   0
  -6 -17   5  131.89   35.36   0
  -6 -14   7   13.61   36.12   0
  -6 -10   9  481.79   38.59   0
  -6  -7  10  261.45   37.93   0
  -5 -20  -1  181.35   35.24   0
  -5 -19   1  -21.74   31.55   0
  -5 -18   2   19.94   35.21   0
  -5 -15   5  122.17   37.13   0
  -5 -14   6   21.13   23.83   0
  -5 -12   7   18.86   35.68   0
  -5  -7   9  350.79   36.29   0
  -5   3   9  891.97   29.73   0
  -5  15   2  -14.63   16.04   0
  -4 -18   0  186.05   28.75   0
  -4 -13   5  128.82   34.33   0
  -4 -11   6  117.64   34.18   0
  -4  -5   8   34.33   31.39   0
  -4   2   8   68.58   20.60   0
  -3 -18  -3   48.36   19.36   0
  -3 -13   3   19.44   29.70   0
  -3 -10   5  144.99   30.87   0
  -3  -7   6  408.49   34.83   0
  -3  13   0   85.46   22.68   0
  -2 -10   3   35.33   27.75   0
  -2  -4   5 2537.10   31.29   0
  -2  -3   5 2275.79   34.82   0
  -2  -2   5 1031.50   29.25   0
  -2  -1   5  857.78   27.14   0
  -2  14  -7   85.28   34.56   0
  -2  14  -6  107.93   34.10   0
  -1 -15  -8    4.45   10.32   0
  -1  -7   2    6.19   23.38   0
  -1  10  -3   79.81   24.96   0
  -1  11  -5  586.79   31.67   0
  -1  12  -8   40.47   35.22   0
  -1  12  -7  207.14   32.43   0
   0 -12  -8    8.32    6.87   0
   0  -3   0   -1.18   14.11   0
   0   5  -2  809.76   23.05   0
   0   8  -5  706.31   32.99   0
   0   9 -11  685.07   39.31   0
   0   9 -10  754.55   38.17   0
   0   9  -9   61.83   31.93   0
   1  -8 -10  159.23    8.94   0
   1  -7 -13  -11.20   15.49   0
   1  -6 -14  192.03   21.03   0
   1  -4 -15  292.54   25.77   0
   1  -3 -15  257.75   24.76   0
   1  -1 -15  394.61   28.71   0
   1   0 -15  296.16   29.29   0
   1   1 -15  408.81   32.03   0
   1   2 -14  287.29   33.16   0
   1   3 -13   42.26   31.82   0
   1   3  -6 1745.46   30.98   0
   1   4 -11  916.59   35.64   0
   1   4  -8  110.13   29.76   0
 -12  -1  14   83.47   33.47   0
 -10  -6  13   25.72   33.50   0
 -10  -5  13  149.03   37.52   0
 -10   2  13   66.71   34.63   0
  -9 -13  10    5.81   39.80   0
  -9 -11  11    2.68   42.05   0
  -9  -8  12   -7.20   37.89   0
  -9   5  12   -7.62   23.37   0
  -8 -15   8   47.26   41.14   0
  -8  -9  11   55.52   37.38   0
  -8  -4  12   19.68   33.65   0
  -8  -3  12   52.45   33.88   0
  -8  -2  12   36.38   35.50   0
  -8  -1  12   19.85   38.84   0
  -8   0  12  -14.13   33.92   0
  -8   1  12  -13.91   26.45   0
  -8   6  11  243.21   26.83   0
  -7 -21   1   35.09   37.56   0
  -7 -15   7  -11.67   37.49   0
  -7 -14   8  131.69   37.78   0
  -7  -9  10  375.03   40.26   0
  -7  -6  11  132.44   38.20   0
  -7  -5  11  171.90   37.22   0
  -7   3  11   91.23   22.82   0
  -7   9   9  162.44   15.69   0
  -6 -21  -1   58.30   36.05   0
  -6 -20   1   26.73   34.54   0
  -6 -19   2   -5.88   30.51   0
  -6 -15   6  161.02   37.65   0
  -6 -12   8   -2.73   38.48   0
  -6   3  10   11.82   27.14   0
  -5 -17   3  113.11   33.54   0
  -5 -16   4  238.69   33.59   0
  -5 -13   6  224.41   36.30   0
  -5  -6   9    3.83   30.96   0
  -5  16   1  -18.38   19.70   0
  -4 -19  -2  168.22   26.09   0
  -4 -17   1  188.93   32.18   0
  -4 -16   2   69.00   29.83   0
  -4 -15   3  165.49   31.52   0
  -4  -8   7   -2.64   32.98   0
  -4  -4   8  359.20   33.01   0
  -4  -3   8   -9.33   30.88   0
  -4   1   8    5.78   23.17   0
  -4  15   0  161.69   20.68   0
  -4  17  -4   11.77   28.37   0
  -3 -18  -4    2.48   19.85   0
  -3 -15   1  128.68   26.27   0
  -3 -14   2   -4.16   26.96   0
  -3 -11   4  116.00   30.93   0
  -3  -9   5 3048.61   43.75   0
  -3  14  -1  138.54   25.86   0
  -3  15  -3   10.09   24.04   0
  -3  16  -5  110.62   31.81   0
  -2 -16  -4   32.06   18.64   0
  -2 -15  -2   21.32   18.29   0
  -2 -11   2    9.03   27.12   0
  -2  -7   4   50.18   31.78   0
  -2  13  -3   78.01   24.86   0
  -2  14  -5  643.39   32.77   0
  -1 -14  -5   69.37   13.89   0
  -1 -13  -3   -4.00   17.52   0
  -1   6   1 1156.20   15.90   0
  -1  11  -4  -20.92   27.12   0
  -1  12  -6  238.43   33.03   0
   0   9  -7  165.20   29.91   0
   0   9  -6   60.67   28.78   0
   1  -5 -15  425.85   23.94   0
   1  -3 -16  356.17   30.67   0
   1  -2 -16   -0.09   24.83   0
   1  -1 -16  417.11   29.72   0
   1  -1  -4 2173.61   18.49   0
   1   0 -16   42.58   28.29   0
   1   2 -15  221.88   34.61   0
   1   2  -5 2959.57   31.73   0
   1   3 -14    9.57   29.25   0
   1   4 -14  311.83   36.95   0
   1   5 -12   69.14   32.67   0
   1   5 -10 1171.25   36.76   0
   1   5  -9  345.56   31.96   0
   1   5  -8  476.30   32.97   0
 -10  -9  12    0.32   38.67   0
 -10  -8  12   97.84   36.70   0
 -10  -4  13   68.92   32.67   0
 -10  -3  13  162.23   35.54   0
 -10  -2  13   87.50   35.97   0
 -10  -1  13  253.16   36.91   0
 -10   0  13  142.76   30.84   0
 -10   1  13  268.14   31.34   0
  -9 -12  10   27.40   40.85   0
  -9 -10  11  110.03   40.66   0
  -9  -7  12   44.97   32.63   0
  -9  -6  12   46.59   37.60   0
  -9   4  12   58.24   27.02   0
  -8 -16   7   -9.87   40.24   0
  -8 -11  10  267.22   40.30   0
  -7 -21   0    9.21   37.56   0
  -7 -20   2    5.51   37.38   0
  -7 -19   3   47.53   34.46   0
  -7 -18   4    7.58   38.01   0
  -7 -17   5   62.43   33.06   0
  -7 -16   6   20.45   36.10   0
  -7 -11   9   88.97   40.60   0
  -7  -2  11   57.41   33.63   0
  -7   0  11  111.86   33.94   0
  -7   1  11  150.23   27.32   0
  -7   6  10   80.27   22.45   0
  -6 -21  -2   28.26   36.69   0
  -6 -20   0   -5.30   39.38   0
  -6 -16   5   23.83   36.60   0
  -6  -9   9  229.81   36.10   0
  -6  -4  10  701.36   37.82   0
  -6   2  10  582.69   33.11   0
  -5 -20  -2  240.67   31.72   0
  -5 -19   0  285.28   33.55   0
  -5 -18   1  -28.46   33.56   0
  -5 -11   7    3.53   34.92   0
  -5  -8   8  142.26   32.60   0
  -5   2   9   29.00   23.73   0
  -5   6   8  841.49   21.75   0
  -4 -19  -3   85.01   26.76   0
  -4 -12   5  391.80   35.39   0
  -4 -10   6  422.41   34.20   0
  -4  -1   8    7.91   26.09   0
  -4   0   8  295.02   26.46   0
  -4  17  -3   -3.04   27.24   0
  -3  -6   6   82.15   23.90   0
  -2 -14  -1   34.15   21.43   0
  -2 -12   1  796.56   30.25   0
  -2  -9   3  485.77   30.11   0
  -2  10   1 1006.66   21.48   0
  -2  11   0 2120.04   27.02   0
  -2  12  -1  430.20   27.39   0
  -2  14  -4   87.25   29.02   0
  -1 -12  -2   27.16   16.13   0
  -1 -11  -1   41.33   18.53   0
  -1  -8   1    6.52   21.10   0
  -1   9  -1    7.07   22.87   0
  -1  10  -2  246.29   23.56   0
  -1  13  -8   36.23   33.20   0
   0  -2   0 9797.43   23.54   0
   0   4  -1   46.94   16.71   0
   0   8  -4  121.44   28.10   0
   0  10 -10  246.75   34.42   0
   0  10  -9  187.49   35.17   0
   0  10  -8   30.85   32.71   0
   1  -6 -15  251.54   22.84   0
   1  -5 -16  342.73   26.35   0
   1  -4 -16   26.12   22.72   0
   1  -2 -17  260.81   33.84   0
   1   0  -4   89.70   16.34   0
   1   3  -5 1047.88   28.18   0
   1   4  -6 1725.90   36.07   0
   1   5 -13   10.44   33.61   0
   1   5  -7  233.93   31.56   0
   1   6 -11  570.14   35.98   0
   1   6 -10  272.99   30.54   0
   1   6  -9   44.91   31.43   0
 -11  -5  13   52.18   32.59   0
 -11  -4  13   80.70   35.72   0
 -11  -3  13  159.05   38.36   0
 -11   2  13   56.06   33.81   0
 -10  -7  12    4.96   38.88   0
  -9  -9  11   22.83   39.32   0
  -9  -5  12    9.99   36.15   0
  -9  -4  12   76.95   32.03   0
  -9   3  12   47.68   25.65   0
  -9   7  11  116.84   24.66   0
  -8 -18   5   20.33   36.64   0
  -8 -14   8  148.37   44.81   0
  -8 -12   9  -14.07   41.28   0
  -8 -10  10  227.46   42.11   0
  -8  -7  11   35.39   37.80   0
  -8   5  11   12.19   25.03   0
  -8   8  10   94.66   22.46   0
  -7 -20   1  -15.79   38.62   0
  -7 -14   7   47.11   37.66   0
  -7  -1  11  117.75   29.84   0
  -6 -19   1   35.53   34.16   0
  -6 -14   6   67.05   35.54   0
  -6  -8   9  300.39   36.90   0
  -6  -3  10   51.37   30.83   0
  -6  -2  10  559.84   34.87   0
  -6  -1  10  153.65   30.46   0
  -6   0  10 2034.94   40.25   0
  -6   1  10  197.11   28.24   0
  -6   6   9  809.84   22.97   0
  -5 -20  -3    5.60   31.01   0
  -5 -19  -1  125.02   35.18   0
  -5 -17   2   39.63   31.57   0
  -5 -15   4  137.19   34.05   0
  -5  -3   9  864.65   35.08   0
  -5  -1   9 1696.98   38.21   0
  -5   0   9   63.41   27.42   0
  -4 -17   0   -4.02   27.05   0
  -4 -14   3  224.07   28.59   0
  -4 -13   4 1079.40   38.50   0
  -4  -7   7  -11.91   23.43   0
  -3 -18  -5   67.43   20.06   0
  -3 -17  -3    4.45   23.55   0
  -3 -16  -1   12.53   22.72   0
  -3 -15   0    2.03   29.46   0
  -3 -14   1  196.33   31.58   0
  -3 -13   2   10.04   28.59   0
  -3 -12   3  508.16   32.10   0
  -3 -10   4  354.03   31.89   0
  -3  -8   5  153.65   32.97   0
  -3  -5   6  462.83   33.31   0
  -3  16  -4   12.58   24.89   0
  -2 -16  -5  563.29   21.38   0
  -2 -15  -3  -19.25   19.22   0
  -2 -10   2  450.33   27.01   0
  -2  -6   4 1810.98   31.12   0
  -2   7   3  155.90    6.64   0
  -2  13  -2  -21.54   22.52   0
  -2  15  -6  202.41   33.64   0
  -1  -5   2  622.30   26.64   0
  -1   8   0   18.15   19.51   0
  -1  13  -7   20.33   33.66   0
   0 -12  -9  183.27    6.68   0
   0   6  -2   46.34   21.96   0
   0   9  -5 1391.06   35.60   0
   1  -8  -8   65.37    5.09   0
   1  -7 -15  330.69   21.73   0
   1  -6 -16   30.20   20.79   0
   1  -4 -17  224.78   31.84   0
   1  -3 -17   85.21   27.57   0
   1   1  -4 2270.66   25.06   0
   1   6  -8   85.48   31.58   0
   1   7 -11  187.04   34.38   0
   1   7 -10 1479.75   37.95   0
 -11  -2  13   78.59   34.03   0
 -11  -1  13  142.42   34.74   0
 -11   0  13   75.22   34.33   0
 -11   1  13   94.69   32.17   0
 -10 -10  11   51.89   36.80   0
 -10  -6  12   30.35   34.75   0
 -10   5  12   53.54   23.33   0
  -9 -13   9  150.41   42.00   0
  -9 -11  10  -11.40   39.43   0
  -9  -8  11  -28.30   38.01   0
  -9  -3  12   73.56   34.08   0
  -9  -2  12   34.77   33.95   0
  -9  -1  12   -8.69   33.90   0
  -9   0  12  117.74   30.40   0
  -9   1  12  -19.42   29.04   0
  -9   2  12    2.06   27.86   0
  -8 -16   6  -60.32   38.67   0
  -8 -15   7  -16.83   42.44   0
  -8  -9  10   92.10   41.64   0
  -8  -6  11  225.83   36.65   0
  -8   4  11   71.88   27.92   0
  -7 -21  -1   10.04   34.55   0
  -7 -19   2  -18.50   33.57   0
  -7 -16   5  106.74   34.26   0
  -7 -12   8  119.36   41.38   0
  -7 -10   9  416.02   33.34   0
  -7  -7  10  501.51   37.45   0
  -7  -6  10   68.91   34.44   0
  -7   5  10  724.58   25.43   0
  -6 -20  -1  -33.73   34.42   0
  -6 -18   2  -21.05   32.90   0
  -6 -17   3   17.87   33.92   0
  -6 -16   4  362.10   37.47   0
  -6 -15   5  334.91   39.39   0
  -6 -12   7   45.91   38.26   0
  -6 -10   8    9.45   37.94   0
  -6  -7   9  385.94   38.45   0
  -5 -18   0  -37.57   32.76   0
  -5 -13   5  123.78   33.82   0
  -4 -19  -4  -19.29   20.83   0
  -4 -18  -2   22.42   24.00   0
  -4 -15   2   20.84   28.72   0
  -4 -11   5   21.12   29.79   0
  -4  -6   7  127.54   33.10   0
  -4  14   2   31.96   15.06   0
  -4  15   1  153.49   19.65   0
  -3  -4   6 1204.13   35.53   0
  -3  -3   6  115.60   29.95   0
  -3  13   1  112.44   17.61   0
  -3  14   0  567.37   25.10   0
  -3  16  -3   11.64   24.63   0
  -2  14  -3  347.61   25.86   0
  -2  15  -5   14.68   29.93   0
  -1 -14  -6  160.22   13.52   0
  -1 -13  -4   60.94   16.08   0
  -1  -9   0 1012.59   23.20   0
  -1  13  -6  644.44   37.21   0
   0  11  -9    6.95   33.05   0
   1  -8 -14  122.27   16.66   0
   1   2  -4  726.86   22.59   0
   1   6  -7   11.47   23.02   0
   1   7 -12  173.75   26.61   0
   1   7  -9  330.26   32.72   0
 -12  -2  13   98.66   38.84   0
 -12  -1  13  -60.04   32.14   0
 -12   0  13   92.22   31.10   0
 -12   1  13   -9.30   31.69   0
 -11  -7  12   -2.51   35.25   0
 -11  -6  12   -9.29   33.74   0
 -10 -11  10   49.98   41.98   0
 -10  -9  11   41.66   38.04   0
 -10  -5  12   36.76   36.54   0
 -10  -4  12  -33.86   35.23   0
 -10   4  12   59.51   23.85   0
  -9 -14   8   33.65   42.88   0
  -9 -12   9  164.73   40.68   0
  -9 -10  10  110.80   41.69   0
  -9   6  11  106.29   24.77   0
  -8 -18   4   71.72   39.49   0
  -8 -17   5   41.45   40.34   0
  -8 -13   8   51.84   34.96   0
  -8 -11   9  389.45   40.30   0
  -8  -8  10  122.49   37.06   0
  -8  -4  11   81.40   35.26   0
  -8  -3  11   30.42   31.40   0
  -8   3  11   16.06   27.48   0
  -7 -21  -2   59.74   37.42   0
  -7 -20   0  128.46   37.77   0
  -7 -18   3  157.04   35.02   0
  -7 -17   4  266.05   39.44   0
  -7 -13   7  -19.47   41.38   0
  -7  -5  10  717.82   38.90   0
  -6 -19   0   23.31   35.59   0
  -6 -13   6  245.88   39.35   0
  -6 -11   7  -15.40   39.27   0
  -6  -9   8  241.08   37.92   0
  -6  -6   9  777.18   40.45   0
  -6   5   9  565.46   24.12   0
  -5 -20  -4   -8.11   24.92   0
  -5 -19  -2   29.46   27.82   0
  -5 -17   1   41.59   31.21   0
  -5 -16   2  -25.21   35.09   0
  -5 -15   3  377.10   33.92   0
  -5 -11   6   66.45   33.97   0
  -5  -9   7  171.23   33.38   0
  -5  -6   8  822.04   36.67   0
  -5   5   8  420.55   21.01   0
  -4 -19  -5   24.42   19.81   0
  -4 -17  -1   57.86   26.88   0
  -4  -5   7   -1.64   32.38   0
  -4   4   7   54.95   19.71   0
  -4  13   3   69.42   12.17   0
  -4  16   0  284.74   24.88   0
  -4  18  -3   23.13   29.63   0
  -3 -17  -4  259.50   23.12   0
  -3 -16  -2   55.23   21.49   0
  -3 -11   3  205.14   31.31   0
  -3  -9   4  911.00   34.98   0
  -3  -2   6 1178.33   32.15   0
  -3   1   6  250.51   24.17   0
  -3   2   6 1141.34   21.37   0
  -2 -16  -6  122.34   17.21   0
  -2 -14  -2  482.45   22.72   0
  -2 -13  -1  576.45   24.66   0
  -2 -12   0  104.58   25.15   0
  -2 -11   1   65.87   25.97   0
  -2  -4   4 4814.81   42.95   0
  -2   9   2    5.58   11.65   0
  -2  15  -4   84.53   30.02   0
  -1 -12  -3   43.78   17.33   0
  -1 -10  -1 1566.47   27.76   0
  -1  -7   1 1469.82   26.54   0
   0   5  -1 2300.14   24.79   0
   0  10  -5  179.15   27.87   0
   0  11  -7  337.26   33.56   0
   1   5  -5   -2.44   28.29   0
   1   6  -6 1983.72   41.32   0
   1   7  -7  144.77   32.33   0
   1   8 -11 1037.81   40.34   0
   1   8  -9  470.73   32.58   0
 -11  -5  12   86.94   35.16   0
 -10 -10  10   57.27   39.22   0
 -10  -8  11  -34.16   36.44   0
 -10  -3  12  -29.95   33.60   0
 -10  -2  12   73.22   31.89   0
 -10  -1  12   66.55   35.73   0
 -10   0  12  -11.06   35.69   0
 -10   1  12   52.58   33.73   0
 -10   2  12   41.80   27.92   0
 -10   3  12   15.32   27.03   0
  -9 -15   7    6.24   40.96   0
  -9 -13   8  148.64   39.99   0
  -9  -9  10   25.16   39.59   0
  -9  -6  11   86.23   36.94   0
  -8 -19   2   12.35   33.05   0
  -8 -15   6   24.20   41.47   0
  -8 -14   7   38.71   38.89   0
  -8 -10   9   56.44   39.30   0
  -8  -7  10  294.84   39.52   0
  -8  -2  11   22.94   34.17   0
  -8  -1  11  -19.18   29.31   0
  -8   0  11  162.31   31.92   0
  -8   1  11   20.92   27.12   0
  -8   2  11   46.93   25.30   0
  -8   7  10  337.16   22.90   0
  -7 -19   1    8.14   36.97   0
  -7 -14   6   58.55   38.35   0
  -7  -8   9  630.80   40.46   0
  -7  -4  10   60.25   33.30   0
  -7   4  10   47.94   24.64   0
  -6 -20  -2   79.39   34.55   0
  -6 -18   1   43.29   33.61   0
  -6 -17   2   97.56   30.20   0
  -6 -16   3  196.01   35.66   0
  -6 -15   4  148.03   37.52   0
  -6 -14   5   75.39   36.20   0
  -6  -5   9  522.86   38.07   0
  -5 -18  -1  180.46   33.79   0
  -5 -12   5  714.96   39.35   0
  -5  -8   7   58.23   32.13   0
  -4 -16   0  236.88   29.26   0
  -4 -15   1  159.68   28.01   0
  -4 -14   2   35.08   29.19   0
  -4 -13   3   91.63   30.44   0
  -4 -10   5  561.65   26.05   0
  -3 -15  -1  671.57   27.88   0
  -3 -12   2    4.17   29.38   0
  -3  -6   5   22.11   33.23   0
  -3  -1   6  272.68   26.84   0
  -3   0   6 1162.39   26.15   0
  -3  16  -2   84.24   26.20   0
  -3  17  -4  267.21   28.94   0
  -2 -15  -4   69.60   14.88   0
  -2  -9   2   31.09   25.22   0
  -2  -7   3  177.75   29.13   0
  -2  12   0  137.98   21.67   0
  -2  13  -1  565.68   24.35   0
  -2  14  -2  551.26   29.27   0
  -1 -14  -7   78.01   13.14   0
  -1 -11  -2  294.01   17.42   0
  -1  10  -1 1577.73   27.67   0
  -1  12  -3   21.38   24.90   0
  -1  13  -4   98.23   29.09   0
  -1  14  -6  168.78   33.68   0
   0  -5  -1 2445.85   18.62   0
   0   7  -2  556.47   24.49   0
   0  12  -8   25.86   33.63   0
   1  -9 -11  170.13    8.69   0
   1  -8 -15  219.07   16.49   0
   1   8  -8  112.98   29.44   0
   1   9 -10 1271.95   40.74   0
   2  -1 -12  205.49   25.77   0
   2  -1 -11  834.09   29.14   0
   2   0 -13   53.40   27.67   0
   2   0 -12   87.45   24.35   0
   2   0 -11  358.79   24.34   0
 -11  -4  12   44.89   33.03   0
 -11  -3  12    0.82   34.68   0
 -11  -2  12   -4.44   36.52   0
 -11   3  12  119.11   31.13   0
 -10  -7  11    6.11   33.95   0
 -10  -6  11   51.94   32.89   0
  -9 -14   7   77.70   39.76   0
  -9 -11   9  388.20   39.86   0
  -9  -8  10  168.42   40.49   0
  -9  -5  11   30.50   34.54   0
  -9  -4  11   52.94   35.31   0
  -9   5  11   65.26   22.28   0
  -8 -18   3   17.93   37.96   0
  -8 -16   5  160.60   41.06   0
  -8 -13   7   -6.01   42.72   0
  -8  -9   9  440.93   41.85   0
  -8  -6  10  326.96   37.65   0
  -7 -20  -1   48.31   37.33   0
  -7 -18   2    1.01   37.40   0
  -7 -17   3    7.91   36.61   0
  -7 -16   4   -2.46   36.87   0
  -7 -15   5  131.96   30.35   0
  -7 -12   7   11.57   36.05   0
  -7 -10   8  261.85   40.29   0
  -7  -7   9  254.58   39.31   0
  -7  -3  10  283.80   32.76   0
  -7  -2  10   82.18   30.72   0
  -7  -1  10  526.03   35.68   0
  -7   2  10   52.53   29.37   0
  -7   3  10  308.25   25.76   0
  -6 -20  -3   18.42   32.73   0
  -6 -19  -1  271.29   39.30   0
  -6 -12   6   52.18   35.06   0
  -6  -4   9  516.63   36.62   0
  -6  -3   9  329.41   34.80   0
  -6   4   9  509.10   28.01   0
  -6   8   8  213.83   16.84   0
  -5 -19  -3   35.97   28.36   0
  -5 -17   0  332.52   35.77   0
  -5 -13   4  309.57   35.00   0
  -5  -4   8  508.74   35.26   0
  -5  -3   8  207.01   30.23   0
  -5   4   8  587.85   24.80   0
  -5  14   4  502.71   13.57   0
  -4 -18  -4  -12.99   24.23   0
  -4 -17  -2  176.29   24.49   0
  -4 -11   4 1301.29   40.16   0
  -4  -9   5  469.06   32.60   0
  -4  -7   6   86.80   32.61   0
  -4  -3   7   34.86   30.11   0
  -4  -2   7   78.14   27.57   0
  -4   3   7   -9.32   21.43   0
  -3 -17  -5  236.96   23.32   0
  -3 -16  -3   -7.88   22.87   0
  -3 -10   3  502.09   30.90   0
  -3  -8   4 1433.11   37.54   0
  -3   6   5   22.95   10.92   0
  -3  17  -3    6.80   30.23   0
  -2 -14  -3  277.50   22.46   0
  -2  -3   4  153.94   27.05   0
  -2  11   1   60.86   17.45   0
  -2  15  -3  -37.47   28.88   0
  -1 -13  -5  627.46   17.68   0
  -1  -8   0   24.77   22.64   0
  -1   7   1 1444.06   18.39   0
  -1   9   0  989.79   23.99   0
  -1  14  -5   50.58   30.95   0
   0  10  -4  185.34   28.20   0
   0  12  -7  283.58   33.94   0
   1  -9 -13    5.43    9.77   0
   1   4  -4 1041.34   22.89   0
   1   7  -6  483.76   24.48   0
   1   8  -7  162.14   33.09   0
   1   9  -9  315.39   32.96   0
   1   9  -8   44.77   27.85   0
   2  -2 -14  231.90   27.86   0
   2  -2 -13    1.96   20.05   0
   2  -2 -12    9.93   19.62   0
   2  -2 -11 1185.60   26.57   0
   2  -1 -13    3.78   22.79   0
   2  -1 -10   71.25   21.25   0
   2   0 -14  144.38   24.91   0
   2   0 -10  700.04   26.71   0
   2   0  -9 1314.15   31.40   0
   2   1 -14  465.54   29.81   0
   2   1 -13    9.82   24.72   0
   2   1 -10  103.14   25.33   0
   2   1  -9 1264.21   32.40   0
   2   2 -14  229.28   30.54   0
   2   2 -13    3.00   26.70   0
   2   2 -12    7.09   25.22   0
   2   2 -11 1290.02   33.87   0
   2   2 -10 1116.27   31.59   0
   2   3 -13    0.99   31.28   0
   2   3 -12  440.52   30.99   0
   2   3 -11  640.75   31.92   0
 -12  -3  12   38.31   35.82   0
 -12  -2  12   45.28   36.24   0
 -11  -7  11   18.09   37.99   0
 -11  -1  12   55.11   33.88   0
 -11   0  12   -5.23   34.43   0
 -11   1  12   55.28   32.55   0
 -11   2  12   14.10   30.93   0
 -10 -11   9   61.62   41.48   0
 -10  -9  10  162.39   39.77   0
  -9 -15   6   -6.79   41.74   0
  -9 -12   8   17.12   38.43   0
  -9 -10   9  199.05   42.27   0
  -9  -7  10  -41.65   38.95   0
  -9  -3  11   60.93   32.91   0
  -9  -2  11   83.97   31.96   0
  -9   3  11   57.09   28.28   0
  -9   4  11   69.97   24.55   0
  -8 -19   1   30.34   37.38   0
  -8 -14   6   24.68   42.94   0
  -8 -11   8   72.14   37.53   0
  -8   6  10  310.95   25.57   0
  -7 -20  -2   -7.01   37.11   0
  -7 -19   0   -0.19   34.81   0
  -7 -13   6   52.18   38.05   0
  -7 -11   7   15.44   39.03   0
  -7  -6   9 1233.87   43.33   0
  -7   0  10  221.77   29.81   0
  -7   1  10  502.78   29.68   0
  -6 -18   0    8.95   35.12   0
  -6  -7   8  376.94   36.07   0
  -6  -2   9  373.02   33.61   0
  -6  -1   9  495.95   35.79   0
  -6   2   9  346.35   32.05   0
  -6   3   9  319.17   25.58   0
  -5 -19  -4   31.73   30.29   0
  -5 -18  -2  337.39   36.00   0
  -5 -16   1   -4.91   31.01   0
  -5 -15   2    6.34   30.27   0
  -5 -14   3   31.09   31.09   0
  -5  -9   6  421.03   35.15   0
  -5   3   8  230.92   26.57   0
  -4 -16  -1  492.64   30.00   0
  -4  -1   7   90.19   26.07   0
  -4   0   7  318.19   25.04   0
  -4   2   7   84.08   20.32   0
  -4  12   4  283.29   10.12   0
  -3 -15  -2  407.88   27.91   0
  -3  -5   5 2786.93   40.27   0
  -3  11   3  224.55   10.65   0
  -2 -15  -5   43.08   17.85   0
  -2 -13  -2   20.80   23.75   0
  -2 -11   0 2189.77   32.92   0
  -2   3   4  138.26   12.33   0
  -2  16  -4   22.64   30.07   0
  -1  -6   1 1254.50   26.18   0
   0   6  -1   59.17   19.28   0
   0   8  -2  103.02   22.00   0
   0  13  -8   14.04   34.25   0
   1   8  -6  774.68   34.41   0
   1   9  -7   69.22   29.19   0
   1  10  -9   41.11   33.07   0
   2  -3 -14  314.97   25.12   0
   2  -3 -13   17.15   18.22   0
   2  -3 -10  465.93   20.89   0
   2  -2 -15   54.06   25.68   0
   2  -2  -9  263.06   21.33   0
   2  -1 -15  457.09   27.54   0
   2   0 -16  891.28   37.18   0
   2   0 -15   85.40   26.01   0
   2   1 -15  474.19   32.36   0
   2   2  -9  244.43   27.16   0
   2   3 -14  328.11   34.13   0
   2   3 -10  452.92   22.30   0
   2   3  -9  702.98   31.02   0
   2   4 -14  257.05   36.21   0
   2   4 -13   36.58   32.26   0
   2   4 -12    7.28   29.18   0
   2   4 -11 1011.07   35.83   0
   2   4 -10  540.48   31.22   0
   2   5 -13  170.13   30.77   0
   2   5 -12   10.63   29.93   0
 -12  -1  12   13.29   34.81   0
 -12   0  12   93.87   34.64   0
 -12   1  12   23.40   31.19   0
 -12   2  12   72.39   29.38   0
 -11  -6  11   40.41   33.48   0
 -11  -5  11   57.13   33.56   0
 -10 -12   8  102.13   40.43   0
 -10 -10   9  228.74   39.35   0
 -10  -8  10   91.12   39.07   0
 -10   5  11   28.78   26.24   0
  -9 -11   8  135.23   37.48   0
  -9  -9   9  219.63   39.41   0
  -9  -6  10  367.91   39.92   0
  -9  -1  11   89.82   31.20   0
  -9   0  11   -6.67   31.04   0
  -9   1  11   65.75   27.38   0
  -9   2  11   50.94   26.11   0
  -9   8  10  169.47   23.53   0
  -8 -20  -1   59.47   42.28   0
  -8 -18   2   89.43   38.22   0
  -8 -17   3  284.08   40.76   0
  -8 -16   4  178.45   39.20   0
  -8 -15   5   -0.98   38.01   0
  -8 -12   7  -22.31   40.84   0
  -8 -10   8  306.25   41.20   0
  -8  -4  10  238.70   36.89   0
  -8   5  10  401.03   28.94   0
  -7 -18   1  -25.91   34.91   0
  -7 -17   2  -11.04   36.40   0
  -7 -16   3  216.09   38.28   0
  -7 -15   4  306.59   41.28   0
  -7 -14   5  115.74   35.49   0
  -7  -5   9  246.25   35.11   0
  -7   7   9  234.98   21.91   0
  -6 -20  -4   26.15   28.63   0
  -6 -19  -2  -42.04   35.66   0
  -6 -17   1    7.82   30.36   0
  -6 -16   2   47.79   33.15   0
  -6 -11   6   65.79   24.78   0
  -6  -9   7    0.73   24.59   0
  -6  -6   8  160.41   34.33   0
  -6   1   9  505.25   28.91   0
  -5 -17  -1   13.50   35.48   0
  -5 -12   4  630.90   39.19   0
  -5  -6   7   42.81   32.14   0
  -5  -1   8  347.87   30.57   0
  -5   0   8 1241.83   32.74   0
  -5   1   8  338.90   25.40   0
  -5   2   8  433.71   24.70   0
  -4 -18  -5    7.12   22.91   0
  -4 -17  -3   21.69   26.77   0
  -4 -15   0  170.23   27.49   0
  -4 -13   2   48.90   28.62   0
  -4 -10   4  155.42   31.90   0
  -4  -8   5  944.60   37.33   0
  -4   7   6   84.46   11.97   0
  -4  16   1   28.88   20.10   0
  -4  17   0   18.02   22.18   0
  -3 -14  -1  150.76   26.14   0
  -3 -13   0  109.97   30.65   0
  -3 -12   1  628.54   31.42   0
  -3  -4   5  148.31   30.98   0
  -3  14   1  213.25   20.66   0
  -3  15   0  -15.67   19.73   0
  -3  16  -1   29.87   24.37   0
  -2 -16  -8   -4.66   13.21   0
  -2 -12  -1  446.21   24.08   0
  -1 -14  -8   52.24   11.59   0
  -1 -12  -4  581.21   18.71   0
  -1  -9  -1   35.79   18.43   0
  -1  11  -1   62.10   20.52   0
  -1  12  -2   10.14   22.26   0
  -1  13  -3   36.12   24.67   0
  -1  14  -4  530.44   29.37   0
   0  11  -4  201.09   28.23   0
   0  13  -7   70.31   34.78   0
   1   0  -3 1783.90   18.35   0
   1   1  -3  570.61   14.26   0
   1  10  -8   59.66   31.63   0
   2  -4 -12   -1.97   15.53   0
   2  -4 -11 1004.53   22.95   0
   2  -2 -16  495.85   29.49   0
   2  -1 -16  105.65   25.43   0
   2  -1  -8  755.08   24.33   0
   2   0  -8   31.53   19.66   0
   2   1  -8  759.78   26.65   0
   2   2  -8  184.93   24.79   0
   2   3  -8   43.94   27.69   0
   2   4  -9  206.41   29.52   0
   2   5 -10   36.11   29.14   0
   2   6 -13   81.43   35.17   0
   2   6 -12  200.44   34.30   0
 -11  -8  10   27.77   41.63   0
 -11  -4  11    3.20   36.71   0
 -10 -13   7   63.35   37.63   0
 -10  -7  10  194.72   40.06   0
 -10  -3  11  -32.45   33.65   0
 -10  -2  11  -49.97   32.83   0
 -10   4  11  -25.06   30.03   0
  -9 -15   5   37.41   39.77   0
  -9 -14   6  -46.72   43.05   0
  -9  -5  10   26.42   36.08   0
  -8 -19   0   21.97   39.11   0
  -8 -13   6  -18.89   41.47   0
  -8  -7   9  635.33   42.06   0
  -8  -3  10  191.30   34.79   0
  -8  -2  10  411.20   33.53   0
  -8   4  10  226.61   27.88   0
  -8   9   9  411.30   19.87   0
  -7 -20  -3  -26.21   35.03   0
  -7 -19  -1   48.71   37.60   0
  -7 -12   6   69.08   36.42   0
  -7  -8   8  184.14   27.02   0
  -7  -4   9  842.15   39.44   0
  -6 -19  -3   40.55   37.20   0
  -6 -18  -1  -30.80   33.45   0
  -6 -12   5   12.83   37.57   0
  -6 -10   6  110.22   35.47   0
  -6  -8   7   30.26   33.05   0
  -6  -5   8  947.65   39.03   0
  -5 -19  -5  -13.99   27.72   0
  -5 -18  -3   -2.00   31.78   0
  -5 -16   0  -38.73   31.94   0
  -5 -13   3  671.84   36.81   0
  -5 -10   5  700.50   38.32   0
  -5  -5   7   44.38   31.09   0
  -4 -11   3  404.97   32.76   0
  -4  -5   6   13.86   30.05   0
  -3  13   2    7.26   14.01   0
  -3  17  -2   79.02   24.56   0
  -2 -14  -4  109.58   20.24   0
  -2  -9   1  121.67   24.60   0
  -2  10   2  458.10   17.14   0
  -2  13   0 1239.07   28.16   0
  -2  14  -1   37.04   20.35   0
  -2  15  -2   11.08   22.29   0
  -2  16  -3   21.30   27.31   0
  -1 -13  -6  628.80   16.93   0
  -1 -11  -3   17.32   16.88   0
  -1 -10  -2  212.09   16.78   0
   0  10  -3  424.18   26.74   0
   0  13  -6    8.59   33.37   0
   1   3  -3 1312.29   25.08   0
   1   6  -4   22.16   19.98   0
   1  10  -7   26.58   29.92   0
   1  11  -9  160.86   36.04   0
   2  -4 -15   35.80   23.03   0
   2  -4 -10  555.17   18.00   0
   2  -3 -16  213.93   24.97   0
   2  -3  -9  703.86   18.33   0
   2  -2 -17   98.28   27.48   0
   2  -2  -8  135.05   19.31   0
   2  -1 -17   66.02   28.57   0
   2   4  -8  180.78   29.00   0
   2   5  -9  751.97   31.55   0
   2   7 -12  243.11   36.18   0
   2   7 -11  418.17   35.65   0
 -12  -4  11    0.80   34.71   0
 -11  -7  10    5.64   40.72   0
 -11  -3  11   21.97   34.52   0
 -11  -2  11   53.84   29.78   0
 -10  -9   9   -9.05   42.62   0
 -10  -6  10  291.51   38.78   0
 -10  -1  11   20.43   29.93   0
 -10   0  11   42.85   30.77   0
 -10   1  11    3.64   30.34   0
 -10   2  11   21.32   27.82   0
 -10   3  11   23.86   25.62   0
  -9 -17   3   35.26   42.98   0
  -9 -16   4  281.53   46.26   0
  -9 -10   8   41.09   39.77   0
  -9  -8   9  258.38   32.08   0
  -9  -4  10  292.68   35.91   0
  -9   7  10   13.96   23.30   0
  -8 -20  -2    5.40   38.52   0
  -8 -18   1   49.36   35.41   0
  -8 -17   2   48.51   37.20   0
  -8 -16   3   38.43   32.81   0
  -8 -15   4  133.43   39.51   0
  -8 -14   5  217.07   41.71   0
  -8  -9   8   62.24   37.28   0
  -8  -6   9  163.65   38.37   0
  -8  -1  10  317.25   31.19   0
  -8   0  10  280.38   30.40   0
  -8   1  10  254.97   28.39   0
  -8   2  10  329.86   33.28   0
  -7 -20  -4   -0.02   39.94   0
  -7 -19  -2  110.65   42.20   0
  -7 -18   0  115.04   35.97   0
  -7 -17   1  -35.71   37.57   0
  -7 -13   5  275.28   37.44   0
  -7 -11   6   47.49   35.98   0
  -7  -7   8  253.82   36.26   0
  -7  -3   9  366.16   33.79   0
  -6 -17   0    8.13   34.65   0
  -6 -15   2   62.29   32.77   0
  -6 -14   3  153.65   37.07   0
  -6 -13   4    6.08   35.02   0
  -6  -4   8   59.06   33.61   0
  -6   7   8  368.13   17.95   0
  -5 -15   1   10.41   29.33   0
  -5 -14   2  -24.10   29.94   0
  -4 -18  -6    5.47   20.89   0
  -4 -17  -4    1.46   25.47   0
  -4 -15  -1   13.85   28.98   0
  -4 -12   2   21.83   31.04   0
  -4  -9   4 2359.13   42.91   0
  -3 -15  -3    2.76   19.78   0
  -3 -10   2   -5.71   27.87   0
  -3  18  -3   22.91   25.55   0
  -2 -15  -6  222.95   17.73   0
  -2  -7   2  -28.91   27.47   0
  -2  17  -4  104.99   31.24   0
  -1  -7   0  630.53   21.25   0
  -1  10   0  622.77   20.32   0
  -1  13  -2   -0.27   26.85   0
  -1  14  -3  125.87   29.63   0
   0   3   0    0.17   10.16   0
   0   7  -1  478.35   20.69   0
   0   9  -2  452.68   24.14   0
   0  14  -7  142.04   35.95   0
   1   4  -3  436.94   22.98   0
   1   7  -4 1131.33   32.91   0
   2  -5 -15  533.44   24.81   0
   2  -5 -14  500.24   22.62   0
   2  -5 -13  149.67   17.60   0
   2  -5 -12   42.25   14.95   0
   2  -5 -11  292.35   14.96   0
   2  -4 -16  491.39   27.38   0
   2  -3 -17    0.31   26.40   0
   2   0  -7  853.62   21.94   0
   2   2  -7  456.23   24.77   0
   2   3  -7   21.16   27.28   0
   2   6  -9  292.11   23.26   0
   2   7 -10  205.53   31.25   0
   2   8 -11  794.53   39.47   0
 -12  -3  11   36.74   30.35   0
 -12  -2  11  -41.69   34.27   0
 -11  -9   9  162.29   41.32   0
 -11  -6  10    6.98   37.28   0
 -11  -1  11   49.12   33.92   0
 -11   0  11  -17.77   34.17   0
 -11   1  11    2.84   36.84   0
 -11   2  11   39.07   33.46   0
 -11   3  11   14.27   31.82   0
 -11   4  11   40.50   25.48   0
 -10 -12   7  -69.99   39.78   0
 -10 -10   8  135.05   44.01   0
 -10  -8   9  355.30   43.08   0
 -10  -5  10  213.15   37.79   0
  -9 -14   5   28.52   40.85   0
  -9 -13   6   71.14   40.15   0
  -9 -11   7   -0.65   37.74   0
  -9  -9   8  230.89   41.14   0
  -9  -7   9  284.42   39.15   0
  -9  -3  10    7.63   33.55   0
  -9   6  10  337.52   27.61   0
  -8 -20  -3  -43.53   36.73   0
  -8 -19  -1   13.51   38.34   0
  -8 -12   6   39.21   38.16   0
  -8 -10   7   65.10   40.36   0
  -8  -8   8  352.97   39.20   0
  -8  -5   9  832.14   40.49   0
  -8   8   9   35.36   22.07   0
  -7 -16   2  103.60   34.47   0
  -7 -15   3   74.58   35.20   0
  -7  -6   8  228.92   38.16   0
  -7  -2   9  466.61   33.23   0
  -7  -1   9  427.75   34.88   0
  -7   5   9  223.63   23.73   0
  -6 -19  -4    1.46   32.03   0
  -6 -18  -2   96.51   36.37   0
  -6 -11   5  464.27   38.44   0
  -6  -7   7   -3.31   31.09   0
  -6  -3   8  502.51   36.22   0
  -5 -18  -4  -10.18   26.64   0
  -5 -17  -2   -0.53   28.21   0
  -5  -9   5  274.99   33.28   0
  -5  -7   6  458.59   34.98   0
  -5  -4   7   36.97   21.70   0
  -4 -14   0  348.12   29.93   0
  -4 -13   1  250.06   30.39   0
  -4  14   3  214.80   13.27   0
  -3 -16  -5  116.63   18.52   0
  -3 -14  -2   38.81   22.70   0
  -3 -11   1  146.18   28.00   0
  -3  -2   5  797.79   30.92   0
  -2 -13  -3   69.51   18.66   0
  -2 -12  -2  550.59   25.80   0
  -2 -11  -1  846.19   28.92   0
  -2 -10   0  142.06   23.15   0
  -2  -4   3  -36.01   30.38   0
  -1  15  -4   34.13   26.58   0
   0  11  -3    6.55   26.15   0
   0  12  -4  147.04   28.49   0
   0  14  -6  399.61   33.47   0
   1   5  -3   29.64   22.01   0
   1   9  -5   -6.70   29.13   0
   1  12  -8    9.20   31.90   0
   2  -5 -16   86.72   22.38   0
   2  -4 -17  124.66   25.69   0
   2  -4  -9  187.74   15.60   0
   2  -3  -8   36.51   17.90   0
   2  -1  -7   65.35   18.24   0
   2   4  -7  259.21   27.84   0
   2   6  -8   59.39   29.27   0
   2   7  -9  618.24   26.17   0
 -13  -1  11    7.89   38.61   0
 -13   0  11  -16.00   33.15   0
 -13   1  11   14.60   30.95   0
 -12  -5  10   30.45   39.88   0
 -12  -1  11    2.05   30.00   0
 -12   0  11   11.05   33.00   0
 -12   1  11   32.40   31.64   0
 -12   2  11   46.94   30.17   0
 -12   3  11    5.61   28.96   0
 -11 -10   8  187.51   45.41   0
 -11  -8   9   75.10   43.34   0
 -11  -5  10   48.00   37.79   0
 -10 -13   6   14.99   43.45   0
 -10  -7   9    6.78   38.15   0
 -10  -4  10   73.92   36.86   0
 -10  -3  10  233.36   39.38   0
  -9 -17   2   90.64   42.02   0
  -9 -16   3  110.93   41.50   0
  -9 -15   4   52.67   42.15   0
  -9  -6   9  253.67   39.74   0
  -9  -2  10  406.59   33.33   0
  -9  -1  10   -7.22   33.62   0
  -9   0  10  457.24   39.24   0
  -9   4  10  312.55   29.64   0
  -9   5  10    4.14   27.43   0
  -8 -18   0   -1.58   35.79   0
  -8 -17   1    7.14   35.94   0
  -8 -14   4  102.23   40.65   0
  -8 -13   5   35.10   38.28   0
  -8  -7   8   61.08   38.14   0
  -8  -4   9   72.01   33.68   0
  -7 -19  -3   18.28   35.49   0
  -7 -18  -1  167.33   38.13   0
  -7 -17   0   12.45   31.82   0
  -7 -12   5  272.33   32.64   0
  -7  -8   7  215.35   37.89   0
  -7   0   9 1057.34   35.39   0
  -7   1   9  413.12   30.44   0
  -7   2   9  514.55   33.88   0
  -7   3   9  355.90   30.53   0
  -7   4   9  907.82   28.25   0
  -7   9   8  104.25   17.12   0
  -6 -17  -1  357.73   35.39   0
  -6  -6   7   46.36   34.37   0
  -6  -2   8    1.41   32.54   0
  -6   6   8  214.59   20.20   0
  -5 -16  -1  167.55   31.38   0
  -5 -14   1   46.89   31.47   0
  -5 -13   2   51.37   31.79   0
  -5  -6   6   52.02   32.13   0
  -5  -3   7  204.61   31.55   0
  -4 -17  -5  490.84   28.03   0
  -4 -16  -3  -12.92   22.95   0
  -4 -10   3  101.80   30.44   0
  -4  -6   5  783.20   35.99   0
  -3 -13  -1 1124.04   32.06   0
  -3 -12   0  597.91   29.68   0
  -3  -5   4   94.42   30.46   0
  -3  -1   5 2080.80   31.22   0
  -3  15   1  119.58   22.29   0
  -3  16   0  472.08   25.11   0
  -3  17  -1  403.55   25.77   0
  -3  18  -2    3.95   31.17   0
  -2 -15  -7  283.64   18.68   0
  -2  16  -2  161.93   24.47   0
  -2  17  -3   -3.61   29.49   0
  -1 -12  -5  438.81   16.76   0
  -1  16  -5   97.66   30.17   0
   0   4   0 4027.61   21.16   0
   0   8  -1  408.61   20.11   0
   0  10  -2   87.67   23.60   0
   1   6  -3   95.33   25.06   0
   1  11  -6  117.24   32.66   0
   2  -6 -14  156.33   17.04   0
   2  -6 -13   62.21   14.75   0
   2  -6 -12  165.18   14.46   0
   2  -5 -10   33.47   12.71   0
   2  -2  -7  460.61   19.52   0
   2   2  -6  -39.12   22.65   0
 -12  -4  10   -1.48   37.30   0
 -11  -7   9  155.49   42.16   0
 -11  -4  10  -28.63   36.30   0
 -11  -3  10  133.02   40.96   0
 -10 -11   7   -8.11   36.71   0
 -10  -9   8  242.55   43.75   0
 -10   6  10  259.33   27.32   0
  -9 -13   5   33.69   42.71   0
  -9 -10   7  196.83   41.57   0
  -9  -8   8  -17.39   38.94   0
  -9  -5   9  448.32   40.99   0
  -9   1  10    8.67   28.18   0
  -9   2  10  389.48   28.99   0
  -9   3  10   20.59   23.35   0
  -8 -20  -4   18.88   37.34   0
  -8 -19  -2   63.96   36.65   0
  -8 -16   2   82.84   35.89   0
  -8 -15   3  222.12   37.40   0
  -8 -11   6   -1.71   37.98   0
  -8  -9   7    0.42   38.71   0
  -8  -3   9  547.02   36.44   0
  -8   7   9  642.03   25.70   0
  -7 -18  -2  -66.85   38.52   0
  -7 -16   1   34.79   34.90   0
  -7 -15   2   -3.42   37.44   0
  -6 -19  -5   19.22   28.98   0
  -6 -18  -3   49.31   34.02   0
  -6 -16   0   83.20   31.47   0
  -6 -15   1   27.67   33.30   0
  -6 -13   3   76.91   33.32   0
  -6  -1   8  732.22   34.01   0
  -6   0   8   49.48   31.47   0
  -5 -18  -5  155.65   28.51   0
  -5 -17  -3  -13.98   28.23   0
  -5 -10   4  790.09   38.22   0
  -5  -2   7  -88.11   30.12   0
  -5   6   7   54.31   16.58   0
  -4 -15  -2  300.24   27.85   0
  -4 -11   2   84.80   32.44   0
  -4  -8   4   25.92   22.95   0
  -4  -2   6 1257.25   33.12   0
  -4  17   1  219.20   21.60   0
  -3 -15  -4  133.03   18.92   0
  -3  -7   3   -1.33   29.74   0
  -3   0   5  250.89   22.45   0
  -2  -6   2  836.81   28.55   0
  -2  14   0  143.95   19.08   0
  -1 -13  -7   16.34   12.34   0
  -1 -11  -4   17.95   15.06   0
  -1   0   2 1331.25   17.61   0
  -1  15  -3    4.34   26.39   0
   0  12  -3   24.49   25.66   0
   0  14  -5  296.39   31.53   0
   1  12  -7    9.15   30.92   0
   2  -6 -16  492.99   23.00   0
   2  -6 -15   66.58   17.91   0
   2   0  -6   35.75   18.64   0
   2   1  -6 2548.48   29.53   0
   2   4  -6  529.80   31.30   0
   2   7  -7  274.50   32.44   0
 -12  -3  10  -25.80   33.79   0
 -11  -9   8  -37.48   39.67   0
 -11  -6   9   75.84   40.90   0
 -11  -2  10   20.38   33.11   0
 -10 -13   5   28.87   41.09   0
 -10 -12   6  -54.55   39.82   0
 -10 -10   7   41.71   37.63   0
 -10  -8   8  232.46   43.44   0
 -10  -5   9  -21.07   34.05   0
 -10  -1  10  206.45   35.21   0
 -10   0  10  229.81   34.61   0
 -10   5  10  221.95   28.72   0
  -9 -17   1  -15.00   39.85   0
  -9 -16   2   26.78   40.41   0
  -9 -15   3  139.72   42.18   0
  -9 -14   4  315.83   45.54   0
  -9  -4   9  300.32   35.30   0
  -9   9   9  239.61   22.97   0
  -8 -19  -3   27.23   40.40   0
  -8 -18  -1  128.13   37.36   0
  -8 -17   0   88.88   35.21   0
  -8 -13   4  283.05   38.15   0
  -8 -12   5  432.23   41.30   0
  -8 -10   6  128.68   37.32   0
  -8  -8   7   22.12   33.99   0
  -8  -6   8  541.00   41.67   0
  -8  -2   9   65.97   32.50   0
  -8  -1   9  295.49   35.20   0
  -7 -19  -4  -15.27   35.53   0
  -7 -17  -1   -3.54   39.07   0
  -7  -9   6  -20.42   38.09   0
  -7  -7   7  164.21   36.59   0
  -7  -4   8  158.99   31.29   0
  -6 -19  -6    7.79   34.33   0
  -6 -18  -4   18.39   36.05   0
  -6 -17  -2   91.38   32.57   0
  -6 -11   4  295.52   36.82   0
  -6  -5   7   90.65   24.46   0
  -6   1   8  794.15   30.74   0
  -5 -18  -6   23.62   27.19   0
  -5  -5   6  277.07   33.54   0
  -5  -1   7   -6.67   28.42   0
  -5   0   7  167.20   31.70   0
  -4 -17  -6  228.27   24.96   0
  -4 -16  -4  106.06   26.38   0
  -4  -9   3  212.11   32.21   0
  -4  -5   5  121.92   33.70   0
  -4  -1   6  452.08   28.03   0
  -3 -14  -3   70.60   21.82   0
  -2 -13  -4  100.01   20.03   0
  -2  -3   3 1666.21   24.90   0
  -1 -10  -3  114.14   18.47   0
  -1  -9  -2  109.45   16.04   0
  -1  13  -1  -31.30   24.34   0
   0   5   0    4.70   14.59   0
   0   9  -1  373.51   24.78   0
   0  15  -6    1.13   30.87   0
   1   7  -3  305.14   26.42   0
   1  13  -7  178.40   33.40   0
   2  -6 -11  556.58   13.95   0
   2  -5  -9  720.81   14.57   0
   2  -4  -8  162.28   14.60   0
   2   6  -6   90.99   31.15   0
   3   1 -15  237.94   29.48   0
   3   1 -14  322.88   28.72   0
   3   1 -13  160.22   25.93   0
   3   2 -15  779.06   35.05   0
   3   2 -14   28.53   26.66   0
   3   2 -13   28.81   25.03   0
   3   3 -14  229.86   33.33   0
   3   3 -13   40.34   30.82   0
   3   4 -14  -15.13   33.01   0
   3   5 -13  110.14   31.85   0
 -13  -2  10   33.98   38.44   0
 -12  -6   9   -6.41   38.22   0
 -12  -2  10  121.60   34.18   0
 -11  -8   8  343.54   45.50   0
 -11  -5   9  165.55   38.46   0
 -11  -1  10   69.92   33.17   0
 -11   0  10    7.04   31.27   0
 -10 -15   3   21.69   41.09   0
 -10 -14   4   36.36   45.11   0
 -10 -11   6   37.18   37.63   0
 -10  -7   8  285.18   42.08   0
 -10   1  10  210.28   32.26   0
 -10   2  10  160.38   29.44   0
 -10   4  10  106.37   26.27   0
  -9 -18  -1  -26.70   41.42   0
  -9 -12   5   64.43   41.09   0
  -9  -9   7   67.08   37.60   0
  -9  -6   8  145.90   35.81   0
  -9  -3   9  370.45   36.20   0
  -8 -16   1   -0.55   37.36   0
  -8 -15   2    6.60   38.30   0
  -8 -14   3  -15.35   40.56   0
  -8  -5   8  125.43   36.41   0
  -8   0   9  211.39   30.40   0
  -8   6   9  194.50   20.82   0
  -7 -16   0  267.05   37.15   0
  -7 -13   3   41.72   38.43   0
  -7 -12   4   -5.20   25.29   0
  -7  -3   8  106.98   34.76   0
  -6 -16  -1  -19.33   33.99   0
  -6  -7   6  359.11   32.46   0
  -5 -17  -4   18.59   25.93   0
  -5 -15  -1  117.93   29.91   0
  -5 -14   0   13.50   30.19   0
  -5 -13   1   43.47   30.26   0
  -5  -9   4  411.76   33.28   0
  -5  -7   5  378.03   34.46   0
  -5   1   7   36.47   24.23   0
  -4   0   6 1510.85   30.02   0
  -3 -13  -2  387.57   26.54   0
  -3 -12  -1    3.21   25.04   0
  -2 -10  -1  247.14   22.97   0
  -2  13   1   57.43   14.95   0
   1   8  -3  -29.39   26.93   0
   1  10  -4   72.24   26.95   0
   2  -3  -7   30.56   12.70   0
   2   9  -7   58.83   29.68   0
   2  10  -8   60.02   30.93   0
   3  -1 -14  369.62   24.71   0
   3   0 -16  379.20   28.83   0
   3   0 -15  750.78   31.00   0
   3   0 -14   37.40   22.57   0
   3   0 -13  204.35   24.38   0
   3   0 -12   35.66   22.89   0
   3   1 -12   94.98   25.01   0
   3   2 -11   99.73   24.99   0
   3   3 -11  940.03   33.51   0
   3   4 -11   15.32   28.70   0
   3   5 -12   51.59   31.62   0
   3   5 -11  217.41   33.65   0
   3   6 -12   75.24   34.36   0
  -9   5  -9   17.89   25.48   0
  -8   3 -16   47.87   35.32   0
  -8   3  -8   91.06   30.12   0
  -8   6  -3   14.51   18.89   0
  -7   1 -16   81.29   38.44   0
  -7   1 -15    7.12   34.93   0
  -7   1 -10  143.73   31.28   0
  -6   0 -17   69.86   41.13   0
  -6   0  -8   -3.89   30.19   0
  -5  -1 -18   41.73   42.51   0
  -5   8   3   -2.52   11.20   0
  -5  10   4  657.63   18.47   0
  -4  -2 -18  -21.88   43.51   0
  -4   5   2   81.55    7.72   0
  -3  -3 -18   41.94   39.24   0
  -3  11   6  135.98   21.33   0
  -3  15   7   51.82   23.34   0
  -2  -4 -17  279.78   43.59   0
  -2  -4 -16  116.12   35.41   0
  -2  13   7   68.25   26.79   0
  -1  -4 -19  -55.54   43.03   0
  -1  -4  -8   65.37   33.35   0
  -1   5   4 1176.17   24.08   0
   0  -5 -16  280.79   38.93   0
   0  -5 -11  854.37   38.90   0
   0   2   2  459.89   16.68   0
   0   6   5  336.97   20.55   0
   0   8   6 1152.70   33.07   0
   1  -5 -18   47.18   36.27   0
   1  -5  -9  324.12   32.73   0
   1  -4  -6 1713.82   31.86   0
   1  10   7  399.82   32.42   0
   2  -5 -19   45.83   36.56   0
   2  -5  -9  787.37   33.56   0
   3  -5 -20  174.08   40.96   0
   3  -5 -19   23.10   35.42   0
   3   6   5  759.07   33.20   0
   3  10   7  128.26   30.70   0
   4  -5 -19  104.19   38.21   0
   4   2   2   29.39   23.85   0
   4   8   6  456.38   24.32   0
   5  -5 -19    5.71   38.05   0
   5  -5 -10  468.36   24.25   0
   5   5   4  -12.86   27.50   0
   6  -5 -18    5.18   39.22   0
   6  -5 -17   51.19   31.95   0
   6  -5 -11  570.14   25.79   0
   6   3   2  330.29   24.23   0
   7  -4  -9  895.71   20.63   0
   7   5   3   98.40   25.71   0
   8   8   4  -26.01   33.26   0
   9   0  -4  709.27   14.73   0
   9   6   2  501.61   28.82   0
  10   5   0   10.77   24.82   0
  -9   4 -15  -27.57   39.18   0
  -9   4 -13  -26.87   33.89   0
  -9   4 -12  166.44   33.34   0
  -9   4 -11   91.06   35.05   0
  -9   5  -8   93.12   24.99   0
  -9   6  -6  161.04   24.24   0
  -8   2 -15   30.61   36.07   0
  -8   2 -14   38.64   33.95   0
  -8   2 -13   66.09   33.73   0
  -8   2 -12  -11.42   32.96   0
  -8   2 -11  184.71   38.45   0
  -8   5  -4  194.66   19.44   0
  -7   1  -9  199.82   29.43   0
  -7   4  -3   76.94   19.29   0
  -7   9   1   10.95    5.28   0
  -7  11   2   -5.09   10.31   0
  -6  -1 -14   35.47   38.00   0
  -6  -1 -13  167.39   41.78   0
  -6  -1 -12   23.61   36.43   0
  -6  -1 -11  164.73   30.75   0
  -5  -2 -16  114.55   40.88   0
  -5  -2 -13  163.33   36.52   0
  -5  -2 -12   59.56   33.87   0
  -5  -2 -11  529.21   38.11   0
  -5  -1  -7  619.08   34.84   0
  -5  13   5  152.05   19.55   0
  -4  -3 -15   99.08   38.03   0
  -4  -3 -13   51.65   33.76   0
  -4  -3 -12  436.60   38.30   0
  -4  14   6  413.26   23.34   0
  -3  -4 -15  111.37   39.86   0
  -3  -4 -14  185.49   40.11   0
  -3  -3  -8  265.50   32.13   0
  -3   7   4  629.89   18.72   0
  -3   9   5 2797.36   33.19   0
  -3  16   7   79.40   26.25   0
  -2  -4 -19   23.68   39.08   0
  -2  -4 -18   49.40   43.26   0
  -2  -4  -9  -24.36   34.75   0
  -2  -3  -6 1330.69   37.10   0
  -2  10   6   64.23   22.48   0
  -2  14   7  -14.59   29.17   0
  -1  -5 -16    2.13   37.98   0
  -1  -5 -15  224.88   40.01   0
  -1  -5 -14  142.58   36.27   0
  -1  -5 -13  180.85   36.91   0
  -1  -5 -12  173.34   36.54   0
  -1   7   5   33.78   21.98   0
  -1   9   6  455.32   27.58   0
   0  -5 -18  -11.12   36.99   0
   0  -5 -10  421.83   32.57   0
   0  11   7  304.32   29.54   0
   1  -5 -20  -45.57   35.38   0
   1   3   3  173.33   23.77   0
   1   6   5  766.22   31.96   0
   1   8   6  759.55   32.68   0
   2  -6 -15   18.55   32.09   0
   2  -6 -14  106.70   33.24   0
   2  -5 -20  101.60   37.54   0
   2  -5  -8   28.12   26.35   0
   2   3   3  527.53   24.32   0
   2   6   5 3110.41   44.83   0
   2   8   6   36.93   31.64   0
   2  11   7  778.67   36.45   0
   3  -6 -16  200.58   39.18   0
   3  -6 -15  754.21   39.83   0
   3  -6 -14   43.32   31.15   0
   3  -6 -13   51.81   33.64   0
   3  11   7  324.29   35.95   0
   4  -6 -15  513.50   41.34   0
   4  -6 -14  505.36   38.94   0
   4  -5 -20   20.22   38.54   0
   4   0   0 2567.67   20.26   0
   5  -5 -20   23.62   36.77   0
   5   7   5  223.74   21.89   0
   6  -5 -19   -2.40   35.98   0
   6   6   4    0.06   26.12   0
   6   8   5  423.11   34.38   0
   7  -5 -17  -11.41   27.51   0
   7  -5 -16  147.76   26.96   0
   7  -5 -15   -9.36   25.06   0
   7  -5 -13   72.63   24.89   0
   7   4   2   -9.53   23.09   0
   8   5   2  146.53   24.96   0
   9   5   1  416.16   25.75   0
  10   2  -3  380.69   19.38   0
  10   4  -1  -20.59   23.47   0
 -10   6 -11  111.35   30.62   0
  -9   4 -10   47.69   28.70   0
  -9   5  -7  446.47   29.45   0
  -8   2 -16   79.15   35.68   0
  -8   2 -10    1.06   30.46   0
  -8   3  -7  115.05   25.67   0
  -7   0 -15   76.93   35.53   0
  -7   0 -14  100.06   37.60   0
  -7   0 -13  261.84   38.37   0
  -7   0 -12  309.82   37.44   0
  -7   0 -11    2.29   36.10   0
  -7   1  -8  265.27   30.24   0
  -7   3  -4   30.07   24.25   0
  -7   7   0   48.00    8.07   0
  -6  -1 -17  100.29   43.47   0
  -6  -1 -16  152.68   36.45   0
  -6  -1 -10  136.66   32.18   0
  -6   0  -7    9.23   28.51   0
  -6   1  -5    9.75   23.80   0
  -5  -2 -18   49.09   40.74   0
  -5  -2 -17  149.26   41.54   0
  -5  -2 -10  208.74   32.30   0
  -5   1  -3  -13.06   18.96   0
  -5  14   5  749.14   25.50   0
  -4  -3 -18   41.60   44.07   0
  -4  -3 -17  132.17   42.66   0
  -4  -3 -10   85.63   34.26   0
  -4   0  -3   34.50   19.52   0
  -4  11   5   20.07   18.81   0
  -4  15   6   50.28   21.78   0
  -3  -4 -16   63.68   39.30   0
  -3  -4 -12  557.73   37.61   0
  -3  -4 -11  525.45   36.52   0
  -3  -3  -7  712.33   36.12   0
  -3   4   2   53.65    9.41   0
  -3  12   6   88.75   20.89   0
  -2   0  -1  480.94   16.56   0
  -2   8   5  562.09   22.85   0
  -2  15   7   40.44   27.00   0
  -1  -5 -17  134.39   37.10   0
  -1  -5 -11  591.51   27.25   0
  -1  -5 -10   10.77   33.03   0
  -1  -4  -7   53.54   29.70   0
  -1  13   7  145.05   28.64   0
   0  -5 -19   81.25   37.64   0
   0  -5  -9   26.45   32.23   0
   0  -4  -6 1314.58   32.87   0
   0   9   6   97.13   27.22   0
   0  12   7  292.09   31.57   0
   1  -6 -16   31.68   37.24   0
   1  -6 -13  303.52   35.88   0
   1  -5  -8  430.12   30.03   0
   2  -6 -17   18.48   37.47   0
   2  -6 -13   42.62   29.83   0
   2  -6 -12  170.19   32.65   0
   3  -6 -18  -17.46   35.92   0
   3  -6 -17   -4.01   34.73   0
   3  -6 -12   63.75   30.54   0
   3   2   2   30.22   21.96   0
   4  -6 -17   64.79   33.72   0
   4  -6 -16   36.23   32.94   0
   4  -6 -13   67.30   29.86   0
   4  -6 -12   41.14   32.87   0
   4  -5 -21   18.65   39.22   0
   4  -5  -8  -21.13   24.17   0
   4   5   4   90.32   27.21   0
   4   7   5  676.27   34.52   0
   5  -6 -16  263.39   39.74   0
   5  -6 -15  121.62   33.39   0
   5  -6 -14  603.50   35.43   0
   5  -5 -21   60.13   38.61   0
   5   4   3   11.15   25.00   0
   7  -5 -12   36.16   21.10   0
   7   3   1  686.69   28.86   0
   7   6   3   -8.31   29.39   0
   8   4   1 1140.58   28.96   0
   8   7   3  361.62   30.86   0
   9   4   0   -3.21   23.93   0
   9   7   2   29.55   26.41   0
  10   3  -2   86.40   19.39   0
  11   6  -1  -13.18   26.93   0
 -10   6 -10  -12.65   28.11   0
 -10   7  -8  201.86   23.81   0
  -9   3 -15   -8.19   42.36   0
  -9   3 -14   12.57   37.55   0
  -9   3 -13   35.84   41.54   0
  -9   3 -12   71.52   40.68   0
  -9   4  -9   75.27   25.77   0
  -9   6  -5  167.15   25.94   0
  -9   7  -4  -13.22   21.01   0
  -9   8  -3  188.60   17.58   0
  -8   1 -14  -16.70   37.07   0
  -8   2  -9   55.69   28.39   0
  -8   4  -5    6.26   19.13   0
  -7   0 -16   41.35   36.50   0
  -7   0 -10  128.07   32.06   0
  -7   1  -7  181.00   33.57   0
  -6  -1  -9   17.79   31.12   0
  -6  14   4  653.76   22.88   0
  -5  -2  -9  202.79   32.67   0
  -5  -1  -6 1917.61   38.82   0
  -5  15   5  128.98   22.96   0
  -4  -2  -6  917.29   33.18   0
  -4  16   6  158.12   26.30   0
  -4  17   6  -12.90   27.23   0
  -3  -4 -10   28.67   32.35   0
  -3  -1  -3   16.19   23.34   0
  -3  13   6   53.60   23.26   0
  -2  -5 -16  278.51   39.41   0
  -2  -5 -15  373.68   38.59   0
  -2  -5 -14   74.29   27.11   0
  -2  -5 -12  315.55   38.71   0
  -2  -4  -8   58.96   23.72   0
  -2  11   6  468.98   26.77   0
  -1  -5 -19   34.11   41.34   0
  -1  10   6  959.90   31.56   0
  -1  14   7    5.86   30.06   0
   0  -6 -17  -12.04   42.51   0
   0  -6 -16  106.39   38.51   0
   0  -6 -14  163.95   35.97   0
   0  -6 -13   28.19   35.09   0
   0  -5  -8   31.43   29.59   0
   0   7   5 2157.61   35.69   0
   0  13   7   59.71   33.00   0
   1  -6 -18    3.71   37.87   0
   1  -6 -17  135.81   35.59   0
   1  -6 -12  265.68   34.20   0
   1  -6 -11  540.62   37.83   0
   1   9   6  840.63   33.84   0
   1  12   7  204.19   32.18   0
   2  -6 -19   95.95   38.54   0
   2  -6 -11  554.36   35.56   0
   2  -2  -2  197.69   12.32   0
   2   9   6  178.54   31.29   0
   3  -6 -19   62.60   36.86   0
   3   5   4  776.97   33.35   0
   3   9   6   29.98   20.35   0
   4  -6 -19   -2.99   39.25   0
   4  -6 -18  -18.00   37.46   0
   4  -6 -11  833.11   36.70   0
   4  10   6  528.29   36.15   0
   5  -6 -18  -29.98   38.40   0
   5  -6 -17  152.92   35.02   0
   5  -6 -13  143.77   26.39   0
   5   6   4  174.34   28.52   0
   5   8   5  400.55   31.10   0
   6   5   3   14.98   25.72   0
   6   7   4   58.47   28.04   0
   6   9   5  114.40   25.19   0
   7  -3  -6   -3.14    7.42   0
   7   2   0 1165.90   25.45   0
   7   8   4   49.71   31.59   0
   8   3   0  400.21   26.52   0
   9   2  -2   25.79   17.84   0
   9   3  -1   77.91   21.31   0
  10   6   0  172.39   30.42   0
  11   5  -2   25.04   24.08   0
 -10   5 -13   16.26   33.34   0
 -10   5 -12   -0.08   31.58   0
 -10   6  -9   27.19   26.57   0
 -10   7  -7   87.09   25.14   0
  -9   3 -11  -46.92   34.77   0
  -9   4  -8  134.77   26.28   0
  -9   5  -6  192.68   25.73   0
  -8   1 -16   73.30   34.70   0
  -8   1 -15   -3.53   34.13   0
  -8   1 -13  129.48   35.61   0
  -8   1 -12  252.39   35.19   0
  -8   1 -11  213.83   33.86   0
  -8   2  -8  420.13   29.97   0
  -8   3  -6  907.40   31.56   0
  -7   0  -9   14.31   29.73   0
  -7   2  -5  242.06   24.24   0
  -6  -2 -16   54.04   40.21   0
  -6  -2 -15   44.31   38.74   0
  -6  -2 -14  -17.72   38.35   0
  -6  -2 -13    6.90   39.49   0
  -6  -2 -12  350.27   39.26   0
  -6  -1  -8  236.90   33.15   0
  -6   2  -3  334.30   20.05   0
  -6   5   0  443.51   11.81   0
  -6  11   3   29.15   13.66   0
  -5  -3 -17    1.70   41.76   0
  -5  -3 -16   93.66   41.75   0
  -5  -3 -15   89.35   36.47   0
  -5  -3 -14   77.68   35.60   0
  -5  -3 -13  218.63   39.36   0
  -5  -3 -12  396.13   37.70   0
  -5  -2  -8  249.61   34.65   0
  -5   0  -4  705.29   24.68   0
  -5  11   4   12.04   14.83   0
  -5  16   5  203.13   23.17   0
  -4  -4 -17   64.65   37.99   0
  -4  -4 -16  204.58   40.66   0
  -4  -4 -15  265.81   39.23   0
  -4  -4 -14    3.87   38.11   0
  -4  -4 -13   94.58   37.59   0
  -4  -4 -12  235.83   37.62   0
  -4  -3  -8   34.60   31.91   0
  -4  -1  -4   81.89   25.75   0
  -4  12   5  447.90   22.51   0
  -3  10   5  115.88   23.06   0
  -3  14   6  469.60   26.05   0
  -2  -5 -19   34.51   43.00   0
  -2  -5 -18   86.03   39.15   0
  -2  -5 -11   12.09   30.61   0
  -2  -5 -10  439.86   35.02   0
  -2  -3  -5  355.97   30.71   0
  -2   2   1  116.67    2.83   0
  -2  12   6   31.42   27.42   0
  -1  -6 -16  269.90   37.66   0
  -1  -6 -14    7.25   39.21   0
  -1  -5  -9  344.19   32.51   0
  -1  15   7  106.04   31.46   0
   0  -6 -18   29.32   37.61   0
   0  -6 -12  528.02   37.97   0
   0  -6 -11   96.09   33.17   0
   0  10   6  733.41   31.55   0
   0  14   7  170.34   34.10   0
   1  -6 -20  160.86   38.80   0
   1  -6 -19  -15.81   38.99   0
   1  -6 -10  242.05   33.24   0
   1   5   4  178.21   25.75   0
   1   7   5 2016.06   38.50   0
   2  -6 -20  145.48   37.75   0
   2  -6 -10  835.98   36.71   0
   2  -5  -7  575.56   27.32   0
   2  -4  -5 2587.41   28.53   0
   2   2   2  152.20   14.49   0
   2   7   5   52.19   31.82   0
   3  -6 -20   13.26   40.45   0
   3  -6 -10  343.41   32.02   0
   3  -5  -7    6.46   25.96   0
   3   1   1 1414.33   20.72   0
   3  10   6 1379.98   38.38   0
   4  -6 -20   99.24   39.21   0
   4   4   3  223.67   27.97   0
   4   8   5   22.08   29.87   0
   4  11   6  456.59   36.91   0
   5  -6 -19   79.91   37.90   0
   5  -6 -12   -7.44   23.47   0
   5   3   2   80.73   21.07   0
   5   9   5   90.27   33.22   0
   6  -6 -18    6.50   38.34   0
   6  -6 -17   47.53   32.81   0
   6  -6 -16  358.90   34.22   0
   6  -6 -15  273.62   28.62   0
   6  -6 -14   90.89   28.23   0
   7  -5 -11  214.60   21.94   0
   7   1  -1   -6.49   15.51   0
   7   9   4  -32.94   35.85   0
   8  -5 -14   -2.14   19.50   0
   8   2  -1    0.88   16.96   0
   8   6   2  740.00   31.54   0
   8   8   3   53.05   30.66   0
   9   8   2  342.80   33.18   0
 -10   5 -11   88.02   28.52   0
 -10   5 -10   13.02   31.12   0
 -10   6  -8   42.96   24.92   0
  -9   3 -10   51.01   30.26   0
  -9   3  -9  -10.63   30.82   0
  -8   1 -10   49.90   30.92   0
  -7  -1 -16   46.32   37.93   0
  -7  -1 -15   65.67   35.80   0
  -7  -1 -14  -22.67   37.68   0
  -7  -1 -13   -5.12   37.24   0
  -7  -1 -12  192.66   35.30   0
  -7   0  -8  -17.30   32.01   0
  -7   1  -6  153.18   32.02   0
  -6  -2 -17  134.17   40.54   0
  -6  -2 -11  306.99   36.08   0
  -6  -2 -10   47.70   37.35   0
  -6   1  -4  189.79   26.41   0
  -5  -3 -10   14.60   34.80   0
  -4  -4 -18   55.83   41.62   0
  -4  -4 -11   27.74   36.75   0
  -3  -5 -18   48.81   38.38   0
  -3  -5 -17  132.78   42.74   0
  -3  -5 -14   22.20   39.02   0
  -3  -5 -13  211.63   38.69   0
  -3  -5 -12  -13.00   38.39   0
  -3  -4  -8   52.46   30.92   0
  -3  -3  -6   56.48   31.49   0
  -3  15   6   73.03   24.00   0
  -3  16   6  145.00   29.85   0
  -2  -4  -7   82.23   25.85   0
  -2   9   5  627.04   25.07   0
  -1  -6 -17  161.53   41.82   0
  -1  -6 -13   59.47   34.51   0
  -1  -6 -12   31.77   34.97   0
  -1  -5  -8   25.61   34.79   0
  -1  -4  -6  156.22   21.43   0
  -1   6   4    3.97   19.50   0
  -1   8   5 2680.04   35.33   0
  -1  11   6  153.73   27.21   0
   1  -5  -7  232.93   29.06   0
   1  -2  -2    3.50   14.76   0
   1  10   6  245.79   30.23   0
   2  -7 -15  305.26   36.70   0
   2  10   6  226.36   31.38   0
   3  -7 -16  101.18   41.91   0
   3  -7 -15  161.34   42.07   0
   3  -1  -1   34.60    5.57   0
   3  11   6  122.91   31.12   0
   4  -6 -10    1.29   25.61   0
   4   6   4  274.53   31.48   0
   5  -6 -20  158.11   37.51   0
   5  -6 -11   69.93   22.71   0
   5  -5  -8  359.92   18.47   0
   5   2   1 1935.90   29.02   0
   5   5   3   17.23   27.03   0
   5   7   4   13.76   28.33   0
   6  -6 -19   35.97   37.11   0
   6  -6 -13  117.24   23.99   0
   6  -5  -9  605.13   21.21   0
   6   6   3  240.82   33.63   0
   6   8   4   29.12   31.10   0
   7   7   3  242.50   29.61   0
   8  -5 -13   -7.60   19.70   0
   8   5   1  180.21   28.00   0
   8   9   3  118.52   35.70   0
  10   0  -6    6.68    9.09   0
  10   5  -1    1.60   22.22   0
 -10   4 -14    1.05   30.12   0
 -10   4 -13   75.23   37.29   0
 -10   4 -12   76.82   37.11   0
 -10   5  -9    2.63   29.21   0
  -9   2 -15   13.15   35.62   0
  -9   2 -14   26.63   33.27   0
  -9   2 -13   19.69   33.25   0
  -9   2 -12   95.40   36.07   0
  -9   2 -11  101.32   38.89   0
  -9   4  -7   23.70   23.76   0
  -8   0 -16  124.21   35.97   0
  -8   0 -15   64.88   34.10   0
  -8   0 -14    6.08   36.54   0
  -8   0 -13  109.08   34.76   0
  -8   0 -12  -20.60   36.73   0
  -8   1  -9  -48.19   29.37   0
  -8   2  -7  459.53   29.24   0
  -8   4  -4  182.71   21.48   0
  -8   5  -3  480.93   20.78   0
  -7  -1 -11  239.40   34.51   0
  -7  -1 -10  166.72   33.48   0
  -7  12   2   99.55   13.03   0
  -6  -1  -7  903.27   35.35   0
  -5  -4 -15   16.70   36.08   0
  -5  -3  -9   95.74   32.71   0
  -5  -2  -7  143.24   31.70   0
  -5  -1  -5   63.25   26.43   0
  -5  12   4  559.43   21.49   0
  -4  -4 -10  417.02   36.96   0
  -4  -3  -7    9.31   31.97   0
  -4  -2  -5   14.84   26.01   0
  -3  -5 -11  673.08   39.53   0
  -3  -2  -4  168.23   27.07   0
  -3  11   5  503.22   26.03   0
  -2  -6 -17  287.22   44.52   0
  -2  -6 -16  118.52   42.41   0
  -2  -6 -15  -34.43   38.34   0
  -2  -6 -14  -22.13   40.86   0
  -2   5   3  167.04   15.86   0
  -1  -6 -19   44.25   38.34   0
  -1  -6 -11  447.10   38.45   0
  -1  12   6  756.85   31.26   0
   0  -6 -10  246.73   26.41   0
   0  -5  -7  321.65   32.11   0
   0   4   3  266.48   21.25   0
   0   8   5  637.05   31.09   0
   0  11   6  153.90   30.30   0
   1  -7 -18    2.11   36.32   0
   1  -7 -17   63.01   39.46   0
   1  -7 -15  311.86   39.74   0
   1  -7 -14  -10.90   36.31   0
   1  -7 -13   33.57   32.00   0
   1  -6  -9  108.57   32.84   0
   1   1   1  669.99   14.49   0
   2  -7 -19   17.78   34.08   0
   2  -7 -18    8.67   37.27   0
   2  -7 -17   -1.38   33.31   0
   2  -7 -14  200.35   37.42   0
   2  -7 -13   54.99   32.55   0
   2  -6  -9  291.46   31.29   0
   2   1   1 4040.82   24.27   0
   2   8   5 1229.54   38.33   0
   2  11   6  975.53   37.41   0
   3  -7 -19   91.39   35.95   0
   3  -7 -18   44.62   35.92   0
   3  -7 -17   96.29   35.56   0
   3  -7 -13   74.70   31.51   0
   3  -6  -9  572.72   30.24   0
   3   4   3  117.70   26.65   0
   3   6   4  -15.99   29.94   0
   3  12   6 1314.42   42.19   0
   4  -7 -18   29.70   37.17   0
   4  -7 -17   20.03   37.88   0
   4  -7 -16  389.21   38.23   0
   4  -7 -15  217.60   34.32   0
   4  -7 -14   67.95   32.70   0
   4  -5  -7    1.22   21.24   0
   4   9   5  607.63   34.28   0
   6  -6 -12   19.99   20.92   0
   7  -6 -16   34.83   23.99   0
   7  -6 -15   22.26   25.77   0
   7  -5 -10  684.09   22.75   0
   8   7   2  194.13   28.91   0
   9   5   0  243.81   24.51   0
   9   7   1  543.35   34.78   0
  10   7   0   18.74   27.24   0
  11   6  -2  201.96   31.09   0
 -10   4 -11    0.32   29.89   0
 -10   6  -7  130.06   27.69   0
  -9   2 -10   16.57   34.54   0
  -9   3  -8  111.80   26.77   0
  -9   6  -4   38.91   21.67   0
  -8   0 -11  124.93   33.91   0
  -8   1  -8    5.49   31.37   0
  -8   3  -5   45.86   24.51   0
  -7  -2 -16   57.23   37.61   0
  -7  -2 -15   90.29   37.93   0
  -7  -2 -14   56.32   38.78   0
  -7  -2 -13  171.80   41.80   0
  -7  -1  -9  138.22   35.35   0
  -7   0  -7  485.95   32.33   0
  -7   3  -3  202.28   21.78   0
  -7   4  -2   -7.06   17.84   0
  -6  -3 -17  199.04   43.43   0
  -6  -3 -16  100.53   44.07   0
  -6  -3 -15   68.96   34.97   0
  -6  -3 -13  167.27   40.13   0
  -6  -3 -12  175.21   37.52   0
  -6  -2  -9   24.26   29.75   0
  -6   0  -5  610.63   28.78   0
  -5  -4 -17   98.16   42.99   0
  -5  -4 -16  137.20   38.80   0
  -5  -4 -14  -19.43   37.15   0
  -5  -4 -13   63.00   38.27   0
  -5  -4 -12   51.13   37.06   0
  -5   9   3  649.06   15.48   0
  -4  -5 -18   50.62   39.82   0
  -4  -5 -17  171.27   43.12   0
  -4  -5 -16  -23.32   39.12   0
  -4  -5 -15   90.67   40.96   0
  -4  -5 -14  -40.90   38.98   0
  -4  -4  -9    3.59   33.00   0
  -4  10   4  147.08   17.79   0
  -4  14   5  567.29   25.10   0
  -4  15   5   76.06   25.43   0
  -3  -5 -10  645.43   38.33   0
  -3  -4  -7  221.46   32.99   0
  -2  -6 -18   47.26   35.87   0
  -2  -6 -12  587.20   40.16   0
  -2  -2  -3    8.18   26.63   0
  -2  10   5  866.86   27.47   0
  -2  15   6  357.70   29.27   0
  -2  16   6    8.19   32.68   0
  -1  -6 -10  691.42   38.10   0
   0  -7 -19   29.93   45.17   0
   0  -7 -18   28.59   39.07   0
   0  -7 -17  133.35   40.34   0
   0  -7 -16  242.83   39.11   0
   0  -7 -15   -6.91   37.35   0
   0  -7 -14   71.52   36.24   0
   0  -7 -13   -4.47   34.31   0
   0   6   4  334.32   25.81   0
   0  12   6  776.50   34.66   0
   1  -7 -20   51.13   32.72   0
   1  -7 -19   56.35   38.77   0
   1  -7 -12  174.26   34.19   0
   1   4   3    6.19   22.25   0
   1   8   5   16.92   21.22   0
   1  12   6  321.86   34.35   0
   2  -7 -20   89.01   39.11   0
   2  -7 -12  249.63   34.64   0
   2   4   3  776.32   29.06   0
   2   6   4  372.84   31.45   0
   2  12   6  137.80   35.52   0
   3  -7 -20  216.43   42.55   0
   3  -7 -12   27.38   32.25   0
   3   9   5  233.61   30.94   0
   4  -7 -20   32.08   39.91   0
   4  -7 -19  156.18   41.48   0
   4  -7 -13   57.15   29.41   0
   4   3   2 1592.09   27.71   0
   4   7   4   36.49   30.35   0
   5  -7 -19    8.97   43.44   0
   5  -7 -18   11.38   35.67   0
   5  -7 -17   15.42   35.46   0
   5  -7 -16   87.41   32.67   0
   5  -7 -15  471.02   34.10   0
   5  -7 -14  224.27   34.09   0
   5  -6 -10  780.42   26.57   0
   5   1   0 1554.14   23.44   0
   5   8   4    7.97   28.75   0
   5  11   5  300.20   37.75   0
   6  -6 -11   51.60   20.03   0
   6   3   1 2425.13   32.20   0
   6   9   4   97.81   35.41   0
   7  -6 -14  123.54   23.84   0
   7   4   1  464.29   25.56   0
   7   6   2   58.52   26.91   0
   7   8   3   95.04   32.75   0
   8  -5 -12   16.04   17.87   0
   8   4   0   61.09   25.36   0
   9   4  -1   14.73   23.54   0
  10   3  -3   29.47   19.39   0
 -10   3 -14   20.24   31.58   0
 -10   3 -13   61.51   34.38   0
 -10   4 -10   64.48   28.47   0
 -10   5  -8  101.70   26.86   0
  -9   1 -15   17.26   35.96   0
  -9   1 -14   56.28   35.30   0
  -9   1 -13  121.85   37.96   0
  -9   1 -12  119.73   37.50   0
  -9   2  -9   53.99   32.46   0
  -8  -1 -15   58.07   32.51   0
  -8  -1 -14  -13.12   39.46   0
  -8   0 -10    4.51   32.86   0
  -8   2  -6   44.96   24.61   0
  -7  -2 -12  301.65   38.79   0
  -7   1  -5  392.68   32.89   0
  -6  -3 -11  144.98   35.49   0
  -6  -2  -8   74.51   32.30   0
  -6  -1  -6  383.11   31.79   0
  -5  -4 -11  803.78   41.66   0
  -5  -3  -8   51.97   34.28   0
  -5  -2  -6   29.21   31.67   0
  -5  13   4  327.69   22.15   0
  -4  -5 -12  447.40   41.06   0
  -4  -5 -11  564.23   39.52   0
  -3  -6 -18   83.39   44.28   0
  -3  -6 -17    1.51   42.59   0
  -3  -6 -16   30.87   41.05   0
  -3  12   5  112.62   21.71   0
  -1  -7 -19    0.24   47.15   0
  -1  -7 -18  109.28   42.55   0
  -1  -7 -17  136.65   42.17   0
  -1  -7 -16   44.89   38.75   0
  -1  -7 -15  274.30   41.81   0
  -1  -7 -14  139.42   39.10   0
  -1  -7 -13   66.00   37.88   0
  -1  -6  -9  107.67   32.05   0
  -1  -4  -5  306.39   33.09   0
  -1  14   6  256.15   31.34   0
  -1  15   6  210.85   33.23   0
   0  -7 -12  177.36   38.67   0
   0   9   5 1275.37   34.26   0
   0  13   6   17.10   32.63   0
   1  -7 -11  147.75   36.83   0
   1  -6  -8  110.57   30.56   0
   1  -5  -6  688.77   29.15   0
   1   6   4 1342.49   31.16   0
   1  13   6  629.08   38.36   0
   2  -7 -11  470.79   34.95   0
   2  -6  -8   25.27   27.71   0
   2  -5  -6 2689.96   32.85   0
   2   9   5   54.51   32.42   0
   2  13   6  301.77   37.25   0
   3  -7 -11  319.28   33.05   0
   4  -7 -12   -1.88   28.76   0
   4   5   3  377.16   30.28   0
   4  10   5   17.07   30.00   0
   5  -7 -20   34.38   37.12   0
   5  -7 -13   16.25   31.67   0
   5   4   2 2394.95   34.85   0
   5   6   3   56.67   26.70   0
   6  -7 -18    8.05   36.24   0
   6  -7 -17   38.53   35.04   0
   6  -7 -16  -32.46   33.15   0
   6   5   2  151.36   26.52   0
   6   7   3   13.79   28.08   0
   6  10   4   28.25   37.06   0
   7  -6 -13   81.44   24.31   0
   7   9   3  200.13   33.58   0
   8   6   1 1174.19   32.99   0
   8   8   2  339.68   32.32   0
   9   6   0    9.26   26.95   0
   9   8   1   29.78   28.87   0
  10   2  -4   35.13   16.04   0
  10   6  -1   35.49   25.17   0
  10   8   0   92.21   30.94   0
 -10   3 -12  -21.96   31.66   0
 -10   3 -11   76.93   36.44   0
 -10   4  -9    2.33   29.71   0
  -9   1 -11  -50.94   32.74   0
  -9   3  -7  448.46   28.59   0
  -9   7  -3   34.78   16.48   0
  -8  -1 -13   92.89   37.14   0
  -8  -1 -12  202.84   36.14   0
  -8   0  -9  125.78   30.61   0
  -8   1  -7   61.45   32.17   0
  -7  -2 -11   16.14   34.85   0
  -7  -1  -8  317.81   31.76   0
  -6  -4 -17   84.86   41.08   0
  -6  -4 -16  -68.45   42.36   0
  -6  -4 -15   49.13   39.11   0
  -5  -5 -17   10.03   38.51   0
  -5  -5 -15   38.49   41.71   0
  -5  -5 -14   55.71   37.75   0
  -5  -4 -10  220.72   38.91   0
  -5   0  -3   -3.05   21.25   0
  -5   1  -2   28.82   16.52   0
  -5   7   2   15.15    9.85   0
  -5  14   4  480.18   23.72   0
  -5  15   4  145.40   22.79   0
  -4  -4  -8  446.95   26.86   0
  -4  -3  -6 1225.74   37.98   0
  -3  13   5  695.58   27.73   0
  -2  -7 -18   20.34   37.14   0
  -2  -7 -17   28.82   43.76   0
  -2  -7 -16  178.96   42.56   0
  -2  -7 -14   43.33   37.33   0
  -2  -6 -10  262.09   35.85   0
  -2  -3  -4  158.40   31.83   0
  -2  11   5   75.34   23.95   0
  -1  -7 -12  290.14   39.52   0
  -1   3   2 1870.60   17.38   0
  -1   7   4  922.77   24.08   0
  -1  10   5 1418.35   34.16   0
   0  -7 -11  908.64   40.42   0
   0  -6  -8   29.37   33.47   0
   0  -5  -6  237.01   32.17   0
   1  -8 -17  160.54   38.42   0
   1  -8 -16  -18.56   36.06   0
   1   9   5  989.59   32.54   0
   1  14   6  108.31   36.15   0
   2  -8 -18   19.14   38.06   0
   2  -8 -17   80.59   39.93   0
   2  -8 -16  359.82   40.50   0
   2  -8 -15   22.06   35.77   0
   2  -7 -10  170.30   36.49   0
   3  -8 -18    1.04   40.84   0
   3  -8 -16   96.03   39.51   0
   3  -5  -6  431.54   21.90   0
   3   3   2 2361.58   30.14   0
   3   7   4  788.76   36.66   0
   3  10   5  256.06   32.21   0
   4  -7 -11  361.94   33.18   0
   4   2   1 5464.13   37.81   0
   4   8   4   81.40   30.50   0
   4  11   5 1015.91   42.09   0
   5  -7 -12   21.75   25.73   0
   5  -5  -7   13.34   17.65   0
   5  -3  -4  352.14    9.37   0
   5   9   4   34.58   31.02   0
   6  -7 -15  150.67   27.56   0
   6  -7 -14  315.60   31.51   0
   6  -5  -8  898.33   20.88   0
   6   2   0  831.56   21.39   0
   7  -6 -12   -9.76   21.12   0
   7   3   0  -20.60   20.49   0
   8  -5 -11   -9.26   15.81   0
   8   3  -1   87.69   21.90   0
   8   9   2  109.59   33.13   0
   9  -1  -6   60.14    8.38   0
   9   3  -2  340.72   22.91   0
  11   7  -2   -2.39   28.58   0
 -10   2 -14   27.10   32.56   0
 -10   2 -13   27.10   39.05   0
 -10   3 -10   -2.19   33.44   0
 -10   5  -7  129.91   27.47   0
 -10   6  -6  178.97   26.26   0
  -9   0 -15  -40.89   38.47   0
  -9   0 -14   13.73   36.62   0
  -9   0 -13   -8.90   37.95   0
  -9   1 -10   55.44   31.60   0
  -9   2  -8   90.65   27.03   0
  -8  -1 -11  206.10   34.90   0
  -7  -3 -16  101.88   41.27   0
  -7  -3 -15   37.16   37.29   0
  -7  -3 -14   -2.79   38.09   0
  -7  -3 -13   12.37   37.28   0
  -7  -2 -10  126.78   31.72   0
  -7   0  -6  585.47   31.17   0
  -6  -4 -13  136.42   39.52   0
  -6  -4 -12  313.01   41.55   0
  -6  -3  -9   36.47   32.01   0
  -6  -2  -7   48.76   31.38   0
  -6  14   3  123.13   19.80   0
  -5  -4  -9  194.11   35.94   0
  -5  -3  -7 1144.92   38.84   0
  -5  10   3   62.89   15.48   0
  -5  16   4  235.39   21.98   0
  -4  -6 -17   33.14   43.74   0
  -4  -6 -16  147.72   44.09   0
  -4  -6 -15  127.80   41.40   0
  -4  -6 -14  -31.23   42.27   0
  -4  -6 -13   47.59   39.45   0
  -4  -5 -10  112.53   26.56   0
  -4  -1  -3  830.78   25.95   0
  -4  11   4 1161.21   23.25   0
  -3  -6 -11  496.64   37.62   0
  -3  -5  -8   71.42   35.72   0
  -3  -4  -6 1795.20   41.61   0
  -3  14   5   71.25   22.69   0
  -3  15   5  727.50   30.22   0
  -3  16   5   21.35   28.86   0
  -3  17   5  289.03   33.04   0
  -2  -7 -13   68.13   39.82   0
  -2  -6  -9  -29.40   35.77   0
  -2  12   5  692.18   29.82   0
  -1  -7 -11  753.92   40.96   0
   0  -8 -19   57.74   42.99   0
   0  -8 -18   10.68   39.68   0
   0  -8 -17   39.87   38.76   0
   0  -8 -16  313.88   44.28   0
   0  -8 -15  161.60   42.48   0
   0  -7 -10  660.08   39.70   0
   0  10   5  165.91   28.77   0
   1  -8 -19   -2.63   39.55   0
   1  -8 -18   20.86   36.42   0
   1  -8 -15  259.32   36.63   0
   1  -8 -14   76.41   37.18   0
   1  10   5  256.55   31.00   0
   2  -8 -20    6.74   39.85   0
   2  -8 -19   51.34   38.19   0
   2  -8 -14   89.47   36.79   0
   2  -8 -13    0.80   37.16   0
   2  10   5 1545.32   39.29   0
   3  -8 -20   28.85   40.12   0
   3  -8 -14    3.62   35.22   0
   3  -7 -10  736.35   34.39   0
   3   5   3  -40.11   28.95   0
   4  -8 -19   22.08   39.39   0
   4  -8 -18   46.38   40.44   0
   4  -8 -17   69.46   39.31   0
   4  -8 -16  -12.07   35.48   0
   4  -8 -15  139.86   39.68   0
   4  -6  -8  630.74   27.79   0
   5  -1  -2  124.27    9.79   0
   5  10   4  151.42   35.66   0
   6  -6 -10  930.83   25.85   0
   6   8   3  257.71   31.63   0
   7  -5  -9  204.21   18.19   0
   7   5   1  366.90   26.56   0
   7   7   2  973.88   34.53   0
   7  10   3   66.63   37.86   0
   8   7   1   23.55   28.77   0
   9   2  -3  185.57   17.35   0
  10   5  -2  120.61   24.33   0
  10   7  -1    9.21   28.24   0
 -10   2 -12   81.31   34.04   0
 -10   4  -8   11.53   23.69   0
  -9   0 -12  112.30   36.25   0
  -9   1  -9   -8.52   32.56   0
  -9   3  -6  161.74   27.24   0
  -9   4  -5  310.52   25.83   0
  -8  -2 -15   60.80   37.76   0
  -8  -2 -14   42.14   36.90   0
  -8  -2 -13   90.73   37.74   0
  -8  -1 -10   11.10   33.64   0
  -8   0  -8  416.03   30.86   0
  -8   2  -5   10.63   25.69   0
  -8   3  -4   60.17   23.19   0
  -7  -3 -12  139.46   39.54   0
  -7  -2  -9   26.40   32.39   0
  -7  -1  -7  175.22   31.36   0
  -6  -4 -11  242.08   40.38   0
  -6  -1  -5    7.92   31.78   0
  -6   0  -4  127.90   23.60   0
  -6  15   3   33.58   22.09   0
  -5  -5 -11   10.20   40.52   0
  -4  -5  -9  -36.09   33.73   0
  -4  -4  -7  846.55   37.85   0
  -4  -2  -4   88.79   27.71   0
  -4  12   4  255.60   22.56   0
  -3  -7 -18   39.98   45.54   0
  -3  -7 -16  187.22   42.91   0
  -3  -7 -15   46.19   40.04   0
  -3  -6 -10   54.20   35.47   0
  -3  -2  -3  158.68   26.38   0
  -2  -7 -12  429.46   30.90   0
  -2  13   5  455.36   28.47   0
  -1  -8 -18  -12.61   43.61   0
  -1  -8 -17  157.54   41.37   0
  -1  -8 -16  343.11   48.43   0
  -1  -8 -15  106.72   40.00   0
  -1  -7 -10   47.73   36.50   0
  -1  11   5  137.63   28.18   0
   0  -8 -14   41.85   35.15   0
   0  -8 -13    8.51   35.48   0
   0  11   5 1241.66   38.03   0
   1  -8 -13   10.58   33.69   0
   1  -8 -12   86.92   38.33   0
   1  -7  -9  257.05   33.61   0
   1  11   5  572.78   32.62   0
   2  -8 -12  -10.68   37.14   0
   2  -7  -9  620.04   40.50   0
   2  -6  -7  119.44   27.18   0
   2   3   2   13.03   21.95   0
   2  11   5   24.54   30.50   0
   3  -8 -13   28.03   31.71   0
   4  -8 -20  128.82   40.82   0
   4  -8 -14  191.38   32.62   0
   4  -7 -10  507.13   32.76   0
   4   4   2   85.24   25.27   0
   4   6   3   55.18   30.05   0
   4   9   4   58.86   30.91   0
   5  -8 -19  109.89   46.95   0
   5  -8 -18   -4.86   38.73   0
   5  -8 -17   17.58   33.55   0
   5  -8 -16  161.44   39.02   0
   5  -7 -11   11.81   26.33   0
   5   3   1  734.75   24.77   0
   5   5   2   11.63   30.12   0
   5   7   3  138.96   30.07   0
   6  -7 -13  122.54   23.58   0
   6   1  -1    6.20   17.69   0
   6   4   1   12.51   23.38   0
   6   6   2  706.11   31.86   0
   6   9   3   45.51   33.01   0
   7   2  -1  -34.71   17.49   0
   7   8   2   18.94   30.63   0
   8   2  -2  319.40   17.60   0
   9   0  -5  167.06   11.90   0
   9   5  -1   21.27   21.79   0
  10   4  -3  431.40   25.72   0
 -10   1 -14   10.62   37.71   0
 -10   2 -11   -7.86   33.40   0
 -10   3  -9   28.27   27.87   0
  -9  -1 -15   87.44   37.55   0
  -9  -1 -14   35.10   38.65   0
  -9   0 -11  114.06   31.87   0
  -9   2  -7    5.61   29.11   0
  -9   5  -4   41.25   21.02   0
  -8  -2 -12   31.66   34.40   0
  -8  -1  -9  -48.87   31.39   0
  -8   1  -6  792.44   30.77   0
  -8   4  -3   24.59   17.86   0
  -7  -4 -16   51.67   42.96   0
  -7  -4 -15   57.37   41.22   0
  -7  -3 -11  283.73   35.51   0
  -7  -2  -8   66.85   34.99   0
  -7   1  -4  -35.30   28.44   0
  -6  -5 -16   97.41   45.45   0
  -6  -5 -15  115.57   40.81   0
  -6  -5 -14   13.41   41.35   0
  -6  -3  -8  500.15   35.77   0
  -5  -6 -16  198.90   45.70   0
  -5  -6 -15  -10.26   42.23   0
  -5  -6 -14  -18.17   38.00   0
  -5  -5 -10   17.38   39.97   0
  -5  -4  -8  167.78   35.20   0
  -4  -6 -11   46.18   38.62   0
  -4  -3  -5 1215.38   35.01   0
  -4  13   4  935.65   27.60   0
  -3  -5  -7  367.01   37.92   0
  -3  -3  -4  445.63   30.32   0
  -2  -8 -18   -0.90   43.97   0
  -2  -8 -17  251.03   45.91   0
  -2  -8 -16   44.50   47.61   0
  -2  -8 -15   62.16   38.23   0
  -2  -7 -11   21.49   26.58   0
  -2   6   3  150.81   17.78   0
  -2  14   5  440.86   28.53   0
  -2  15   5  239.54   29.39   0
  -2  16   5  216.23   31.46   0
  -1  -3  -3  166.17   28.91   0
  -1  -1  -1  788.65   19.30   0
  -1   8   4  589.92   26.64   0
  -1  12   5  656.00   30.95   0
   0  -7  -9   37.51   34.59   0
   0   3   2  215.66   19.04   0
   0  12   5  124.51   30.52   0
   1   3   2  309.10   22.46   0
   1   5   3  222.59   23.75   0
   1  12   5  382.61   33.38   0
   2   8   4  148.48   33.11   0
   2  12   5 1737.13   44.96   0
   2  13   5  117.11   34.82   0
   3  -7  -9   18.60   32.30   0
   3  -6  -7  290.72   27.71   0
   3  -3  -3   38.39   12.60   0
   3  13   5  195.18   27.99   0
   4  -8 -13    5.93   31.02   0
   4  -5  -6   -8.84   19.65   0
   4  10   4   59.74   33.22   0
   5  -8 -20  114.18   41.28   0
   5  -8 -15   60.02   30.49   0
   5  -8 -14  144.49   34.40   0
   5   8   3  -20.16   28.17   0
   6  -7 -12  -21.62   25.33   0
   6  -4  -6  101.80   10.72   0
   6  10   3  425.46   35.02   0
   7  -7 -15   15.65   20.29   0
   7  -6 -11  158.84   20.86   0
   7   6   1  302.91   31.85   0
   8   8   1  759.18   37.09   0
   9   8   0   28.08   28.13   0
  10   6  -2  150.56   28.88   0
  10   8  -1   32.29   29.23   0
 -10   1 -13  -34.00   37.04   0
 -10   1 -12   61.66   37.70   0
 -10   2 -10   -4.10   31.28   0
 -10   3  -8  178.70   30.49   0
 -10   4  -7  155.55   27.22   0
 -10   5  -6  -31.67   25.99   0
  -9  -1 -13   72.87   37.49   0
  -9  -1 -12  116.49   37.74   0
  -9   0 -10   57.48   32.54   0
  -9   1  -8   47.17   27.44   0
  -8  -3 -15   48.77   38.83   0
  -8  -3 -14  -24.93   34.57   0
  -8  -2 -11  221.10   36.85   0
  -8   0  -7  622.57   32.11   0
  -8   7  -1   18.24   10.19   0
  -7  -4 -14   50.31   38.06   0
  -7  -4 -13   80.08   41.21   0
  -7  -3 -10  103.51   35.50   0
  -7   0  -5  250.84   28.93   0
  -7   2  -3  153.71   19.61   0
  -6  -5 -13  221.36   38.85   0
  -6  -5 -12   82.44   39.18   0
  -6  -2  -6  847.21   35.94   0
  -6   7   1   -4.43    6.02   0
  -6  10   2   43.19   13.12   0
  -5  -6 -13    7.46   41.57   0
  -5  -3  -6 1107.52   35.93   0
  -5  11   3  792.22   20.10   0
  -4  -7 -16   13.46   37.95   0
  -4  -7 -15   93.38   43.44   0
  -4  -7 -14   35.41   42.76   0
  -4  -6 -10  329.88   40.06   0
  -4  14   4   45.83   19.70   0
  -4  16   4   28.99   26.84   0
  -4  17   4  241.68   29.75   0
  -3   7   3   29.84   13.77   0
  -3  11   4   98.27   23.36   0
  -2  -8 -13    1.07   40.27   0
  -2  -5  -6 1859.67   42.47   0
  -1  -8 -12  119.07   38.98   0
  -1  -7  -9  293.79   36.64   0
  -1  -6  -7  625.92   39.02   0
  -1  14   5 1073.56   36.68   0
  -1  15   5  -21.40   32.80   0
   0  -9 -18   17.92   41.51   0
   0  -9 -17  218.69   43.02   0
   0  -9 -16  340.02   40.53   0
   0  -8 -11  207.80   38.90   0
   0  14   5  320.04   36.01   0
   1  -9 -19   47.31   40.38   0
   1  -9 -18  -56.67   40.82   0
   1  -9 -17   58.74   38.82   0
   1  -9 -16  266.61   42.65   0
   1   8   4 1332.73   35.79   0
   1  13   5  660.89   37.43   0
   2  -9 -19   64.42   37.51   0
   2  -9 -18   50.65   37.69   0
   2  -9 -16  149.61   37.42   0
   2  -8 -11  781.04   39.00   0
   3  -9 -20  170.95   49.43   0
   3  -9 -19   10.12   43.02   0
   3  -9 -18    2.27   38.88   0
   3  -9 -17  120.90   39.49   0
   3  -9 -16   -2.62   37.20   0
   3   2   1  124.81   20.54   0
   4   1   0  125.81   14.68   0
   4   7   3  367.42   32.72   0
   4  11   4   52.70   33.79   0
   5  -8 -13  113.49   30.73   0
   6  -8 -17   36.21   30.41   0
   6  -8 -16  101.34   33.56   0
   6  11   3   56.77   37.42   0
   7  -7 -14  -32.73   22.99   0
   7   1  -2    7.72   14.39   0
   7   4   0  692.75   25.73   0
   8   1  -3  946.03   18.35   0
   8   4  -1    7.19   25.91   0
   8   6   0   13.59   25.89   0
   9   4  -2   16.73   20.79   0
   9   6  -1   -2.74   24.43   0
 -10   0 -14   30.42   39.36   0
 -10   1 -11   43.91   34.22   0
 -10   2  -9   46.53   32.60   0
 -10   6  -5   88.67   21.57   0
  -9  -1 -11   28.74   32.69   0
  -9   0  -9  101.22   28.27   0
  -9   6  -3  211.56   18.35   0
  -8  -3 -13  117.34   38.91   0
  -8  -3 -12   92.73   42.04   0
  -8  -2 -10   43.56   34.45   0
  -8  -1  -8   34.19   28.92   0
  -7  -4 -12  188.40   40.42   0
  -7  -3  -9  122.08   35.99   0
  -7  -1  -6  157.16   30.11   0
  -7   3  -2 1214.11   22.92   0
  -7  10   1  102.85   10.65   0
  -6  -6 -16  -19.23   40.70   0
  -6  -5 -11  102.69   41.13   0
  -6  -4  -9   52.82   33.08   0
  -6  -3  -7  860.86   39.82   0
  -5  -6 -12  103.19   39.49   0
  -5  -5  -9   60.83   36.73   0
  -5  -4  -7  296.41   35.38   0
  -5  12   3    3.87   17.84   0
  -4  -7 -13   46.75   39.05   0
  -4   6   2   69.42   12.77   0
  -3  -8 -17   20.64   41.01   0
  -3  -8 -16  109.07   39.14   0
  -3  -8 -15   82.18   41.82   0
  -3  -6  -8   31.71   35.83   0
  -3  -4  -5  774.71   36.06   0
  -3  12   4  297.49   25.65   0
  -2  -8 -12  168.76   41.55   0
  -2   4   2    4.94   13.00   0
  -1  -9 -18   71.21   45.35   0
  -1  -9 -16  -13.01   41.90   0
  -1  -9 -15  178.49   41.26   0
  -1  -8 -11  448.32   40.59   0
  -1   9   4 1538.49   32.85   0
   0  -9 -15   57.51   40.86   0
   0  -9 -14  191.66   40.19   0
   0  -7  -8   98.30   34.27   0
   0  -5  -5 4041.00   37.42   0
   0  15   5  592.26   38.01   0
   1  -9 -14   32.05   38.38   0
   2  -7  -8   69.47   30.46   0
   2  -5  -5  699.21   23.63   0
   3  -9 -15   59.09   38.59   0
   3  -9 -14  234.33   43.83   0
   3   4   2   75.21   25.10   0
   3  10   4    5.22   30.43   0
   4  -9 -20    3.92   41.90   0
   4  -9 -19   38.59   42.93   0
   4  -9 -18   10.34   42.56   0
   4  -9 -17  -10.82   38.46   0
   4  -9 -16  194.02   41.76   0
   4  -7  -9  667.17   31.21   0
   4  12   4  144.75   37.99   0
   5  -7 -10  398.73   24.06   0
   5  -4  -5 1867.94   18.07   0
   5   2   0   38.20   20.96   0
   6  -8 -15  299.50   28.64   0
   6  -7 -11  299.27   23.60   0
   6  -6  -9  810.06   21.67   0
   6   3   0  184.46   21.73   0
   6   5   1 1442.65   33.69   0
   7  10   2   36.79   37.33   0
   8   9   1   -0.94   31.47   0
   9   9   0  150.41   34.58   0
  10   2  -5   86.22   17.40   0
  10   5  -3   29.85   26.32   0
  10   7  -2  135.01   35.07   0
 -10   0 -13  103.64   36.77   0
 -10   1 -10  -12.83   34.25   0
  -9  -2 -14  -22.57   36.27   0
  -9  -2 -13  -23.35   36.51   0
  -9  -1 -10    6.80   37.43   0
  -9   1  -7  394.43   33.83   0
  -9   2  -6  117.33   23.02   0
  -9   3  -5   30.97   23.90   0
  -8  -4 -15   -8.82   42.11   0
  -8  -3 -11  145.91   36.31   0
  -8  -2  -9   21.36   33.43   0
  -8   0  -6   62.89   31.68   0
  -8   1  -5  103.64   24.47   0
  -8   2  -4  144.52   25.01   0
  -7  -5 -15   11.75   41.99   0
  -7  -5 -14   -4.63   40.67   0
  -7  -4 -11  -15.14   35.38   0
  -7  -2  -7  834.71   37.54   0
  -6  -5 -10  220.64   36.43   0
  -6  -4  -8  123.44   33.16   0
  -5  -7 -16   93.78   45.15   0
  -5  -7 -15   36.94   42.91   0
  -5  -7 -14   89.37   41.24   0
  -5  -6 -11  506.14   32.42   0
  -5  -2  -4  199.22   27.17   0
  -5  -1  -3   19.06   21.49   0
  -5  13   3  607.48   25.81   0
  -4  -7 -11  545.66   41.23   0
  -4  -6  -9  -11.78   36.41   0
  -3  -8 -13  120.83   42.70   0
  -3  -7 -10  418.27   37.78   0
  -3  -5  -6   15.84   36.01   0
  -3  13   4  229.11   27.03   0
  -3  17   4   97.40   34.56   0
  -2  -9 -18  -63.19   45.27   0
  -2  -9 -17   10.15   44.33   0
  -2  -9 -16  143.35   47.47   0
  -2  -7  -9  120.65   26.66   0
  -1  -9 -14   85.50   41.57   0
  -1  -7  -8   55.06   34.87   0
  -1   6   3  120.69   20.97   0
   0  -8 -10  534.73   40.90   0
   0  -6  -6 2297.43   40.85   0
   0   9   4 1230.75   35.19   0
   1  -9 -13  -35.03   37.35   0
   1  -6  -6 2023.56   36.92   0
   2  -9 -13   13.45   35.54   0
   2  -8 -10  679.14   37.96   0
   2   6   3  422.82   25.00   0
   2  10   4  147.74   33.10   0
   3  -9 -13   28.53   40.06   0
   3  -8 -10 1176.27   42.20   0
   3  -7  -8   85.05   29.31   0
   3   7   3   23.53   31.34   0
   3  11   4  692.14   36.07   0
   4  -9 -15  185.56   36.11   0
   4  -8 -11  386.65   29.88   0
   4  -6  -7  132.93   22.82   0
   4   3   1   32.53   22.22   0
   4   5   2  599.27   31.70   0
   4   8   3   45.58   30.87   0
   5  -9 -19    7.46   42.38   0
   5  -9 -18   -3.27   37.66   0
   5  -9 -17  -19.83   43.66   0
   5   4   1 1605.44   30.60   0
   6  -8 -14    7.80   24.18   0
   6   8   2  636.66   34.50   0
   8  -6 -12   -5.24   15.55   0
   8  -2  -6  223.19    6.60   0
   8   7   0  242.65   29.33   0
   9   3  -3  272.09   23.90   0
   9   7  -1   42.81   25.43   0
 -10  -1 -14   40.51   41.24   0
 -10   0 -12  166.09   35.77   0
 -10   0 -11   42.81   40.51   0
 -10   2  -8   18.55   29.89   0
 -10   3  -7  128.53   24.81   0
  -9  -2 -12  113.32   38.23   0
  -9   0  -8   49.53   28.01   0
  -9   4  -4   19.07   23.10   0
  -8  -4 -14   -7.71   38.59   0
  -8  -4 -13   69.06   35.81   0
  -7  -5 -13  -35.21   41.33   0
  -7  -5 -12  263.10   38.91   0
  -7  -4 -10   29.48   37.58   0
  -7  -3  -8  267.56   34.82   0
  -6  -6 -13   68.09   38.19   0
  -6  -1  -4  140.83   25.44   0
  -6   0  -3  319.40   24.42   0
  -6  11   2  144.10   15.83   0
  -5  -7 -13  103.86   41.36   0
  -5  -6 -10  263.39   39.85   0
  -5  -5  -8   31.33   35.40   0
  -5  -3  -5  -17.63   30.75   0
  -5   8   2    3.92   12.64   0
  -5  14   3   35.64   21.78   0
  -5  15   3  351.38   25.70   0
  -5  16   3   56.23   21.35   0
  -4  -8 -15  152.44   39.91   0
  -4  -8 -14   71.13   41.85   0
  -4  -3  -4   15.05   28.94   0
  -4  -2  -3   54.36   24.81   0
  -3  -9 -17  100.11   44.01   0
  -3  -8 -12  158.26   44.99   0
  -3   5   2   13.31   11.75   0
  -3  15   4  268.87   27.20   0
  -3  16   4  105.28   27.87   0
  -2  -9 -15  196.29   40.24   0
  -2  -9 -14   65.06   43.94   0
  -2  -4  -4  403.82   31.89   0
  -2  11   4   -3.94   23.95   0
  -2  12   4  591.13   34.27   0
  -1  -9 -13  -32.50   40.01   0
  -1  -8 -10 1028.61   41.27   0
  -1  -6  -6  459.94   37.09   0
  -1  10   4   27.78   27.19   0
   0 -10 -18  -46.94   38.95   0
   0 -10 -17   63.38   42.74   0
   0  -9 -12   89.31   39.30   0
   0  10   4  217.33   28.76   0
   1 -10 -19   -6.24   40.10   0
   1 -10 -18   13.13   40.56   0
   1 -10 -16  -36.84   44.74   0
   1  -9 -12  179.94   37.88   0
   1   6   3   43.98   25.34   0
   1  10   4  672.12   34.47   0
   2 -10 -19   76.36   45.34   0
   2 -10 -18  -17.09   38.45   0
   2 -10 -17   49.40   41.27   0
   2  -9 -12  164.84   35.97   0
   2  -6  -6   61.16   24.17   0
   2   4   2 1739.59   31.29   0
   2  11   4  338.72   32.88   0
   3  12   4   -5.34   25.21   0
   4   9   3  272.12   34.35   0
   5  -9 -16   16.87   33.63   0
   5   7   2   66.22   29.43   0
   5  11   3  -35.41   37.45   0
   5  12   3   12.43   37.45   0
   6  -8 -13   52.25   27.53   0
   6   9   2  190.44   34.65   0
   7  -7 -12    1.59   23.23   0
   7  -6 -10  103.90   16.35   0
   7   3  -1   50.20   19.02   0
   7   5   0   20.68   24.85   0
   7   8   1  709.09   37.35   0
   8  -1  -5   23.72    8.23   0
   8   3  -2   27.23   20.45   0
   8   5  -1  190.56   24.22   0
  10   0  -7    7.81    9.96   0
 -10  -1 -13   29.59   37.35   0
 -10   1  -9   77.38   31.29   0
 -10   5  -5   16.90   23.02   0
  -9  -3 -14   13.44   38.32   0
  -9  -2 -11   88.67   35.76   0
  -9  -1  -9   29.55   29.86   0
  -8  -4 -12   14.22   37.09   0
  -8  -3 -10  -41.18   33.11   0
  -8   3  -3  360.88   20.95   0
  -8  11   0  121.91   10.97   0
  -7  -6 -15   16.20   44.82   0
  -7  -5 -11  241.48   38.02   0
  -7  -4  -9  -21.01   37.10   0
  -7  -1  -5  333.43   30.57   0
  -6  -7 -16  110.14   46.05   0
  -6  -7 -15  146.84   46.21   0
  -6  -5  -9   74.07   36.30   0
  -6   1  -2  360.57   24.01   0
  -6  12   2   -3.31   16.63   0
  -5  -8 -16  155.17   45.44   0
  -5  -7 -12  439.68   45.36   0
  -5  -6  -9  104.50   37.65   0
  -5  -4  -6    5.44   32.90   0
  -4  -8 -13   29.35   44.77   0
  -4  -7 -10  317.92   41.96   0
  -4  -6  -8  209.03   35.03   0
  -4  -4  -5   -4.52   34.16   0
  -4  -1  -2  930.81   24.66   0
  -4  10   3   83.21   14.84   0
  -3  -9 -16  267.17   44.92   0
  -3  -9 -15  -16.61   42.98   0
  -3  -9 -14   41.59   38.95   0
  -3  -6  -7  184.17   36.67   0
  -3   1   0  336.54   13.71   0
  -2  -9 -13   33.28   41.48   0
  -2  -8 -10  452.35   42.62   0
  -2  -7  -8    6.35   34.45   0
  -2  -5  -5    0.86   35.22   0
  -2   7   3  171.47   17.59   0
  -2  13   4    9.60   26.70   0
  -2  16   4  354.37   32.79   0
  -1 -10 -18   21.89   44.70   0
  -1 -10 -17   -0.05   45.33   0
  -1 -10 -16  255.53   42.25   0
  -1  11   4  735.13   32.56   0
   0 -10 -15  309.84   44.01   0
   0  -9 -11  664.48   43.09   0
   0  -7  -7  164.06   35.63   0
   1 -10 -15  166.61   42.72   0
   1  -9 -11  182.77   36.75   0
   1  -8  -9  456.33   36.64   0
   1  -7  -7   93.15   30.47   0
   2 -10 -16  382.92   39.96   0
   2 -10 -15   -3.72   38.91   0
   2   2   1  650.36   21.07   0
   2   7   3  110.53   33.39   0
   2  12   4  137.41   33.88   0
   2  14   4  131.23   37.69   0
   3 -10 -19   62.02   44.92   0
   3 -10 -18   26.07   42.78   0
   3 -10 -17   25.38   41.55   0
   3 -10 -16   97.90   39.91   0
   3  -9 -12  157.13   32.95   0
   3   8   3   74.36   33.32   0
   4 -10 -19    2.40   42.39   0
   4 -10 -18   27.11   43.40   0
   4  -9 -13   78.96   29.99   0
   4  -8 -10    2.09   31.76   0
   4   6   2   68.80   29.75   0
   4  10   3   51.36   31.18   0
   5  -9 -14  282.60   34.44   0
   5  -8 -11  156.33   27.14   0
   5  -7  -9  344.59   24.97   0
   6  -1  -3   11.81    9.66   0
   6   6   1   37.38   26.74   0
   6  10   2  150.79   38.34   0
   7   9   1  424.57   39.35   0
   8   8   0   56.39   28.99   0
   9   8  -1   95.93   27.62   0
  10   4  -4   94.55   20.06   0
  10   6  -3  576.12   30.21   0
 -10  -1 -12   17.38   36.72   0
 -10   0 -10    7.43   31.92   0
  -9  -3 -13   95.03   32.61   0
  -9  -3 -12   82.54   37.70   0
  -9  -2 -10   58.55   34.33   0
  -9   0  -7   30.24   31.89   0
  -9   1  -6  104.05   29.78   0
  -9   2  -5  200.27   27.06   0
  -9   5  -3   10.14   19.60   0
  -8  -5 -15   22.48   42.00   0
  -8  -5 -14   31.13   39.91   0
  -8  -4 -11  217.78   40.13   0
  -8  -3  -9  -33.09   34.78   0
  -7  -6 -14   38.39   42.18   0
  -7  -6 -13   71.04   38.86   0
  -7  -3  -7  234.73   33.85   0
  -7   1  -3  222.96   21.81   0
  -7  11   1  -28.04   13.35   0
  -6  -7 -13  123.47   43.40   0
  -6  -4  -7   46.29   35.09   0
  -6  14   2  -14.68   20.40   0
  -6  15   2   53.40   25.25   0
  -5  -8 -15    1.92   42.96   0
  -5  -5  -7  534.15   40.19   0
  -4  -7  -9   16.89   38.84   0
  -4  -5  -6  793.42   39.41   0
  -4  11   3  328.13   21.65   0
  -4  17   3   44.58   32.22   0
  -4  18   3    5.92   27.89   0
  -3  -9 -13   58.85   42.33   0
  -3  -4  -4   44.48   33.11   0
  -2 -10 -17  175.40   48.20   0
  -2 -10 -16   43.77   46.98   0
  -2  -9 -12  260.58   43.63   0
  -1 -10 -15  200.65   43.33   0
  -1 -10 -14  -16.20   39.32   0
  -1  -7  -7  -12.82   36.47   0
  -1   4   2 1308.09   20.06   0
  -1   7   3  225.10   23.31   0
  -1  12   4   68.08   29.34   0
  -1  13   4  685.37   33.27   0
  -1  14   4  167.68   31.19   0
  -1  15   4  442.15   37.02   0
  -1  16   4   19.36   35.24   0
   0 -10 -14  121.08   42.29   0
   0  13   4  620.32   36.21   0
   0  14   4   25.47   34.93   0
   0  15   4  351.38   40.61   0
   1 -10 -14   88.60   36.71   0
   1   4   2  120.05   23.74   0
   1   7   3   35.47   31.42   0
   1  13   4   32.91   35.44   0
   1  14   4  471.69   41.68   0
   1  15   4   64.30   36.44   0
   2 -10 -14   16.44   39.75   0
   3 -10 -15  338.21   41.66   0
   3  -9 -11  524.87   41.97   0
   3  -6  -6   79.13   22.28   0
   3   5   2 1442.31   27.94   0
   4 -10 -17    9.39   41.31   0
   4 -10 -16   38.50   38.89   0
   4  -9 -12  -17.09   33.96   0
   4  11   3    4.15   33.67   0
   4  12   3   21.29   33.79   0
   5   5   1  374.63   29.06   0
   5   8   2 1388.02   39.38   0
   6  -9 -16   42.25   26.04   0
   6  -8 -12   47.54   24.60   0
   6  -7 -10  283.47   22.28   0
   6   2  -1  558.49   20.64   0
   6   4   0  547.66   27.08   0
   6   7   1 1781.28   40.43   0
   6  11   2  132.36   38.38   0
   7  -8 -14    1.11   22.52   0
   7   6   0  493.32   30.68   0
   7  10   1  396.69   41.52   0
   8   6  -1   77.38   30.55   0
   8   9   0  309.76   36.02   0
   9   4  -3  266.54   27.31   0
  10   7  -3   76.84   33.69   0
 -11   1 -11   66.07   36.57   0
 -10  -2 -14  -36.07   42.22   0
 -10  -2 -13   -9.29   39.16   0
 -10  -1 -11   47.71   37.20   0
 -10   0  -9    5.94   34.10   0
 -10   1  -8  152.31   30.15   0
 -10   2  -7  232.20   26.85   0
 -10   3  -6   -5.58   26.05   0
 -10   6  -4   63.61   19.00   0
  -9  -4 -14   34.20   37.67   0
  -9  -3 -11   22.34   34.36   0
  -9  -1  -8   68.39   31.96   0
  -9   3  -4   58.33   24.33   0
  -8  -5 -13  130.57   40.26   0
  -8  -4 -10   51.54   36.47   0
  -8  -2  -7  443.04   34.37   0
  -8  -1  -6  732.80   34.76   0
  -8   0  -5   14.38   25.40   0
  -8   1  -4  124.26   28.23   0
  -7  -6 -12  139.07   42.08   0
  -7  -5 -10   15.51   37.34   0
  -7  -4  -8   89.77   35.04   0
  -6  -7 -12   21.35   40.23   0
  -6  -5  -8  314.56   38.01   0
  -5  -8 -13  -34.04   41.94   0
  -5  -7 -10  101.57   39.25   0
  -5  -6  -8  122.60   36.83   0
  -4  -9 -14   30.28   43.00   0
  -4  -8 -11   84.77   40.85   0
  -4  -6  -7  732.60   40.67   0
  -4  12   3   38.02   17.53   0
  -4  13   3   72.47   23.74   0
  -4  15   3  157.53   26.04   0
  -4  16   3   86.39   25.02   0
  -3 -10 -17   13.47   47.11   0
  -3 -10 -16   71.31   42.28   0
  -3  -9 -12   15.78   41.46   0
  -3  -5  -5  580.94   37.97   0
  -3  -2  -2   38.39   25.53   0
  -3   9   3   28.50   15.70   0
  -2 -10 -15   30.98   44.79   0
  -2  -9 -11  -20.72   39.72   0
  -2  -8  -9   46.61   33.63   0
  -2  -7  -7  488.73   39.78   0
  -2   8   3  353.10   21.73   0
  -1 -10 -13   23.14   42.81   0
   0 -11 -18   81.46   46.32   0
   0 -10 -13   -8.54   40.38   0
   0  -9 -10  788.16   41.73   0
   0  -8  -8   50.48   34.68   0
   0   4   2   -3.04   20.70   0
   0   7   3  335.41   29.18   0
   1 -11 -18   17.55   41.60   0
   1 -11 -17    1.97   45.16   0
   1 -10 -13    3.87   35.45   0
   1  -9 -10 1204.17   44.58   0
   1  -8  -8   82.99   35.11   0
   2 -11 -19   38.08   46.83   0
   2 -11 -18   -0.45   44.53   0
   2 -10 -13   10.84   36.95   0
   2   8   3  192.00   35.18   0
   3 -10 -14   30.07   36.49   0
   3   3   1 3905.47   34.40   0
   4 -10 -15  173.31   39.84   0
   4   4   1 3166.03   37.32   0
   4   7   2  722.72   35.61   0
   5 -10 -18    0.29   36.98   0
   5 -10 -17   88.46   42.03   0
   5  -9 -13  -11.20   26.57   0
   5   1  -1  446.35   18.74   0
   5   3   0 3645.65   36.84   0
   5   9   2   62.46   32.27   0
   6  -9 -15   78.91   25.60   0
   7   2  -2  156.14   19.19   0
   7   4  -1   30.30   22.38   0
   8   2  -3   25.47   15.21   0
   8   4  -2  142.77   26.62   0
   8  10   0   26.14   37.38   0
  10   3  -5  159.68   22.93   0
  10   5  -4  284.39   30.67   0
 -11   0 -12   29.81   36.59   0
 -10  -2 -12   82.04   39.39   0
 -10  -1 -10   58.05   32.88   0
 -10   4  -5   41.17   25.50   0
  -9  -4 -13   -3.79   37.32   0
  -9  -2  -9   58.72   31.83   0
  -8  -5 -12  195.97   41.82   0
  -8  -3  -8   59.99   31.43   0
  -7  -7 -15   15.79   45.29   0
  -7  -7 -14   42.30   42.64   0
  -7  -6 -11   19.61   40.05   0
  -7  -5  -9   52.95   36.94   0
  -7   2  -2    8.79   20.28   0
  -7  13   1   41.67   18.23   0
  -6  -8 -15    7.06   47.10   0
  -6  -8 -14    1.89   40.76   0
  -6  -3  -5  120.68   32.69   0
  -6  -2  -4   23.51   28.98   0
  -5  -9 -15  -22.20   42.22   0
  -5  -8 -12   55.08   42.30   0
  -5  -4  -5  571.63   35.80   0
  -5  -3  -4  122.84   29.27   0
  -5   9   2   -4.74   13.74   0
  -4  -9 -13   -6.12   44.85   0
  -4  -8 -10  344.25   43.43   0
  -3 -10 -15   98.01   45.13   0
  -3  -9 -11  351.34   46.08   0
  -3  -8  -9  201.76   40.55   0
  -3  -6  -6 2102.88   46.80   0
  -3  10   3  470.80   23.04   0
  -2 -10 -13  -41.37   42.32   0
  -1 -10 -12  -18.25   41.91   0
  -1  -9 -10   -8.59   35.99   0
  -1  -8  -8   11.34   36.84   0
   0 -11 -17  102.58   44.85   0
   0 -11 -16  289.10   44.89   0
   0 -10 -12  180.97   40.50   0
   0  -6  -5  357.73   31.69   0
   0  -5  -4  935.88   24.60   0
   1 -11 -16  265.46   44.57   0
   1 -11 -15  385.96   49.38   0
   1 -10 -12   56.95   38.42   0
   1  -6  -5 1369.35   32.23   0
   1  -5  -4 1148.45   29.41   0
   1   8   3  191.88   31.52   0
   2 -11 -17   18.85   42.23   0
   2 -10 -12   24.48   34.90   0
   2  -9 -10  180.40   34.91   0
   2   9   3   31.12   34.74   0
   3 -11 -19   46.79   45.34   0
   3 -11 -18   21.40   43.82   0
   3 -10 -13   31.05   36.34   0
   3  -7  -7  -42.94   24.47   0
   3  12   3  -13.14   35.36   0
   3  13   3  -16.71   34.75   0
   4  -9 -11  446.25   35.56   0
   4  -8  -9  634.46   32.60   0
   4   2   0 2683.36   30.33   0
   5 -10 -16   94.93   36.92   0
   5  -8 -10  492.65   27.41   0
   5  -6  -7   32.03   17.16   0
   5  10   2  609.79   39.15   0
   5  11   2    6.15   37.69   0
   6  -9 -14  289.11   29.49   0
   6   8   1    3.95   30.77   0
   7  -8 -13   -5.66   19.83   0
   7  -7 -11  148.06   20.20   0
   8   7  -1  126.74   28.91   0
   9   7  -2  430.12   30.46   0
 -11   0 -11   41.02   38.34   0
 -11   1 -10   60.67   29.07   0
 -10  -3 -13   -4.81   42.37   0
 -10  -2 -11   13.14   37.79   0
 -10   0  -8   -6.83   33.13   0
 -10   1  -7  159.08   31.80   0
  -9  -4 -12  168.54   39.41   0
  -9  -3 -10   67.60   35.68   0
  -9   0  -6   -2.50   25.73   0
  -8  -6 -14   53.32   39.96   0
  -8  -6 -13   30.09   37.06   0
  -8  -5 -11   51.55   39.18   0
  -8  -4  -9   74.92   34.72   0
  -7  -7 -13   -8.48   40.77   0
  -7  -4  -7  705.13   38.65   0
  -7  -3  -6  163.40   32.78   0
  -7  -2  -5  228.75   31.01   0
  -7  -1  -4  -12.31   27.30   0
  -6  -8 -13   50.98   44.58   0
  -6  -5  -7  881.12   41.83   0
  -6  -1  -3   29.50   24.74   0
  -5  -8 -11  184.31   44.11   0
  -5  -2  -3   52.40   24.67   0
  -5  17   2   51.24   27.51   0
  -4 -10 -16   89.35   45.90   0
  -4 -10 -15  178.78   45.34   0
  -4  -5  -5 1491.50   40.62   0
  -4   7   2  329.90   15.49   0
  -3  11   3  193.84   21.75   0
  -3  16   3  180.78   29.14   0
  -2 -11 -17   17.26   47.24   0
  -2 -11 -16  101.18   47.76   0
  -2  -9 -10  673.42   34.09   0
  -2  -8  -8  109.06   36.92   0
  -2   9   3  489.49   23.68   0
  -2  17   3    6.15   32.13   0
  -1 -11 -15   54.91   45.00   0
  -1  -6  -5  757.63   38.28   0
  -1   2   1  -11.72    8.69   0
   0 -11 -15   29.95   39.97   0
   0  -9  -9   60.80   39.27   0
   0  -7  -6   11.25   32.07   0
   1 -11 -14   52.95   39.95   0
   1  -7  -6  439.46   31.86   0
   1   9   3   13.90   32.87   0
   2 -11 -15  264.01   41.46   0
   2  11   3    9.68   31.23   0
   3 -11 -16   81.69   43.29   0
   4 -11 -19   34.96   43.02   0
   4 -11 -18    4.21   40.82   0
   4 -11 -17   46.24   44.96   0
   4 -10 -13   35.42   34.10   0
   4  -4  -4    2.10   13.14   0
   4   8   2   55.17   31.92   0
   5 -10 -15   32.03   32.12   0
   5  -9 -12   30.70   26.55   0
   5  12   2  627.51   43.33   0
   6  -8 -11  109.98   24.15   0
   6   5   0  408.60   28.63   0
   6  10   1   60.51   34.60   0
   7  -6  -9 1124.71   21.84   0
   7   8   0 1196.72   39.08   0
   8   8  -1   62.58   29.62   0
   9   3  -4   57.36   22.21   0
   9   5  -3  475.22   31.42   0
   9   8  -2   59.52   28.97   0
  10   2  -6  -10.55   17.90   0
  10   6  -4  217.53   33.67   0
 -11  -1 -12   56.02   36.47   0
 -11   1  -9   74.60   32.78   0
 -11   2  -8  152.01   31.69   0
 -10  -3 -12   -3.15   36.79   0
 -10  -2 -10  -14.09   41.64   0
 -10  -1  -9   47.17   34.09   0
 -10   5  -4   15.04   22.00   0
  -9  -5 -14   46.72   35.24   0
  -9  -5 -13  148.41   40.29   0
  -9  -4 -11   93.54   38.28   0
  -9  -3  -9   10.80   33.21   0
  -9  -2  -8   56.88   32.52   0
  -9   1  -5    5.01   21.86   0
  -9   4  -3  226.49   22.84   0
  -8  -6 -12   32.54   39.23   0
  -8  -5 -10   54.21   35.54   0
  -8  -3  -7  130.22   31.73   0
  -8  -2  -6   79.77   30.97   0
  -8   6  -1 1198.63   15.04   0
  -7  -6 -10   84.59   37.49   0
  -7  -5  -8  335.45   38.58   0
  -7   0  -3   81.16   28.69   0
  -6  -9 -15   57.81   44.75   0
  -6  -8 -12  127.73   45.10   0
  -6  -7 -10  133.10   39.94   0
  -6  -6  -8   52.41   41.20   0
  -6   4   0  589.12   12.60   0
  -5  -8 -10  141.62   41.73   0
  -5  -6  -7  415.24   39.15   0
  -5  -1  -2    6.77   26.93   0
  -5  10   2    9.38   15.92   0
  -5  15   2   22.57   24.43   0
  -5  16   2    8.79   22.59   0
  -4  -6  -6  840.24   40.50   0
  -4  -3  -3  824.94   30.64   0
  -3 -11 -16  131.01   47.39   0
  -3 -10 -12  172.94   45.95   0
  -3  -9 -10  404.86   45.63   0
  -3  -8  -8    7.20   37.76   0
  -3   6   2   -2.76   15.69   0
  -3  12   3  500.92   24.78   0
  -3  13   3   27.88   22.72   0
  -3  14   3  295.25   26.91   0
  -2 -11 -15  211.65   46.35   0
  -2 -11 -14   54.09   41.94   0
  -2  -6  -5 2978.26   48.59   0
  -2  -5  -4  549.06   29.21   0
  -2  -4  -3  715.02   36.44   0
  -2   5   2  263.47   13.71   0
  -2  10   3   28.50   24.38   0
  -2  15   3   81.04   35.16   0
  -1 -11 -14   38.92   45.78   0
  -1 -10 -11  319.45   41.85   0
  -1  -9  -9  123.46   37.64   0
  -1  -7  -6 1751.59   36.30   0
  -1   9   3  769.88   29.35   0
  -1  16   3   27.30   39.96   0
   0 -11 -13   11.98   41.76   0
   0   9   3   79.21   31.33   0
   1 -12 -18   44.56   44.64   0
   1 -11 -13  -29.38   40.18   0
   1   5   2  627.40   26.53   0
   1  10   3   90.31   32.09   0
   1  15   3   -0.38   35.15   0
   2 -11 -14  164.37   41.62   0
   2  -9  -9  767.68   38.54   0
   2  -6  -5 1520.98   28.69   0
   2  12   3  -27.23   32.44   0
   2  13   3   89.58   36.59   0
   2  14   3  326.27   41.16   0
   3 -11 -15   20.17   39.43   0
   3  -8  -8  119.97   27.44   0
   3   7   2 1562.84   40.22   0
   4 -11 -16  398.83   43.66   0
   4  -6  -6  546.31   19.44   0
   4   5   1   14.70   27.45   0
   4   9   2  809.56   39.86   0
   4  10   2  -13.91   32.67   0
   5 -10 -14  234.62   30.60   0
   5  -7  -8  198.40   21.59   0
   5   7   1  521.36   32.82   0
   6  -9 -13  113.98   22.86   0
   6  -7  -9  405.05   20.31   0
   6   1  -2  269.60   18.65   0
   6   3  -1    2.78   23.11   0
   7   5  -1   -9.48   24.70   0
   7   9   0   71.83   35.36   0
   7  10   0  520.80   40.80   0
   8   1  -4  837.50   19.52   0
   8   5  -2   37.85   24.68   0
   9   9  -2  240.18   34.81   0
  10   4  -5   86.06   27.03   0
 -11  -2 -13    1.82   38.95   0
 -11   0 -10    4.91   30.56   0
 -10  -3 -11  -18.40   41.29   0
 -10   3  -5   11.14   26.83   0
  -9  -5 -12   65.57   39.77   0
  -9  -4 -10    8.19   37.54   0
  -8  -7 -14   34.46   42.56   0
  -8  -6 -11  221.74   39.47   0
  -8  -4  -8  228.81   37.58   0
  -7  -8 -14  -27.23   47.04   0
  -7  -7 -11  140.11   46.47   0
  -7  -6  -9   83.74   38.36   0
  -6  -9 -14   32.72   44.52   0
  -6  -8 -11  253.51   43.40   0
  -6  -7  -9   29.52   40.40   0
  -5  12   2   -0.09   21.92   0
  -5  13   2   14.35   25.43   0
  -5  14   2   -8.35   25.76   0
  -4  -7  -7   92.94   37.91   0
  -4   4   1   15.94    4.26   0
  -4  18   2   44.42   27.73   0
  -3 -11 -15   35.65   47.85   0
  -3  -5  -4  832.29   38.03   0
  -2 -11 -13   10.76   41.29   0
  -2 -10 -11  507.62   35.73   0
  -2  11   3  140.25   25.96   0
  -2  12   3  148.19   27.63   0
  -2  13   3  204.05   29.00   0
  -2  14   3  -22.71   27.94   0
  -1 -12 -17   -2.38   47.36   0
  -1 -11 -13  103.96   44.50   0
  -1 -10 -10  619.60   44.08   0
  -1  -8  -7  118.34   38.14   0
  -1   0   0 1380.27   11.05   0
  -1  10   3   33.70   27.74   0
  -1  11   3   16.48   28.27   0
  -1  15   3  188.36   35.80   0
   0 -12 -17   26.99   44.37   0
   0 -12 -16  108.52   43.05   0
   0  10   3  387.17   32.24   0
   0  14   3  148.87   36.65   0
   0  15   3   31.63   36.24   0
   1 -12 -17   99.37   42.80   0
   1 -12 -16    1.10   41.93   0
   1 -10 -10  206.16   37.78   0
   1  11   3    7.23   30.86   0
   1  12   3   42.08   31.70   0
   1  13   3   15.33   35.60   0
   1  14   3  135.37   37.71   0
   2 -12 -18   10.47   44.60   0
   2 -12 -17   18.56   44.03   0
   2 -11 -13  -28.16   38.62   0
   2  -7  -6  974.30   31.37   0
   2   3   1  598.70   24.09   0
   3 -12 -19  -98.69   47.75   0
   3 -12 -18   37.97   45.67   0
   3 -11 -14  150.19   40.09   0
   3 -10 -11  -13.21   33.28   0
   3   4   1   34.27   24.55   0
   4 -11 -15   65.54   38.96   0
   4 -10 -12   16.69   30.23   0
   4  -9 -10  436.56   28.73   0
   4  -7  -7  -13.35   22.39   0
   4  11   2  419.17   38.31   0
   4  12   2   62.54   35.31   0
   4  13   2  444.59   41.47   0
   5 -11 -17   56.25   40.96   0
   5 -10 -13   50.32   31.24   0
   5   4   0  -25.59   23.83   0
   5   8   1  912.59   37.63   0
   6   6   0   91.25   28.84   0
   7  -8 -12    4.59   19.17   0
   7   1  -3  290.58   17.79   0
   7   3  -2   -5.30   24.59   0
   7  11   0   36.59   40.36   0
   8  -7 -12   18.76   13.83   0
   8   3  -3  627.75   25.68   0
   8  10  -1    1.91   36.59   0
   9   0  -6   15.44   11.80   0
   9   6  -3  329.75   28.34   0
  10   7  -4  291.90   33.97   0
 -11  -2 -12   46.02   35.85   0
 -11  -1 -11   -4.63   35.46   0
 -10  -4 -13   24.60   37.06   0
 -10  -4 -12  112.86   42.01   0
 -10  -2  -9   18.90   35.43   0
 -10  -1  -8  220.25   32.21   0
 -10   0  -7  216.00   30.29   0
 -10   1  -6   22.00   30.79   0
  -9  -5 -11  -67.47   38.54   0
  -9  -3  -8  112.61   34.94   0
  -9  -2  -7  -34.93   31.15   0
  -8  -7 -13   95.25   42.71   0
  -8  -5  -9    8.91   37.68   0
  -7  -8 -13  188.72   41.99   0
  -7  -7 -10   27.21   40.87   0
  -7  -5  -7  190.80   39.25   0
  -7  -4  -6  621.02   37.65   0
  -6  -9 -13   92.28   46.17   0
  -6  -6  -7  -24.58   35.23   0
  -6  -5  -6  243.54   38.96   0
  -6  -4  -5  283.11   36.91   0
  -5 -10 -14   35.41   44.33   0
  -5  -5  -5  161.58   35.12   0
  -5  -4  -4  146.27   31.08   0
  -4 -11 -15   -0.13   47.07   0
  -4 -10 -12   67.97   46.64   0
  -4   8   2  -10.77   17.50   0
  -4  16   2   40.88   28.07   0
  -4  17   2   48.50   28.09   0
  -3 -11 -14   -4.37   32.99   0
  -3 -10 -11   89.69   44.19   0
  -3  -7  -6   17.40   37.58   0
  -3  -6  -5  736.41   31.40   0
  -3  -4  -3  119.79   31.31   0
  -2 -12 -16    6.27   48.47   0
  -2 -10 -10  385.22   44.68   0
  -2  -8  -7   42.98   27.57   0
  -2  -3  -2   45.01   20.26   0
  -1 -12 -16  183.66   44.52   0
  -1 -12 -15  138.54   46.19   0
  -1 -11 -12  125.07   43.34   0
  -1  -9  -8  -20.90   38.31   0
   0 -12 -15  187.61   49.05   0
   0  -9  -8    2.13   38.85   0
   0  12   3  -15.86   31.72   0
   0  13   3   10.71   30.18   0
   1 -12 -15  115.10   42.69   0
   1 -11 -12   65.61   39.31   0
   1  -9  -8   41.32   36.88   0
   2 -12 -16  248.10   43.78   0
   2 -12 -15   30.50   43.52   0
   2 -11 -12    7.69   38.46   0
   2 -10 -10  496.23   38.66   0
   2  -8  -7  248.71   30.57   0
   3 -12 -17  -14.11   45.24   0
   3 -12 -16   75.29   47.74   0
   3 -11 -13    0.25   36.82   0
   3  -9  -9   91.46   31.29   0
   4  -8  -8  150.00   27.69   0
   4   6   1 2036.95   40.43   0
   5 -11 -16   53.13   35.90   0
   5  -8  -9   76.30   23.69   0
   6  -9 -12   37.63   24.90   0
   7  -7 -10  435.23   20.47   0
   7   6  -1   12.56   28.09   0
   8   6  -2  196.97   28.47   0
   9   4  -4  844.25   32.16   0
   9   7  -3  311.60   33.30   0
  10   5  -5  308.99   31.43   0
  10   8  -4   64.75   33.44   0
 -11  -1 -10   66.41   33.06   0
 -11   0  -9   -1.45   30.18   0
 -11   1  -8   50.80   26.75   0
 -11   2  -7  216.60   32.36   0
 -10  -3 -10    9.62   38.29   0
 -10   2  -5   40.91   27.42   0
 -10   4  -4   59.76   24.72   0
  -9  -6 -13   31.88   36.46   0
  -9  -6 -12  191.12   45.12   0
  -9  -4  -9   84.84   36.61   0
  -9   0  -5  275.25   26.20   0
  -8  -7 -12  144.11   41.54   0
  -8  -6 -10   60.57   39.83   0
  -8  -4  -7  379.76   35.61   0
  -8  -3  -6  929.25   38.12   0
  -8  -2  -5   24.87   34.00   0
  -8   1  -3  436.31   27.40   0
  -8   3  -2  253.91   18.40   0
  -7  -9 -14   49.12   45.79   0
  -7  -8 -12  204.70   33.64   0
  -7  -2  -4   24.64   27.91   0
  -7   1  -2 1097.39   27.84   0
  -6  -9 -12   42.76   41.53   0
  -6  -8 -10   69.05   40.11   0
  -6  -7  -8  323.91   41.14   0
  -6  -2  -3  311.48   33.00   0
  -6  15   1   17.73   25.05   0
  -5 -10 -13    0.99   32.04   0
  -5  -7  -7  677.26   41.71   0
  -4 -11 -14   -1.53   43.94   0
  -4 -10 -11   62.42   46.45   0
  -3 -12 -16   83.14   48.92   0
  -3 -10 -10   63.99   42.95   0
  -3  -8  -7  308.01   40.73   0
  -2 -12 -15   18.63   48.26   0
  -2 -11 -12  190.47   34.29   0
  -2  -9  -8   64.02   38.92   0
  -1 -12 -14   79.19   45.44   0
   0 -12 -14  116.07   43.95   0
   0 -11 -11  295.44   41.32   0
   0 -10  -9  153.57   37.85   0
   1 -12 -14  111.27   43.12   0
   1 -11 -11   10.88   38.12   0
   1   6   2  120.42   26.39   0
   2 -12 -14   44.86   47.46   0
   2  -9  -8   44.69   32.62   0
   3 -12 -15  300.31   50.08   0
   3  -7  -6  394.41   26.86   0
   3  -6  -5    6.43   22.55   0
   3  14   2   72.80   39.95   0
   4 -12 -18   -4.72   40.70   0
   4 -12 -17   18.62   41.12   0
   4 -10 -11  259.03   34.19   0
   4   3   0 1054.77   26.18   0
   5 -11 -15  340.22   36.43   0
   5   2  -1  424.91   23.00   0
   5   5   0 1402.38   33.66   0
   5  11   1   59.81   39.10   0
   5  12   1  311.78   44.41   0
   6 -10 -14   42.79   26.53   0
   6  -8 -10  413.28   22.62   0
   6   4  -1  358.55   26.32   0
   7   7  -1   -4.21   29.89   0
   8   7  -2   55.55   30.14   0
   9   2  -5  170.27   18.78   0
   9   8  -3  292.54   33.31   0
  10   3  -6   11.03   21.95   0
 -11  -3 -12   45.19   38.11   0
 -11  -2 -11    2.28   35.17   0
 -10  -5 -13   66.14   42.13   0
 -10  -4 -11   -6.77   37.56   0
 -10  -3  -9   61.75   41.77   0
 -10  -2  -8    5.15   38.15   0
 -10  -1  -7  102.57   33.72   0
  -9  -5 -10   25.02   37.56   0
  -9   1  -4  163.14   27.01   0
  -9   3  -3   17.48   21.50   0
  -8  -8 -13   11.40   45.34   0
  -8  -7 -11   87.07   42.85   0
  -8  -6  -9   31.04   36.06   0
  -8  -5  -8  110.82   36.09   0
  -8  -1  -4   48.15   32.71   0
  -7  -9 -13  -28.14   47.43   0
  -7  -8 -11   37.16   43.46   0
  -7  -7  -9  -16.38   40.35   0
  -7  -1  -3  239.19   32.03   0
  -6 -10 -14   34.13   42.86   0
  -6 -10 -13   83.98   44.87   0
  -6  -9 -11  177.87   46.76   0
  -6   9   1   35.10   12.65   0
  -5 -11 -15   22.77   42.60   0
  -5 -11 -14   37.64   43.55   0
  -5 -10 -12   82.95   33.27   0
  -5  -8  -8  285.69   41.96   0
  -4  -5  -4  116.08   35.91   0
  -4   9   2    1.90   18.66   0
  -4  13   2   29.96   23.22   0
  -3 -12 -15    7.25   46.44   0
  -3 -12 -14   40.70   45.20   0
  -3 -11 -12   23.12   31.68   0
  -3   7   2   50.74   18.07   0
  -3  16   2   21.79   28.40   0
  -2 -12 -14  -27.82   44.80   0
  -2 -10  -9   34.52   40.44   0
  -2   6   2  657.60   17.40   0
  -2  17   2   38.31   33.76   0
  -1 -12 -13   -8.26   48.71   0
  -1 -10  -9  129.21   37.48   0
  -1  -8  -6  793.82   41.84   0
  -1  -7  -5 2026.66   45.02   0
  -1  -6  -4 1386.67   41.03   0
   0 -13 -17  158.02   47.93   0
   0 -13 -16  184.59   44.93   0
   0 -12 -13    6.42   43.73   0
   0  -8  -6 1150.86   41.79   0
   0  -7  -5 2202.58   42.48   0
   0  -6  -4  339.27   34.16   0
   0   6   2   29.50   24.49   0
   1 -13 -17   72.79   46.28   0
   1 -13 -16  299.02   48.48   0
   1 -12 -13    0.65   41.94   0
   1 -10  -9   64.63   37.07   0
   1   7   2  213.08   31.26   0
   2 -13 -18    2.09   46.44   0
   2 -13 -17  -18.47   46.85   0
   2 -11 -11  265.84   38.49   0
   2   8   2  865.03   39.48   0
   2  14   2  537.80   44.78   0
   3  -8  -7  258.08   25.70   0
   3   5   1 2931.36   39.45   0
   4 -12 -16   52.43   39.56   0
   4  -9  -9   97.36   30.87   0
   4   7   1  194.13   34.05   0
   5 -10 -12  -16.66   26.00   0
   6   9   0   88.82   36.00   0
   6  10   0  198.30   39.68   0
   6  11   0  175.80   39.26   0
   7  -9 -13   -6.50   22.47   0
   7   4  -2  184.38   24.98   0
   7   8  -1   -3.04   31.13   0
   7   9  -1   45.57   33.41   0
   8   4  -3   -8.60   22.31   0
   8   8  -2   76.32   31.71   0
   8   9  -2   19.69   38.22   0
   9  -1  -7   61.48   10.96   0
   9   5  -4   88.96   29.80   0
   9   9  -3  237.10   36.90   0
  10   6  -5   59.92   28.19   0
 -11  -2 -10  -18.74   35.26   0
 -11  -1  -9    3.29   34.56   0
 -11   0  -8  170.84   31.11   0
 -11   1  -7  -14.59   29.51   0
 -10  -5 -12   29.34   39.02   0
 -10  -4 -10    1.24   39.31   0
 -10   0  -6  183.61   28.09   0
 -10   6  -3  194.88   18.90   0
  -9  -7 -13  146.96   43.07   0
  -9  -6 -11  -13.52   41.36   0
  -9  -5  -9   18.41   36.06   0
  -9  -3  -7  411.17   36.65   0
  -9  -2  -6   89.69   31.01   0
  -8  -8 -12  -55.08   42.62   0
  -8  -7 -10    4.78   40.08   0
  -7  -9 -12   48.16   46.55   0
  -7  -8 -10   -1.35   44.97   0
  -7  -5  -6   49.01   33.92   0
  -7  -4  -5   65.26   38.01   0
  -6 -10 -12  168.00   46.72   0
  -6  -9 -10  116.21   40.54   0
  -6  -6  -6  739.32   43.80   0
  -6  13   1   41.10   22.18   0
  -5 -11 -13  121.81   45.39   0
  -5  17   1   20.48   27.44   0
  -4 -12 -15   89.51   50.73   0
  -4 -10 -10  336.64   44.13   0
  -4  -8  -7  720.61   31.90   0
  -4  -4  -3  258.45   32.15   0
  -4  10   2  183.06   17.47   0
  -4  11   2   68.70   19.20   0
  -4  12   2   15.46   19.63   0
  -3 -12 -13   86.73   42.82   0
  -3 -11 -11  407.84   50.24   0
  -3 -10  -9   34.99   43.48   0
  -3  15   2  -13.24   25.89   0
  -2 -13 -16   88.66   52.41   0
  -2 -12 -13   -0.65   42.96   0
  -2  -8  -6   19.83   38.83   0
  -2  -6  -4  357.69   38.15   0
  -2  16   2  100.60   31.92   0
  -1 -13 -16   21.46   42.48   0
  -1 -13 -15  101.88   47.57   0
  -1 -12 -12   19.10   43.57   0
  -1  -9  -7   22.46   38.29   0
  -1   6   2  199.70   23.13   0
  -1  16   2   92.96   37.78   0
   0 -13 -15   -0.76   45.15   0
   0 -12 -12   85.21   41.15   0
   0 -11 -10  323.87   43.29   0
   0  -9  -7  185.88   37.23   0
   0  16   2   23.89   40.79   0
   1 -13 -15  215.38   45.48   0
   1 -12 -12   56.65   45.84   0
   1  -8  -6  736.89   36.40   0
   1  -7  -5   38.45   27.33   0
   1  -6  -4    0.44   26.43   0
   1   3   1 2288.01   27.42   0
   1  15   2    2.52   40.64   0
   2 -13 -16   88.24   45.83   0
   2   1   0 2290.79   18.99   0
   2   4   1  912.43   27.77   0
   2  10   2  550.13   40.60   0
   2  11   2   30.17   35.35   0
   2  12   2  477.13   37.93   0
   2  13   2   -1.65   35.26   0
   3 -13 -18  -10.87   43.46   0
   3 -13 -17   65.66   48.48   0
   3  -9  -8  127.11   33.70   0
   3   2   0 3173.93   28.23   0
   4 -12 -15  241.32   42.43   0
   4   8   1 2651.91   47.04   0
   4   9   1   85.85   36.09   0
   5   6   0   63.29   31.67   0
   6 -10 -13   95.29   28.63   0
   6  -9 -11  138.08   23.41   0
   6   2  -2  -57.08   22.18   0
   6   5  -1   33.40   27.30   0
   7  -8 -11   -4.47   19.42   0
   7  10  -1   74.92   40.22   0
   8   2  -4  231.18   18.17   0
   8  10  -2   99.22   41.51   0
  10   4  -6   46.19   24.04   0
  10   7  -5  138.73   36.75   0
 -11  -4 -12   -7.01   40.35   0
 -11  -3 -11   11.20   37.08   0
 -10  -5 -11  102.54   39.54   0
 -10   1  -5    3.86   30.12   0
 -10   3  -4   16.16   24.11   0
  -9  -7 -12   84.05   41.84   0
  -9  -6 -10   79.54   37.18   0
  -8  -8 -11  122.43   37.84   0
  -8  -6  -8  216.64   38.63   0
  -8  -5  -7  139.55   35.51   0
  -8  -4  -6   74.09   32.88   0
  -8  -3  -5   31.90   37.71   0
  -8   0  -3   21.53   27.31   0
  -7  -9 -11  187.27   44.79   0
  -7  -7  -8  252.20   41.48   0
  -7  -6  -7  804.25   41.33   0
  -7  -3  -4   26.26   31.10   0
  -6 -11 -14   27.27   47.98   0
  -6  11   1   25.60   15.49   0
  -6  12   1  147.51   20.12   0
  -5  -8  -7  314.89   38.36   0
  -5  -7  -6  633.23   43.16   0
  -5  -6  -5  614.67   40.44   0
  -5   2   0    6.52   13.44   0
  -5  16   1    0.60   22.45   0
  -4 -12 -14  -43.56   45.55   0
  -4 -10  -9   39.71   44.08   0
  -4   1   0  135.60   13.71   0
  -3  -8  -6 1418.88   47.01   0
  -3  -7  -5  625.50   42.28   0
  -3  -6  -4  -15.80   34.17   0
  -3   8   2   51.47   17.34   0
  -3  13   2   18.96   27.10   0
  -3  14   2   -8.68   25.95   0
  -2 -13 -15  159.09   52.76   0
  -2 -11 -10  325.55   42.99   0
  -2  -9  -7  619.24   40.61   0
  -2  -5  -3  105.31   35.77   0
  -2   7   2   -7.47   15.91   0
  -2  15   2   22.16   31.22   0
  -1 -13 -14   53.43   46.20   0
  -1 -10  -8   46.79   40.60   0
   0 -10  -8   78.79   41.91   0
   0  -2  -1 1114.07   21.03   0
   0   7   2  550.07   30.58   0
   0  14   2  -15.66   36.89   0
   0  15   2  151.85   39.85   0
   1 -13 -14   47.37   41.27   0
   1  -9  -7   77.29   35.23   0
   1   8   2  794.99   28.09   0
   1  10   2  195.15   33.03   0
   1  12   2   10.62   34.23   0
   1  13   2   14.25   34.87   0
   1  14   2  203.82   30.87   0
   2 -13 -15  184.08   43.47   0
   2 -12 -12   43.10   39.65   0
   2 -11 -10   34.58   38.91   0
   3 -13 -16   38.89   46.14   0
   3 -12 -13   56.90   34.63   0
   3 -11 -11  184.24   34.28   0
   3   6   1  -16.42   30.74   0
   4 -13 -18   52.44   50.14   0
   4 -11 -12   21.49   29.15   0
   4 -10 -10  -14.45   30.78   0
   4  -3  -3    9.54    8.52   0
   4   1  -1  602.25   18.93   0
   4   4   0 1257.60   29.16   0
   4  10   1 1096.76   40.26   0
   4  11   1  187.77   35.82   0
   4  12   1  390.99   39.51   0
   5 -12 -16   40.79   35.58   0
   5 -11 -13   82.87   32.36   0
   5 -10 -11  282.98   29.97   0
   5   7   0 1740.77   41.68   0
   7   2  -3  941.67   23.85   0
   7   5  -2    6.59   25.07   0
   8   5  -3  824.30   31.38   0
   9   3  -5   46.05   23.51   0
   9   6  -4  774.47   34.89   0
  10   2  -7    1.63   18.60   0
  10   8  -5  -10.11   34.87   0
 -11  -3 -10   66.34   34.89   0
 -11  -2  -9   54.42   33.82   0
 -11  -1  -8   19.25   33.19   0
 -11   2  -6   -6.51   27.55   0
 -10  -6 -12  155.67   42.72   0
 -10  -5 -10  -29.87   43.27   0
 -10  -4  -9    9.11   38.25   0
 -10  -3  -8  243.52   36.22   0
 -10  -2  -7  255.51   33.42   0
  -9  -7 -11  -73.28   39.99   0
  -9  -4  -7   49.76   34.06   0
  -9  -3  -6  124.02   37.94   0
  -9   0  -4    1.37   27.93   0
  -9   2  -3  398.91   24.85   0
  -8  -9 -13   61.83   41.42   0
  -8  -7  -9  -33.20   39.99   0
  -8   2  -2  624.24   23.83   0
  -7 -10 -13  130.52   44.33   0
  -7  -8  -9   13.11   43.08   0
  -7   0  -2   62.86   26.06   0
  -7   7   0   35.81    5.97   0
  -6 -11 -13  -10.35   51.65   0
  -6 -10 -11  196.47   45.55   0
  -6  -9  -9    9.74   44.40   0
  -6  -3  -3   55.99   29.07   0
  -5 -12 -14   -9.38   46.51   0
  -5  -9  -8   59.54   40.68   0
  -5   6   1   46.12    9.57   0
  -5  15   1   18.22   27.23   0
  -4 -12 -13   74.66   43.43   0
  -4  -7  -5  739.99   40.28   0
  -4  17   1  186.56   31.27   0
  -3 -13 -15   76.82   44.96   0
  -3 -13 -14   19.47   45.97   0
  -3 -12 -12  141.80   45.54   0
  -3 -11 -10  246.24   34.83   0
  -3 -10  -8   16.57   38.06   0
  -3   9   2   41.71   16.53   0
  -3  10   2   10.58   18.27   0
  -3  11   2  102.41   20.98   0
  -2 -13 -14   41.73   41.75   0
  -2 -10  -8   -9.13   29.02   0
  -2   8   2   58.27   22.39   0
  -2  13   2   23.74   29.18   0
  -2  14   2   57.53   29.55   0
  -1 -13 -13   37.91   45.32   0
  -1 -11  -9  135.78   44.60   0
  -1   7   2   28.79   24.18   0
  -1  13   2  -10.95   31.20   0
  -1  14   2   10.32   32.15   0
   0 -14 -16  120.36   51.87   0
   0 -12 -11   45.70   42.63   0
   0  13   2  242.06   36.21   0
   1 -14 -17   68.62   47.18   0
   1 -12 -11  279.24   42.71   0
   1 -10  -8   70.55   36.70   0
   1  11   2  245.77   26.88   0
   2 -13 -14   65.10   43.12   0
   2  -9  -7   38.02   33.00   0
   2  -8  -6  578.47   31.52   0
   2  -7  -5 1087.63   30.68   0
   2  -3  -2   69.11   14.68   0
   3 -13 -15   11.62   44.34   0
   3 -10  -9  862.31   37.07   0
   3   7   1 1612.36   42.99   0
   4 -13 -17  -40.73   42.35   0
   5 -12 -15   19.92   37.30   0
   5  -8  -8  147.17   21.80   0
   5  -7  -7   71.10   18.54   0
   5   3  -1   63.39   22.46   0
   5   8   0   76.07   33.35   0
   5  12   0   11.17   42.12   0
   6  -7  -8  291.91   18.05   0
   6   6  -1  434.16   31.86   0
   7   6  -2  249.20   35.07   0
   8   6  -3  -22.62   28.86   0
   9   7  -4  121.61   28.04   0
   9   8  -4  514.78   40.09   0
  10   5  -6    5.43   30.75   0
 -11  -5 -12   14.90   42.99   0
 -11  -4 -11   -0.54   38.55   0
 -11   0  -7  221.65   29.09   0
 -10  -6 -11   59.04   40.08   0
 -10   5  -3   69.77   19.01   0
  -9  -8 -12   90.12   43.39   0
  -9  -7 -10  -36.41   44.96   0
  -9  -6  -9  -13.09   38.49   0
  -8  -9 -12  145.99   42.59   0
  -8  -8 -10    5.28   41.99   0
  -8  -2  -4  108.40   29.54   0
  -7 -10 -12  155.97   45.89   0
  -7  -9 -10   48.71   44.83   0
  -7  -6  -6  513.66   39.19   0
  -7  -2  -3  120.44   29.44   0
  -7  13   0   72.73   22.82   0
  -6 -11 -12   -3.73   48.60   0
  -6 -10 -10   31.84   44.86   0
  -6  -7  -6   97.06   37.14   0
  -5 -12 -13   21.11   48.33   0
  -5  -4  -3   -6.39   30.01   0
  -4 -13 -14  -14.23   45.94   0
  -4 -12 -12  115.51   45.67   0
  -4 -11 -10   54.38   49.26   0
  -4  -9  -7    4.48   37.78   0
  -4  -8  -6  438.74   30.41   0
  -4  -6  -4  312.95   38.88   0
  -4  16   1   -4.44   26.94   0
  -3 -13 -13   78.75   45.87   0
  -3 -12 -11  250.33   45.86   0
  -3 -11  -9   90.60   41.24   0
  -3  17   1   30.71   30.76   0
  -2 -13 -13   55.42   44.18   0
  -2 -11  -9  132.88   41.43   0
  -2  -4  -2 1714.10   37.13   0
  -2   9   2   49.10   21.95   0
  -1 -14 -16  186.43   46.98   0
  -1 -14 -15   22.54   48.75   0
  -1   8   2  109.10   25.43   0
  -1   9   2   34.24   28.32   0
  -1  10   2    1.00   29.38   0
  -1  11   2    0.42   30.78   0
   0 -14 -15  173.30   48.19   0
   0  10   2   63.75   33.12   0
   0  11   2  517.17   33.81   0
   1 -14 -16   21.45   43.73   0
   1 -13 -13   24.15   39.21   0
   1 -11  -9  176.43   38.26   0
   2 -14 -17   53.82   47.90   0
   2 -14 -16  120.13   50.40   0
   2 -13 -13    1.00   46.93   0
   2 -12 -11  187.81   40.02   0
   2 -10  -8   21.29   34.33   0
   2   5   1 1650.67   33.44   0
   3 -14 -18  -30.59   46.42   0
   3 -12 -12   46.52   35.91   0
   3  -4  -3 1978.19   20.85   0
   3   8   1  218.17   36.35   0
   3  11   1 1399.84   44.32   0
   3  12   1   -4.74   37.84   0
   3  13   1 1123.29   38.26   0
   4 -13 -16  117.91   44.70   0
   4 -12 -13    8.07   32.75   0
   4 -11 -11  121.59   30.52   0
   4  -8  -7   11.26   24.46   0
   4  -7  -6   98.09   21.57   0
   4  -1  -2  283.28    9.02   0
   4   5   0  719.76   31.39   0
   5  -9  -9  380.73   25.22   0
   5  10   0    1.18   34.47   0
   5  11   0  510.18   34.39   0
   6 -10 -12   12.82   20.82   0
   6  -8  -9  246.54   20.11   0
   6  -5  -6  138.19   11.20   0
   6   8  -1  643.97   39.25   0
   7  -9 -12  -26.89   18.91   0
   8   3  -4  529.00   25.74   0
   8   7  -3  740.81   34.55   0
   8   8  -3  -30.70   36.07   0
   9  -2  -8   43.65    9.66   0
   9   4  -5  183.90   28.88   0
   9   9  -4    8.52   35.27   0
  10   6  -6   33.09   34.10   0
 -11  -4 -10   -7.76   42.78   0
 -11  -3  -9   24.94   39.14   0
 -11  -2  -8  156.26   39.69   0
 -11   1  -6  111.15   30.51   0
 -10  -7 -12    4.88   41.20   0
 -10  -5  -9   69.20   37.57   0
 -10  -4  -8   11.29   35.64   0
 -10  -3  -7  146.17   34.74   0
 -10   0  -5  -15.06   25.98   0
 -10   2  -4   62.94   26.09   0
  -9  -8 -11   35.59   39.62   0
  -8  -9 -11  132.77   43.12   0
  -8  -7  -8   23.71   38.36   0
  -8  -6  -7  265.25   39.74   0
  -8  -4  -5   24.62   35.76   0
  -7 -11 -13   15.25   48.29   0
  -7 -10 -11   62.27   43.89   0
  -7  -5  -5  703.84   40.12   0
  -6 -11 -11  235.61   43.34   0
  -6  -9  -8  191.87   41.81   0
  -6  -8  -7  105.55   40.41   0
  -6  -6  -5  469.72   41.59   0
  -6  -5  -4  100.93   36.47   0
  -5 -12 -12   72.68   45.07   0
  -5 -11 -10   44.10   45.61   0
  -5  -8  -6   35.36   39.70   0
  -5  13   1   74.46   26.90   0
  -4 -13 -13  -21.01   45.82   0
  -4  -5  -3  421.36   36.03   0
  -2 -14 -15  -38.80   47.62   0
  -2 -13 -12  179.68   48.05   0
  -2 -12 -10  112.28   49.34   0
  -2 -10  -7  217.87   40.99   0
  -2  -8  -5 1317.11   45.52   0
  -2  17   1   31.23   35.58   0
  -1 -14 -14  -49.03   44.55   0
  -1 -12 -10  473.05   47.85   0
  -1  -8  -5  -12.71   27.06   0
   0 -14 -14   10.59   45.62   0
   0 -13 -12  -22.99   41.56   0
   0 -12 -10  145.10   41.20   0
   0 -10  -7  682.34   43.22   0
   0  -8  -5  720.67   34.36   0
   0  16   1  196.24   39.66   0
   1 -14 -15  121.94   46.58   0
   1 -13 -12   90.99   42.24   0
   1   4   1 6907.70   41.41   0
   1  15   1   52.82   37.89   0
   2 -14 -15   36.66   47.15   0
   2 -11  -9  575.25   39.42   0
   3 -14 -17   42.32   44.48   0
   4 -13 -15   85.26   41.90   0
   4  -9  -8   32.30   23.21   0
   5 -12 -14   81.10   31.68   0
   5 -11 -12   42.09   25.24   0
   5   4  -1  386.82   30.04   0
   6  -9 -10   32.08   21.10   0
   6   3  -2   79.33   21.21   0
   6  10  -1  168.37   41.46   0
   7  -7  -9  208.83   16.21   0
   7   3  -3   49.83   26.11   0
   7   8  -2   84.90   32.10   0
   7   9  -2   26.75   35.53   0
   7  10  -2  166.89   42.44   0
   8   9  -3  587.41   39.30   0
   8  10  -3   54.41   39.91   0
  10   3  -7  159.00   24.83   0
  10   7  -6   51.99   39.10   0
 -11  -5 -11   53.96   39.29   0
 -11  -1  -7   18.43   30.15   0
 -10  -7 -11  120.87   41.11   0
 -10  -6 -10   33.79   38.23   0
 -10  -2  -6  172.81   31.22   0
  -9  -9 -12   28.38   41.58   0
  -9  -7  -9   63.30   37.86   0
  -9  -6  -8  146.76   38.53   0
  -9  -5  -7  410.96   39.88   0
  -9  -4  -6  108.91   35.25   0
  -9  -1  -4  177.36   25.37   0
  -9   1  -3   37.38   23.54   0
  -9   4  -2  761.01   21.36   0
  -8 -10 -12  -14.70   47.40   0
  -8  -9 -10   -2.33   44.07   0
  -8  -8  -9   25.84   39.45   0
  -8  -1  -3  483.60   28.62   0
  -8   1  -2  160.69   22.96   0
  -7 -11 -12  138.76   51.48   0
  -7 -10 -10   39.47   45.59   0
  -7  -9  -9   59.22   42.60   0
  -7  12   0  280.04   19.04   0
  -6 -12 -13   23.99   47.66   0
  -6  -2  -2  472.56   29.41   0
  -6   0  -1  161.72   24.32   0
  -6   3   0  217.00   14.01   0
  -5 -12 -11  269.68   47.24   0
  -5 -10  -8  161.53   45.02   0
  -5  -9  -7  546.88   44.57   0
  -5  -3  -2   75.55   25.02   0
  -5  12   1   22.49   22.61   0
  -5  17   0  338.75   31.13   0
  -4 -11  -9    0.59   45.85   0
  -4  14   1    1.14   26.53   0
  -4  18   0  203.84   32.77   0
  -3 -14 -14   79.51   50.15   0
  -3 -13 -12   -0.55   43.92   0
  -3 -12 -10  100.18   44.84   0
  -3  -8  -5  207.78   41.35   0
  -3  -7  -4  840.98   44.10   0
  -3   0   0 1925.09   19.05   0
  -3  15   1  130.10   33.34   0
  -2 -14 -14  -33.53   45.64   0
  -2 -13 -11   36.84   42.80   0
  -2 -11  -8   35.59   42.64   0
  -2  16   1  238.56   36.88   0
  -1 -14 -13   24.85   42.87   0
  -1 -13 -11  216.50   49.52   0
  -1 -11  -8   -6.71   42.55   0
   0 -13 -11  390.68   46.92   0
   0 -11  -8   30.01   41.24   0
   0  -7  -4 1669.33   40.53   0
   0  15   1  169.24   38.25   0
   1 -14 -14   17.66   47.47   0
   1 -10  -7   51.00   36.20   0
   1  -9  -6  437.82   37.97   0
   1  -8  -5 2776.96   42.81   0
   1  14   1  634.25   45.28   0
   2 -13 -12   69.11   43.76   0
   2   7   1 1879.97   43.02   0
   2  12   1  473.69   38.48   0
   3 -14 -16  115.00   46.54   0
   3 -13 -13  -27.94   39.27   0
   3 -12 -11  -13.97   34.93   0
   3 -10  -8   -0.54   35.17   0
   3  -9  -7   20.77   27.29   0
   4 -14 -17  -21.45   45.89   0
   4 -13 -14   14.73   41.51   0
   4 -12 -12    4.92   30.35   0
   4   7   0  677.45   37.71   0
   5 -10 -10  623.24   26.44   0
   6 -11 -13  -14.96   24.85   0
   7  -8 -10   49.49   17.05   0
   8   1  -5   35.53   16.12   0
   8   4  -4  306.43   31.53   0
   9   2  -6   44.14   22.33   0
   9   5  -5  192.41   28.41   0
  10   8  -6    3.24   34.14   0
 -11  -5 -10   -6.39   41.53   0
 -11  -4  -9   12.79   38.32   0
 -11  -3  -8    3.55   39.85   0
 -11   0  -6   81.10   28.66   0
 -11   2  -5   17.86   28.03   0
 -10  -6  -9   -2.01   41.40   0
 -10  -5  -8  159.79   36.50   0
 -10  -4  -7  140.52   39.89   0
 -10  -1  -5   38.34   31.77   0
 -10   4  -3  212.86   21.37   0
  -9  -8 -10  -12.85   43.89   0
  -9  -3  -5   -6.77   30.17   0
  -8 -10 -11  119.16   47.25   0
  -8  -7  -7   27.17   38.06   0
  -8  -3  -4   23.98   31.80   0
  -7 -11 -11  202.69   46.74   0
  -7  -8  -7  590.19   44.93   0
  -7  -1  -2 1125.20   33.49   0
  -7  11   0   26.10   16.67   0
  -6 -12 -12  205.99   53.46   0
  -6  -8  -6  718.02   44.43   0
  -5 -13 -13   70.96   43.22   0
  -5  -5  -3   21.37   32.01   0
  -5   7   1  184.69   13.35   0
  -5  11   1   53.84   20.56   0
  -4 -13 -12  201.45   45.03   0
  -4 -10  -7  581.05   45.58   0
  -4  -9  -6  741.14   44.92   0
  -4  -8  -5   39.50   38.36   0
  -4  -4  -2   61.77   29.04   0
  -4  -2  -1 5457.99   39.93   0
  -3 -14 -13  119.71   51.40   0
  -3 -13 -11  399.03   54.06   0
  -2 -14 -13  -32.28   43.42   0
  -2 -12  -9  -48.03   43.65   0
  -2  -6  -3  513.84   36.30   0
  -2  15   1    1.65   32.07   0
  -1 -15 -15  137.76   49.23   0
  -1 -12  -9  150.19   43.51   0
  -1  -6  -3   49.05   23.49   0
  -1   3   1 1883.19   16.62   0
   0 -15 -16   72.27   42.94   0
   0 -15 -15    2.82   44.10   0
   0  14   1   73.84   35.64   0
   1 -15 -16  124.78   50.80   0
   1 -14 -13   37.51   43.42   0
   1 -13 -11  -31.48   42.62   0
   1 -11  -8  226.33   40.08   0
   1  -7  -4  967.44   31.23   0
   1   5   1   50.58   26.67   0
   1  13   1   -9.02   37.03   0
   2 -15 -17  -52.14   53.17   0
   2 -14 -14   41.64   43.17   0
   2 -12 -10  615.70   40.07   0
   2   8   1  178.77   38.94   0
   2   9   1 1045.16   43.82   0
   3 -14 -15  102.27   47.49   0
   3 -11  -9   -0.53   37.88   0
   3  14   0  543.82   45.98   0
   4 -14 -16   16.91   44.67   0
   4 -11 -10  765.99   32.87   0
   4   2  -1   39.96   19.06   0
   4   8   0  808.87   40.67   0
   4   9   0  446.80   38.99   0
   4  11   0  174.17   35.26   0
   5 -13 -15  194.26   37.05   0
   5 -12 -13   52.08   27.04   0
   5 -11 -11   32.09   28.63   0
   5   1  -2  115.33   19.51   0
   5   5  -1  376.78   30.29   0
   6 -10 -11   28.05   23.47   0
   7  -5  -7  152.51    9.13   0
   8  -1  -6   25.17   11.63   0
   8   5  -4  544.50   34.24   0
   9   6  -5   82.29   28.90   0
   9   7  -5  258.07   37.35   0
  10   4  -7  -11.12   27.91   0
 -11  -6 -11   28.60   41.23   0
 -11  -2  -7  190.20   35.01   0
 -10  -8 -11   86.86   44.16   0
 -10  -7 -10  -17.69   40.49   0
 -10  -3  -6  -37.90   31.36   0
  -9  -9 -11    8.24   42.71   0
  -9  -7  -8   98.13   39.29   0
  -9  -6  -7   47.69   38.95   0
  -8  -9  -9   -4.36   42.99   0
  -8  -8  -8  303.73   41.04   0
  -8  -6  -6   51.25   33.64   0
  -8  -5  -5    5.05   35.10   0
  -7 -10  -9   16.27   45.25   0
  -7  -6  -5   22.71   36.47   0
  -7   9   0   58.36   12.83   0
  -6 -12 -11  267.81   48.56   0
  -6 -10  -8   18.30   47.19   0
  -6  -9  -7  519.30   43.21   0
  -6  14   0  244.70   29.62   0
  -5 -13 -12  179.75   49.75   0
  -5  -9  -6  649.64   43.10   0
  -5   9   1   43.43   16.08   0
  -5  10   1   68.89   18.00   0
  -5  16   0  -12.74   26.95   0
  -4 -14 -13   36.11   52.79   0
  -4 -13 -11  210.72   49.33   0
  -4  -7  -4   89.14   35.96   0
  -4  13   1  255.41   23.66   0
  -4  17   0   10.28   31.19   0
  -3 -14 -12  118.25   49.66   0
  -3 -12  -9   21.10   43.21   0
  -3  -6  -3  -29.14   28.32   0
  -3  14   1  185.14   29.19   0
  -2 -15 -14   26.94   47.29   0
  -2 -14 -12   75.23   49.89   0
  -2 -13 -10  330.77   49.60   0
  -2  14   1  179.73   31.91   0
  -1 -15 -14   -1.83   50.16   0
  -1 -14 -12  -13.80   48.94   0
  -1 -13 -10  -13.61   41.95   0
   0 -15 -14   55.31   43.58   0
   0 -14 -12  109.61   47.12   0
   0 -13 -10  237.33   46.59   0
   0   4   1   51.32   22.39   0
   0  13   1  346.68   37.56   0
   1 -15 -15   82.75   46.25   0
   1 -12  -9   23.56   38.20   0
   1   6   1 2658.79   38.24   0
   1  11   1   22.98   33.21   0
   1  12   1 1227.89   44.20   0
   2 -15 -16    7.74   49.72   0
   2 -13 -11  236.75   44.00   0
   2 -10  -7   33.99   33.62   0
   2  -9  -6  739.43   33.53   0
   2   2   0 1679.81   23.88   0
   3 -15 -17  -48.79   44.78   0
   3 -14 -14    0.14   44.77   0
   3 -13 -12   41.80   37.15   0
   3   4   0 1655.25   32.15   0
   3  13   0  115.27   40.78   0
   4 -13 -13   35.25   33.60   0
   4 -12 -11  313.51   35.87   0
   5   7  -1  195.24   32.49   0
   5  10  -1   40.17   35.40   0
   6 -12 -14    9.83   25.09   0
   6   5  -2  382.70   29.84   0
   7  -9 -11  -15.26   16.95   0
   7   5  -3  235.88   33.42   0
   8   6  -4  410.42   37.93   0
   9   8  -5   18.14   32.63   0
   9   9  -5  142.70   35.67   0
  10   5  -7   29.11   31.44   0
 -11  -5  -9  101.02   38.48   0
 -11  -4  -8  113.95   43.62   0
 -11  -1  -6  139.99   32.32   0
 -11   1  -5   28.94   29.97   0
 -10  -6  -8   12.27   41.57   0
 -10  -2  -5    9.84   32.97   0
 -10   0  -4   16.23   29.88   0
 -10   3  -3    9.21   24.91   0
  -9  -9 -10   -5.82   40.91   0
  -9  -8  -9   21.54   38.53   0
  -9  -4  -5  290.48   38.43   0
  -9  -2  -4   26.35   27.75   0
  -9   0  -3  480.47   28.04   0
  -9   3  -2   65.26   20.67   0
  -8 -10 -10   30.89   46.85   0
  -8  -4  -4  169.56   39.82   0
  -8  -2  -3   -2.19   28.75   0
  -8   0  -2  771.74   29.57   0
  -7 -12 -12  145.63   47.08   0
  -7 -11 -10   54.08   47.04   0
  -7  -5  -4   62.05   35.03   0
  -7   1  -1  225.78   21.51   0
  -6 -13 -12   -7.43   52.79   0
  -6 -11  -9  -12.57   46.04   0
  -6  -6  -4   40.63   35.81   0
  -6  -3  -2  352.87   34.98   0
  -5 -13 -11   34.24   49.82   0
  -5 -11  -8   18.37   44.49   0
  -5 -10  -7  352.14   43.33   0
  -5  -8  -5  430.55   42.69   0
  -5  -7  -4   -8.79   34.83   0
  -5  15   0  652.50   34.22   0
  -4 -14 -12   48.16   53.40   0
  -4  -6  -3   43.02   37.38   0
  -4  12   1   74.06   22.15   0
  -4  16   0  231.16   35.45   0
  -3 -11  -7  318.45   45.53   0
  -3  -9  -5  217.27   42.46   0
  -3  13   1   91.62   25.70   0
  -2 -14 -11  257.36   46.61   0
  -2 -12  -8   43.24   40.69   0
  -2 -11  -7  810.83   47.39   0
  -2 -10  -6  253.32   30.34   0
  -2  -9  -5   93.61   40.58   0
  -2  -5  -2   26.38   33.43   0
  -2  13   1   31.49   31.81   0
  -2  17   0  868.30   44.86   0
  -1 -15 -13   34.52   42.84   0
  -1 -14 -11  176.41   48.86   0
  -1 -12  -8   33.82   45.11   0
  -1 -10  -6  241.13   29.57   0
  -1  -9  -5 1024.22   44.08   0
  -1  13   1  547.35   38.01   0
   0 -11  -7  339.12   42.79   0
   0 -10  -6  731.41   42.31   0
   0  -9  -5 1310.22   43.20   0
   0  12   1  405.54   37.22   0
   1 -15 -14   14.51   43.31   0
   1 -14 -12   24.62   41.37   0
   1  -2  -1   32.95   12.20   0
   1   7   1   24.15   30.15   0
   1   8   1 2347.60   44.77   0
   1   9   1   12.07   35.80   0
   1  10   1 1537.80   44.20   0
   2 -15 -15  202.76   46.78   0
   2 -12  -9  284.02   37.54   0
   2  -8  -5  571.16   30.17   0
   2  14   0  135.95   42.72   0
   3 -15 -16    3.28   45.89   0
   4 -14 -15  178.00   41.89   0
   5 -12 -12    8.28   29.09   0
   5   8  -1  265.09   34.37   0
   5   9  -1   29.63   35.77   0
   6 -11 -12   29.15   23.47   0
   6   1  -3    3.15   18.10   0
   6   6  -2   65.89   31.22   0
   6   7  -2  342.99   39.48   0
   6  10  -2   91.83   41.31   0
   6  11  -2  141.35   44.14   0
   7 -10 -12   17.82   19.68   0
   7   6  -3  816.54   36.08   0
   7  10  -3  624.52   47.55   0
   8   2  -5  848.33   24.66   0
   8   7  -4  285.92   33.81   0
   8   8  -4  218.04   36.36   0
   8   9  -4  207.89   39.24   0
   8  10  -4  305.82   45.94   0
  10   2  -8  160.92   21.70   0
  10   6  -7   51.24   28.82   0
  10   8  -7  -51.31   38.66   0
 -11  -7 -11    7.56   45.29   0
 -11  -3  -7   -9.72   34.09   0
 -10  -8 -10  -19.42   39.96   0
 -10  -7  -9   11.64   40.78   0
 -10  -5  -7  132.93   37.23   0
 -10  -4  -6  129.63   39.84   0
  -9 -10 -11    4.25   46.68   0
  -8 -11 -11   66.57   50.02   0
  -8 -10  -9   -8.65   48.28   0
  -8  -9  -8    7.32   44.54   0
  -8  -8  -7  234.86   41.86   0
  -8  -7  -6  762.12   44.63   0
  -7 -12 -11   40.86   50.39   0
  -7 -10  -8   19.19   45.17   0
  -7  -9  -7   22.15   42.50   0
  -7  -7  -5  567.98   41.11   0
  -6 -12 -10   47.46   44.20   0
  -6 -10  -7  -69.50   41.19   0
  -6  -5  -3    4.02   34.45   0
  -6  13   0   62.45   25.06   0
  -5 -14 -12  -15.48   45.18   0
  -5 -12  -9   59.91   47.92   0
  -5  -4  -2 2278.67   40.28   0
  -5  -2  -1 1871.13   34.82   0
  -4 -13 -10   48.68   48.34   0
  -4 -11  -7   30.28   46.04   0
  -4  -9  -5  628.28   43.60   0
  -3 -15 -13   52.39   50.89   0
  -3 -14 -11  217.97   49.98   0
  -3 -12  -8   -4.93   45.81   0
  -3  12   1  606.65   28.25   0
  -2 -15 -13  -58.15   46.34   0
  -2 -13  -9   82.30   46.27   0
  -1 -13  -9  164.64   43.81   0
  -1  -8  -4 1243.15   35.54   0
  -1  12   1   -5.39   32.54   0
  -1  16   0  166.53   39.41   0
   0 -16 -15  109.94   45.93   0
   0 -15 -13    0.17   46.94   0
   0 -14 -11  131.95   44.80   0
   0 -12  -8   25.64   39.63   0
   0  -8  -4  104.27   31.48   0
   0  11   1 1301.93   40.96   0
   0  16   0 1202.29   53.08   0
   1 -15 -13   17.49   45.99   0
   1 -14 -11  523.78   44.41   0
   1 -11  -7  336.19   40.46   0
   1 -10  -6 1036.83   40.91   0
   1  -6  -3  110.07   26.76   0
   1  15   0  593.87   47.27   0
   2 -15 -14   59.28   47.49   0
   2 -14 -12    6.85   42.54   0
   2 -13 -10  111.57   42.82   0
   2  -7  -4   50.87   27.32   0
   2  13   0 1215.90   47.77   0
   3 -15 -15   68.54   44.60   0
   3 -14 -13    9.84   41.36   0
   3 -13 -11  282.64   36.97   0
   3   6   0 2528.08   43.97   0
   3  10   0 1715.38   51.67   0
   4 -13 -12    8.94   31.60   0
   4 -10  -8  193.50   25.97   0
   4  -9  -7   55.64   22.79   0
   5 -10  -9   30.57   23.42   0
   5  -9  -8   61.62   18.54   0
   6   8  -2  -12.77   34.59   0
   6   9  -2  232.46   34.48   0
   7   7  -3   50.27   32.43   0
   7   8  -3  596.07   38.83   0
   9   4  -6   23.30   29.76   0
 -11  -7 -10   45.18   45.62   0
 -11  -6  -9   68.26   39.14   0
 -11  -5  -8  107.30   41.68   0
 -11  -2  -6   50.73   35.62   0
 -11   0  -5  -21.60   31.40   0
 -10   2  -3  247.46   26.50   0
  -9 -10 -10   65.79   41.46   0
  -9  -9  -9  -73.40   42.73   0
  -9  -8  -8  149.07   37.98   0
  -9  -7  -7  342.08   42.30   0
  -9  -6  -6  141.70   38.86   0
  -9  -1  -3   38.66   29.18   0
  -9   2  -2  767.06   27.67   0
  -8 -11 -10   29.14   46.71   0
  -8  -6  -5   17.46   35.16   0
  -8  -3  -3  296.81   38.83   0
  -8  11  -1   59.37   16.21   0
  -7 -12 -10   40.07   43.30   0
  -7 -11  -9   68.67   46.93   0
  -6 -13 -11  107.58   47.78   0
  -6 -12  -9   30.04   46.09   0
  -6  -8  -5  324.12   42.83   0
  -6  -1  -1 2009.17   30.02   0
  -6  12   0  166.12   22.40   0
  -5 -13 -10    7.20   47.57   0
  -5 -10  -6   12.94   40.01   0
  -5  -6  -3  -13.57   36.14   0
  -5  14   0   34.75   28.30   0
  -5  17  -1    8.26   37.49   0
  -4 -15 -13   72.31   49.00   0
  -4 -14 -11   34.62   47.01   0
  -4  -8  -4  108.58   39.91   0
  -4  -5  -2  621.81   35.72   0
  -4   9   1  357.42   21.95   0
  -4  10   1   76.20   18.85   0
  -4  15   0  160.47   26.89   0
  -3 -15 -12  -23.58   52.13   0
  -3 -13  -9    7.87   47.60   0
  -3  -7  -3   24.04   40.70   0
  -2 -15 -12   83.45   52.40   0
  -2 -14 -10  146.04   48.31   0
  -2  -7  -3  101.66   38.84   0
  -2  11   1   82.44   33.56   0
  -1 -16 -14  -54.64   49.47   0
  -1 -14 -10  444.99   52.30   0
  -1  -7  -3   29.46   37.53   0
   0 -16 -14   33.37   44.81   0
   0 -15 -12   30.20   46.77   0
   0 -13  -9   52.37   39.71   0
   0   9   1  352.24   35.63   0
   0  10   1  253.31   35.68   0
   0  15   0   10.50   42.00   0
   1 -16 -15   -6.88   51.26   0
   1 -12  -8   32.33   36.25   0
   1  -9  -5  -16.39   30.67   0
   1   1   0 1028.85   13.32   0
   2 -16 -16   90.76   55.02   0
   2 -15 -13   18.20   45.30   0
   2   3   0 1725.55   28.75   0
   2  12   0   93.55   38.40   0
   3 -14 -12   20.70   44.13   0
   3 -10  -7   16.68   28.83   0
   3  -9  -6  188.32   30.48   0
   3   8   0 2455.03   40.59   0
   4 -15 -16   52.95   44.85   0
   4 -12 -10    3.79   33.31   0
   4  -8  -6  870.19   23.23   0
   4  11  -1  434.15   38.19   0
   5 -13 -13   18.83   27.45   0
   5 -11 -10  177.47   25.56   0
   5   2  -2    5.62   19.11   0
   6 -10 -10  494.94   26.79   0
   6  -9  -9  190.24   21.84   0
   6  -8  -8  195.28   16.78   0
   7  -1  -5  566.74   14.10   0
   7   2  -4   19.35   20.73   0
   9   1  -7   62.51   19.07   0
   9   5  -6   26.85   32.27   0
   9   6  -6   48.22   33.80   0
   9   9  -6   54.44   42.18   0
  10   3  -8  248.62   26.59   0
 -11  -4  -7  191.11   36.58   0
 -10  -9 -10   -4.42   41.26   0
 -10  -8  -9  -50.86   42.49   0
 -10  -7  -8  203.46   43.60   0
 -10  -6  -7  146.19   38.51   0
 -10  -5  -6    6.81   39.12   0
 -10  -1  -4   30.15   26.44   0
  -9  -5  -5  -27.09   34.87   0
  -8 -12 -11   83.56   51.20   0
  -8 -10  -8  162.94   51.02   0
  -8  -9  -7   83.20   39.66   0
  -8  -5  -4  167.57   36.40   0
  -7 -13 -11   87.06   49.77   0
  -7 -10  -7  316.00   45.16   0
  -7   0  -1  512.85   25.41   0
  -6 -13 -10   72.88   52.01   0
  -5 -14 -11  182.10   50.45   0
  -5 -12  -8   54.03   49.26   0
  -5  -9  -5  151.93   41.39   0
  -5  -8  -4    8.32   37.46   0
  -4 -15 -12  100.75   53.55   0
  -4 -14 -10  214.85   48.55   0
  -4  -7  -3  440.86   38.22   0
  -4   6   1  114.84   15.53   0
  -4   7   1  518.58   21.12   0
  -4   8   1   45.38   20.10   0
  -3 -14 -10   18.03   46.73   0
  -3 -12  -7  108.67   43.44   0
  -3  15   0   -7.81   32.25   0
  -2 -16 -13   43.58   47.95   0
  -2 -15 -11   -8.10   46.39   0
  -2 -12  -7  117.51   45.27   0
  -2 -11  -6  891.79   47.48   0
  -2 -10  -5 1532.57   49.04   0
  -2   4   1  360.96   15.26   0
  -2  10   1  963.39   35.51   0
  -2  15   0  700.92   39.29   0
  -1 -16 -13   10.19   46.83   0
  -1 -15 -11  239.84   49.62   0
  -1 -12  -7  207.43   44.14   0
  -1 -10  -5  253.71   37.98   0
  -1  10   1  164.10   32.31   0
  -1  15   0  561.64   44.20   0
   0 -14 -10  183.31   43.73   0
   0   8   1  401.58   25.67   0
   0  14   0  653.89   41.96   0
   1 -16 -14   54.17   45.55   0
   1 -15 -12   10.63   44.59   0
   1 -13  -9  231.32   39.11   0
   1  -8  -4  594.43   33.61   0
   1  13   0  589.71   41.77   0
   2 -16 -15   -9.05   48.73   0
   2 -14 -11  329.12   44.16   0
   2 -11  -7  507.21   38.28   0
   2  11   0 2122.36   52.30   0
   3 -16 -16  -11.40   46.61   0
   3 -12  -9  453.66   34.99   0
   3  14  -1  232.17   33.74   0
   4 -15 -15  -12.09   47.16   0
   4 -14 -13   22.99   36.88   0
   4 -13 -11  238.39   36.71   0
   4   4  -1    1.09   26.31   0
   5 -12 -11  129.14   28.84   0
   5  12  -2    8.87   44.95   0
   6 -11 -11  300.96   28.13   0
   6   2  -3  634.21   22.87   0
   9   7  -6   37.21   33.81   0
   9   8  -6  -21.61   34.54   0
  10   4  -8  186.18   29.79   0
  10   5  -8  353.78   34.43   0
 -11  -8 -10   46.21   46.37   0
 -11  -6  -8   74.38   45.16   0
 -11  -3  -6  120.98   33.98   0
 -11  -1  -5    2.99   30.25   0
 -11   2  -4  -10.69   26.26   0
 -10   1  -3   26.10   26.59   0
  -9 -10  -9   22.97   44.76   0
  -9  -9  -8    9.66   42.43   0
  -9  -8  -7    4.49   39.86   0
  -9  -7  -6  163.95   41.62   0
  -9  -4  -4   47.11   35.56   0
  -8 -12 -10  106.41   52.70   0
  -8 -11  -9   64.19   44.24   0
  -8  -8  -6   18.98   38.32   0
  -8  -7  -5   47.45   37.02   0
  -8  10  -1  377.22   17.41   0
  -7 -12  -9   83.69   48.52   0
  -7 -11  -8  137.85   43.27   0
  -7  -8  -5   20.78   39.85   0
  -7  -5  -3  165.79   34.68   0
  -7  -3  -2 1245.17   40.13   0
  -6 -14 -11  170.98   54.93   0
  -6 -11  -7  209.51   51.88   0
  -6 -10  -6  947.91   49.11   0
  -6  -4  -2  614.45   33.77   0
  -6  11   0  153.29   20.07   0
  -6  15  -1  520.47   38.08   0
  -5 -14 -10   47.13   49.40   0
  -5 -13  -9   30.89   36.12   0
[truncated: 835,276 more chars]
